# Supplementary material for: Overcoming resistance to EGFR monotherapy in HNSCC by identification and inhibition of individualized cancer processes
Source: Theranostics. 2022 Jan 1;12(3):1204–19. doi: 10.7150/thno.64347 (PMC8771558; doi:10.7150/thno.64347)
Supplement: Supplementary file 2 — Supplementary table 1. [file thnov12p1204s2.xlsx]

## Sheet: Complete dataset
Patient index	Sample_ID	Cancer_Type	Sample_Type	SetID	X1433EPSILON	X4EBP1	X4EBP1_pS65	X4EBP1_pT37T46	X53BP1	ACC_pS79	ACC1	AKT	AKT_pS473	AKT_pT308	AMPKALPHA	AMPKALPHA_pT172	AR	ASNS	ATM	BAK	BAX	BCL2	BCLXL	BECLIN	BETACATENIN	BID	BIM	CJUN_pS73	CKIT	CMET_pY1235	CMYC	CRAF	CRAF_pS338	CASPASE7CLEAVEDD198	CAVEOLIN1	CD31	CD49B	CDK1	CHK1	CHK1_pS345	CHK2	CHK2_pT68	CIAP	CLAUDIN7	COLLAGENVI	CYCLINB1	CYCLIND1	CYCLINE1	DJ1
1	TCGA-02-0011-01B-11-1898-20	GBM	Primary	42	0.57738	0.1819	0.24094	1.0703	-0.91204	-0.097959	0.1447	-0.088703	1.3953	0.98378	-0.16511	-0.04047	-0.24404	0.27767	-0.44456	0.2633	0.16113	0.39531	0.40242	0.13337	1.1212	0.024091	0.12514	0.3818	0.98933	0.087573	-0.85019	-0.12154	0.069734	-1.0152	-1.3859	0.29574	-0.42518	0.053332	0.11946	0.040659	-0.63358	0.20142	-0.13014	-1.3542	-0.37081	-0.52895	0.06959	-0.30778	0.87131
2	TCGA-08-0345-01A-21-1898-20	GBM	Primary	42	0.18074	-0.51711	0.026487	0.88522	0.33232	0.27491	0.24676	0.19865	2.7629	2.1703	0.051383	0.33992	-0.40935	0.14812	0.020256	-0.39197	-0.28501	-0.30036	-0.25927	0.039903	1.3716	-0.077192	-0.80843	0.2201	0.05467	0.46196	-0.49253	-0.024425	0.21544	-1.1401	-0.25034	0.086138	0.1316	-0.40659	0.20603	0.037035	-0.48717	0.097707	0.089492	-1.5867	-0.18529	-1.0994	0.18676	-0.78554	-0.27039
3	TCGA-08-0353-01A-21-1898-20	GBM	Primary	42	0.10151	0.21516	0.11874	0.89114	-0.20603	-0.41787	-0.97602	0.15062	2.35	1.8238	-0.58148	-0.096065	-0.2598	-0.075713	-2.7024	0.65266	0.10705	0.30701	0.107	-0.12479	0.363	0.59103	-0.67432	0.16599	0.48224	0.11089	-0.53055	-0.19954	0.13249	-0.79749	-1.0105	0.64237	0.13739	0.16488	0.32464	0.11447	-0.43192	0.31953	-0.60208	-1.2494	-0.098601	-0.57172	0.26766	-0.66006	0.49568
4	TCGA-08-0373-01A-21-1898-20	GBM	Primary	42	0.27226	-0.42445	0.27337	1.7237	-0.37369	-0.20426	-0.24407	0.017032	1.7701	1.1803	-0.72707	-0.5642	0.062634	-0.1889	0.3105	-0.13264	-0.38037	-0.60555	-0.20961	0.075409	-0.23847	0.19543	-0.32963	0.19151	0.71489	0.082241	-0.11402	0.0041539	0.17452	-1.1207	-0.43652	0.16597	-0.17429	-0.013481	0.29265	-0.013641	-1.0396	0.20466	-0.27691	-1.5374	0.13428	-0.44941	0.25461	-0.33087	-0.091689
5	TCGA-19-1386-01A-21-1898-20	GBM	Primary	42	0.13927	-0.33778	0.43797	1.9577	0.25184	0.29263	0.41159	0.69626	1.2744	1.0746	0.10067	0.38932	-0.37754	0.35953	1.1804	-1.1057	0.18498	-0.3725	0.16228	-0.0073238	1.221	-0.292	-0.86764	0.53437	0.962	-0.10246	-0.31976	0.30926	0.23421	-1.2624	-1.8513	-0.15886	-0.14602	-0.20077	0.045346	-0.06479	-0.61878	-0.040554	0.048714	-1.6245	0.20104	-0.6434	-0.087521	-0.69308	-0.056247
6	TCGA-15-1447-01A-21-1898-20	GBM	Primary	42	0.36254	-0.45785	-0.077204	-0.20145	-0.27492	-0.27693	-0.3158	0.31412	1.085	-0.044921	-0.47602	0.069327	0.17016	0.038303	-0.17644	-0.3452	0.13423	0.1543	-0.47868	0.33418	0.3601	0.0087066	-0.27095	0.47686	0.14679	0.11016	-0.16111	-0.019207	0.16553	-0.79713	-0.85055	0.55686	0.41938	-0.020655	0.23701	0.06896	-0.34492	0.28334	-0.093556	-1.1312	0.6947	0.25751	0.205	-0.39078	0.41976
7	TCGA-06-0879-01A-21-1898-20	GBM	Primary	42	0.1406	-0.43953	0.02328	1.1342	0.013162	0.55976	0.46416	0.27601	1.356	1.0085	-0.20641	0.51025	-0.17448	-0.10813	0.35025	-0.94542	0.043925	-0.36097	-0.073495	0.058608	1.3626	-0.074938	-0.98952	0.30179	0.4673	-0.13362	-0.46526	0.21036	0.15756	-1.0021	0.56687	0.2234	0.1585	-0.11523	0.12525	0.023137	-0.46045	0.072903	0.51683	-1.5257	0.29149	-0.54256	0.048135	-0.60537	-1.6676
8	TCGA-12-0692-01A-21-1898-20	GBM	Primary	42	0.35949	-0.38929	-0.40741	0.3676	-1.0827	0.022242	0.30517	0.043125	1.6647	0.45899	0.28703	1.0729	-0.31175	0.60155	1.2468	-0.40718	0.1218	0.21616	0.073458	0.025533	0.84866	0.048692	-0.29681	0.03081	-0.52937	-0.077435	-0.50929	0.2208	0.069831	-0.91069	-1.5186	0.092719	-0.12522	-0.32222	0.15724	-0.088492	-0.041035	0.10697	0.3353	-1.4659	0.0046014	0.055229	0.043568	-0.712	0.85418
9	TCGA-12-1597-01B-21-1898-20	GBM	Primary	42	0.26326	-0.11319	0.44863	2.3324	0.40379	-0.01967	-0.19406	0.58343	2.3462	1.9116	-0.29483	0.63255	-0.66006	0.12141	-0.25602	-0.39967	0.017186	-0.44135	0.10595	0.2297	0.39679	0.08295	-0.80239	0.12561	1.1718	0.17489	-0.094417	0.35287	0.23564	-0.99594	-1.8791	-0.070707	-0.26428	-0.2175	0.35751	0.03705	-0.44856	0.27064	0.08529	-1.4807	-0.35189	-0.76151	0.40202	-0.64254	0.14349
10	TCGA-08-0346-01A-21-1898-20	GBM	Primary	42	0.17912	-0.84847	0.084086	0.6731	-0.41427	0.020694	0.03484	0.55972	1.3372	0.083013	0.17521	0.64278	-0.53684	-0.00075216	0.46535	-0.952	-0.52807	-0.58639	-0.15951	0.1043	0.76056	-0.070234	-0.57258	0.10144	0.44686	0.069313	-0.32599	0.1896	0.27185	-1.0248	-0.55344	0.25874	0.07791	-0.37174	0.041137	-0.013419	-0.50526	0.10697	0.14942	-1.5314	0.94167	-1.3139	-0.060721	-0.78023	-0.13893
11	TCGA-08-0354-01A-21-1898-20	GBM	Primary	42	0.46272	-0.020795	-0.11593	-0.57529	-0.39188	-0.38613	-0.56961	-0.042126	-0.35946	-0.45624	-0.27287	0.18566	-0.13736	0.436	-0.84435	0.25535	0.73115	-0.13897	0.14472	0.2651	0.67843	0.46322	-0.30114	0.17679	0.179	0.20417	-0.3317	0.073955	0.097255	-0.76358	-0.36266	0.5485	0.21057	-0.023472	0.43141	-0.004184	-0.85809	0.34507	-0.25812	-1.3384	0.40186	-0.74972	0.5055	-0.42158	0.38492
12	TCGA-08-0375-01A-21-1898-20	GBM	Primary	42	0.40724	-0.21948	0.091197	1.7051	-0.15809	0.010405	-0.37665	-0.1647	1.5321	0.95355	-0.33967	-0.092496	-0.22192	0.022896	-0.48947	0.064634	0.49832	-0.37876	0.4282	0.1601	0.88099	0.49281	-0.4961	0.52443	-0.35351	0.28982	-0.47492	-0.054084	0.21845	-0.75414	-0.61393	0.57429	0.25896	0.14981	0.33247	0.14866	-0.55312	0.38733	-0.16746	-1.3156	0.6698	-0.41249	0.41707	-0.41468	-0.15378
13	TCGA-19-1389-01A-21-1898-20	GBM	Primary	42	0.3592	-0.22107	0.19801	-0.29287	-0.78194	0.45979	0.024749	-0.032177	1.6158	0.61694	0.0083401	0.51337	-0.66759	-0.12594	-0.025556	-0.61494	0.10608	-0.14385	0.71888	-0.10979	0.35996	0.12224	-0.9467	0.23901	-0.056353	0.28495	0.13696	0.16824	0.2646	-1.0754	-0.42066	-0.14377	0.22632	-0.32307	0.29903	0.20182	-0.66223	0.10749	0.11005	-1.4026	-0.043829	-0.81778	0.18089	-0.24735	0.14935
14	TCGA-15-1449-01A-21-1898-20	GBM	Primary	42	0.22927	-0.75611	0.35145	1.283	-0.22158	0.73841	0.58962	0.48842	1.0429	0.62282	-0.074691	-0.56615	-0.92467	0.14368	-0.60707	-0.39156	-0.71606	-0.44612	0.56621	-0.083646	1.625	-0.17365	-1.3005	0.3342	0.29888	0.014031	-0.27649	0.010311	-0.18634	-0.77159	-1.4647	-0.47256	0.43632	-0.30411	0.29181	-0.036	0.060131	-0.1366	0.049007	-1.4023	-0.13928	-0.036947	0.18636	-0.96764	0.14413
15	TCGA-06-0882-01A-21-1898-20	GBM	Primary	42	0.29428	-0.91808	-0.093364	0.60628	-0.21707	-0.56487	-0.43104	0.36438	1.8685	2.0551	-0.14594	0.027055	-0.42696	0.43375	-0.99222	-0.5805	0.0024117	-0.43527	-0.033442	0.012016	1.0253	-0.13268	-1.1493	0.57712	-0.3516	0.11765	-0.81407	-0.062233	0.14323	-1.0245	-0.54664	0.23354	0.097242	-0.33888	0.14972	-0.06043	-0.81639	0.15951	0.16418	-1.4463	0.49296	-0.71715	0.0085347	-0.68622	-0.0073285
16	TCGA-14-0813-01A-21-1898-20	GBM	Primary	42	0.2591	-0.5401	0.36934	1.6416	-0.10191	0.78867	1.0379	0.32288	2.7595	2.1719	0.22098	0.20637	-0.40757	0.8773	-0.037014	-0.73158	-0.57714	-0.2016	-0.031098	0.10434	1.2934	-0.13287	-0.71586	0.14549	0.33358	-0.04576	-0.30059	0.12107	0.10954	-1.0479	-0.063731	-0.025078	0.055201	-0.45284	0.036344	0.030045	-0.49197	0.014706	0.073793	-1.5445	0.44685	-0.53478	0.056344	-0.56051	0.62241
17	TCGA-19-1786-01A-21-1898-20	GBM	Primary	42	0.19685	-0.774	0.84786	1.4063	0.073552	0.35621	0.18173	0.63405	1.9442	1.6136	0.23866	0.60832	-0.19507	0.54	0.17106	-0.74286	-0.48565	-0.4502	0.19366	0.095988	0.87048	-0.15129	-0.55945	0.23183	0.62865	0.034041	-0.23496	0.097933	0.10107	-1.2651	-0.74376	0.20857	-0.13253	-0.15416	0.14094	0.10441	-0.78838	0.063159	-0.068034	-1.6278	0.079161	-1.0016	-0.11719	-0.70753	0.35715
18	TCGA-28-1757-01A-11-1898-20	GBM	Primary	42	0.51393	-0.080128	-0.054168	0.8985	-0.37151	-1.2982	-1.3345	-0.28565	-0.42735	-0.22448	-0.54496	-0.66084	-0.56308	0.048939	-1.9605	0.12225	0.95975	-0.26877	0.80932	0.15657	0.53896	0.39766	-0.11345	0.38869	-0.17732	0.28773	0.14856	-0.20268	0.19447	-0.94543	0.47117	0.4683	0.086975	0.51689	0.30478	0.22106	-0.70838	0.13773	-0.52232	-1.1136	1.2768	-0.68066	0.4598	-0.79237	0.68707
19	TCGA-02-0068-01A-11-1898-20	GBM	Primary	42	1.1686	-0.65532	-0.11658	0.89931	-1.6347	1.1019	0.48197	-0.11964	0.90633	0.086336	-0.2335	-0.26417	-0.29634	-0.32595	-3.9898	-0.83835	-0.64447	0.82955	0.61928	0.40088	1.7977	-0.2351	-0.10472	-0.11428	-0.67666	-0.077361	1.3266	-0.52052	0.02041	-1.0249	2.2181	2.391	0.95337	0.11007	0.93393	-0.077403	0.33739	0.078167	0.52349	-0.11496	-0.14037	-2.3832	-0.086538	0.65591	-0.17758
20	TCGA-08-0347-01A-21-1898-20	GBM	Primary	42	0.35433	-0.92176	0.26011	1.6168	-0.12333	-0.33597	-0.16137	-0.12941	2.665	2.1164	-0.36944	-0.41268	-0.16323	0.31193	-0.31305	-0.5549	-0.40985	-0.48305	-0.4659	0.17144	0.65525	0.081165	-0.87442	-0.011057	0.77473	0.16228	-0.65734	0.11335	0.2477	-1.0372	0.31263	0.28624	0.030199	-0.25068	0.27619	0.00071552	-0.56861	0.2715	0.077445	-1.5845	0.066362	-0.48246	0.25168	-0.89227	0.045254
21	TCGA-08-0355-01A-21-1898-20	GBM	Primary	42	0.1042	-0.65013	0.057126	0.83632	0.074407	0.11139	-0.17935	0.29599	2.1624	1.9217	-0.0096107	0.62275	0.10544	0.43331	0.50501	-0.67323	-0.18278	-0.27281	0.0351	0.025619	0.71269	-0.001928	-0.97376	0.23442	0.18142	-0.0084272	-0.21635	0.29031	0.18865	-1.1055	-1.3993	0.18985	-0.0070139	-0.23552	0.13516	0.031043	-0.7758	0.18642	-0.17026	-1.5861	-0.137	-1.116	0.061486	-0.77844	0.055349
22	TCGA-08-0380-01A-21-1898-20	GBM	Primary	42	0.28759	-0.65068	-0.205	0.87551	0.44244	-0.0055118	0.70574	0.039886	1.8808	1.1708	0.1911	-0.0033096	-0.43992	0.44364	0.91004	-0.49471	0.13884	0.261	-0.15257	0.088045	0.60662	0.041119	-0.21785	-0.054013	-0.34212	-0.0053236	-0.85099	-0.03085	0.154	-1.1498	-0.88333	-0.0018652	-0.2701	-0.49241	-0.064215	0.25545	-0.55416	0.075914	0.24741	-1.6146	0.55618	-1.673	-0.027947	-0.68027	0.73327
23	TCGA-19-1390-01A-21-1898-20	GBM	Primary	42	0.36694	-0.65042	-0.15221	1.5252	-0.23306	0.22917	-0.004316	-0.089231	1.2964	0.73104	-0.55009	-0.24349	-0.64225	0.36069	-0.01328	-0.57917	-0.6003	-0.63329	0.14665	0.31228	-0.31041	0.067184	-0.83376	0.19064	0.050117	0.36171	0.036091	0.20125	0.4665	-0.90457	-1.5357	0.081878	-0.22446	0.10419	0.58054	0.23412	-0.21489	0.52019	-0.0090892	-1.4483	-0.10872	0.19012	0.51133	-0.7695	0.10333
24	TCGA-06-0644-01A-21-1898-20	GBM	Primary	42	-0.11831	-0.15618	-0.06438	1.1786	-0.35194	0.35691	0.27462	0.066846	1.8014	1.3271	-0.28231	0.17841	-0.010045	0.7532	0.71313	-0.56053	-0.41324	-1.1631	-0.035441	-0.10546	-0.17946	0.21148	-1.238	0.15511	-0.66114	0.044067	-0.068314	0.21698	0.11052	-0.76767	1.7777	0.33863	0.55785	-0.30415	0.20314	-0.034829	-0.39058	0.21526	-0.10141	-1.5485	1.2835	0.18468	0.056399	-0.62451	0.10133
25	TCGA-14-0871-01A-21-1898-20	GBM	Primary	42	-0.0044331	0.55294	0.31673	1.5282	1.171	0.75013	0.3916	0.58282	-0.043887	0.1886	-0.20258	0.21996	-0.97857	1.1894	0.36885	-0.75451	-1.1078	0.44042	-0.25599	-0.085157	-0.8118	-0.12449	-0.38221	-0.26634	-0.019562	0.038911	0.23787	0.58365	0.55429	-0.99806	-2.2191	-0.20174	-0.59417	0.012855	0.20381	0.22798	0.97874	1.1655	-0.21412	-1.4693	-0.42473	0.69604	0.25425	0.53181	-0.04218
26	TCGA-19-1788-01A-21-1898-20	GBM	Primary	42	0.34577	-1.1014	0.58432	2.0985	-0.60705	0.20357	-0.069594	0.14594	1.7722	1.0291	-0.06018	-0.15922	-0.50905	-0.60365	-1.4152	-0.62625	-0.99468	-0.37148	-0.010673	0.16315	1.0218	-0.10338	-0.74953	-0.008096	1.1226	0.23877	-0.27294	-0.23573	0.10735	-1.0777	-1.4093	0.032158	-0.096411	0.34639	0.19275	0.24722	-1.1592	0.13085	0.00021792	-1.5289	-0.17623	-2.151	-0.015194	-0.94043	0.77398
27	TCGA-28-1760-01A-21-1898-20	GBM	Primary	42	0.18366	-0.44316	0.34891	0.78985	-0.073549	0.25488	-0.15961	0.36935	2.6252	1.7066	0.012903	0.4699	-0.38758	-0.065659	0.75318	-0.59313	0.39243	-0.20832	0.11274	0.1197	0.68914	0.066081	-1.1398	0.57638	-0.48358	-0.0076114	-0.5637	0.29216	0.34414	-1.2813	-0.39236	0.23914	-0.15023	-0.32718	0.22349	0.048378	-0.55947	0.15579	0.24785	-1.5184	0.1242	-0.58196	0.075973	-0.56966	-0.1913
28	TCGA-08-0348-01A-21-1898-20	GBM	Primary	42	0.54091	-0.072269	0.14006	1.7535	-0.66722	-0.55307	-0.34214	-0.015362	2.5009	1.6804	-0.69614	-1.291	-0.21511	0.6078	-1.3584	0.79752	-0.34036	-0.088259	0.5061	0.15924	0.28804	0.73584	-0.46476	0.15307	-0.053347	0.30057	-0.28136	0.048929	0.22452	-0.82484	0.6371	0.66651	0.13646	-0.069027	0.34945	0.172	-0.58114	0.46028	-0.32916	-1.3319	0.5456	-0.72727	0.46944	-0.38876	0.48363
29	TCGA-08-0356-01A-21-1898-20	GBM	Primary	42	0.1268	-0.54294	0.11564	1.4322	0.11427	0.040003	-0.039632	0.64306	2.0359	1.7933	0.14619	0.35103	-0.10173	0.064487	0.91798	-1.1523	0.28124	-0.0080635	0.040825	0.1197	1.2358	-0.35113	-0.78604	0.38978	-0.081863	-0.048081	-0.15199	0.15911	0.033866	-1.2957	0.032123	0.19683	0.18095	-0.36257	0.02537	-0.1173	-0.66718	-0.099722	0.28688	-1.7592	0.66758	-1.5989	-0.14229	-0.87245	0.2823
30	TCGA-08-0385-01A-21-1898-20	GBM	Primary	42	0.25522	-0.35275	0.014561	1.2014	0.10614	0.066479	-0.030082	0.16274	2.0931	1.2491	-0.072482	-0.0010403	-0.4642	-0.11408	-0.088109	-0.84903	-0.13211	-0.82961	-0.14932	0.071844	0.64827	-0.14816	-0.68608	0.47676	0.24732	0.039096	-0.33949	0.041605	0.18015	-1.1905	-0.40699	0.093086	0.11678	-0.18203	0.18224	-0.038629	-0.49478	0.20401	0.17273	-1.6693	0.47287	-0.87319	0.097191	-0.7362	0.18164
31	TCGA-19-1392-01A-21-1898-20	GBM	Primary	42	0.38599	0.48768	0.27598	1.913	0.36804	0.79995	0.40845	0.0034058	1.8026	1.3011	-0.31836	-0.1654	0.55551	0.93333	0.29587	-0.5125	-0.20465	-0.11202	-0.1885	0.15361	0.24843	-0.0040589	-0.64891	0.61558	0.72414	0.00805	-0.24308	0.061547	0.073077	-1.2628	0.69679	-0.21506	0.55246	-0.31666	0.13806	-0.095248	-0.63369	0.12755	-0.047586	-1.7166	0.11652	-1.1372	0.074033	-0.88299	0.3039
32	TCGA-06-0650-01A-21-1898-20	GBM	Primary	42	0.17628	-0.78091	0.15553	-0.075753	-0.96944	-0.26689	-0.57155	-0.046015	0.84451	0.33469	-0.34665	-0.052592	-0.47679	-0.14368	-0.22419	-0.21047	-0.29394	-0.62776	0.47179	0.11046	-0.192	0.23837	-1.4004	-0.029212	-0.1781	0.38234	0.15848	0.12824	0.26664	-0.87456	-1.0698	0.30355	0.19223	-0.21964	0.74956	0.24765	-0.78477	0.48439	-0.16089	-1.2649	-0.062852	-1.3256	0.41319	-0.83386	-0.12664
33	TCGA-08-0386-01A-21-1898-20	GBM	Primary	42	0.4443	-0.33743	0.75377	1.3163	-0.12711	-0.080283	-0.09537	0.12193	2.4321	2.4118	-0.36281	-0.4166	-0.25061	0.45675	0.040976	-0.75517	-0.077258	-0.36349	-0.054911	0.11186	0.63886	-0.15758	-0.073758	0.246	1.2082	0.037511	-0.27991	0.013369	-0.08785	-1.1369	-0.68791	0.25586	0.50155	0.2833	0.31335	-0.0047585	-0.82431	0.17836	-0.21774	-1.5372	0.013756	-0.50645	0.14603	-0.029437	0.2717
34	TCGA-16-0846-01A-21-1898-20	GBM	Primary	42	0.20959	-0.76712	0.4722	1.0779	-0.87041	0.61647	0.43314	-0.015678	2.8931	2.0498	-0.12909	-0.19304	-0.040038	0.14936	-0.5184	-0.82067	-0.45361	-0.56443	-0.13908	0.12874	0.5728	-0.22333	-1.2055	0.01356	2.3688	0.069216	-0.35093	-0.17516	0.039562	-1.1174	-2.1343	0.10749	-0.077378	-0.40091	0.18243	0.097753	-0.53348	0.082719	-0.06697	-1.6716	-0.24515	-1.5977	0.29597	-0.91185	0.26766
35	TCGA-19-1789-01A-21-1898-20	GBM	Primary	42	0.43575	-0.3948	0.72734	0.92503	-0.14784	0.24724	0.14834	0.78422	1.3432	0.29197	0.1287	0.27642	0.13476	0.18628	0.12083	-0.51284	0.12501	-0.12121	0.17108	0.029242	1.5908	-0.073777	-0.98449	-0.075096	0.8716	0.073537	-0.66722	-0.018295	-0.069166	-1.2362	-0.87128	0.072811	0.23624	-0.23284	0.0051428	0.022233	-0.88671	0.090809	0.2003	-1.5395	0.20733	-1.0466	-0.14146	-0.77149	0.91305
36	TCGA-06-1800-01A-21-1898-20	GBM	Primary	42	0.064607	-0.35893	-0.11044	1.1092	0.1145	0.37584	-0.063353	0.52675	2.1207	1.4831	-0.038284	0.43273	0.22741	0.43927	-0.074585	-0.64773	-0.42982	-0.38095	-0.26298	0.14006	0.39384	-0.21505	-0.66838	0.51675	0.3866	-0.061167	0.12057	0.21658	0.19901	-1.2483	0.74474	-0.077554	-0.052703	-0.31344	0.30171	-0.023984	-0.60918	0.047158	0.1544	-1.5516	1.129	-0.15815	-0.098459	-0.32786	0.10525
37	TCGA-02-0116-01A-11-1898-20	GBM	Primary	42	0.32622	0.71994	-0.10203	-0.20931	-2.0662	1.7808	0.59363	-1.0977	0.52894	-0.13931	-0.14975	-0.3104	-0.13107	-0.045088	-2.601	1.3004	-0.65813	0.1	1.1446	0.58534	0.40867	1.0002	-0.51252	1.2099	0.3128	0.25202	0.51997	-0.60665	0.38316	0.5119	-2.6728	1.8131	0.37729	-0.24597	-0.030026	0.44663	0.29049	0.28531	-1.0666	-1.17	-0.94625	-1.2371	0.83573	-0.067955	-0.73141
38	TCGA-08-0349-01A-21-1898-20	GBM	Primary	42	0.55462	-0.37032	0.17485	0.41799	-0.32078	-0.09292	-0.28821	-0.38878	2.5273	1.7864	-0.19941	-0.3018	0.2221	-0.67381	-0.02663	0.01737	-0.071794	0.16831	0.00014108	0.1397	1.0546	-0.12768	0.24897	0.076878	0.88832	0.10537	-0.59971	-0.24697	-0.025839	-1.0546	-0.19463	0.058928	0.0040979	0.25176	0.037065	0.20474	-0.85898	0.15248	-0.25523	-1.6126	-0.088616	-0.55116	0.12236	0.64019	0.97556
39	TCGA-08-0357-01A-21-1898-20	GBM	Primary	42	0.5954	-0.41724	0.35376	2.2168	0.31975	-0.27145	0.10382	0.4182	2.3192	1.6079	-0.2519	-0.16393	-0.70906	0.13859	-0.025852	-0.29931	0.21227	0.39723	-0.38926	0.042538	0.61043	-0.21306	-0.33553	0.21714	-0.0069388	0.032322	-0.80325	0.005493	0.041673	-1.1652	-0.6967	0.22777	-0.34229	-0.06579	0.034954	-0.0066289	-0.67772	0.19507	0.089821	-1.6251	0.27632	-0.61769	-0.071217	-0.60794	0.71495
40	TCGA-06-0155-01B-21-1898-20	GBM	Primary	42	0.12812	-0.3507	-0.024855	0.74773	0.28491	0.12888	-0.23873	0.38811	2.1348	2.1277	-0.27995	0.091034	-0.69391	0.085239	0.28878	-0.55627	0.21115	-0.44649	-0.57983	0.11626	-0.462	-0.059551	-0.55824	0.0013383	0.16098	0.10608	-0.53119	0.064372	0.37772	-1.0226	-0.87321	0.28867	-0.10617	-0.17192	0.16506	-0.049214	-0.45298	0.27432	-0.1834	-1.517	0.69357	-0.32569	0.07228	-0.64953	-0.027024
41	TCGA-19-0962-01B-21-1898-20	GBM	Primary	42	0.12131	-0.65327	0.62529	1.3956	-0.77434	0.37981	0.22485	0.52398	2.03	1.1173	0.082984	0.46346	-0.59719	0.28263	-0.066568	-0.81659	-0.26889	-0.67807	-0.10846	0.23135	0.36531	-0.23312	-1.1998	0.44351	0.61847	-0.00033663	-0.28148	0.045511	0.29443	-1.1679	0.40435	0.052213	-0.26683	-0.16947	0.1427	-0.022476	-1.1125	0.068616	0.18478	-1.6567	0.4829	-1.7343	-0.082733	-0.89113	-0.026576
42	TCGA-06-0875-01A-21-1898-20	GBM	Primary	42	0.24116	-0.070074	0.16701	1.9667	0.0027667	0.48293	0.34225	0.16304	2.9793	2.0623	-0.43667	-0.37545	-0.85888	0.97746	0.65407	-0.71256	-0.42141	-0.38975	-0.21387	0.023299	0.30882	-0.078608	-0.37759	0.069673	0.31225	-0.01911	-0.24377	0.30107	0.2781	-1.1688	-1.6578	0.065859	-0.16108	-0.16124	0.48366	-0.10977	-0.29271	0.30575	0.022929	-1.7098	-0.029058	0.024792	0.18493	-0.4224	0.13088
43	TCGA-08-0389-01A-21-1898-20	GBM	Primary	42	0.34464	-0.19589	0.88322	1.6875	0.77825	0.072969	0.14574	0.43094	1.8788	1.4012	-0.159	0.097554	-0.17294	0.40952	0.98561	-0.79319	-0.046441	0.30625	-0.17855	0.055262	1.0856	-0.32448	-0.14867	0.22324	0.97542	-0.035655	-0.64174	0.26661	0.01025	-1.1393	-2.0666	0.011103	-0.47106	-0.21894	0.13417	0.11283	-0.57034	-0.012771	0.090064	-1.6103	-0.24361	-0.15145	-0.027149	-0.18285	-0.13828
44	TCGA-12-1598-01A-21-1898-20	GBM	Primary	42	0.40634	-0.32722	-0.20286	0.3712	0.025268	0.57452	0.11274	0.35163	1.4764	0.17085	0.12239	0.38883	-0.3505	0.96488	-0.58584	-0.35852	-0.45812	-0.013257	-0.45439	-0.15551	0.57597	-0.23466	-0.10319	1.1124	-0.23315	-0.034377	-0.22646	0.10323	-0.13092	-1.0599	-0.63444	-0.34077	0.039475	-0.10765	0.043805	0.10142	-0.85627	0.20821	-0.004198	-1.4959	0.22289	0.51444	-0.17497	1.4058	0.75452
45	TCGA-19-1791-01A-21-1898-20	GBM	Primary	42	0.60806	-0.43605	0.067212	0.36412	0.73276	0.78947	0.43825	0.22279	2.5085	1.2713	0.18434	0.51018	1.0842	0.17633	1.0707	-0.63754	-0.048478	-0.37199	-0.15211	0.082142	1.7875	-0.29717	-1.08	0.16538	1.1001	0.064905	-0.77807	0.24277	-0.092044	-1.2617	-2.2981	-0.29585	-0.038481	-0.24717	-0.0033723	0.2199	-0.99529	0.020396	0.31906	-1.5708	-0.62011	-0.40202	-0.054811	-0.90448	0.77659
46	TCGA-16-1460-01A-21-1898-20	GBM	Primary	42	0.45232	-0.44679	-0.049095	1.2213	0.22235	0.35476	0.078831	-0.25574	1.3742	0.72612	-0.24803	0.17198	-0.4535	-0.11927	-0.25972	-0.42458	-0.5113	-0.48064	-0.099979	0.19487	0.97745	-0.01425	-0.35992	0.30617	-0.031146	-0.033308	-0.56404	-0.15572	0.16862	-0.92758	-1.0568	0.1423	-0.43938	-0.37827	0.10849	0.01844	-0.7297	0.18937	-0.058568	-1.6242	-0.13866	-1.697	0.12586	-0.46068	0.45839
47	TCGA-06-0189-01A-21-1898-20	GBM	Primary	42	0.48994	-0.26727	-0.33776	-0.35923	-1.7126	-1.707	-1.7209	-1.16	0.06749	-0.046106	-0.79051	-1.4244	-0.19408	-0.27237	-1.6494	0.48028	-0.44728	-0.29988	1.4354	0.38751	-1.6135	0.5928	-0.96904	0.37106	-0.4885	0.54638	0.44673	0.12745	0.13601	-0.72687	0.1012	1.087	0.71044	0.16072	0.78071	0.13391	-1.1954	0.64311	-0.45747	-1.2819	0.66008	-1.6594	0.79141	-0.62389	-0.073194
48	TCGA-08-0350-01A-21-1898-20	GBM	Primary	42	0.3604	-0.06616	0.32101	0.81701	0.52324	0.4382	0.22668	0.47396	2.5931	1.3068	0.22285	0.71622	0.27083	-0.19139	-0.48455	-0.55667	0.17902	-0.21974	-0.066897	-0.0070538	0.88275	0.031502	-0.69966	0.065331	0.33071	0.081297	-0.31544	0.28491	-0.020318	-1.2959	-0.35145	0.023303	-0.53992	-0.13892	0.079733	0.0051956	-0.39467	0.26936	0.26934	-1.8255	-0.060346	0.14357	-0.0067407	-0.58873	0.52281
49	TCGA-08-0358-01A-21-1898-20	GBM	Primary	42	0.40104	-0.11229	-0.14702	0.26511	0.54161	-0.13459	-0.36974	0.19171	1.7606	2.3144	-0.051473	0.35527	-0.44439	0.12794	0.35545	-0.69462	0.91956	-0.34859	-0.042008	0.12454	1.1899	0.045362	0.057171	0.21909	-0.22303	0.08331	-0.7401	-0.057244	-0.13639	-1.205	-1.8434	0.083246	-0.10928	0.51606	0.2251	-0.092635	-0.40993	0.18957	-0.25326	-1.5409	0.43355	-0.18123	0.011405	-0.32685	0.92659
50	TCGA-06-0171-01A-11-1898-20	GBM	Primary	42	0.51177	0.55512	-0.22192	-0.17887	-2.2202	1.6009	0.33806	-1.4898	0.33917	-0.35311	-0.3109	-0.24824	-0.21355	-0.063935	-2.9932	1.4156	-0.74421	-0.017419	1.0324	0.67204	0.89944	1.0943	-0.52437	0.95067	0.20652	0.25969	0.43048	-0.664	0.41814	0.30145	-2.3255	1.6439	0.33373	-0.29186	-0.18151	0.31346	-0.12038	0.20087	-1.0909	-1.1756	-1.0973	-1.28	0.53495	-0.13165	-0.60468
51	TCGA-26-1440-01A-21-1898-20	GBM	Primary	42	0.39314	-0.41499	-0.027065	0.87456	0.46004	0.7923	0.37106	0.13714	2.5494	1.7881	0.32455	0.65864	-0.52452	0.43102	-0.22185	-0.7581	-0.15402	-0.62152	-0.016709	0.073544	1.2444	-0.32623	-0.90422	1.0953	0.049402	-0.068955	-0.79353	0.026168	0.048786	-1.3124	-1.93	-0.09534	-0.18054	-0.25102	0.026799	0.064438	-0.73166	0.05229	0.64647	-1.6459	0.046673	-0.99209	-0.12545	-0.96977	0.9287
52	TCGA-06-0876-01A-21-1898-20	GBM	Primary	42	0.24072	-0.32118	-0.0041334	1.4272	0.71566	0.64058	0.76099	0.52293	1.9513	1.2033	-0.058908	0.44621	-0.040079	0.60563	-0.047858	-1.0724	-0.031032	-0.31062	-0.068156	-0.024928	1.1824	-0.11632	0.056719	-0.1706	0.61022	-0.085319	-0.54804	0.16868	0.0048888	-1.3454	-0.69564	-0.17973	-0.13322	-0.35674	0.043021	-0.094991	-0.35638	-0.057377	0.27892	-1.7472	-0.019553	-0.19532	-0.12039	-0.71684	0.32165
53	TCGA-08-0390-01A-21-1898-20	GBM	Primary	42	0.16305	-0.22262	0.67148	1.0877	-0.081457	0.082464	0.11708	0.73538	2.0701	1.7869	0.55017	0.14828	-0.17302	1.2884	1.2549	-0.81306	0.82592	-0.29155	0.88317	0.088566	0.91307	-0.23349	-1.1567	0.72789	-0.31644	0.10384	-0.29691	0.04525	0.21168	-1.2438	0.033277	-0.14739	0.67337	-0.44374	0.098786	0.066465	-0.25138	0.025672	0.18813	-1.5878	-0.017177	-1.4602	-0.19559	-0.92505	-0.25546
54	TCGA-12-1599-01A-21-1898-20	GBM	Primary	42	0.39582	-0.57071	0.17134	1.2091	0.26293	0.84517	0.51967	0.54988	2.3098	1.9729	-0.0059981	0.45253	0.047162	-0.057107	0.59128	-0.5896	0.18277	-0.20978	0.038231	0.025152	1.5285	-0.00053453	-0.91196	0.033897	0.23708	0.05206	-0.489	0.1481	-0.035609	-1.2149	-0.75865	-0.054593	0.20051	-0.27345	0.050607	0.15836	-0.54812	0.061534	0.35455	-1.6826	0.15137	-0.79419	0.0097831	-0.7255	-0.2121
55	TCGA-28-1746-01A-21-1898-20	GBM	Primary	42	0.37731	-0.0075368	0.34056	2.3661	0.072635	0.63637	0.38593	0.067188	2.6091	1.7597	-0.33636	0.05438	-0.36648	0.5165	0.50377	-0.64129	-0.81601	-0.53983	-0.079326	0.10247	0.67977	-0.1861	-0.57659	0.053896	0.85583	0.0074305	-0.67021	0.16567	0.077873	-1.1712	-1.5693	-0.091691	-0.42629	-0.44199	0.076284	0.0021268	-0.40197	-0.010803	0.11998	-1.8753	-0.11896	-0.30166	0.04508	-0.60991	0.24722
56	TCGA-06-0128-01A-11-1898-20	GBM	Primary	42	0.49698	0.6808	-0.15089	-0.11345	-1.9113	1.6619	0.22604	-1.3379	0.4369	-0.18533	-0.41321	-0.44057	-0.13674	0.12195	-2.7953	1.6438	-0.72356	0.034144	1.2021	0.78274	1.1441	1.1956	-0.45359	1.2226	0.20179	0.19062	0.61659	-0.75405	0.58884	0.37029	-2.9629	1.8084	0.28368	-0.10608	0.27111	0.4622	-0.0051027	0.31073	-0.93635	-1.1174	-1.0557	-1.1901	0.59749	-0.11962	-0.74789
57	TCGA-08-0245-01A-11-1898-20	GBM	Primary	42	0.60424	0.6018	-0.18045	0.11812	-2.1829	1.5542	0.21236	-1.3481	0.44635	-0.19288	-0.42693	-0.75446	-0.2215	-0.027822	-2.7975	1.5679	-0.54201	0.072229	1.1549	0.64013	1.8823	1.1414	-0.51827	1.208	0.21073	0.25998	0.20329	-0.78309	0.38754	0.26486	-2.8593	1.629	0.40501	-0.21389	-0.11574	0.42607	0.52199	0.2073	-1.0076	-1.1272	-1.1203	-1.2942	0.85599	-0.13865	-0.53148
58	TCGA-08-0351-01A-21-1898-20	GBM	Primary	42	0.62849	-0.3839	0.54595	1.2384	-0.49645	-0.39006	0.037046	0.43288	2.6622	1.9155	0.063631	-0.29743	-0.38531	-0.60357	-1.1411	-0.1666	-0.24276	0.47706	-0.049816	-0.028561	1.6644	0.065285	-0.53221	0.059779	1.3246	0.18381	-0.43135	-0.27907	0.03899	-1.0811	-0.46809	0.007618	-0.48916	-0.43533	-0.0084289	0.11834	-0.65425	0.18857	0.067709	-1.6211	0.44074	-1.9229	-0.030966	-0.7888	0.99711
59	TCGA-08-0359-01A-21-1898-20	GBM	Primary	42	0.38475	-0.64527	0.20703	1.4628	-0.33752	0.31907	0.19824	-0.12681	2.9924	2.36	-0.33178	-0.14491	-0.35166	0.17162	-0.24968	-0.61864	-0.63622	-0.43718	-0.40498	0.25973	0.73732	-0.22645	-0.86687	0.15261	0.27392	0.12631	-0.7112	-0.045093	0.013898	-1.1803	-1.0628	0.034132	0.0398	-0.25662	0.093946	0.026337	-0.67333	0.24094	0.095465	-1.7108	-0.19315	-0.61942	0.089017	-0.84046	0.51496
60	TCGA-02-0003-01A-21-1898-20	GBM	Primary	42	0.18835	-0.43615	0.026574	0.095561	-0.59373	-0.66166	-0.73754	0.09748	0.19531	-0.2866	-0.40292	0.11503	-0.45156	-0.41451	0.37056	0.023757	0.25869	-0.61681	-0.036265	0.17711	-0.76161	0.23802	-1.0088	0.15024	-0.22365	0.35264	-0.29725	0.15535	0.12175	-1.0585	-0.76442	0.53519	-0.066244	-0.27886	0.27363	0.045806	-0.81312	0.37741	-0.17608	-1.5274	0.084911	-1.6451	0.35745	-0.83804	0.0050623
61	TCGA-26-1442-01A-21-1898-20	GBM	Primary	42	0.29952	0.081631	0.24006	0.99687	-0.37698	0.38728	-0.016583	-0.1764	1.2868	0.34657	-0.25101	-0.23395	-0.30446	0.32239	-0.89839	0.25003	-0.86611	-0.16886	0.51312	0.23813	1.21	0.31687	-0.079311	0.40421	-0.021542	0.015601	-0.36112	-0.38025	0.19908	-0.66566	0.0033517	0.36393	-0.43428	-0.39226	-0.0025788	0.11961	-0.79809	0.090437	0.14594	-1.5579	-0.34591	-1.8098	0.080858	-0.75582	0.63433
62	TCGA-06-0877-01A-21-1898-20	GBM	Primary	42	0.26405	-0.50346	0.043066	1.1148	-0.037631	-0.012375	-0.1851	0.16297	2.2349	2.2547	-0.2143	0.53832	-0.39749	0.45184	0.13375	-0.905	0.41269	-0.50478	-0.073619	0.080628	1.2297	-0.086433	-0.79857	0.032055	0.53067	-0.061167	-0.8487	-0.060283	0.058476	-1.2032	-0.51934	0.02817	-0.36569	-0.074858	-0.020922	-0.17599	-0.86059	0.048597	0.12214	-1.8165	0.61024	-1.5546	-0.14435	-0.91627	0.4906
63	TCGA-08-0392-01A-21-1898-20	GBM	Primary	42	0.069654	-0.2441	0.16975	0.87418	-0.25121	0.6053	0.18834	-0.19637	-0.65309	-0.33839	0.22949	0.6252	-0.22831	0.70485	0.051737	-0.59094	0.18503	-0.8239	0.66515	0.11011	-1.1579	-0.10482	-1.1682	0.51265	-0.36933	-0.0090765	-0.38598	0.020385	-0.059777	-0.97078	2.1294	-0.031033	1.202	-0.23209	0.21011	-0.064867	-1.0145	0.13086	0.64812	-1.0596	1.1069	0.34717	0.22486	-0.51578	0.42589
64	TCGA-19-0957-01C-21-1898-20	GBM	Primary	42	0.27389	-0.47223	0.18878	1.9485	0.13665	-0.00020753	0.060345	0.31182	2.4181	1.4084	-0.32664	-0.086617	-0.30205	0.11568	-0.15388	-0.31205	-0.11627	-0.27014	0.51351	0.057709	0.52403	-0.017628	-0.56027	0.19272	1.0138	0.28486	-0.22629	0.10668	0.057856	-1.0109	-0.40332	0.098371	0.059495	-0.22158	0.40103	0.087438	-0.5551	0.28436	-0.086679	-1.6127	-0.20516	-1.177	0.24376	-0.87623	0.18837
65	TCGA-28-1750-01A-21-1898-20	GBM	Primary	42	0.34148	-0.66639	0.030783	0.59516	-0.67481	0.27269	0.17744	-0.55818	1.4301	0.59113	0.15393	-0.094231	-0.35002	0.32387	-0.93977	-0.51014	0.024459	0.10212	-0.086574	0.088927	0.5417	-0.0050682	-0.85134	0.26356	-0.33239	0.17861	-0.77755	-0.064704	0.23668	-1.1555	-0.15611	0.59958	-0.079178	-0.26416	0.3053	0.076529	-0.74718	0.23407	0.30934	-1.6633	-0.22712	-0.85134	0.34472	-0.85148	0.3156
66	TCGA-06-0154-01A-41-1898-20	GBM	Primary	42	0.15257	-0.30941	-0.075173	1.2759	0.2147	0.19334	-0.040863	0.39077	0.91575	0.42815	-0.185	0.59857	-0.31639	0.21386	0.54412	-0.26001	0.23849	-0.26388	-0.20473	0.12725	0.86681	-0.036425	-0.95333	0.53155	-0.026533	0.051338	-0.58161	0.21012	0.15324	-1.1629	0.070672	0.33168	-0.15912	-0.024222	0.22475	-0.070859	-0.80924	0.2339	0.016863	-1.4571	0.51917	-0.21181	0.46803	-0.70844	0.29486
67	TCGA-08-0344-01A-21-1898-20	GBM	Primary	42	0.42145	0.03172	1.0264	2.5509	1.2038	1.2856	1.1533	0.50365	1.037	0.51497	-0.32056	0.31899	-0.86379	0.23385	-0.41676	-0.694	0.28867	0.061455	-0.1502	0.070994	0.6211	0.034703	-1.5251	-0.1149	0.95119	0.003482	-0.40887	0.30939	0.011254	-1.2154	-1.9298	-0.081799	-0.44657	-0.27421	0.11727	-0.090291	-0.35463	0.13269	0.26856	-1.7564	-0.22058	-0.66102	0.39056	-0.62167	0.11287
68	TCGA-08-0352-01A-21-1898-20	GBM	Primary	42	0.25935	-0.21825	-0.15208	0.31831	-0.9693	-1.2042	-1.3171	-0.70934	0.99182	0.4528	-0.67506	-0.64366	-0.37505	0.2053	-1.087	0.19361	0.04395	-0.51314	-0.018627	0.25223	-0.50262	0.4017	-1.1259	0.26887	-0.41582	0.41265	0.38339	0.02756	0.13928	-0.78219	1.3881	0.50916	0.97078	0.37304	0.46039	-0.056337	-1.1614	0.39753	-0.38665	-1.416	1.0797	-1.9332	0.8321	-0.79641	-0.093028
69	TCGA-08-0360-01A-21-1898-20	GBM	Primary	42	0.453	-0.3495	0.028511	1.6688	0.22309	0.012803	0.44068	-0.1411	1.6481	1.0232	0.10548	-0.19849	-0.48875	0.40465	0.065145	-0.69459	-0.20565	-0.44886	0.14973	0.044052	0.33722	-0.14463	-0.84753	0.22175	-0.18392	-0.017819	-0.89516	-0.01996	-0.0014327	-1.1728	-0.68542	0.017396	-0.043577	-0.38474	0.10337	0.075759	-0.80287	0.15803	0.28766	-1.7996	0.017119	-1.052	0.11072	-0.95675	0.74889
70	TCGA-02-0004-01A-21-1898-20	GBM	Primary	42	0.25841	-0.59501	-0.2236	0.45604	-1.2913	-0.86504	-0.85864	-0.72015	1.1722	0.48002	-0.68013	-1.0677	-0.42287	0.0088114	-1.74	0.11371	-0.45616	-0.39242	0.52405	0.19567	-0.59038	0.38489	-1.2424	0.16293	-0.51286	0.38344	0.53458	-0.18531	0.10809	-0.84188	1.6081	0.98845	0.51132	-0.20254	0.52433	0.030146	-1.2155	0.33013	-0.28981	-1.3213	1.6212	-2.0675	0.54216	-0.89131	0.25728
71	TCGA-15-1446-01A-21-1898-20	GBM	Primary	42	0.42813	-0.64833	0.08317	0.2278	0.26072	0.82809	0.38897	0.10029	3.1649	2.8761	-0.10371	0.11317	0.94747	0.55422	0.30541	-0.68757	-0.23948	-0.089365	-0.3631	0.13109	1.8668	-0.17047	-0.18206	-0.084937	1.297	-0.017593	-0.81357	-0.065023	0.049539	-1.148	-0.56658	-0.11253	0.10379	-0.32918	-0.054885	0.091621	-0.96483	-0.0070204	0.41177	-1.7615	0.47056	-1.4412	0.21458	-0.51647	0.6203
72	TCGA-06-0878-01A-21-1898-20	GBM	Primary	42	0.23015	-0.23591	5.13e-05	1.5938	0.27365	0.18058	-0.35602	0.19246	0.82699	0.56317	-0.37133	0.42076	0.01121	-0.16471	-0.17576	-0.83829	-0.27359	-0.15314	0.36404	-0.16544	2.112	-0.067027	-0.22107	0.30315	-0.32369	-0.025081	-0.71891	-0.19832	-0.018294	-1.1459	-1.8152	0.21922	0.23366	-0.41539	0.081225	0.090457	-0.71149	-0.079393	0.14435	-1.5901	-0.21742	-0.68571	-0.081526	-0.90059	-0.29156
73	TCGA-12-0691-01A-21-1898-20	GBM	Primary	42	0.275	-0.39454	-0.05154	1.1572	-0.0545	0.73888	0.49573	-0.17529	0.9524	0.82357	0.16026	-0.68639	0.55813	-0.31205	0.69026	-0.42486	0.22046	-0.43462	0.026385	-0.0064895	2.3085	-0.1285	-0.72662	0.37526	-0.26741	-0.11897	-0.85105	-0.1496	-0.1027	-1.0494	-2.2	0.067841	0.37962	-0.28612	0.14657	0.20942	-0.73646	0.061553	0.44313	-1.7582	-0.22071	-0.10365	-0.17342	-0.682	0.80269
74	TCGA-14-0862-01B-21-1898-20	GBM	Primary	42	0.23203	-0.86205	-0.024855	1.9119	0.088424	-0.12525	-0.14076	0.58912	2.8408	1.0227	0.25551	-0.077998	-0.36647	-0.065661	0.82314	-0.50321	0.319	-0.0040715	-0.051728	0.055902	1.1047	-0.077006	-0.87893	0.80032	-0.44393	-0.004421	-0.9651	-0.11177	0.15514	-1.1593	-1.9354	0.0070235	0.42814	-0.070512	0.062028	0.06234	-0.92963	0.13064	0.39074	-1.7009	0.77133	-0.74895	-0.03623	-0.7717	0.78907
75	TCGA-28-1752-01A-21-1898-20	GBM	Primary	42	0.38154	-0.26151	0.20805	0.99704	0.098455	0.10627	0.18069	0.64691	2.2355	1.4517	-0.20944	0.88497	-0.10471	-0.2123	-0.45864	-0.30199	0.56598	0.17806	-0.38242	-0.010423	1.4142	-0.35273	-0.54343	-0.17163	0.63176	0.093242	-0.91379	-0.16641	0.071047	-1.4541	-0.95934	-0.10335	0.4312	-0.14904	0.037946	-0.040595	-0.8389	0.29024	0.17423	-1.63	0.24726	-0.89709	0.095744	0.30305	0.37127
76	TCGA-06-0156-01A-41-1898-20	GBM	Primary	42	0.25426	-0.53178	0.25764	2.2857	0.21711	0.70719	-0.053875	-0.040491	2.2304	1.7504	-0.18274	-0.1044	0.014844	0.65112	0.45195	-0.52588	-0.14224	-0.044154	-0.20509	0.11046	0.12816	-0.19314	-0.37785	0.42018	0.35605	-0.014898	-0.61887	0.28743	0.33221	-1.191	-1.5764	-0.17225	-0.4078	-0.21102	0.12303	-0.025986	-0.60357	0.13523	0.40195	-1.6984	-0.075599	-0.020789	0.23216	-0.58181	0.076109
77	TCGA-06-1802-01A-21-1899-20	GBM	Primary	42	0.30741	-0.45312	0.10438	1.2108	-0.67841	-0.70733	-0.3271	-0.089922	0.88798	1.0734	-0.26322	-1.1054	-0.38791	0.18057	-0.54854	-0.20274	-0.005942	0.027679	-0.049031	0.13057	0.28924	0.068852	-0.48766	0.58219	0.46823	0.13167	-0.44549	0.04617	0.14824	-1.0023	-1.0603	0.26884	-0.20962	0.16283	0.17503	-0.067576	-0.68918	0.40384	-0.19129	-1.3654	-0.27574	-0.66185	0.25817	-0.72179	0.061123
78	TCGA-27-1836-01A-21-1899-20	GBM	Primary	42	0.38601	-0.48242	0.6905	1.1252	-0.77596	-0.15915	0.17973	0.34015	1.4229	0.55651	0.039097	-0.031234	-0.6197	-0.34159	-1.1436	-0.22881	-0.24633	-0.062467	0.11951	0.20282	1.472	-0.11241	-0.73784	-0.018654	1.3123	0.15961	-0.60719	-0.25217	-0.062314	-1.1892	-0.83342	0.19037	-0.093969	0.095749	0.09323	0.13307	-0.91764	0.093145	0.0095766	-1.4606	0.16694	-1.1594	0.019789	-0.85139	0.73403
79	TCGA-06-2558-01A-22-1899-20	GBM	Primary	42	0.24753	-0.43917	0.67473	1.5185	-0.41075	0.43765	0.16088	0.045643	1.9521	1.3523	-0.096656	-0.060463	-0.44167	-0.20727	-0.13188	-0.29687	-0.62678	-0.14516	-0.14996	0.17519	0.56306	-0.05754	-0.84653	0.28839	1.2132	-0.010157	-0.43819	0.1227	0.21507	-1.1003	-0.72134	0.15415	-0.32496	0.010245	0.13962	0.04943	-0.99111	0.15485	0.033787	-1.5352	-0.091993	-0.54194	0.14994	-0.76598	0.12647
80	TCGA-06-2570-01A-22-1899-20	GBM	Primary	42	0.34517	-0.69862	0.61759	1.7101	0.35105	0.41898	0.22676	0.45365	1.6505	1.007	-0.20671	0.02603	0.37647	-0.47104	0.33137	-0.5227	-0.4408	-0.4271	-0.12118	0.038602	0.83061	0.063355	-0.39499	0.27664	0.86602	0.013461	-0.23373	0.1797	0.21039	-1.0435	-1.6735	-0.034565	-0.37166	-0.018256	0.15193	0.075548	-0.72606	0.17283	0.11281	-1.7773	-0.19831	-0.25706	0.90893	-0.96899	0.28659
81	TCGA-12-3651-01A-22-1899-20	GBM	Primary	42	0.32401	-0.60447	-0.30583	0.53593	-0.5244	0.64754	0.3481	0.42568	2.0241	1.1031	-0.088316	0.32235	-0.28288	-0.23698	0.17964	-0.36991	-0.30035	0.17231	0.75326	-0.34914	1.4197	-0.0877	-0.47643	-0.11385	0.10789	0.22635	-0.74269	-0.008399	-0.0029284	-0.9924	-2.3612	-0.55533	0.087145	-0.052445	0.39964	0.22115	-0.98026	0.39991	0.18553	-1.5095	-0.49224	-0.83513	0.18659	-0.71924	0.080227
82	TCGA-76-4926-01B-22-1899-20	GBM	Primary	42	0.51224	-0.19814	-0.047605	0.40693	-0.55958	-0.18373	-0.37342	-0.20093	2.1833	1.2642	-0.19098	-0.44772	0.099211	-0.020266	-0.51965	-0.036762	-0.11957	0.22699	-0.080737	0.080653	1.2169	0.071245	-0.92703	0.43104	-0.6456	0.12858	-0.62837	-0.10408	0.071338	-0.94798	1.2478	0.19552	0.40253	-0.016155	0.17901	0.13868	-1.2958	0.28946	0.19383	-1.4058	0.36016	-0.51062	0.2708	-0.89528	0.80185
83	TCGA-26-5134-01A-21-1899-20	GBM	Primary	42	0.33574	-0.25269	-0.17043	0.39546	-0.36954	0.080359	0.22497	-0.37044	1.4176	-0.12909	0.034818	0.29125	-0.50256	-0.16797	0.69688	-0.30151	0.40969	-0.11355	-0.099312	0.046994	0.56451	-0.081874	-0.86891	-0.1403	-0.046256	0.036491	-0.61354	0.078843	0.027624	-0.94883	-1.7095	0.10521	0.067724	-0.13552	0.2282	0.0057539	-0.27453	0.21732	0.49544	-1.5464	0.092707	-0.055187	0.2888	-0.64596	0.48082
84	TCGA-06-5411-01A-21-1899-20	GBM	Primary	42	0.34868	-0.66638	0.91756	1.9928	-0.013615	0.3852	0.34154	0.24701	2.4035	1.7336	0.13394	0.33083	-0.77784	0.21889	-1.0636	-0.48102	-0.82152	-0.53382	0.2608	0.21518	0.68843	-0.18524	-1.2479	0.079908	0.87809	0.21311	-0.59527	0.066216	0.29642	-1.1401	-1.8015	-0.040107	-0.36194	-0.12632	0.19528	0.16652	-1.1418	0.0787	0.26535	-1.5133	-0.21876	-0.85652	-0.060718	-0.79832	0.18316
85	TCGA-41-5651-01A-21-1899-20	GBM	Primary	42	0.027989	-0.30681	0.1077	2.208	-0.63591	0.317	0.39848	0.46738	1.7423	0.58907	-0.33552	-0.073919	-0.41244	0.18659	0.51636	-0.67049	-0.74233	-0.13736	0.02871	-0.061494	0.44	-0.0043198	-0.6924	0.21014	0.65225	-0.055289	-0.19385	0.28704	0.23859	-1.0482	-1.3083	0.10331	-0.28151	-0.10149	0.35894	0.1308	-0.3127	0.35303	0.23633	-1.7502	-0.25248	0.50948	0.28121	-0.68754	0.1688
86	TCGA-06-1804-01A-21-1899-20	GBM	Primary	42	0.19101	-0.81939	0.83409	0.94305	0.023888	0.2805	0.1253	0.19117	1.877	1.0892	-0.12612	0.064555	0.5708	-0.34157	0.2914	-0.91184	-0.57939	-0.055644	-0.399	0.031879	1.6108	-0.41395	0.039354	0.22173	0.47587	-0.051875	-0.91323	-0.03085	0.038389	-1.2534	-0.332	-0.14832	0.49556	-0.15331	0.12739	0.23999	-1.1039	0.083779	0.25058	-1.7855	-0.15301	-1.3901	0.20667	-0.35543	0.11825
87	TCGA-32-1970-01A-21-1899-20	GBM	Primary	42	0.30887	-0.40747	0.21148	1.4477	0.40044	0.36246	0.25328	0.34891	0.63278	0.1788	-0.13073	0.40834	0.016847	0.56582	0.61941	-0.5457	-0.54945	-0.21127	-0.14035	0.13783	0.88462	-0.28689	-0.27175	0.34115	1.0249	-0.11981	-0.62889	0.031946	-0.041069	-1.1715	-1.8808	-0.14846	-0.23036	-0.22363	-0.028008	0.011937	-0.65885	-0.073365	0.022816	-1.6598	-0.05992	-0.45855	-0.028984	-0.32602	0.57482
88	TCGA-02-2485-01A-22-1899-20	GBM	Primary	42	0.27323	-0.5281	0.19941	1.8112	-0.30244	0.26589	0.068594	1.198	2.9259	0.61007	-0.61434	-0.071067	0.38242	0.77253	0.31479	-0.63318	0.016163	-0.012085	-0.45949	0.079195	0.67647	-0.029067	-0.1591	0.51926	2.4339	-0.1698	-1.0438	-0.051423	0.063836	-1.0699	-1.623	0.16411	-0.10416	-0.18281	0.068866	0.048139	-0.51553	0.10924	0.066884	-1.6621	-0.22563	-0.56282	0.071633	-0.81806	0.25737
89	TCGA-06-2559-01A-22-1899-20	GBM	Primary	42	0.295	0.18448	0.060346	0.87814	0.4664	0.71555	0.68531	0.27681	2.416	1.6977	-0.33422	0.090595	-0.043708	0.38516	0.89451	-0.7528	-0.10136	-0.70806	-0.2847	0.060181	0.58568	-0.066368	-0.64505	0.35709	0.38216	0.069291	-0.67257	0.35103	0.11128	-1.0229	-0.80279	-0.19382	-0.25083	-0.33003	0.21716	-0.0077236	-0.23432	0.099757	0.29107	-1.7067	0.12952	0.26835	0.082127	-0.71807	0.20511
90	TCGA-41-2573-01A-22-1899-20	GBM	Primary	42	0.14188	-0.55043	0.51734	1.9967	-0.23031	0.68386	0.36208	0.0066533	2.7141	2.0163	-0.13924	0.070471	-0.1166	0.23509	-0.17353	-0.49865	-0.57865	-0.088408	-0.068816	0.013174	0.49768	-0.16263	-0.76149	0.15809	0.75232	0.027333	-0.75203	0.092015	0.33633	-1.1178	-1.9165	0.024487	-0.5105	-0.11225	0.25552	0.11303	-0.80982	0.088861	0.32715	-1.6618	-0.45008	-0.34383	0.21332	-0.62224	0.16363
91	TCGA-12-3652-01A-22-1899-20	GBM	Primary	42	0.28247	-0.088782	0.082748	2.6076	0.54166	0.67547	0.65266	0.61964	1.0766	1.1103	0.23994	0.47911	-0.40616	0.30111	0.53489	-0.86512	0.66955	-0.47054	0.12597	-0.041814	1.2132	-0.25193	-0.58735	0.43303	-0.3809	-0.1177	-0.82081	0.29553	0.054514	-1.019	-2.3958	-0.084811	-0.20454	0.23605	0.09714	4.96e-05	-0.29634	0.094647	0.05081	-1.7377	0.17741	-0.1708	-0.17546	-0.54625	-2.0606
92	TCGA-76-4927-01A-22-1899-20	GBM	Primary	42	0.21411	-0.71907	-0.0066505	0.67856	-0.27533	-0.27129	-0.40251	-0.24546	1.8693	1.1803	0.36992	-0.55009	-0.36741	-0.303	0.15159	-0.70475	-0.065187	-0.26477	0.11216	0.0656	0.37263	-0.11408	-0.69956	0.3903	-0.072813	0.16054	-0.59022	-0.020011	0.2396	-0.94446	-0.32867	0.12556	0.11268	0.42522	0.40903	0.090618	-0.96087	0.18258	0.13415	-1.4397	-0.24856	-0.74232	0.22323	-0.78053	-0.17498
93	TCGA-28-5208-01A-21-1899-20	GBM	Primary	42	0.25765	-0.54719	0.083466	0.85669	0.20911	0.26282	-0.064667	0.32894	1.5901	0.73927	0.048156	0.81971	0.084159	-0.4189	0.82743	-0.65738	0.70381	-0.18334	-0.33207	0.047831	0.90413	-0.29254	-0.87555	0.97615	-0.5578	-0.12694	-0.63499	0.061292	0.22651	-1.1191	-1.5284	0.019934	0.014062	-0.12232	0.034096	-0.010769	-0.98599	0.080365	0.11005	-1.6552	0.093036	-1.0081	0.034666	-0.60601	0.13945
94	TCGA-06-5412-01A-21-1899-20	GBM	Primary	42	0.18884	-0.24658	0.019605	0.11874	-0.43317	-0.32087	-0.39141	-0.028857	1.5907	1.0621	-0.15497	0.31805	-0.20862	-0.20366	0.11588	-0.33925	0.27234	-0.47236	0.011869	0.11399	-0.56231	-0.043232	-1.0532	0.79043	-0.33974	0.076801	-0.71106	-0.058664	0.10782	-1.0951	0.08057	0.48593	-0.15123	-0.21052	0.28064	-0.034483	-0.72093	0.1734	-0.51339	-1.4452	0.43997	-1.2714	0.3072	-0.66295	0.12921
95	TCGA-06-5856-01A-21-1899-20	GBM	Primary	42	0.13168	-0.47067	0.024891	1.3786	0.27214	0.73997	0.24704	0.11066	0.99352	0.58689	-0.22058	0.042103	-0.43164	-0.23809	0.26306	-1.0026	-0.41739	-0.24821	-0.54795	-0.11639	0.080523	-0.26448	-0.5003	0.55579	0.45478	-0.18457	-0.446	0.10824	0.2031	-1.1156	-1.6697	-0.15422	-0.28213	0.015823	0.0084354	-0.015908	-0.45185	0.00069973	0.13875	-1.8186	-0.055187	0.23354	-0.039407	-0.63749	0.17351
96	TCGA-06-1805-01A-21-1899-20	GBM	Primary	42	0.25128	-0.64575	0.18665	1.0387	-0.32931	0.1985	-0.19478	-0.13987	1.7157	0.88598	-0.3276	-0.15615	-0.031375	-0.4985	0.099208	-0.71414	-0.28098	-0.049701	-0.17908	0.087229	0.46661	-0.24999	-0.67502	-0.074715	0.80033	-0.010666	-0.47586	0.004893	0.18297	-1.0417	-1.067	0.31032	-0.087524	-0.18315	0.13258	0.056049	-0.79162	0.16344	-0.2246	-1.6071	-0.076282	-1.1809	0.42473	-0.90879	0.099188
97	TCGA-32-1976-01A-21-1899-20	GBM	Primary	42	0.10005	-0.436	0.13218	1.9667	-0.13281	0.77961	0.4897	0.16337	1.8013	1.3103	-0.37973	-0.10144	-0.28217	-0.18236	-0.13514	-0.6485	-0.19535	-0.38436	0.51511	0.0030528	0.61614	-0.12316	-0.84064	0.1832	0.21479	0.27754	-0.045426	0.098629	0.26058	-0.99696	-1.4095	-0.20923	0.2914	-0.032913	0.40636	0.19918	-0.40539	0.34934	0.12803	-1.473	-0.54949	-0.67927	0.23966	-1.0541	0.11237
98	TCGA-28-2501-01A-21-1899-20	GBM	Primary	42	0.17553	-0.83101	0.15081	-0.69348	-1.0117	0.32035	-0.071737	-0.021053	1.4473	0.39622	0.042356	0.35248	-0.70253	-0.23414	-1.0081	-0.46725	0.21358	-0.20706	0.67288	-0.12371	0.3748	-0.13063	-1.5072	-0.025098	-0.58627	0.32754	-0.5397	-0.16832	0.12592	-0.89973	0.22581	-0.081733	0.43805	-0.027102	0.71495	0.18958	-1.2236	0.33106	-0.047336	-1.4534	-0.057918	-1.5995	0.20348	-1.0803	-0.026256
99	TCGA-06-2562-01A-22-1899-20	GBM	Primary	42	0.15147	-0.7411	0.12988	1.0938	-0.55842	0.53851	0.51063	0.17399	2.1649	1.5823	0.26907	-0.073732	-0.21897	0.066379	-0.17778	-1.1338	0.16663	-0.42621	-0.38865	0.13804	0.76909	-0.44944	-1.0908	1.2898	-0.12941	-0.14273	-0.85217	-0.080936	0.34143	-0.97404	-0.57664	0.24356	0.023166	0.033228	0.092359	0.059275	-1.1055	0.076887	0.23893	-1.5106	0.5606	-0.79052	0.143	-0.36766	-0.286
100	TCGA-41-2575-01A-22-1899-20	GBM	Primary	42	0.10232	-0.32547	0.0095486	1.9066	-0.27608	0.56148	0.19652	0.375	2.157	1.5202	-0.2375	0.093333	-0.44607	0.10173	0.84305	-1.0591	-0.71504	-0.73926	-0.24105	-0.12508	0.79948	-0.26171	-0.52681	0.35744	0.20859	-0.21822	-1.0428	0.1996	0.45498	-1.2272	-1.5535	-0.26847	-0.28661	-0.3165	-0.018657	0.10433	-0.88662	-0.059071	0.36745	-1.7869	-0.065926	-0.55555	0.046354	-0.69757	-0.29571
101	TCGA-12-3653-01A-22-1899-20	GBM	Primary	42	0.29919	0.22592	-0.039387	1.2058	1.4063	0.60293	0.51926	1.1686	0.26946	0.88957	0.28758	0.45706	-0.010031	0.18461	0.63113	-0.50475	1.2535	1.0584	0.38309	-0.10879	1.2577	-0.18378	1.2349	0.070968	-0.25443	-0.16068	-0.62493	0.23781	-0.15894	-1.3264	-2.5362	-0.37521	-0.13874	-0.14621	0.031776	0.13013	-0.25125	-0.10949	0.023493	-1.7118	0.11325	-0.094875	-0.24507	-0.55905	1.0904
102	TCGA-76-4928-01B-22-1899-20	GBM	Primary	42	0.64678	-0.36139	-0.036139	-0.43301	-1.2518	-0.7396	-0.94821	-1.1144	0.58416	0.11715	-0.6281	-1.8439	0.0011377	-0.29151	-1.1265	0.88802	-0.055079	-0.12021	0.49587	0.26405	-1.5473	0.99477	-0.63557	0.29907	-0.38467	0.70351	-0.024441	0.11925	0.30225	-0.31056	-0.44416	0.8445	0.48688	0.2142	0.82223	0.36233	-0.91381	0.67534	-0.18896	-1.0313	0.436	-0.86535	1.2501	-0.47425	-0.19986
103	TCGA-28-5214-01A-21-1899-20	GBM	Primary	42	0.37429	-0.1814	0.094015	0.091278	-0.73152	-0.30951	-0.31517	0.44412	2.184	1.1395	-0.33985	-0.56344	-0.59032	-0.25025	-0.52007	-0.11526	0.30547	0.035986	0.26003	0.085432	0.21428	0.19873	-0.71498	0.49878	0.54154	0.14768	-0.83293	-0.22891	0.0873	-0.86461	-1.3649	0.67205	0.2059	0.0089027	0.35811	0.1089	-0.78596	0.20998	-0.10156	-1.46	0.10153	-1.2425	0.19177	-0.72306	0.49893
104	TCGA-06-5413-01A-21-1899-20	GBM	Primary	42	0.34659	-0.35667	0.015229	1.5602	-0.30131	0.086254	0.16168	0.017955	0.85842	0.52351	-0.081144	-0.13105	0.36011	-0.1378	-0.052243	-0.46179	0.18018	0.15012	-0.13403	0.063089	0.84407	0.093043	-0.26368	0.14621	0.53636	-0.08185	-0.57788	-0.059711	0.22295	-1.0944	-0.65329	0.106	0.10178	-0.28462	0.19457	0.14846	-0.78836	0.022366	0.20434	-1.6549	0.29355	-0.85661	0.0051739	-0.59848	0.51013
105	TCGA-06-5858-01A-21-1899-20	GBM	Primary	42	0.21939	-0.13937	0.044064	0.80572	0.15393	0.66876	0.47243	-0.021068	3.1404	2.7508	-0.078357	-0.19828	0.28027	1.1502	-0.024277	-0.73055	-0.33826	-0.59642	-0.26584	0.027909	0.69842	-0.061764	-0.77296	0.58432	-0.73323	-0.018106	-0.67998	0.064037	0.17416	-1.0968	-0.26149	0.35822	0.33331	0.078432	0.18724	0.090251	-0.47909	0.040674	0.16238	-1.7099	-0.2194	0.77362	-0.098454	-0.23843	-0.097712
106	TCGA-06-1806-01A-11-1899-20	GBM	Primary	42	0.28766	-0.85797	0.31084	0.31692	-0.38491	0.026687	-0.013817	0.34938	2.2972	1.6713	0.070898	-0.065144	0.043671	0.1887	-0.20867	-0.79993	0.45485	-0.1826	-0.0023558	0.00090782	0.71612	-0.36918	-0.94834	0.43818	0.77248	0.044207	-0.50566	-0.16241	-0.026789	-1.1473	-1.8463	-0.061426	0.45696	-0.23783	0.024715	-0.042895	-1.0538	-0.0071335	-0.1143	-1.6474	0.14422	-2.2813	-0.033885	-0.45204	0.59723
107	TCGA-32-1978-01A-21-1899-20	GBM	Primary	42	0.32646	0.15202	-0.010143	0.58399	-0.23692	-0.02892	-0.096508	0.038439	0.82632	0.48304	-0.5355	0.010033	-0.5781	-0.25644	0.30511	-0.22036	0.74623	0.06905	0.13519	0.35195	0.80287	-0.06137	0.15334	0.53338	0.4427	0.16322	-0.80205	-0.32898	0.013316	-0.97184	-1.2144	0.49153	0.2986	1.0754	0.16607	-0.063188	-0.89967	0.16758	0.055619	-1.4178	0.24754	-0.90138	-0.01645	-0.64722	0.13469
108	TCGA-28-1747-01C-21-1899-20	GBM	Primary	42	0.36263	-0.42112	0.11491	0.71835	0.25505	0.57651	0.15174	0.13626	2.5585	1.9681	-0.16949	0.33877	0.24875	-0.098791	0.42796	-0.86436	0.15425	-0.3449	-0.23988	0.1328	1.0695	-0.29349	-0.77474	-0.20621	0.83888	-0.044527	-0.80146	-0.11294	-0.063007	-1.174	-2.2425	0.01732	-0.052825	-0.2888	0.023161	0.18373	-0.64579	-0.061479	0.047207	-1.5873	0.08643	-0.99928	-0.006144	-0.84982	0.50402
109	TCGA-06-2563-01A-22-1899-20	GBM	Primary	42	0.19866	-0.34485	0.35154	1.4471	0.23985	0.97408	0.58067	0.89546	1.175	0.90894	-0.09971	0.56192	0.045077	0.27182	0.59254	-0.63879	0.32172	-0.65323	0.10488	0.045711	0.98383	-0.084815	-1.0211	0.66912	0.21546	0.041966	-0.53153	0.24205	0.12549	-1.0561	-2.0523	0.097486	-0.012229	-0.029475	0.10588	0.1648	-0.60595	0.13058	-0.039293	-1.6696	-0.13513	-0.43844	-0.23999	-0.61634	0.099936
110	TCGA-41-3392-01A-22-1899-20	GBM	Primary	42	0.081972	-0.68905	0.46091	0.93403	-0.53257	0.066803	-0.21229	0.32023	1.387	0.89311	-0.08669	0.47791	0.053041	0.37699	-0.11046	-0.8185	-0.19181	0.097238	-0.2927	-0.0050916	1.1825	-0.25004	-0.37659	0.37938	-0.091335	0.035565	-0.83794	0.045481	0.14474	-1.0771	-0.98976	0.010104	-0.17595	0.00013325	0.078818	-0.010446	-0.91321	0.0019733	0.20016	-1.7045	-0.019647	-0.61092	-0.047118	-0.97444	0.42619
111	TCGA-41-3915-01A-22-1899-20	GBM	Primary	42	0.2745	-0.3846	-0.045145	1.1245	-0.27155	-0.25511	-0.12483	-0.059222	2.0696	1.3761	-0.29047	-0.52967	-0.10323	-0.2421	-0.1234	-0.72632	-0.18705	-0.10486	-0.44666	-0.023057	0.10977	-0.067135	-0.48089	0.58579	-0.019574	0.088592	-0.6553	0.046183	0.2125	-1.1399	-0.45618	0.22657	0.16426	-0.080651	0.28291	0.035263	-0.90394	0.13395	0.032412	-1.7068	0.38924	-0.65505	0.084845	0.28153	0.2205
112	TCGA-76-4929-01A-22-1899-20	GBM	Primary	42	0.37359	-0.33027	0.022832	1.5088	0.1943	0.091253	0.63804	0.041199	1.1295	0.22539	-0.053481	-0.81736	-0.18636	0.096478	1.1231	-0.6025	-0.51247	-0.2396	0.22911	0.015482	0.54394	-0.16364	-0.25329	0.13173	-0.34633	-0.07552	-0.89326	0.0030525	0.058211	-1.1479	0.20614	-0.20318	-0.16703	-0.41623	0.096979	0.088242	-0.89776	-0.084597	0.46755	-1.7833	0.03933	-1.7741	-0.10272	-0.93668	0.9298
113	TCGA-32-5222-01A-21-1899-20	GBM	Primary	42	0.30331	-0.55345	0.026068	0.84377	-0.25544	0.037688	-0.02268	0.21978	2.0158	1.5577	-0.15729	0.40796	-0.14406	-0.13833	-0.064389	-0.80614	0.48387	0.12891	0.35782	-0.057561	1.0567	-0.17778	-1.025	0.28666	0.37774	0.098245	-0.71267	0.08716	0.12168	-1.1329	-1.314	0.0076297	0.046472	-0.32004	0.19728	0.20427	-0.64397	0.050911	0.069654	-1.6832	-0.28139	-0.85837	-0.0018621	-0.96922	-0.55261
114	TCGA-06-5414-01A-21-1899-20	GBM	Primary	42	0.35214	-0.4151	-0.11193	1.1019	-0.426	-0.14264	-0.27169	-0.18096	1.7735	1.6747	-0.13359	0.28342	-0.15841	-0.37526	0.09376	-0.51053	0.18224	-0.12277	-0.12446	0.16415	0.98528	0.10517	-0.79401	0.6031	-0.075254	0.13554	-0.81317	-0.011791	0.11837	-0.98397	-2.0881	0.33297	-0.10171	0.55061	0.38827	0.018495	-0.91208	0.2508	-0.1405	-1.5142	0.074404	-1.0884	0.30549	-0.76397	0.031219
115	TCGA-06-5859-01A-21-1899-20	GBM	Primary	42	0.28328	-0.34445	-0.13273	0.84095	-0.50223	1.2477	0.91112	-0.14958	0.14677	-0.44151	0.044319	0.7186	-0.28371	1.3022	1.1979	-0.70838	-0.32769	0.37893	0.19832	0.069604	1.448	-0.013228	-0.44766	0.34437	-0.38289	-0.10959	-1.0419	-0.13404	0.13282	-1.1207	-2.3662	0.051531	-0.23436	-0.28387	0.084056	0.42934	-0.60815	-0.13364	0.40311	-1.8543	-0.15182	-0.7368	-0.10872	-0.75187	0.078487
116	TCGA-14-1823-01A-21-1899-20	GBM	Primary	42	0.30558	-0.2228	-0.23445	1.0322	0.62134	0.18926	0.020893	0.2518	0.39658	-0.40765	0.19245	0.2874	-0.74954	-0.42927	0.15003	-0.52269	0.28917	0.29705	0.318	-0.095788	1.0753	-0.076854	-0.15649	0.4776	-0.39512	-0.036412	-0.75565	-0.13589	0.021618	-1.0869	-1.5006	-0.079478	-0.0024945	-0.23516	-0.011994	-0.037841	-0.72623	-0.0061376	0.44791	-1.6469	-0.037157	-1.3289	0.064814	-0.76671	0.64142
117	TCGA-32-1982-01A-21-1899-20	GBM	Primary	42	0.12408	-0.18732	0.12329	0.36358	-0.61699	-0.87021	-0.88851	0.063255	0.75159	0.58349	-0.1565	0.45842	-0.39526	-0.71519	-0.23488	-0.35778	0.29042	-0.20076	-0.1471	0.27599	0.52948	0.17099	-0.45547	0.45811	1.0114	0.043897	-0.30176	-0.11597	0.054218	-1.0984	-0.32831	0.68799	0.25709	0.0040924	0.30022	-0.0028363	-0.78265	0.081743	-0.37941	-1.5159	0.25825	-1.4514	0.14177	-0.89912	0.45112
118	TCGA-19-1790-01B-21-1899-20	GBM	Primary	42	0.31302	-0.34661	-0.24809	0.44417	-1.162	-0.41315	-0.59391	-0.29415	1.0795	0.3957	-0.32122	-0.53395	-0.35489	-0.26033	-0.32062	-0.38157	-0.0075085	-0.72499	-0.24905	0.083553	-0.34159	0.015445	-1.2658	0.59057	-0.65377	0.18524	-0.6778	-0.089409	0.14772	-1.0192	0.65603	0.4119	0.088557	-0.0085651	0.32518	0.060446	-0.97767	0.29073	-0.0060643	-1.4831	0.10308	-1.7989	0.29407	-0.91832	0.02099
119	TCGA-06-2564-01A-22-1899-20	GBM	Primary	42	0.2614	-0.58993	0.60146	1.1869	-0.41336	0.36675	0.30997	0.13363	1.2721	1.0917	-0.16662	0.29877	-0.18696	0.37633	0.32301	-0.71863	-0.061641	-0.37024	-0.022279	0.071909	0.78809	-0.04622	-0.86243	0.07667	0.64589	0.057247	-0.86476	-0.075637	0.14371	-1.2399	-1.5065	0.022151	-0.24162	-0.23456	0.16671	0.17254	-0.72748	0.050665	0.25839	-1.653	-0.32669	-1.1359	-0.077742	-0.84957	0.32378
120	TCGA-41-3393-01A-22-1899-20	GBM	Primary	42	0.30251	-0.59878	0.18996	1.098	-0.55358	-0.58919	-0.34575	-0.094733	1.2762	0.93138	-0.71708	-0.94831	-0.64241	-0.10116	-0.032152	-0.27566	-0.31325	-0.5522	0.041433	0.41411	-0.055043	-0.00086698	-1.0733	0.1875	0.044308	0.11091	0.34234	-0.18479	0.30684	-0.90672	0.4042	0.6549	-0.11348	0.035302	0.44792	-0.13028	-1.0582	0.11517	-0.43951	-1.5936	0.40939	-1.4319	0.3026	-0.71071	-0.18019
121	TCGA-19-4068-01A-22-1899-20	GBM	Primary	42	0.34373	-0.38135	0.1644	1.9153	0.65212	0.9612	0.54904	0.68401	2.0391	0.86188	0.33111	1.0886	0.26036	1.2316	1.2942	-0.91179	0.37594	-0.34093	-0.033236	0.15307	1.7571	-0.45309	-0.59632	-0.026451	0.19733	-0.064687	-0.66874	0.019582	0.083122	-1.2454	-1.9648	-0.066341	0.13954	-0.51845	-0.092158	0.076274	-0.46561	-0.080014	0.444	-1.6699	0.74876	-1.0709	-0.20439	-0.6966	0.085862
122	TCGA-76-4931-01A-22-1899-20	GBM	Primary	42	0.41917	-0.2622	0.43547	2.5755	0.89537	0.7053	0.79537	0.57826	3.2081	2.7019	0.10626	0.32678	0.15679	0.55273	0.96311	-0.67382	0.26106	-0.3135	0.035159	-0.07582	2.0003	-0.14134	-0.51661	0.23013	1.1695	-0.025068	-0.61472	0.17735	0.074447	-1.2988	-0.71685	-0.16941	-0.036184	-0.23271	0.097346	0.068233	-0.70931	-0.11265	0.41524	-1.7619	-0.058206	-0.44116	-0.02965	-0.80752	0.69826
123	TCGA-12-5295-01A-21-1899-20	GBM	Primary	42	0.49106	-0.0090835	-0.15577	0.4293	0.31853	-0.010036	0.023015	0.36444	1.6189	0.48462	0.16675	1.088	-0.029337	0.77256	1.4186	-0.40958	0.76091	0.62011	0.06221	0.020777	1.2966	-0.17282	-0.080246	0.10486	-0.24178	0.0067001	-0.94387	0.0011201	-0.15616	-1.1357	-1.9065	-0.23077	-0.32931	-0.25472	0.08169	0.11577	-0.52325	-0.055607	0.72222	-1.8125	0.44922	-0.063819	-0.11667	-0.59643	1.2523
124	TCGA-06-5415-01A-21-1899-20	GBM	Primary	42	0.22185	-0.34674	0.61858	0.80809	-0.45186	0.082104	-0.11321	1.5395	1.182	0.77189	0.0045325	0.179	-0.30169	-0.14258	-0.12672	-0.49066	-0.10797	-0.18892	-0.090342	0.058177	0.82081	-0.012201	-0.78523	0.18239	0.73264	0.023192	-0.5857	-0.1004	0.032368	-1.1675	-1.0206	-0.0096084	0.18224	0.032972	0.02408	0.091961	-1.2254	0.059238	0.033787	-1.6597	0.11622	-1.1967	-0.08177	-0.83666	0.087754
125	TCGA-81-5910-01A-21-1899-20	GBM	Primary	42	0.19409	-0.17874	0.052735	1.2567	0.49737	0.89658	0.45709	0.49259	2.0793	1.8357	0.16088	0.78165	-0.50108	0.65873	-0.10674	-0.56048	0.36617	-0.3907	-0.045471	0.12166	1.131	-0.011353	-0.40189	0.59618	-0.46544	-0.071509	-0.27871	0.24008	0.21196	-1.1871	-1.2097	0.32958	-0.050871	0.10054	0.04361	0.065998	-0.55723	-0.010578	-0.27677	-1.6137	0.3153	0.19099	-0.062325	-0.79127	-2.0426
126	TCGA-27-1831-01A-21-1899-20	GBM	Primary	42	0.26945	-0.52023	-0.081773	0.38021	0.30388	1.0649	0.52447	0.38392	1.1794	0.28746	0.30678	0.76091	-0.022012	0.67254	0.76912	-0.72994	0.39385	-0.11977	-0.092202	0.10853	1.2124	-0.089014	-0.49441	0.27377	0.45015	-0.044022	-0.72299	-0.01062	-0.026082	-1.1552	-0.96835	-0.090762	0.34926	-0.33406	0.018745	0.072376	-0.58517	-0.058785	0.12071	-1.63	0.31664	-1.0069	-0.12604	-0.8247	0.31359
127	TCGA-32-1986-01A-21-1899-20	GBM	Primary	42	0.28559	-0.56127	-0.092012	0.68001	-0.5148	-1.2627	-1.064	0.11715	1.8043	1.2543	-0.22682	-0.23007	-0.32604	0.21521	-0.077617	-0.25732	0.23249	-0.57827	-0.11948	0.24668	-0.12993	0.054426	-0.86738	1.0434	-0.50226	0.17562	-0.44142	-0.045089	0.18582	-0.77589	1.6954	0.65088	0.14126	-0.28761	0.42799	-0.053434	-0.99784	0.18809	-0.087873	-1.5201	1.49	-1.5409	0.08944	-0.76269	0.11059
128	TCGA-27-2518-01A-22-1899-20	GBM	Primary	42	0.19416	-0.75369	-0.072289	0.30633	-0.31864	0.28224	0.058313	-0.0025004	1.0127	0.2557	-0.12511	0.025023	-0.27307	-0.21788	-0.17374	-0.62983	0.16556	-0.01547	0.24752	0.032726	0.8104	-0.13611	-1.041	0.035174	0.36985	0.23156	-0.68778	-0.23511	0.15029	-1.0213	0.17267	0.097454	0.38334	0.11958	0.38781	0.12804	-0.9446	0.17327	-0.053243	-1.582	-0.078576	-1.8183	0.10308	-1.0192	0.26467
129	TCGA-06-2565-01A-22-1899-20	GBM	Primary	42	0.13762	-0.46336	0.18754	2.6285	0.28961	0.053531	-0.19717	0.5337	1.5832	1.1224	-0.12719	0.59705	0.48915	0.41074	1.0538	-0.76584	0.39012	0.22828	0.11176	0.089071	1.463	-0.2317	-0.088591	0.81401	0.043263	-0.11362	-0.24857	0.096208	0.15215	-1.1882	-1.2404	0.024774	-0.16875	0.27213	0.070831	-0.058844	-0.47967	0.031328	0.032715	-1.6897	0.034092	-0.53092	-0.071234	-0.86699	0.41044
130	TCGA-12-3646-01A-22-1899-20	GBM	Primary	42	0.61712	1.0881	0.60332	0.58718	-0.54159	-0.28176	-0.62347	-0.13229	1.6035	1.3207	-0.43959	-0.7922	-0.18116	0.61532	-0.55099	0.90972	0.83263	0.28144	0.24169	-0.19606	0.84561	0.55822	0.35648	0.5891	0.057723	0.28272	-0.3312	0.029552	0.29515	-0.8954	2.352	0.010776	0.18804	0.49777	0.4993	0.01197	-0.93281	0.36148	-0.27146	-1.4314	0.31038	0.34297	0.19856	0.19332	0.80363
131	TCGA-41-4097-01A-22-1899-20	GBM	Primary	42	0.13476	-0.42206	0.56465	1.4241	0.0012046	-0.18938	-0.35646	0.25675	1.4833	0.55978	0.33944	0.22034	-0.19045	0.019038	0.18473	-0.81801	0.22152	-0.5063	-0.15443	0.05	0.43454	-0.14176	-1.0604	0.73842	0.051623	-0.017782	-0.79538	-0.013124	0.22792	-1.0396	-0.061855	0.057594	0.26538	-0.28732	0.11067	0.08703	-0.56003	0.11453	0.49066	-1.5465	0.60662	-0.5892	-0.11685	-0.79285	0.43674
132	TCGA-76-4932-01A-22-1899-20	GBM	Primary	42	0.28612	-0.5065	0.15049	2.0724	0.32794	0.76359	0.43295	0.72305	2.3714	1.2755	0.31629	0.37713	-0.2552	-0.71593	1.0845	-1.1539	0.29766	-0.20293	0.056789	-0.1633	1.6337	-0.18198	-0.34122	0.3401	-0.16462	-0.17693	-0.83872	0.24956	0.12291	-1.3348	-0.92922	-0.39407	-0.12047	-0.23556	0.040104	0.058359	-0.57621	-0.20455	0.41279	-1.9091	-0.056939	-0.18968	-0.26335	-1.137	0.53568
133	TCGA-12-5301-01A-21-1899-20	GBM	Primary	42	0.50186	0.10988	-0.14997	2.5963	0.15676	0.2866	0.48189	0.46407	1.609	1.6684	-0.007512	0.24387	-0.59173	0.39809	0.14648	-0.037727	0.285	-0.5413	-0.1791	0.074992	0.88743	0.15363	-0.36454	0.41674	-0.3559	-0.0014417	-0.98615	0.15834	0.083836	-1.0774	0.25178	-0.0041889	-0.28002	0.041613	0.050522	-0.034483	-0.66511	0.10847	0.27512	-1.5969	0.4959	-0.31718	-0.02682	-0.63239	0.22661
134	TCGA-06-5416-01A-21-1899-20	GBM	Primary	42	0.16237	-0.12112	0.24055	1.5393	0.1022	0.096691	-0.1064	-0.20654	0.80742	-0.46945	0.171	0.16427	-0.22359	1.505	0.29176	-0.43237	0.11417	-0.42455	-0.22128	0.12576	0.38963	-0.009828	-0.58619	0.68946	-0.0034163	-0.049759	-0.72518	0.17739	0.273	-0.93854	-1.0724	0.1788	-0.3627	0.27706	0.12226	0.15366	0.023019	0.31984	0.35725	-1.7662	-0.079284	1.011	0.25531	-0.51642	0.11236
135	TCGA-19-5947-01A-13-1899-20	GBM	Primary	42	0.17381	-0.34944	0.044969	-0.028864	-0.57135	0.047014	-0.32862	-0.92428	0.93915	-0.22483	0.24668	0.33814	-0.24915	0.32974	0.49546	-0.44059	0.3896	-0.6096	-0.16211	0.13137	-0.75234	0.20455	-0.82075	0.58248	-0.55926	0.058181	-0.57725	0.12254	0.37533	-0.54987	-0.0035498	0.26653	-0.14119	-0.0049125	0.23874	0.11704	-0.98729	0.26497	0.58876	-1.4309	0.90812	-0.32319	0.26701	-0.09377	-0.13411
136	TCGA-27-1832-01A-21-1899-20	GBM	Primary	42	0.28075	-0.19893	-0.40791	-0.2553	-0.040968	0.58205	0.42404	-0.5182	1.9226	1.1938	-0.018693	0.33805	-0.42766	0.20321	-0.18513	-0.78312	0.38297	0.30108	-0.10753	0.024054	0.51806	0.029362	-0.093322	-0.01093	-0.089021	0.094929	-1.0255	-0.020394	0.025209	-1.0682	1.1498	0.16686	0.27877	-0.2575	0.21875	0.14232	-0.6031	0.059769	0.60436	-1.7494	0.11784	-0.64856	-0.050014	0.084336	0.52453
137	TCGA-32-1987-01A-21-1899-20	GBM	Primary	42	0.24332	-0.1589	0.49033	1.3707	0.3301	0.41298	0.013297	0.19714	1.0555	0.82418	0.0090413	0.47202	-0.26547	-0.070853	1.5072	-0.90673	0.02769	-0.64261	-0.37792	0.012695	0.89343	-0.22185	-0.77481	1.0198	0.21214	-0.17385	-1.1103	0.33207	0.28275	-1.326	-1.5251	-0.084656	-0.1417	0.040915	0.16876	0.3385	-0.34036	0.010252	0.3087	-1.8271	-0.1841	0.046865	-0.20746	0.024357	0.13313
138	TCGA-06-2566-01A-22-1899-20	GBM	Primary	42	0.27326	-0.54573	0.86365	0.65978	0.16586	0.54045	0.42334	0.74011	2.5588	1.8431	0.25966	0.74346	-0.41281	0.078768	-0.24504	-0.42953	0.11568	-0.18998	0.14997	0.058926	1.2662	-0.10964	-0.74688	0.335	0.87176	0.081924	-0.80969	-0.154	0.13052	-1.1585	-1.4641	-0.0086187	0.12504	-0.27937	0.023119	0.084604	-0.98327	0.012103	-0.049222	-1.523	0.037901	-1.968	-0.19548	-0.79489	0.49719
139	TCGA-12-3649-01A-22-1899-20	GBM	Primary	42	0.30695	-0.5058	0.21523	0.97256	0.051476	0.65155	0.43836	0.2044	2.8284	2.6148	0.25238	0.58668	-0.16497	0.23267	-0.48435	-0.37999	0.36431	0.016272	0.13374	0.16243	1.8746	-0.096783	-0.44086	0.1021	0.3034	-0.012099	-0.9463	-0.10984	0.28826	-1.2002	-0.53771	-0.099678	-0.14035	0.047108	0.05515	0.15985	-0.95218	0.025297	0.064493	-1.6269	-0.11981	-0.94677	0.096789	-0.61771	0.40356
140	TCGA-32-4210-01A-22-1899-20	GBM	Primary	42	0.31861	-0.063764	0.18978	2.3309	0.29738	0.1117	-0.10303	0.64962	2.6505	1.9825	-0.10333	0.080142	0.12013	1.751	0.17919	-0.59305	-0.55748	-0.19462	0.076047	-0.062652	0.23788	-0.067135	-0.24717	0.14855	0.40645	-0.021881	-0.64367	-0.04256	0.086058	-1.1801	-1.9019	-0.052226	0.026168	-0.22249	0.055293	0.16038	-0.3635	0.061999	0.36875	-1.7921	-0.52556	-0.19117	-0.052457	-0.99856	0.36047
141	TCGA-26-5132-01A-22-1899-20	GBM	Primary	42	0.23995	-0.040682	-0.089801	0.55072	0.35872	0.15364	-0.19167	0.24589	1.6326	0.11957	-0.24322	-0.006743	-0.082298	0.9594	0.49113	-0.41487	0.19092	-0.54189	-0.33048	0.014952	0.60407	0.001274	-0.16459	0.51273	0.14445	-0.045015	-0.81781	0.051196	-0.016898	-1.0638	-0.77234	0.13917	0.36107	0.035341	0.10727	0.12851	-0.59749	0.21084	0.0485	-1.6746	-0.072784	-0.053282	-0.01645	-0.33607	0.22314
142	TCGA-06-5408-01A-21-1899-20	GBM	Primary	42	0.18876	-0.49628	-0.05694	1.9221	0.52889	0.11247	0.14495	0.39653	1.6494	0.74342	-0.15988	0.015191	-0.16337	-0.025308	0.55765	-0.7572	0.32494	-0.34509	-0.26315	-0.032069	0.7718	-0.095065	-0.41705	0.49252	0.75446	-0.072523	-1.0619	-0.0040656	0.18301	-1.2575	-1.6158	-0.045454	0.11831	-0.14812	0.20176	0.007761	-0.56439	0.095333	0.30976	-1.7324	-0.16061	-0.54626	0.052395	-0.90239	0.61375
143	TCGA-06-5417-01A-21-1899-20	GBM	Primary	42	0.58345	-0.21407	-0.0054338	-0.11998	0.47865	0.15773	0.87987	0.023264	0.11629	-0.80236	-0.28904	0.3629	-0.33665	0.019995	0.058549	-0.32661	-0.6386	-0.44231	-0.1511	0.2345	1.0551	0.17442	0.87384	0.14457	2.3378	0.0058233	-0.8441	0.27116	0.087182	-1.021	-1.4024	0.046205	-0.072449	-0.1191	0.05203	-0.07631	-0.55875	0.030874	0.49181	-1.7122	-0.42427	0.2095	0.32206	-0.85573	0.65026
144	TCGA-27-1830-01A-21-1899-20	GBM	Primary	42	0.25435	-0.46297	-0.1273	1.2234	-0.34137	0.41638	0.071667	-0.11866	2.9867	2.0967	-0.053481	-0.19221	0.19716	0.57225	0.27607	-0.58622	-0.2648	-0.22976	-0.24646	0.1097	0.61864	-0.12527	-0.43099	0.65849	1.1363	-0.03997	-0.61143	-0.04077	0.40079	-1.1881	0.40202	0.2038	0.21703	-0.27776	0.206	0.025152	-0.80482	0.10545	-0.117	-1.7731	0.20508	-0.77498	0.15134	-0.82832	0.30257
145	TCGA-27-1833-01A-21-1899-20	GBM	Primary	42	0.44362	-0.59858	-0.10058	1.0998	-0.9647	0.0089489	-0.35943	0.25739	1.5596	-0.078073	-0.1735	0.055235	-0.031789	-0.0051264	-0.64603	-0.59872	0.51887	-0.050477	-0.23915	0.12316	0.96981	-0.084574	-0.50801	0.22423	-0.20729	-0.034608	-0.55798	-0.1693	0.10927	-0.92926	-0.83398	0.25031	0.21493	-0.10516	0.25884	-0.063633	-0.78832	0.063372	-0.051311	-1.4995	0.10468	-0.82969	-0.0078736	-0.62398	0.035597
146	TCGA-32-1991-01A-21-1899-20	GBM	Primary	42	0.22964	-0.53912	-0.096142	0.47972	-0.043715	0.24078	0.019303	0.26629	1.3302	1.4589	-0.00058284	0.37669	0.46161	0.7894	0.025579	-0.95123	0.04289	0.13424	-0.047171	0.16023	1.0641	-0.32934	-0.088982	0.33126	-0.12472	0.048451	-0.98923	-0.19681	-0.026897	-1.2341	-0.12777	-0.1327	0.35021	0.16121	-0.0064064	-0.0014172	-0.47856	0.04267	0.029309	-1.7506	-0.097559	-1.0553	-0.063356	-0.92625	0.19175
147	TCGA-06-2557-01A-22-1899-20	GBM	Primary	42	0.24646	-0.52739	-0.14979	0.6526	-0.26936	-0.21376	-0.35636	-0.07833	1.2929	0.64268	-0.25162	0.062009	-0.07122	0.5562	-0.083271	-0.46179	-0.071231	-0.034104	-0.15004	0.15235	-0.14481	0.17618	-0.57378	0.10158	-0.15149	0.12157	-0.4864	0.072345	0.16987	-0.97906	-2.3926	0.16006	-0.075383	-0.19247	0.32443	0.14099	-0.90671	0.32326	-0.12924	-1.5797	0.032814	-1.5714	0.31579	-0.85896	0.366
148	TCGA-06-2567-01A-22-1899-20	GBM	Primary	42	0.12792	-0.23325	0.21244	0.32453	-0.41068	-0.0020144	-0.45447	0.0037039	2.2303	1.3732	-0.25958	-0.017596	0.18258	0.31803	0.55254	-0.59509	-0.065049	-0.48151	-0.11587	0.13974	0.63278	0.060899	-0.022457	0.80982	0.99438	-0.089763	-0.76434	0.17467	0.25591	-0.92703	-0.1315	0.13509	0.6333	0.030153	0.23544	0.26052	-0.79704	0.0086711	0.3197	-1.6696	-0.1391	-0.19166	0.17191	-0.32496	0.21574
149	TCGA-26-5133-01A-21-1899-20	GBM	Primary	42	0.24365	0.21916	-0.0024587	0.9226	0.14384	0.96583	0.44112	-0.27216	0.50814	-0.72694	-0.48818	0.061021	-0.10954	1.6	0.1446	-0.127	-0.49393	-0.64756	0.20427	0.18896	-0.85609	0.21646	-0.60032	0.21594	-0.38561	-0.061167	-0.23772	0.17256	0.28568	-0.65689	-1.6689	0.10095	-0.4366	-0.14754	0.11961	0.098728	-0.28261	0.2314	0.13016	-1.5614	0.41014	-0.35314	0.11601	-0.68296	0.43039
150	TCGA-06-5410-01A-21-1899-20	GBM	Primary	42	0.23537	-0.43333	0.0094206	-0.12364	-0.5926	-0.4451	-0.24331	-0.21309	0.56134	0.097897	-0.090585	0.16058	-0.43071	0.16557	0.067345	-0.52313	0.20348	-0.55175	0.058901	0.093886	-0.15979	-0.040151	-1.0289	0.46214	-0.39526	0.136	-0.78631	0.066417	0.17506	-0.9982	0.036628	0.11087	0.32251	-0.15958	0.3291	-0.024442	-0.95764	0.22244	0.054675	-1.3695	-0.027388	-1.2172	0.2842	-0.77676	0.12708
151	TCGA-06-5418-01A-21-1899-20	GBM	Primary	42	0.38028	-0.21225	0.012676	0.61419	0.41027	0.52821	0.21666	0.27589	2.5945	2.3908	-0.059031	0.41866	0.020316	0.66075	0.78023	-0.88537	0.32817	-0.33376	-0.06487	0.073539	1.269	-0.25767	-0.49183	0.43302	-0.3869	-0.11332	-0.85964	0.19727	0.20055	-1.2651	0.3649	-0.02016	0.14477	-0.27118	0.19844	0.074799	-0.83966	0.071007	0.2409	-1.6426	0.3327	-1.1827	-0.040979	-0.9548	0.23397
152	TCGA-27-1834-01A-21-1899-20	GBM	Primary	42	0.52099	0.2279	-0.078615	-0.071149	-0.22597	0.68237	0.34611	-0.18228	1.8838	1.0167	-0.22586	0.059136	0.044833	1.4342	0.3805	-0.27844	-0.017743	-0.054759	0.23084	0.13463	0.81919	0.081405	-0.68808	0.18751	0.38804	-0.13649	-0.82868	-0.20002	0.28069	-0.76951	-0.69865	0.12644	0.013919	-0.34049	0.029451	0.09631	-0.84047	0.063546	-0.088878	-1.6232	0.16373	-1.218	0.12128	-0.66872	0.73663
153	TCGA-19-5950-01A-13-1900-20	GBM	Primary	42	0.50914	-0.52734	0.43121	0.91523	0.21878	0.32208	-0.16645	0.42062	1.461	0.78235	0.31837	0.15547	0.23407	0.37509	0.48863	-0.78295	0.16771	-0.057198	0.61242	-0.0073253	2.105	-0.057113	-0.59931	0.22557	-0.21656	0.098028	-0.52727	0.010325	0.036106	-1.2926	0.31774	-0.19087	0.49016	-0.10129	0.074562	0.27341	-0.39731	-0.1077	0.12622	-1.6863	0.60949	-1.1595	0.075431	-0.88266	-0.21683
154	TCGA-19-5960-01A-13-1900-20	GBM	Primary	42	0.329	-0.098883	0.066341	1.0552	0.026111	0.31392	-0.10132	0.42517	1.3771	0.032281	-0.39666	-0.081537	-0.20151	0.33189	1.2283	-0.74681	-0.23958	-0.97618	0.32028	-0.096823	0.59118	-0.077622	-0.84557	0.66955	0.50721	-0.095738	-0.52992	0.041715	-0.012347	-1.2468	-2.1005	-0.35538	-0.15182	-0.18465	0.1117	0.15413	-0.13429	-0.037323	0.24061	-1.7847	-0.40192	-0.14247	-0.1553	-0.76734	0.13385
155	TCGA-76-6285-01A-13-1900-20	GBM	Primary	42	0.41589	-0.27171	-0.045565	0.85269	0.19253	-0.14966	0.036274	0.41692	2.104	0.96623	-0.063416	-0.44267	0.41019	0.98903	1.3044	-0.38713	-0.070759	-0.087088	0.76245	-0.095631	1.6403	0.084714	-0.42218	-0.14039	0.4132	0.086081	-0.35469	0.57094	0.11642	-1.0934	-2.0139	-0.23131	-0.41769	-0.32841	0.12589	0.14104	-0.20731	-0.018194	0.40617	-1.7352	-0.3767	-0.84523	0.20113	-0.54284	0.19215
156	TCGA-74-6581-01A-13-1900-20	GBM	Primary	42	0.32726	-0.62285	0.56208	0.79523	-0.031673	0.36797	-0.022089	0.31361	2.8396	1.9226	-0.30308	-0.29862	-0.45405	0.0016965	-0.051847	-0.47439	-0.43855	-0.42751	0.4173	0.044728	0.70835	-0.12327	-0.4642	0.11855	0.34532	0.074292	-0.54324	0.082163	0.26701	-1.2431	-1.0461	0.10201	-0.10117	-0.1518	0.22753	0.23728	-0.55885	0.078601	-0.086623	-1.6364	-0.13015	-0.66068	0.027873	-0.78503	-0.15533
157	TCGA-76-6664-01A-13-1900-20	GBM	Primary	42	0.3104	-0.32553	0.22032	1.7474	0.075163	0.83115	0.33982	0.5928	3.4881	2.4296	0.20386	0.85684	0.22272	0.41027	0.65161	-0.48539	-0.50017	-0.35755	0.23433	0.13866	1.2683	-0.082888	-0.68762	0.2626	-0.046987	-0.0026883	-0.5609	0.33895	0.36471	-1.2796	-1.7402	-0.1543	0.47516	-0.23497	0.16628	0.1529	-0.51535	0.011586	0.44839	-1.4923	0.54935	-0.27824	-0.097386	-0.77835	0.016044
158	TCGA-06-6700-01A-23-1900-20	GBM	Primary	42	0.27114	-0.58345	0.15547	0.23478	-0.25388	0.27586	0.13237	0.17809	0.86181	0.069684	-0.10165	0.19564	-0.20517	0.46928	-0.044353	-0.35365	-0.57025	-0.36594	0.31022	0.099277	0.59504	0.087174	-0.20979	-0.0064733	0.82668	0.20708	-0.48378	-0.027575	0.10822	-1.0407	-1.8382	0.1826	0.074054	-0.15736	0.17694	0.060558	-0.98892	0.12524	0.088229	-1.5813	-0.31489	-1.6653	-0.090246	-0.91693	0.23325
159	TCGA-06-0129-01A-03-1900-20	GBM	Primary	42	0.29017	-0.011868	0.19058	1.2468	0.16662	0.35182	0.20131	0.34521	1.4444	0.25128	-0.37209	-0.5308	0.13914	0.29321	0.84903	-0.69015	0.071063	-0.72874	-0.074009	-0.15988	0.55972	-0.083284	-0.31264	0.41528	0.34315	0.071867	-0.22624	0.18843	0.13728	-1.1225	-1.9148	-0.19598	-0.25968	0.0085225	0.12118	0.10915	-0.28415	0.087817	0.22808	-1.7546	-0.41101	0.51511	-0.057624	-1.0001	0.11417
160	TCGA-19-5951-01A-13-1900-20	GBM	Primary	42	0.45794	-0.076326	-0.035933	1.2076	0.45206	0.822	0.43162	0.44852	1.1003	0.066403	0.046361	0.46551	0.55674	0.51389	0.53287	-0.71494	-0.090155	-0.16325	0.17751	0.063091	1.2722	-0.087898	-0.57391	0.60707	0.58704	0.019765	-0.42282	0.16906	0.032031	-1.1192	-1.1734	0.13342	0.16434	-0.4224	0.10587	0.046675	-0.61745	-0.014383	0.21036	-1.6362	-0.025168	-0.85626	-0.046429	-0.86609	0.52695
161	TCGA-19-5953-01B-23-1900-20	GBM	Primary	42	0.64042	0.17679	-0.037682	-0.42134	-1.1072	-1.0006	-0.79261	-0.60634	1.1891	0.43645	-0.40281	-0.6664	-0.092692	0.29325	-0.33295	0.50958	0.68934	-0.65194	0.15395	0.10125	-0.65158	0.67542	-0.82362	0.31214	-0.44833	0.40834	-0.26822	0.16661	0.35462	-0.37053	1.1069	0.54281	0.88079	-0.022132	0.59765	0.16802	-0.96161	0.52459	0.17504	-1.2855	0.89714	-1.1842	0.50298	-0.52348	0.36213
162	TCGA-06-6388-01A-23-1900-20	GBM	Primary	42	0.37716	-0.47436	0.79013	0.86745	0.14404	0.96365	0.63446	0.63994	2.3325	2.1158	0.25384	0.53725	-0.67227	0.26612	0.17025	-0.54347	-0.51092	-0.63562	0.49946	0.14646	1.5402	-0.10904	-1.0207	0.13522	0.88874	-0.019371	-0.34458	0.17954	0.38157	-1.1396	-1.0219	0.06868	-0.43699	-0.20973	0.16043	0.21082	-0.86232	0.025801	0.17981	-1.6074	-0.0054568	-1.1508	-0.074866	-0.73985	0.31172
163	TCGA-74-6584-01A-13-1900-20	GBM	Primary	42	0.24508	-0.40503	-0.22091	1.1671	0.45343	0.36957	-0.0051034	0.11922	2.3645	1.8606	0.023778	0.43752	-0.39211	0.97573	0.93336	-0.74138	-0.42068	-0.62963	-0.40205	0.010299	0.75687	-0.19787	-0.49354	0.14581	0.74009	-0.17676	-0.94985	-0.067466	-0.011763	-1.222	-1.7783	0.058297	-0.19279	-0.30279	0.047979	0.017886	-0.53493	-0.095277	0.21025	-1.7402	-0.19493	-0.36009	-0.27152	-0.97504	0.427
164	TCGA-76-6660-01A-13-1900-20	GBM	Primary	42	0.21993	0.056314	0.29332	1.8844	-0.64026	-1.3259	-1.546	-0.49769	1.2554	0.34551	-0.69363	-1.5837	-0.48875	0.31152	-1.1238	-0.069679	0.28456	-0.43404	0.55246	0.053471	-0.11395	0.12273	-0.51066	0.59385	-0.4652	0.35328	-0.53785	-0.16496	0.15618	-0.84621	0.84692	0.64735	0.61694	-0.048978	0.58179	0.085289	-0.94989	0.25726	-0.376	-1.2931	0.18806	-1.3297	0.41069	-0.94748	0.14636
165	TCGA-06-6701-01A-13-1900-20	GBM	Primary	42	0.75066	-0.29294	0.14767	0.30048	-0.48731	-0.17329	0.10634	0.10162	0.68668	-0.17986	-0.3426	-0.34529	-0.026855	-0.15039	0.022907	0.078448	-0.26872	-0.19183	0.50063	0.22205	0.92022	0.29705	-0.20994	0.12223	0.15871	0.20943	-0.2001	-0.25611	0.14062	-0.79187	-1.8022	0.17854	-0.17214	-0.12772	0.28289	0.06492	-0.64019	0.15251	0.054356	-1.4602	-0.3125	-1.6214	0.26482	-0.73671	0.79962
166	TCGA-06-0130-01A-03-1900-20	GBM	Primary	42	0.0052003	-0.2517	0.12092	0.39208	-0.42738	-0.070889	-0.35853	0.045414	2.2964	1.6747	-0.14181	-0.54308	0.036196	-0.057122	0.52533	-0.56158	-0.052227	-0.6269	0.10148	0.11324	-0.51405	-0.13487	-0.66887	0.82152	-0.62477	0.0063455	-0.57551	0.25076	0.33249	-1.0187	0.38727	0.2434	-0.66625	-0.066332	0.029463	0.17258	-0.40028	0.14671	-0.17278	-1.6261	0.064462	0.11734	0.017668	-0.17909	-0.13243
167	TCGA-19-5952-01A-13-1900-20	GBM	Primary	42	0.2418	-0.47043	-0.25717	-0.070573	-0.18271	-0.074607	-0.46546	-0.053611	1.1678	0.50067	-0.096447	0.038399	-0.28771	0.24217	-0.055143	-0.39866	-0.072697	-0.35368	0.097547	0.088249	0.46098	-0.14054	-0.88413	0.71314	0.31784	-0.0091782	-0.58661	-0.1477	0.28451	-1.0852	0.093756	0.38445	0.064231	-0.26135	0.19525	-0.020958	-0.92092	0.15663	-0.0068811	-1.5847	0.53346	-1.3346	0.10878	-0.89382	0.038541
168	TCGA-26-6173-01A-13-1900-20	GBM	Primary	42	0.11131	-0.62636	0.37802	0.76772	0.075832	0.4009	-0.01325	0.47369	2.8461	2.1605	0.13597	0.40856	-0.29613	0.43538	0.44372	-0.55946	0.28109	-0.50916	0.039622	0.030185	0.42831	0.064833	-0.97203	0.30726	-0.11166	-0.01966	-0.10353	0.22604	0.1575	-1.1349	0.26095	0.3147	0.23634	-0.40169	0.049362	0.070219	-0.84469	-0.039949	0.037696	-1.7417	0.77018	-1.3212	-0.029887	-0.6264	-0.32425
169	TCGA-06-6389-01A-23-1900-20	GBM	Primary	42	0.57402	-0.51378	-0.26355	0.92589	0.32178	0.091441	-0.013322	0.18458	1.2992	0.65589	0.07708	-0.011165	-0.31499	-0.051049	-0.12158	-0.17018	-0.38588	-0.1614	0.55204	-0.035159	0.80038	0.2601	-0.53076	0.31123	0.090885	0.11152	-0.049249	-0.03437	0.13554	-0.97207	-1.3707	-0.0072882	0.04728	-0.21492	0.36153	0.011951	-0.81605	0.095403	-0.020092	-1.5347	0.0031069	-0.8543	0.25252	-0.86385	0.38584
170	TCGA-06-6693-01A-13-1900-20	GBM	Primary	42	0.72542	-0.31965	0.031449	0.91286	0.65129	-0.098205	-0.036795	0.90157	0.463	0.14788	0.21457	0.051923	0.093915	0.39993	0.92393	-0.67523	-0.12118	0.40381	0.74958	-0.041572	1.994	-0.2732	0.26091	0.28256	-0.044457	-0.061167	-0.094423	-0.0061156	0.071319	-1.2103	-1.1122	-0.11174	-0.084445	0.16213	0.13486	0.085724	-0.51972	-0.035026	0.46014	-1.6709	0.22593	-0.47501	0.092297	-1.1324	-0.085919
171	TCGA-06-0238-01A-03-1900-20	GBM	Primary	42	0.56539	-0.0012062	-0.062953	-0.5079	-0.072302	-0.60138	0.38456	0.4026	0.77997	0.38816	-0.45259	-1.7335	-0.43071	0.1986	0.346	0.30679	-0.057939	-0.15136	0.67474	0.061791	0.62554	0.024725	-0.31701	-0.10986	0.07432	0.093244	-0.42861	-0.096405	0.28244	-1.0406	0.54017	0.30959	0.31675	-0.30075	0.32632	-0.074754	-0.74298	0.12083	-0.23741	-1.3578	0.85207	-0.27243	0.32765	-0.40218	0.25844
172	TCGA-19-2619-01A-03-1900-20	GBM	Primary	42	0.2584	-0.013596	0.45175	0.70437	1.114	1.6923	1.3703	0.84236	0.58786	0.62896	0.75926	0.81936	-0.2418	0.54639	0.77064	0.014671	0.20897	0.29701	0.17446	-0.0036233	1.5287	-0.013941	0.07006	0.025874	0.11526	-0.056015	-0.84833	0.18956	-0.13549	-1.2074	-1.538	-0.27052	-0.35509	-0.25577	0.043928	0.19796	-0.25388	-0.083941	0.28646	-1.5698	0.87737	-0.23778	-0.43787	-0.46331	0.10094
173	TCGA-19-5954-01A-13-1900-20	GBM	Primary	42	0.30668	-0.4943	-0.20212	1.3956	0.15942	0.36926	-0.24656	0.30619	0.70503	0.18472	-0.024533	0.49257	-0.17195	0.25243	0.66051	-0.58609	-0.0057398	-0.6143	-0.20001	0.12337	0.72818	-0.28486	-0.54529	0.31045	-0.46813	-0.058508	-1.0559	0.15237	-0.0086775	-1.3491	-0.5398	0.051185	-0.2289	-0.085614	0.049477	-0.046484	-0.69695	-0.063906	0.17763	-1.7613	0.43369	-0.39173	-0.19049	-0.98015	0.3042
174	TCGA-26-6174-01A-13-1900-20	GBM	Primary	42	0.35382	-0.45544	0.54473	1.8485	-0.31827	0.3632	0.35137	0.46679	1.9853	1.3661	0.057109	0.14468	-0.45464	0.37222	-0.015887	-0.32961	-0.56985	-0.48319	0.21546	0.12862	0.66462	-0.12787	-1.0232	0.019511	1.0378	0.072008	-0.43451	0.080183	0.23428	-1.1523	-1.0781	0.052825	-0.36079	-0.25167	0.18048	0.10044	-0.87279	0.055822	0.16258	-1.6376	-0.023531	-1.501	0.048784	-0.59959	0.059995
175	TCGA-06-6390-01A-23-1900-20	GBM	Primary	42	0.1653	-0.40063	0.017374	0.32304	0.10117	1.0198	0.53128	0.42279	1.9789	1.5688	0.3267	0.53126	0.11472	0.4251	0.499	-0.5611	-0.3451	-0.30774	0.42148	0.077029	0.59389	-0.35694	-0.90364	0.40701	-0.46925	-0.098102	-0.94304	-0.010014	0.16661	-1.1982	-1.765	-0.065786	-0.012468	-0.3104	-0.052123	0.18232	-0.92133	-0.07969	0.20815	-1.5532	0.21624	-1.7552	-0.19114	-0.69947	0.52827
176	TCGA-76-6656-01A-13-1900-20	GBM	Primary	42	0.38174	-0.091857	0.34816	0.43164	0.29232	0.17839	0.023976	0.70699	1.4784	1.2788	0.21555	0.026442	-0.28386	0.48948	-0.32562	-0.19236	0.31097	-0.2092	0.61415	0.061945	1.3152	0.11974	-0.32866	-0.079658	0.16982	-0.0037774	-0.76643	-0.29656	0.25111	-0.97282	-0.19206	-0.034461	-0.25126	0.48264	0.28927	0.18357	-0.32801	0.2563	0.25409	-1.5723	0.47025	-0.29484	0.20977	-0.62081	0.25167
177	TCGA-06-6694-01A-13-1900-20	GBM	Primary	42	0.090491	-0.35235	0.16034	1.4145	0.19035	0.29956	-0.029425	0.33206	2.4973	1.883	-0.17855	-0.43237	-0.17983	0.49714	-0.098041	-0.39717	-0.16617	-0.93408	0.1517	0.015534	-0.38595	0.15483	-0.8655	0.59367	-0.22533	0.019519	-0.11117	0.062055	0.11877	-0.38649	-0.41242	0.11622	-0.29995	-0.18519	0.1788	0.35952	-0.34569	0.17132	-0.34578	-1.5814	0.64918	-0.75211	-0.047823	-0.68459	-0.5592
178	TCGA-19-2620-01A-03-1900-20	GBM	Primary	42	0.56611	-0.75253	0.33933	0.58227	-0.29052	0.25348	-0.10798	0.32631	1.4202	0.85251	-0.030385	-0.49831	0.10759	-0.31469	-0.30996	-0.59868	-0.73336	0.023234	0.42957	0.045314	1.4973	-0.28998	-0.86227	-0.081624	1.8722	0.088424	-0.63991	-0.34029	0.083899	-1.1548	-0.23696	-0.19955	0.71754	-0.34343	0.16465	0.18961	-0.72598	-0.1071	-0.17731	-1.7458	0.56085	-2.0964	0.0026977	-1.0342	0.12715
179	TCGA-19-5955-01A-13-1900-20	GBM	Primary	42	0.31733	-0.68939	0.26265	0.89825	-0.56075	0.39375	-0.11211	0.14308	3.1077	2.4887	0.062141	-0.18818	-0.26553	0.36876	0.02162	-0.80981	0.082903	-0.51367	0.76825	0.034362	0.52467	-0.2129	-1.1113	0.49475	-0.077555	0.084421	-0.33499	0.12894	0.32284	-1.282	-0.88508	-0.053587	0.074613	-0.21899	0.24728	0.22361	-0.41473	-0.014203	0.075966	-1.5633	-0.087971	-1.1521	0.12751	-0.78619	-0.31381
180	TCGA-76-6192-01A-13-1900-20	GBM	Primary	42	0.44243	-0.8449	0.19975	0.52036	-0.56113	-0.22919	-0.35175	0.33019	2.0533	1.0787	0.13441	0.062838	-0.67858	0.043309	0.35035	-0.71131	-0.28344	-0.28095	0.72425	0.1147	0.71097	-0.21932	-1.22	0.011251	0.026482	0.042597	-0.24572	0.049456	0.41087	-1.1305	-0.24967	0.14854	-0.3216	-0.24314	0.42064	0.16004	-0.49991	-0.011052	-0.040374	-1.6725	0.46675	-1.5378	0.28059	-0.8964	-0.092939
181	TCGA-06-6391-01A-23-1900-20	GBM	Primary	42	0.40428	-0.71725	0.42745	0.21783	0.2261	-0.65282	-0.65789	0.52497	1.0663	0.64993	0.066277	0.40052	-0.95572	0.51499	-0.34935	-0.58725	-0.72369	-0.62384	0.71751	0.13044	0.62927	-0.18046	-1.2599	0.20795	1.8349	0.14855	-0.63954	-0.03519	0.053695	-1.2908	-1.6879	-0.24582	-0.51946	-0.27164	0.083685	-0.01303	-0.87489	-0.0073019	-0.15197	-1.6428	-0.0016386	-0.80878	-0.053433	-0.77183	0.30003
182	TCGA-76-6657-01A-13-1900-20	GBM	Primary	42	0.29602	-0.46877	0.76502	0.60393	0.30198	0.86004	0.65064	0.50687	2.2835	1.0057	0.45657	0.57085	-0.2619	0.50082	-0.244	-0.26171	-0.012729	-0.2824	0.29588	0.20944	1.149	0.10132	-0.88517	0.25187	1.1268	0.083641	-0.4242	0.016598	0.15005	-0.99317	-0.99646	0.29184	-0.39898	-0.19897	0.44068	0.17817	-1.0898	0.1302	0.338	-1.4593	0.42747	-0.50694	0.077051	-0.74534	0.089334
183	TCGA-06-6695-01A-13-1900-20	GBM	Primary	42	0.22207	-0.59285	0.23238	0.83146	-0.20568	0.23472	-0.15815	0.056694	1.463	0.98343	-0.10376	-0.38874	-0.16188	0.20598	-0.34856	-0.29295	-0.25255	-0.063251	0.22473	0.087061	0.84252	-0.010833	-0.75089	0.58139	0.071859	0.024324	-0.6949	-0.18081	0.028036	-1.1601	-0.66085	0.079064	0.34998	-0.21059	0.33595	0.19373	-0.66735	0.047121	-0.20568	-1.681	-0.025019	-1.3778	-0.00064202	-1.1241	-0.15874
184	TCGA-06-1086-01A-03-1900-20	GBM	Primary	42	0.060229	-0.22171	-0.095025	0.84605	0.49425	-0.27259	-0.39552	0.30206	0.33319	0.3831	0.10855	-0.19769	-0.55078	0.36307	1.3671	-0.49095	-0.27357	0.54412	-0.11735	0.011877	0.1599	-0.1184	0.22488	1.0536	-0.48329	0.012571	-0.29481	0.049786	0.12658	-1.2583	0.029561	-0.48704	-0.18594	-0.044932	0.11637	-0.14868	-0.038348	0.21671	-0.16667	-1.5742	1.4022	-1.6696	0.075728	-0.9044	-0.2796
185	TCGA-19-5956-01A-13-1900-20	GBM	Primary	42	0.3122	-0.08432	0.5773	2.1282	0.59418	0.033522	0.080025	0.21909	2.138	1.042	0.069821	0.28265	-0.77473	0.34691	1.2649	-0.32049	-0.45219	-0.24404	0.25069	-0.069581	0.78896	-0.3152	-0.97839	-0.020564	0.34908	-0.075314	-0.2119	0.48417	0.11881	-1.2879	-0.89652	-0.36749	-0.42091	0.15959	0.21722	-0.039085	-0.49433	-0.076832	0.31118	-1.7789	-0.1276	1.5269	0.14837	-1.1392	0.40919
186	TCGA-76-6193-01A-13-1900-20	GBM	Primary	42	0.48538	-0.54983	-0.039077	0.021024	-0.70563	-0.37318	-0.38104	-0.15437	1.1368	0.74936	0.16461	0.15139	-0.56862	0.037215	-0.14087	-0.52215	-0.63526	-0.0028402	0.60288	0.042099	0.45301	-0.31135	-0.72502	0.33536	-0.041713	0.17549	-0.39989	-0.16272	0.28392	-1.1494	-1.6066	-0.18136	0.048488	0.15948	0.27828	0.13573	-0.98397	0.10839	-0.036457	-1.5969	-0.035103	-1.5112	0.31809	-0.95548	0.21389
187	TCGA-74-6575-01A-13-1900-20	GBM	Primary	42	0.26797	-0.64193	0.39312	0.94185	0.12141	0.44371	-0.021934	0.3876	2.8847	1.8604	0.065253	0.30531	-0.5878	0.29206	0.44288	-0.83494	-0.49071	-0.40867	0.32823	0.13126	0.60149	-0.40959	-1.047	0.57828	0.50012	-0.050977	-0.51097	-0.045164	0.60633	-1.2631	-0.46924	-0.023043	-0.12745	-0.22631	0.13626	0.16576	-0.71294	-0.072505	0.093919	-1.8039	0.14559	-0.83972	0.015133	-0.84994	0.10204
188	TCGA-76-6661-01A-13-1900-20	GBM	Primary	42	0.80256	-0.18339	-0.10707	-0.61116	-1.7686	-1.1021	-1.7068	-1.7215	-0.63086	-0.45588	-0.92918	-2.7452	0.41971	0.31493	-2.7227	2.2105	-0.63715	-0.16497	1.1892	0.48333	-2.2903	1.6529	-0.92111	0.27874	0.089585	1.0397	0.87568	0.44676	0.46719	-0.38394	-0.70669	2.0138	1.2355	0.96558	1.1045	0.61852	-0.99221	1.0061	-0.057186	-0.86551	0.43826	-1.2456	1.1109	-0.45541	-0.46872
189	TCGA-06-6697-01A-13-1900-20	GBM	Primary	42	0.30775	-0.25732	0.16355	0.35589	0.093162	0.16965	-0.28799	0.47331	1.4946	0.97459	0.064752	0.53394	-0.56831	0.54378	0.91066	-0.42386	0.21745	-0.11851	0.97557	0.152	-0.23119	0.18022	-0.6897	0.31824	-0.43296	0.084073	0.10779	-0.11862	0.22125	-1.0334	0.87511	0.086358	-0.18083	-0.081504	0.62607	0.36813	-0.45177	0.27514	0.15085	-1.1453	1.0138	-1.0224	0.1631	-0.71896	-0.018876
190	TCGA-06-1087-01A-03-1900-20	GBM	Primary	42	0.24373	0.44079	0.67215	1.9196	0.6208	1.0368	0.60862	1.0222	2.7581	1.8045	-0.32205	0.12932	-0.57763	1.0869	0.73343	0.23651	-0.24205	-0.16891	-0.14728	0.046861	0.14287	-0.086243	-0.40338	0.89392	-0.076023	0.057263	-0.40533	0.47098	0.06392	-0.79275	-0.50911	-0.22234	-0.75376	0.066808	0.38135	0.2774	0.11689	0.42764	-0.088141	-1.733	0.39678	1.0539	0.051292	1.4716	-0.72577
191	TCGA-19-2631-01A-03-1900-20	GBM	Primary	42	0.66098	-0.03343	-0.24528	-0.61243	-1.1928	0.37746	-0.24869	0.045235	0.6412	0.70043	-0.90008	-0.52933	-0.63051	0.16059	-1.6332	-0.05643	-0.00024785	-0.12217	0.43713	0.031322	0.49653	0.051429	-0.94876	0.75383	0.040047	0.56692	-0.0004407	-0.70454	0.085192	-0.94699	0.65539	0.42983	0.38352	-0.27022	-0.092849	0.056076	-0.80311	0.40429	-0.11572	-1.4148	1.067	-1.9326	-0.021245	-0.82974	0.86608
192	TCGA-19-5958-01A-13-1900-20	GBM	Primary	42	0.36116	-0.39967	0.44041	-0.067839	0.19996	0.15755	0.33526	0.37002	1.0002	0.20748	-0.097585	0.51069	-0.26809	0.1968	-0.20128	-0.23006	-0.59321	-0.39922	0.39337	0.14481	1.1618	0.061736	-0.49736	0.04509	-0.020937	0.05613	-0.58124	-0.046839	0.060773	-0.91179	-1.6299	0.37475	-0.33544	-0.28467	0.054718	0.053641	-1.0329	0.022095	-0.052523	-1.5123	0.049517	-1.8059	0.034233	-0.74149	0.3918
193	TCGA-74-6577-01A-13-1900-20	GBM	Primary	42	0.23586	-0.31287	0.10421	1.2452	0.34226	0.30682	0.12263	0.22847	2.7564	2.1527	0.032465	0.52306	-0.27111	0.74511	0.89695	-0.61536	-0.27038	-0.73952	0.35634	0.014154	0.76664	-0.23978	-0.85119	0.18664	-0.23098	0.014005	-0.78661	0.54375	0.5404	-1.0983	0.34658	0.13276	-0.26444	-0.19593	0.5293	-0.056097	-0.61637	0.062995	0.052561	-1.5707	0.22789	-0.4772	0.063871	-0.71631	-0.010626
194	TCGA-76-6662-01A-13-1900-20	GBM	Primary	42	0.18587	-0.18865	0.0046529	0.35639	0.24968	0.293	0.062252	0.17783	3.0583	2.177	0.0066464	-0.014533	-0.1032	0.65991	0.080905	0.027396	-0.19218	-0.44715	0.54093	-0.060794	0.49549	0.25759	-0.76303	0.14734	-0.38078	0.047077	-0.3854	0.24164	0.46343	-0.87375	-0.23718	0.32943	-0.01436	-0.20311	0.40505	0.052849	-0.69302	0.12009	-0.31098	-1.6159	0.603	-0.90877	0.026859	0.6374	0.03679
195	TCGA-06-6698-01A-13-1900-20	GBM	Primary	42	0.061045	-0.37029	0.091368	0.75024	0.39526	0.37563	0.29786	0.51549	0.61989	0.24438	0.19079	-0.041046	0.094441	0.015799	0.54718	-0.88829	0.15156	0.14942	0.33427	-0.021231	0.86232	-0.31406	-0.24397	0.33705	-0.82121	-0.22219	-0.6923	0.12916	0.028059	-1.0239	0.4034	-0.16635	0.49734	-0.38712	-0.027442	0.040364	-0.47872	-0.20034	0.23138	-1.8166	0.40235	-0.23122	-0.30972	-0.3291	0.32227
196	TCGA-06-0125-01A-03-1900-20	GBM	Primary	42	0.3477	-0.51069	0.33609	1.1308	0.51428	0.18365	-0.19981	0.60327	2.1121	1.7259	-0.18082	0.1548	0.12778	0.37296	0.54944	-0.64723	0.044275	-0.087539	0.49438	0.098019	1.1842	-0.11158	-0.74362	0.34483	0.21223	0.0098319	-0.21748	0.0007064	0.051079	-1.2445	0.21989	-0.022302	0.40641	-0.22533	0.17858	-0.038761	-0.38044	0.0029614	-0.062196	-1.475	0.33244	-0.77122	0.094288	-0.69384	-0.19728
197	TCGA-74-6573-01A-03-1900-20	GBM	Primary	42	0.40714	-0.38548	-0.18354	-0.15187	-0.75505	-0.52053	-0.87637	-0.24775	0.62659	0.3649	-0.62184	-0.73041	-0.061576	0.14816	-1.1606	0.33211	-0.77811	-0.24395	0.47877	0.24115	-0.53008	0.50089	-0.92619	0.14333	-0.17351	0.44003	-0.44271	-0.025689	0.17949	-0.7008	-0.62153	0.86037	0.26485	0.13388	0.45886	0.20894	-0.92277	0.37341	-0.25644	-1.3621	0.31998	-0.3278	0.48796	-0.78743	0.22404
198	TCGA-19-5959-01A-13-1900-20	GBM	Primary	42	0.25215	-0.67018	-0.46541	0.80967	0.12824	-0.4129	-0.4863	0.20638	1.77	1.0558	-0.10469	0.53362	0.58852	0.10008	0.41933	-0.52034	-0.43336	-0.24441	-0.60958	0.21044	0.93289	-0.20877	-0.35861	0.17538	0.74295	0.081376	-0.38016	0.062138	-0.022087	-1.1828	-0.70351	0.16701	0.14147	0.1157	0.068646	-0.011874	-1.1153	0.051968	0.10762	-1.7286	0.47634	-1.082	0.014203	-0.8918	-0.33412
199	TCGA-76-6283-01A-13-1900-20	GBM	Primary	42	0.2399	-0.086974	0.37833	1.6525	0.51903	0.4171	0.24499	0.80784	1.6659	0.75668	-0.090734	-0.01615	-0.031978	0.62126	0.26789	-0.041169	0.035107	0.002663	-0.23555	-0.091378	0.46809	-0.3066	-0.50876	0.98697	0.82403	-0.098107	-0.5307	0.22019	0.22458	-1.2289	-0.59816	-0.20405	0.0035558	-0.018042	0.16439	0.029453	-0.37686	-0.036423	-0.15662	-1.8183	-0.15251	0.45007	-0.20489	0.64304	0.22805
200	TCGA-74-6578-01A-13-1900-20	GBM	Primary	42	0.17977	-0.3539	0.30692	0.54259	0.22016	0.63952	0.37049	0.55113	1.5565	1.1896	-0.10574	0.34969	-0.19995	0.69165	0.57973	-0.93133	-0.00084078	-0.64286	0.033935	-0.039889	0.76193	-0.24932	-0.73742	0.87266	0.21551	-0.059859	-1.0414	0.12373	0.2268	-1.1286	-0.7806	0.32921	-0.16858	0.0041007	0.13335	-0.034483	-0.44543	-0.085915	0.038038	-1.5957	0.30823	-0.054497	-0.08211	-0.66675	-0.12964
201	TCGA-76-6663-01A-13-1900-20	GBM	Primary	42	0.65516	-0.45678	0.8834	-0.083756	-0.060074	0.32753	0.21918	0.64854	1.5123	0.85688	0.48146	0.42767	-0.27289	-0.069836	-0.064893	-0.68473	-0.19192	0.0014947	0.96562	-0.026487	1.8123	-0.2796	-0.9586	-0.021236	0.83893	0.075781	-0.44336	-0.0056829	0.26299	-1.2694	-0.75326	-0.28074	0.11701	-0.32606	0.24699	0.26395	-0.62364	0.026875	0.16555	-1.6705	0.064476	-1.9918	0.025073	-0.39146	0.32806
202	TCGA-06-6699-01A-13-1900-20	GBM	Primary	42	0.36039	-0.48532	0.015471	1.4306	-0.15825	0.32479	-0.29637	0.30366	0.42312	0.053374	-0.34815	0.18151	-0.21514	0.66346	0.31513	-0.77025	-0.41484	-0.53858	0.61239	-0.0035191	0.47887	-0.36639	-0.75348	0.23616	0.073097	-0.062744	-0.69355	0.1734	0.28934	-1.1377	-0.4754	0.33942	-0.24563	-0.027623	0.16474	0.033445	-0.56678	-0.095393	-0.31907	-1.7469	0.48713	-0.57128	-0.040302	-0.68595	0.20477
203	TCGA-06-0126-01A-03-1900-20	GBM	Primary	42	0.21892	-0.48083	0.47162	1.6539	0.24112	0.36623	-0.090434	0.54793	1.9948	1.4969	0.038261	0.54207	-0.16431	0.72632	0.56554	-0.89153	-0.27541	-0.19692	-0.087962	0.10948	1.6235	-0.32795	-0.35872	0.47903	0.14132	-0.061167	-0.70623	0.24971	0.39274	-1.1844	-1.2691	-0.076294	-0.37701	-0.045266	0.13165	0.051681	-0.51413	0.025958	0.022105	-1.7778	-0.2602	-0.87342	0.019807	-0.77699	0.015069
204	TCGA-BA-4074-01A-21-2072-20	HNSC	Primary	51	0.0065518	-0.80251	-0.14706	0.44194	-1.0726	-0.47449	0.057091	-0.94923	0.17908	0.168	0.28939	-2.3026	-0.4121	-0.039058	-0.9949	1.4166	0.028698	-0.56369	0.28959	-0.28683	-0.65435	0.14342	-0.54657	0.010701	-0.092213	0.30769	-0.33127	-0.052711	0.044206	1.1038	1.9065	-0.10609	1.5598	0.48012	0.24269	-0.25156	0.37349	0.31274	0.083973	-1.3607	1.4212	1.2473	0.25683	0.26916	-0.012913
205	TCGA-CN-4729-01A-21-2072-20	HNSC	Primary	51	-0.040993	0.63482	-0.45784	-0.26911	-1.3214	-0.19476	0.047842	-0.67988	-1.1454	-0.66226	-0.18081	-0.1717	-0.56059	0.78803	-0.85655	0.67537	0.37959	0.014522	0.058711	-0.64652	-1.6482	-0.19193	0.26759	-0.24009	0.28942	-0.11328	-0.56703	-0.064838	-0.061312	0.60137	1.9864	-0.38949	0.86509	0.086062	0.18245	-0.65727	-0.43306	0.17582	-0.10179	0.03695	1.1758	0.52419	-0.27177	0.022772	0.33105
206	TCGA-CN-4738-01A-31-2072-20	HNSC	Primary	51	0.10813	0.043418	-0.46568	-0.51812	-0.63579	-0.38188	-0.054957	-0.30188	-0.30096	0.17633	0.072064	0.023591	-0.54729	-0.46943	-0.65361	-0.45705	0.19492	-0.18956	-0.20859	0.30607	0.57806	-0.24791	0.11239	0.49906	0.29042	-0.019346	-0.51052	-0.085155	-0.053037	0.044975	2.7948	0.27867	0.92006	0.30867	-0.076302	-0.09064	-0.39228	-0.073952	0.024578	0.42345	1.1016	-0.041822	0.023321	-0.42521	0.13284
207	TCGA-BA-5153-01A-21-2072-20	HNSC	Primary	51	-0.048259	0.076639	-0.40701	-0.21399	-0.6645	0.17452	-0.1881	0.10039	0.070375	0.06421	0.58823	1.0469	-1.0677	0.23185	-0.65452	-0.73367	0.023838	1.1938	-0.46519	-0.24657	0.9213	-0.42827	0.72672	0.57168	-0.46618	-0.22553	-0.48196	0.11435	-0.36868	0.85337	-0.71196	-0.18776	0.65946	0.69975	-0.17476	-0.11022	0.63836	-0.37089	0.50885	1.4592	0.48553	1.7559	-0.45564	-0.034521	-0.11175
208	TCGA-CQ-5332-01A-21-2072-20	HNSC	Primary	51	0.14294	0.16836	-0.36792	-0.54095	-0.16748	0.17852	0.42105	0.23879	-0.89788	-0.24188	0.16636	0.66411	-0.86242	0.46335	-0.38557	-0.21622	0.045992	-0.4621	-0.35595	-0.18619	0.49736	-0.25334	0.087487	0.27882	-0.16991	-0.12261	-0.034793	-0.035399	-0.33137	-0.99006	0.48299	-0.25799	0.15915	0.32425	-0.11685	0.064779	0.81521	0.59521	0.15886	1.1779	0.37137	0.69116	-0.19143	0.76685	-0.39445
209	TCGA-CN-5363-01A-21-2072-20	HNSC	Primary	51	0.51803	0.42336	0.093107	-1.8327	-0.74892	-0.71484	-0.45175	-0.55686	-1.2946	0.36557	0.20843	-0.17623	-0.5753	0.32591	-0.79135	0.020555	0.73357	-0.26859	-0.12683	-0.26719	-0.8115	0.28699	0.37552	0.0936	0.20794	0.25351	-0.3856	0.27512	-0.0022828	2.2888	2.6862	0.35511	0.68545	0.81344	0.29608	-0.14164	-0.56128	0.12917	-0.11051	-1.02	0.79352	1.1826	0.18678	-0.46508	0.45116
210	TCGA-CN-5373-01A-21-2072-20	HNSC	Primary	51	-0.072638	0.21694	-0.014684	-0.014262	-0.3976	0.08265	-0.57921	-0.060961	1.071	0.3104	-0.1471	0.44652	-0.88501	-0.016948	-0.91347	0.24706	-0.4969	-0.99559	-0.11057	-0.27431	1.439	-0.063209	-0.60397	0.61911	-0.32646	-0.041994	-0.4136	-0.032053	-0.21639	0.64951	0.83359	-0.36584	0.15978	-0.042545	-0.1125	0.47467	-0.71277	0.11253	0.27084	-0.93669	0.59449	-0.57499	-0.27644	-0.4173	-0.75721
211	TCGA-CV-5439-01A-21-2072-20	HNSC	Primary	51	-0.10041	0.4278	-0.42793	-0.18415	-1.061	-0.74787	-0.30133	-0.41135	-0.56189	0.62506	0.61262	-0.027346	-0.75495	-0.0045738	-0.35491	-0.61847	0.11847	0.47084	-0.046693	-0.26062	-0.58417	0.064001	0.33986	0.50949	0.46489	0.032465	-0.41035	0.5157	-0.037307	1.5859	1.677	0.50789	0.10738	0.88391	0.080056	-0.13847	-0.55366	-0.10329	-0.038544	-0.33249	0.72425	-0.36196	-0.28877	-0.32505	0.27299
212	TCGA-CV-5978-01A-13-2072-20	HNSC	Primary	51	-0.10195	-0.1094	-0.43826	0.07343	-0.077935	-0.37059	-0.019041	0.11144	0.35856	0.89316	0.10989	-0.29296	-0.89611	-0.23043	-0.31205	0.42821	0.15736	0.25192	0.060025	-0.11697	0.4221	-0.3679	0.20621	0.28482	0.0888	-0.16105	-0.45269	0.20485	-0.19697	-0.12538	0.80275	-0.12582	0.83513	0.50234	0.008284	0.03321	0.13508	-0.2172	0.34826	0.020208	0.54313	-0.51934	-0.27851	-0.17008	0.10004
213	TCGA-BA-4078-01A-21-2072-20	HNSC	Primary	51	0.0088498	-0.11415	-0.57837	-0.13319	-0.7065	-0.60921	-0.23869	-0.25119	-0.4034	0.78848	0.987	0.25885	-0.73776	-0.5167	-0.68473	0.32283	0.49844	1.5757	-0.12114	-0.60375	0.099206	-0.4532	0.98861	0.84075	-0.37278	-0.21943	-0.60645	-0.29493	-0.32035	-0.73708	1.2382	-0.31405	1.5027	1.1265	-0.18925	-0.18317	0.25199	-0.12653	-0.067817	-1.2186	1.0375	-0.27909	-0.19958	-0.56016	-0.54185
214	TCGA-CN-4730-01A-21-2072-20	HNSC	Primary	51	-0.1561	-0.034711	-0.64283	-1.5397	-0.60874	0.38503	0.29407	-0.37233	-0.91057	-0.16518	-0.0045241	0.5521	-0.74339	-0.16312	-0.76759	0.96817	-0.18788	-1.2417	1.0168	-0.19852	0.15335	0.034243	-0.081464	0.14009	-0.51339	0.080302	-0.063116	-0.30323	-0.14895	-0.10928	3.0957	-0.6581	1.8559	0.85117	0.42431	0.29659	0.14079	0.92916	-0.12756	0.10832	0.81834	1.7341	0.062579	0.65928	-0.44334
215	TCGA-CQ-5323-01A-21-2072-20	HNSC	Primary	51	-0.016137	0.51556	0.096942	0.61874	-0.43315	0.2894	0.3212	-0.1388	-0.37065	-0.083939	-0.39983	-0.3926	-1.1317	0.30422	-0.72413	-0.40341	-0.47369	-0.5239	-0.20997	-0.47186	1.2929	-0.58313	0.11004	0.75678	-0.46644	-0.21645	-0.17863	0.0045718	-0.14412	0.84425	0.30795	-0.26541	0.57566	0.51115	-0.063016	0.15198	0.19974	-0.079879	-0.10839	1.3319	0.13371	1.8769	-0.29494	0.27689	-0.58904
216	TCGA-CQ-5334-01A-21-2072-20	HNSC	Primary	51	-0.36844	0.11021	0.19126	0.12555	-0.40966	0.023626	-0.21608	0.27756	-1.1742	-0.45462	-0.032619	0.43233	-0.82391	-0.40292	-0.44185	0.15553	-0.015765	-0.79355	-0.32825	-0.10036	0.84754	-0.27766	-0.36199	0.113	-0.29525	-0.20173	-0.033742	0.28252	-0.2424	2.0078	1.1962	-0.20257	0.77967	0.09246	-0.065649	0.15534	-0.27183	-0.21128	0.18009	-0.16666	0.3153	0.78122	-0.064491	-0.21435	-0.52022
217	TCGA-CN-5364-01A-21-2072-20	HNSC	Primary	51	0.91028	0.34314	-0.60956	-0.6466	-0.89072	-0.72596	-0.493	-0.21239	-0.77459	0.098777	0.34271	0.063508	-0.26213	-0.97598	-0.69394	0.96427	-0.095417	-0.19639	0.018105	0.065925	-0.22801	0.5178	-0.14729	0.36657	0.23313	0.21268	-0.32165	0.058371	-0.043054	0.14717	1.2457	0.13671	0.5604	0.55625	0.0062251	-0.093322	-0.48235	0.1436	0.10167	-0.74045	0.87025	0.58571	0.062832	-0.63954	0.32068
218	TCGA-CQ-5331-01A-31-2072-20	HNSC	Primary	51	0.21376	1.2291	0.3972	1.1705	-1.3421	-0.44584	-0.58073	-0.38479	0.0039847	0.77825	-0.15098	-0.3643	-0.83089	0.63363	-0.76448	-0.40003	0.16431	-0.46112	-0.20006	-0.054886	-0.15922	-0.54095	0.085945	0.38987	0.082923	0.05367	-0.50926	-0.0098961	0.32306	2.4476	1.8483	0.23558	0.38662	0.69391	0.4585	-0.0032649	-0.62523	-0.16536	0.26188	-0.89691	0.72647	0.75546	-0.17309	0.53707	-0.097259
219	TCGA-CV-5440-01A-21-2072-20	HNSC	Primary	51	0.10543	0.061981	-0.089101	-0.80307	-0.30534	-0.44121	-0.3688	0.038998	-0.77583	-0.35191	0.044854	0.3619	-0.71692	0.71412	-0.6027	-0.34053	-0.082262	-0.31983	-0.38999	-0.032742	-0.10556	0.20305	0.053467	-0.0087363	-0.098229	0.097077	0.04921	0.13018	-0.1089	-0.45723	0.13982	0.037266	0.29163	0.23754	-0.069306	-0.12389	0.31168	0.21518	-0.090433	-0.63193	0.72139	0.64983	0.29919	-0.02113	-0.25715
220	TCGA-BA-5559-01A-21-2072-20	HNSC	Primary	51	0.0079673	0.39012	-0.45677	-0.58853	-0.43347	-0.82248	-0.54621	-0.23547	-0.81353	0.044906	0.39857	0.53388	0.99253	0.036705	-0.3664	-0.11487	0.72328	0.78942	0.025111	-0.24202	-0.23479	-0.2334	0.94012	0.15404	0.065317	-0.048444	-0.42544	0.41802	-0.089247	1.3482	-0.17246	0.11872	0.82805	0.52717	-0.046299	-0.031836	0.0090755	-0.14556	0.023273	0.89833	0.55813	0.4111	-0.32508	-0.53713	0.15525
221	TCGA-CV-5979-01A-13-2072-20	HNSC	Primary	51	-0.071762	0.82218	0.60921	0.36828	-1.2778	-0.4307	-0.12864	-0.38803	-0.76268	0.23698	0.42506	-0.62893	-0.83423	0.12353	-0.97664	-0.62208	0.32774	-0.55651	-0.39476	-0.34663	-0.46742	-0.32122	-0.081016	0.37189	-0.12945	-0.038672	-0.43427	-0.030188	0.014429	0.21859	3.2587	0.19835	0.80708	0.44925	0.063339	-0.094234	-0.68981	0.0085515	1.9424	-0.99823	0.732	0.45117	-0.029869	-0.49214	0.18826
222	TCGA-BB-4217-01A-21-2072-20	HNSC	Primary	51	0.024785	1.3922	-0.84962	-0.045053	-1.3626	-0.20813	0.20229	-0.18022	-1.0647	-0.27849	-0.21961	0.44802	-0.92943	1.6995	-0.59988	1.34	0.42351	0.4601	0.55551	0.39838	-0.58978	-0.29423	0.42335	0.040965	-0.25514	-0.26605	-0.51035	-0.20052	-0.29947	-0.039651	1.4199	0.0081184	0.98099	0.21064	0.038241	-0.23859	0.022084	-0.17421	-0.381	0.56359	0.9213	0.17104	0.12646	-0.30088	-0.10384
223	TCGA-CN-4731-01A-21-2072-20	HNSC	Primary	51	-0.11987	-0.27238	-0.8077	-0.73287	-0.80798	-0.17318	-0.53898	0.27462	-0.15159	-0.056977	0.19266	0.55319	-1.0232	-0.2077	-0.24681	-0.14998	-0.6248	-0.65817	0.16092	-0.2012	0.59277	-0.42337	-0.16761	0.018061	0.27709	-0.44997	-0.25122	-0.22071	-0.44337	-0.38128	2.3106	-0.23221	0.5713	0.40679	-0.17354	-0.12426	0.29496	-0.039728	0.15488	0.59047	0.35144	-0.25312	-0.15589	-0.4001	-0.23719
224	TCGA-CN-4740-01A-21-2072-20	HNSC	Primary	51	-0.018395	0.49818	-0.51055	-0.65658	-0.74413	-0.46272	-1.2492	0.28179	-0.50595	-0.16726	0.062039	0.46461	-0.4136	-0.49256	-0.58941	2.7278	0.16864	-0.16744	0.038744	0.022528	0.0312	0.41141	-0.30739	0.18442	0.12835	0.081361	-0.17219	0.0037135	0.039435	-1.1647	0.83701	-0.20234	-0.20651	0.34397	-0.16745	0.1806	-0.48818	0.54368	0.071894	-0.84609	0.81346	-0.6417	0.49567	-0.47241	-0.14884
225	TCGA-CQ-5324-01A-21-2072-20	HNSC	Primary	51	0.12981	0.54007	-0.2586	-0.5087	-0.46991	0.0090263	0.59896	-0.094808	-0.56027	0.42129	0.046563	-0.025745	-0.93368	-0.27564	-0.67847	0.031171	0.99903	-0.60437	0.10638	-0.26307	1.0682	-0.16173	-0.42438	0.47736	0.036562	-0.093603	-0.47433	-0.050898	-0.093926	0.78091	0.59881	-0.10705	1.4919	0.78034	0.00095671	-0.27182	-0.49454	-0.029939	-0.040519	-0.44835	0.49083	0.30626	-0.23602	0.0087587	0.019654
226	TCGA-CN-5355-01A-21-2072-20	HNSC	Primary	51	-0.084791	1.3973	-0.45368	-1.6173	-0.91764	-0.52024	0.41967	-0.3519	-1.7267	0.042083	-0.12469	0.19201	-0.65826	1.0759	-0.56657	0.093415	0.33672	-0.6463	0.86185	0.86277	-0.73904	-0.27401	0.049915	-0.10642	0.012321	-0.056923	-0.43548	-0.17555	0.0077164	-0.46211	2.9694	0.16543	0.77672	0.39758	0.25118	-0.28102	-0.7498	-0.034434	0.29496	0.16483	0.68573	0.77362	-0.037003	0.62085	0.21428
227	TCGA-CN-5365-01A-21-2072-20	HNSC	Primary	51	0.16216	0.39721	0.17956	0.68488	-1.0384	-0.071545	-0.10059	-0.14136	-0.31795	0.25951	-0.20702	-0.67782	-1.0286	-0.54466	-1.3729	0.26999	-0.27672	-1.0851	-0.094528	-0.33287	0.82842	-0.28112	-0.92418	1.1201	-0.59197	-0.10579	-0.26671	-0.13564	-0.14437	-0.22631	2.3362	-0.14512	0.64014	0.11837	-0.089014	0.23312	-0.63427	-0.31334	-0.12172	-1.0257	0.42182	0.27345	0.14675	-0.074075	-0.62564
228	TCGA-CN-4722-01A-21-2072-20	HNSC	Primary	51	0.06832	0.51655	-0.24321	0.80819	-0.81512	0.79749	0.68562	-0.077225	-1.1884	-0.4697	-0.32643	-0.037968	-0.97727	0.6493	-0.84471	-0.49742	-0.57396	-0.53296	-0.108	-0.14966	1.3656	-0.51923	-0.9359	0.46129	-0.61697	-0.12715	-0.075617	-0.053492	-0.068837	-1.0527	0.60788	-0.1424	0.27552	0.10971	-0.11344	0.11576	-0.62596	-0.48861	0.19048	-1.0091	0.45211	-0.5613	-0.36642	0.29662	-0.66118
229	TCGA-CV-5441-01A-21-2072-20	HNSC	Primary	51	-0.031906	-0.13484	-0.46888	-0.80692	-0.69663	-0.11558	-0.025304	0.020741	-1.3731	0.25017	0.29924	0.69807	-0.71172	-0.011384	-0.52765	0.045008	0.19453	-0.3817	-0.078541	-0.13631	-0.3448	0.12821	-0.19096	-0.0043729	-0.14841	0.11312	-0.0797	0.45416	0.025635	1.8274	1.286	0.047844	1.1422	0.6788	0.13581	-0.095885	-0.10007	0.0878	-0.02419	-0.68777	0.36839	0.23819	0.050589	0.37813	-0.17929
230	TCGA-CV-5966-01A-13-2072-20	HNSC	Primary	51	0.13174	-0.02838	0.18462	-0.29717	-0.98298	-0.45915	-0.34207	-0.55139	-1.4876	-0.03767	-0.19317	-0.44893	-0.7957	-0.10378	-0.81134	0.042985	0.87529	-0.40719	0.022397	-0.1299	-0.71599	-0.15006	0.036241	0.63219	-0.29619	0.049846	-0.55946	0.20589	-0.029649	2.4384	3.9538	0.097673	0.94957	0.65415	0.05578	-0.053512	-0.34648	-0.038242	0.047676	-1.1891	0.6802	2.1116	-0.20533	-0.24064	0.26423
231	TCGA-CV-6003-01A-13-2072-20	HNSC	Primary	51	-0.12302	0.53341	0.17685	0.49867	-0.90612	-0.62141	-0.30509	-0.55083	-0.3593	0.33532	0.15212	-0.32881	-0.8222	0.14131	-0.98676	0.015899	0.36729	-0.67619	-0.027944	0.032572	-0.73693	-0.23117	-0.32587	0.41201	-0.030071	-0.033545	-0.5116	0.061145	-0.006729	0.74852	2.8102	0.092316	0.69526	0.41712	0.074736	-0.08975	-0.82694	-0.095922	-0.057222	-1.0857	0.68856	0.50473	-0.025846	0.22523	0.12942
232	TCGA-CN-4723-01A-21-2072-20	HNSC	Primary	51	0.12894	0.4929	-0.86485	-1.8588	-0.63478	-0.081819	0.24362	-0.48728	-1.2382	-0.73705	-0.10318	0.14479	-0.73682	0.93733	-1.1131	1.1506	0.87328	0.29564	0.41515	-0.5717	-0.83416	-0.25464	0.70045	-0.028927	0.50229	-0.014267	-0.45049	-0.091118	-0.18187	1.0867	2.5186	0.18463	0.44289	0.024227	-0.079846	-0.24271	-0.0030634	-0.074476	-0.26782	-0.93376	1.0791	1.3124	-0.36836	-0.17581	0.423
233	TCGA-CN-4733-01A-31-2072-20	HNSC	Primary	51	0.086964	-0.19311	-0.28701	-0.28067	-1.283	-0.65577	-0.61652	-0.56439	-0.43222	0.18096	-0.023992	0.037769	-0.65936	0.35992	-0.59731	1.1028	0.35112	0.59722	0.48699	-0.45375	-0.89169	-0.38361	0.8739	0.71638	0.78304	-0.050401	-0.59965	-0.06478	0.066803	1.1039	2.916	0.36668	0.3131	0.28297	0.039043	-0.50812	-0.42391	-0.086933	-0.079126	-0.95875	1.0602	-0.30824	-0.15777	-0.39427	0.22962
234	TCGA-CN-4741-01A-21-2072-20	HNSC	Primary	51	0.10287	0.089058	-0.38743	0.50903	-0.37603	-0.20977	-0.6957	0.060621	-0.76234	0.27378	0.29735	0.090129	-0.84566	-0.74155	-0.54492	1.0036	-0.22324	-0.49179	2.6528	0.057871	0.65616	-0.17246	-0.39982	0.14273	-0.61227	-0.0235	-0.039882	0.083162	-0.21493	0.17385	1.0239	-0.096219	-0.070831	1.347	-0.25609	0.10541	-0.53452	-0.025782	-0.12707	1.391	0.59725	0.24778	0.076078	0.0058419	-0.54542
235	TCGA-CQ-5325-01A-21-2072-20	HNSC	Primary	51	0.14391	0.075357	-0.16559	-0.32968	-0.90013	-0.16943	-0.3358	-0.23393	-0.93121	-0.2714	-0.11987	0.23046	-0.83277	0.18324	-0.57302	0.35604	-0.051133	-0.26322	0.077228	0.56471	-0.81578	-0.20768	0.092118	0.31626	0.26456	0.011684	-0.40461	0.088203	-0.026975	1.4274	2.8663	0.12591	0.1158	0.10885	-0.050709	-0.22255	-0.32074	-0.016445	0.24413	-1.0973	0.51776	0.11235	-0.040884	-0.37007	-0.059026
236	TCGA-CN-5356-01A-21-2072-20	HNSC	Primary	51	0.062831	1.4126	-0.10196	0.53909	-0.24889	0.26017	0.56801	-0.22629	-1.1961	-0.49072	-0.36633	0.16115	-0.89204	0.31749	-0.75191	-0.46587	0.075524	-0.1762	-0.40187	-0.37131	0.57619	-0.33279	-0.3056	0.0069094	-0.21678	-0.11621	-0.38029	-0.23688	-0.22147	-0.70318	2.7072	0.083478	1.054	0.068949	-0.09835	-0.3204	-0.14422	-0.0091561	-0.14002	0.47525	0.43718	0.89755	-0.51226	-0.11396	-0.28799
237	TCGA-CN-5366-01A-21-2072-20	HNSC	Primary	51	0.28586	0.73798	0.60053	-0.64043	-0.53388	-0.21046	0.075787	-0.1208	-1.3927	0.45926	0.62183	0.70453	-0.71575	-0.32593	-0.90029	-0.025171	0.13909	-0.48067	-0.19045	-0.20052	-0.39714	-0.35875	0.060165	0.23542	-0.19397	0.11379	-0.43833	0.064701	-0.061889	1.4076	3.8531	0.30662	0.77866	0.71148	0.078941	-0.084114	-0.20891	-0.1567	0.13551	-0.67026	0.73632	-0.024813	-0.13058	0.0066869	0.20928
238	TCGA-CV-5430-01A-31-2072-20	HNSC	Primary	51	0.011417	0.53512	-0.35021	0.080631	0.19622	-0.027732	-0.24713	0.11955	-1.2405	-0.18112	0.10557	0.30539	0.87992	-0.49848	-0.40054	-0.12678	-0.24133	0.11064	-0.15628	-0.041704	0.89259	-0.30536	1.0648	0.13682	0.36992	0.04024	0.012684	0.16741	-0.27519	1.0754	-0.53771	0.00080267	0.072789	0.51205	-0.21392	0.091175	0.58119	0.052786	-0.11061	0.48545	0.34254	0.88433	-0.14946	0.33232	-0.35243
239	TCGA-CV-5442-01A-21-2072-20	HNSC	Primary	51	-0.031413	0.56926	-0.30878	0.10051	-0.69905	-0.21653	-0.087109	-0.36422	-1.0089	0.15069	0.005088	0.20139	-0.9431	-0.75273	-0.80699	-1.0795	0.37876	-0.65491	-0.20519	-0.2527	1.4423	-0.67591	0.16957	0.65855	0.043395	-0.01757	-0.55674	-0.075221	0.084112	-0.42312	0.0084661	0.097303	0.63595	0.67976	0.0084595	-0.041999	0.20895	-0.10407	0.26343	0.15504	0.60199	0.69654	-0.48509	0.16574	-0.085718
240	TCGA-CV-5970-01A-13-2072-20	HNSC	Primary	51	-0.022853	-0.069363	-0.2717	-0.4795	-1.245	-0.27194	-0.18911	-0.096386	-0.52979	0.92765	0.69036	0.13524	-0.70722	-0.44883	-0.79225	0.098244	-0.090529	-0.72458	0.062957	-0.24725	0.030688	-0.07742	-0.48517	0.73897	0.030268	0.051126	-0.38523	-0.035656	0.062235	-0.43224	1.6306	-0.045149	0.46076	1.0476	0.25197	-0.34199	-0.52241	0.057888	-0.10279	-0.77994	0.83529	-0.74948	-0.013323	-0.55058	-0.027246
241	TCGA-CN-6010-01A-13-2072-20	HNSC	Primary	51	-0.078848	0.48665	-0.27104	-0.12326	0.24015	0.013513	-0.35975	0.0048493	-1.1808	0.33828	0.36166	0.82879	-0.72943	0.32575	0.024624	-0.094915	-0.2318	-0.65874	-0.18836	0.030493	0.61337	-0.37949	-0.098525	0.096057	0.14144	-0.16284	0.14177	0.069086	-0.22495	0.85338	0.27488	0.056277	0.42164	0.67668	-0.1884	0.0070409	0.9442	-0.10085	0.26559	0.34656	0.30308	0.34171	-0.18352	-0.28819	-0.28157
242	TCGA-CN-4725-01A-21-2072-20	HNSC	Primary	51	0.77893	-0.53113	-0.39066	-1.1256	-2.5738	-0.23266	-1.1406	-0.30281	0.039288	-0.17739	-0.56419	-0.26533	-0.28136	-0.25673	-1.6116	2.1935	-0.87467	-0.92581	0.74581	-0.42819	-1.0168	0.077899	-0.44334	0.9708	-0.02771	0.42129	-0.2712	-0.66889	0.068785	-0.20225	3.2495	-0.30813	0.54761	0.67077	0.13527	0.89689	-0.11915	1.7918	-0.78257	-0.12699	0.53597	-1.4101	-0.4724	-0.86994	-0.48293
243	TCGA-CN-4734-01A-21-2072-20	HNSC	Primary	51	-0.19813	1.371	-0.49345	0.43496	-0.54032	-0.18438	-0.70068	0.18961	-0.9552	-0.7553	-0.089577	0.26131	-0.97016	0.11191	-0.64216	0.78386	-0.17413	-0.49994	-0.47288	-0.45554	1.3491	-0.59863	-0.13937	0.61217	-0.51269	-0.15206	0.040048	0.061682	-0.22887	1.3331	1.5938	-0.43654	0.44965	-0.071229	-0.20924	0.24195	-0.3744	-0.4525	-0.43544	-1.4946	0.76157	-0.72651	-0.36918	-0.89317	-0.679
244	TCGA-CN-4742-01A-31-2072-20	HNSC	Primary	51	-0.052797	-0.11604	-0.20786	-0.46449	-0.37198	0.45718	0.048562	0.34264	-0.84603	-0.30709	0.11911	0.76484	-0.77267	-0.20154	-0.50106	1.4784	-0.50237	-0.63308	-0.42912	-0.20872	0.61139	-0.40094	-0.38077	-0.10946	-0.48509	-0.14697	-0.48718	-0.015913	-0.28668	-1.3075	2.0131	-0.24231	0.37527	0.11894	-0.31582	0.065416	-0.71287	-0.25228	0.019497	-1.2828	0.36167	-0.57549	-0.24215	-0.10855	-0.19966
245	TCGA-CN-5358-01A-21-2072-20	HNSC	Primary	51	0.40032	-0.063583	-0.39662	0.061413	-1.0536	-0.20175	-0.34654	-0.18376	0.40507	0.31721	0.20132	0.078195	-0.55485	0.16867	-0.77182	-0.039701	-0.57313	-0.2341	-0.43963	0.87812	-0.34144	-0.055094	-0.38531	0.27916	0.38437	0.16301	-0.2999	0.12644	0.070855	-0.27557	2.8008	0.12351	0.10256	0.48817	-0.054864	-0.1594	-0.82332	-0.010178	0.0042235	-0.86334	0.64924	-0.44188	-0.010641	-0.34223	0.14372
246	TCGA-CN-5374-01A-21-2072-20	HNSC	Primary	51	0.16788	0.39685	-0.14014	0.34973	-0.48832	-0.72568	-0.49172	-0.57859	-0.93519	0.1099	0.14249	-0.65576	-0.96152	-0.23031	-0.62241	-0.43414	0.4343	0.51534	-0.38614	-0.3196	0.38651	-0.61287	0.057799	0.38386	0.21801	-0.078395	-0.52969	0.060071	0.1353	1.4314	0.5613	0.24175	1.0663	0.52106	-0.045408	-0.26981	-0.39574	-0.085381	-0.29345	2.6165	0.56629	0.75895	-0.48733	0.095969	0.0094316
247	TCGA-CV-5431-01A-31-2072-20	HNSC	Primary	51	0.25558	0.91073	-0.39839	0.051532	-1.2103	-0.48139	-0.46761	-0.79933	-1.7393	0.4129	0.27088	-0.7481	-0.5416	1.3899	-0.75137	-0.45726	1.3409	0.34846	-0.40935	-0.4202	-1.148	-0.14763	0.74416	0.090029	0.0606	0.17213	-0.45875	0.34717	0.065238	2.0818	1.0141	0.46101	1.1219	0.75862	0.38639	-0.28916	0.15911	0.46441	-0.092327	-0.41394	0.62305	0.53564	-0.20707	-0.19435	0.49784
248	TCGA-CV-5443-01A-21-2072-20	HNSC	Primary	51	0.1174	0.43415	-0.40595	-1.4306	-0.72409	-0.96847	-0.63281	-0.95908	-1.2631	-0.365	-0.087078	-0.73959	0.078534	0.97508	-0.86119	-0.21937	0.20596	0.93017	0.15368	-0.33049	-0.37247	0.12694	1.3281	-0.2524	0.070249	0.25853	-0.3391	0.36681	0.13518	1.5296	-1.2246	0.26598	1.0823	0.46538	0.38192	-0.3915	-0.3064	0.5293	-0.018774	0.80982	0.78671	0.64648	-0.025896	-0.10654	0.42847
249	TCGA-CN-6011-01A-13-2072-20	HNSC	Primary	51	0.17439	0.51756	-0.034561	0.027	-0.88621	-0.19272	-0.39564	-0.62656	-0.94542	-0.77115	0.13737	-0.35022	-0.83274	0.010658	-1.1674	-0.38699	0.75759	-0.36139	-0.25527	-0.13715	-0.35874	-0.72093	-0.12023	0.44071	-0.061099	0.18524	-0.49902	-0.20738	0.207	1.5419	3.7692	0.32337	1.2789	0.093982	0.19041	0.072079	-0.31112	0.11798	0.14939	-0.70367	0.63306	1.1183	-0.20867	-0.074604	0.55778
250	TCGA-CN-4726-01A-21-2072-20	HNSC	Primary	51	0.95053	-0.013464	-0.32445	-1.5773	-2.4352	-0.52688	-1.8026	-0.66188	-0.060526	-0.27342	-1.0063	-0.75814	-0.033013	-0.096521	-1.5061	3.5758	-0.61404	-0.76952	1.1828	-0.20917	-1.5968	0.15271	-0.18884	0.46779	-0.14803	0.6164	-0.34167	-0.17896	0.19472	-0.26903	0.97731	-0.061452	0.59243	0.48382	-0.23255	1.2271	0.2568	2.2307	-0.8261	-0.14654	1.2396	-1.6172	-0.090287	-0.43213	-0.70133
251	TCGA-BA-5149-01A-21-2072-20	HNSC	Primary	51	0.18063	0.47916	-0.17821	-0.81018	-0.71588	-0.87097	-0.61801	-0.79357	-0.52777	-0.77476	-0.53936	-0.48506	-0.73374	0.71389	-1.1714	-0.17967	0.19497	-0.34881	-0.063194	-0.4466	-0.83839	-0.47328	0.18099	0.46071	-0.50823	0.025553	-0.38853	-0.14076	0.10884	2.1929	3.3715	0.3226	1.7175	0.19506	0.092182	0.012263	-0.7021	0.13394	-0.070473	-0.906	0.75015	2.0856	0.079785	-0.25543	0.25859
252	TCGA-CQ-5327-01A-21-2072-20	HNSC	Primary	51	0.078792	0.65388	-0.017438	0.018587	-0.56692	0.05477	0.028908	-0.025607	-1.0187	-0.67041	-0.12159	0.043012	-0.90104	0.17708	-0.56643	-0.042718	0.30514	-0.18976	0.00050888	-0.27967	0.73756	-0.49345	-0.079711	-0.057658	-0.080063	-0.22458	-0.53819	0.28427	-0.14497	0.89814	1.9402	0.049541	0.52326	-0.039007	-0.17603	0.10837	-0.32397	-0.32984	0.071424	-0.30191	0.34353	0.41793	-0.18417	0.32085	-0.25684
253	TCGA-CN-5367-01A-21-2072-20	HNSC	Primary	51	0.03358	-0.68337	0.37217	-0.2726	-1.1819	-0.90977	-1.162	0.18681	1.1749	0.98794	0.60888	-0.20249	-0.40141	-0.6762	-0.77081	0.54393	-0.79169	-0.51711	-0.14649	0.073712	-0.91487	0.10107	-0.79218	0.45515	-0.27143	0.016731	0.22759	0.062592	0.16855	-0.59383	3.994	0.058115	-0.036016	1.2402	-0.13449	-0.11025	-0.43351	-0.090214	0.1284	-1.0963	1.3355	-0.18337	0.44554	-0.89444	-0.25777
254	TCGA-CV-5432-01A-31-2072-20	HNSC	Primary	51	0.34607	0.44899	-0.50292	-0.85224	-1.3607	-0.22835	-0.03958	-0.33045	-1.1379	-0.075719	-0.35784	0.12033	-0.84047	1.4136	-0.96686	-0.3617	0.17625	-0.9729	0.84624	0.28739	0.50739	-0.1762	-0.10995	-0.2691	-0.14972	0.021718	-0.37719	-0.24426	-0.034818	-0.13556	1.9552	-0.041907	0.98935	0.32627	0.18481	-0.23788	0.033401	0.22475	0.041952	0.17322	0.37049	1.2179	0.13081	0.065264	-0.31968
255	TCGA-CV-5444-01A-11-2072-20	HNSC	Primary	51	-0.094287	-0.23546	-0.23046	-1.1127	-0.44688	-0.60369	-1.1422	0.24182	-1.0637	-0.39185	0.22663	0.93533	-0.61108	-0.16357	-0.65831	1.2856	-0.1619	-0.80692	-0.39575	-0.090446	0.67464	-0.14376	-0.44703	0.34314	-0.24645	0.039469	-0.19468	0.13537	-0.060126	0.34111	0.80203	-0.18956	-0.17232	0.32812	-0.099256	-0.08469	-0.57017	-0.12944	0.32787	-0.48947	0.63815	-0.77136	0.012249	-0.50352	-0.30398
256	TCGA-CV-5973-01A-13-2072-20	HNSC	Primary	51	0.053062	0.56057	0.12855	0.65081	-0.66586	-0.52339	-0.9666	0.12342	-0.52268	0.69032	0.53482	-0.42266	-0.88183	-1.0845	-1.2209	-0.5081	-0.35933	-0.83231	0.17287	0.5452	1.3295	-0.0016938	-0.36436	0.03978	-0.3777	-0.0096672	-0.46972	-0.023583	0.076468	-0.50711	1.5642	-0.067266	1.0585	0.38522	-0.023613	0.40426	-0.7388	0.056081	0.28985	-0.60413	0.51697	-1.7143	0.29567	-0.055218	-0.066461
257	TCGA-CN-4736-01A-21-2072-20	HNSC	Primary	51	0.054492	-0.010355	-0.44295	-0.51403	-1.2685	-0.46785	-1.1295	-0.020926	-0.10039	-0.054405	0.21817	0.068647	-0.68059	-0.4115	-1.1726	1.5112	-0.26121	-0.53311	0.58063	-0.35091	-0.66337	-0.13012	-0.2313	0.82317	0.17306	-0.056853	-0.20489	-0.50612	-0.20712	0.58958	2.4746	-0.20107	-0.2889	0.22353	-0.41689	0.37896	-0.20762	0.58398	-0.30651	-0.91996	0.6843	-0.58508	-0.13424	-0.927	-0.2865
258	TCGA-BA-5151-01A-21-2072-20	HNSC	Primary	51	0.36775	1.1639	-0.32816	-0.93535	-1.1197	-0.073338	0.23187	-0.80725	-1.7706	0.42231	0.50238	-0.23595	-0.72339	1.2555	-1.3233	-0.061821	0.48936	0.069272	0.37689	-0.38549	-0.82484	-0.52888	0.13845	-0.097127	0.00076817	-0.022861	-0.39581	-0.10914	0.023242	0.10631	1.4886	0.22933	1.6806	0.78174	0.3092	-0.29519	-0.45392	0.037823	-0.0948	-0.95908	1.0033	0.66908	-0.16764	0.58647	0.30244
259	TCGA-CQ-5329-01A-21-2072-20	HNSC	Primary	51	0.34106	0.86964	0.42617	-0.15782	-0.9236	-0.69539	-0.72154	-0.83783	-1.2598	-0.60213	0.32225	-0.29436	-0.62032	-0.023258	-0.89421	0.099958	0.73672	-0.19356	0.046221	0.15042	-0.9101	-0.34105	0.021172	-0.2708	0.031369	0.11137	-0.48816	0.029334	0.24927	1.906	2.8228	0.17283	0.64752	0.5405	0.50208	-0.014106	-0.60197	0.33382	0.052339	-0.7708	0.85755	0.57819	-0.19571	-0.29652	0.1079
260	TCGA-CN-5360-01A-21-2072-20	HNSC	Primary	51	0.059374	-0.13545	0.15622	-0.10232	-0.18469	0.11827	-0.34953	0.21352	-0.43193	1.2859	1.2057	0.49199	-0.75173	0.73123	-0.058627	-0.16108	-0.47926	0.57627	-0.20432	0.031079	0.6679	-0.42446	-0.020566	0.31927	0.11852	-0.15103	0.11274	0.066767	-0.094349	0.1877	0.4342	-0.27366	0.5923	1.4223	-0.17604	0.28913	0.16803	-0.14633	-0.13053	-0.12687	0.31627	-0.90309	-0.026401	-0.63453	-0.61093
261	TCGA-CN-5369-01A-21-2072-20	HNSC	Primary	51	0.20641	0.72837	-0.08408	-0.060421	-1.5564	-0.75679	-1.1143	-1.0411	-1.3101	-0.25518	0.28957	-1.2292	-0.6868	0.032402	-0.77729	-0.25016	0.75415	0.29147	-0.20173	-0.15885	-2.0656	-0.27304	0.28621	-0.023074	0.21811	0.21609	-0.46546	0.1295	0.2968	1.7748	2.1803	0.60351	0.88475	0.52932	0.41724	-0.52452	-0.40835	0.12515	-0.078214	-0.043653	0.88166	-0.058397	0.012976	-0.24857	0.031574
262	TCGA-CV-5434-01A-21-2072-20	HNSC	Primary	51	0.043711	-0.025521	-0.40236	-0.63191	0.0026471	-0.12199	-0.50362	0.11691	-0.99324	-0.42858	-0.025881	0.6154	-0.8855	0.52571	-0.36254	0.64845	-0.19609	-0.11732	3.0908	-0.015434	0.9407	-0.16413	-0.2484	0.54118	-0.13408	-0.019348	0.16566	0.10795	-0.18106	-0.23143	0.14027	-0.024988	0.97113	1.3845	-0.046249	-0.036303	0.16343	-0.073891	-0.14635	2.0918	0.43909	-0.3748	0.091276	-0.29213	-0.25282
263	TCGA-BA-5555-01A-21-2072-20	HNSC	Primary	51	0.117	0.69036	-0.16573	-0.07247	-1.4415	-0.055773	0.14527	-0.3964	-0.8431	0.67746	0.44591	0.28607	-0.90976	0.73031	-1.0587	-1.0653	-0.41595	-0.29314	-0.58696	-0.2123	0.7369	-0.88491	0.43846	0.39521	-0.34552	-0.1574	-0.54266	-0.097164	0.021522	-0.28419	1.0488	0.08194	0.85507	0.97787	0.0067537	-0.16604	0.11098	0.18212	-0.12188	1.3549	0.49147	1.458	-0.54725	0.12624	-0.15603
264	TCGA-CV-5976-01A-13-2072-20	HNSC	Primary	51	0.16099	0.049475	-0.23529	-0.66115	-0.48175	-0.3693	-0.86986	0.0012542	-0.18356	0.43324	0.50408	0.58653	-0.44635	-0.20235	-0.38329	0.1089	-0.75999	-0.22938	-0.21282	0.98801	0.52403	0.21916	-0.33443	0.39797	-0.013657	0.11247	0.13312	0.12307	0.14314	-0.34878	1.9049	0.34226	0.67782	0.75158	-0.096319	-0.010436	-0.53652	-0.0053283	-0.17725	0.20992	0.7371	-1.0966	0.3086	-0.56739	-0.14407
265	TCGA-CN-6013-01A-13-2072-20	HNSC	Primary	51	-0.072687	-0.0074572	-0.083881	-0.99573	-0.7101	-0.52979	-0.021252	-0.34975	-1.6771	0.59939	0.52991	-0.093384	-1.025	0.17182	-0.68419	-0.49954	0.2419	-0.20367	-0.040143	-0.24338	0.038045	-0.4753	1.0198	0.12474	-0.1125	0.097146	-0.52542	0.17731	0.082713	1.7176	1.2644	0.28615	0.89019	0.80949	0.033143	-0.047607	-0.42868	-0.23189	-0.0034428	0.12082	0.63385	0.44416	0.30837	-0.018729	-0.1635
266	TCGA-CN-4728-01A-21-2072-20	HNSC	Primary	51	-0.15458	0.044547	-0.76995	-2.0027	-1.1337	-0.78065	-1.1245	-0.02084	-0.50076	0.12249	-0.0025636	0.26584	-0.5514	-0.80904	-1.0905	3.1876	0.413	-0.10417	0.82096	-0.24471	-0.30519	-0.29468	-0.068579	0.46406	0.99081	0.14417	-0.14382	-0.038793	-0.066567	0.019018	2.3771	-0.13433	0.32512	0.43747	-0.30955	0.10561	-0.18268	1.0944	-0.29329	-0.3747	1.0837	-0.99313	-0.11079	-0.59684	-0.011485
267	TCGA-CN-4737-01A-21-2072-20	HNSC	Primary	51	0.0028912	0.33967	-0.20296	-0.65217	-0.57591	0.13726	-0.40893	0.027809	-0.59392	0.0024567	0.58087	0.56727	-0.86375	-0.35141	-0.66525	0.32914	-1.1389	-0.23326	-0.197	0.15716	0.093003	-0.23687	-0.82131	-0.023458	0.56126	-0.12548	-0.23168	-0.087189	-0.22749	-0.75384	2.9348	-0.049367	0.20851	0.22289	-0.13778	-0.11777	0.22555	-0.11204	-0.033088	-0.90374	0.47904	-0.97245	-0.038414	-0.58257	-0.16828
268	TCGA-BA-5152-01A-11-2072-20	HNSC	Primary	51	0.13049	0.78498	-0.57252	-0.62818	-1.2198	0.0032732	0.82978	-0.44041	-1.0968	0.71423	0.6832	0.13409	-0.90387	-0.44858	-0.93294	-0.91566	0.2755	-0.4598	0.074083	-0.52775	0.49946	-0.49732	0.52525	0.64461	-0.67169	-0.089212	-0.36872	0.19987	0.046333	1.0974	0.93494	0.0031564	0.76754	1.1197	-0.16956	-0.12681	-0.20689	-0.030842	0.2245	1.9701	0.53964	0.85106	-0.29259	0.4905	0.34277
269	TCGA-CQ-5330-01A-21-2072-20	HNSC	Primary	51	0.57292	-0.13207	0.224	-0.60964	-0.73251	-0.55873	-0.88645	-0.057905	-0.47733	-0.076123	0.63179	0.1285	-0.71104	-0.78466	-0.41169	0.67554	-0.1752	-0.27125	-0.23856	0.62079	-0.29586	0.027895	-0.58983	0.36775	-0.11717	-0.057427	-0.03483	0.17312	0.018787	0.8025	2.1912	0.075054	-0.035248	0.62089	-0.15783	0.13326	-0.25478	-0.34742	0.0187	-1.3417	0.78504	0.25755	0.17004	-0.44747	0.24604
270	TCGA-CN-5361-01A-21-2072-20	HNSC	Primary	51	0.11652	1.7863	0.11231	0.011257	-0.35371	-0.24222	0.42807	0.020397	-1.7346	0.545	0.71414	0.42384	-0.67741	-0.63425	-0.70853	0.7945	0.51502	-0.59893	-0.1328	0.033421	0.6997	-0.43932	0.30361	0.049847	0.10024	0.054369	-0.62468	-0.026839	0.029053	0.84782	2.0664	0.092801	1.1434	0.86345	-0.15554	-0.44002	-0.58205	-0.05774	0.072401	-0.83946	0.33212	-0.21209	-0.044241	-0.10729	0.11854
271	TCGA-CN-5370-01A-21-2072-20	HNSC	Primary	51	0.25861	0.036294	-0.26892	-0.49874	-0.7112	-0.96048	-0.74741	-0.030229	-1.028	0.23293	0.31748	-0.17747	-0.67567	-0.85709	-0.44101	0.46584	-0.22534	-0.40973	-0.012696	0.47224	0.0086034	0.19746	0.063763	0.58734	0.035942	0.099641	-0.24198	0.20728	0.090751	1.134	2.1927	0.10719	0.3797	0.6365	-0.10744	-0.034819	-0.4629	-0.04357	-0.010214	-0.82601	0.61977	-0.14877	-0.15972	-0.35037	-0.093294
272	TCGA-CV-5436-01A-21-2072-20	HNSC	Primary	51	0.010599	0.016588	-0.30502	-0.3936	-0.2184	0.10364	-0.18794	-0.076744	0.63936	0.63931	0.29042	0.51037	-0.97494	-0.02611	-0.38329	0.62634	-0.50479	-0.67877	0.14033	0.48874	0.29691	-0.37298	-0.11006	1.1915	-0.54194	-0.086795	-0.11523	-0.072417	-0.12208	1.1196	1.0808	-0.13619	0.60812	0.69628	-0.2485	0.11885	-0.26795	-0.039598	0.091827	-0.96657	0.29625	1.2737	-0.2905	0.027915	-0.23069
273	TCGA-BA-5556-01A-21-2072-20	HNSC	Primary	51	-0.19769	0.36334	0.29619	0.79205	-1.5341	-1.1109	-0.72968	-0.89367	-0.81637	0.58582	0.21163	-1.4069	-0.35525	0.25976	-0.88789	-0.26432	0.17944	-0.24296	0.027333	-0.020972	-0.46636	0.5882	-0.28322	0.38675	0.23456	0.12483	-0.17619	0.428	0.5437	2.7136	3.1801	0.40332	0.86409	0.99172	0.57294	-0.40075	-0.75802	0.31078	-0.093966	0.046043	0.50059	0.15528	0.0049584	-0.34673	-0.29875
274	TCGA-CV-5977-01A-13-2072-20	HNSC	Primary	51	-0.012124	0.55827	0.057572	-0.75275	-1.5843	-0.41823	-0.16956	-0.53882	-1.0031	-0.16511	-0.38434	-0.57065	-0.84563	0.05061	-1.5847	-0.76262	-0.15819	-0.79675	-0.22461	0.026905	-1.7893	-0.58854	-0.059691	0.78701	-0.25253	0.11402	-0.18797	-0.17042	0.071434	1.5362	2.815	0.12427	0.94153	0.53808	0.2422	-0.035517	-0.55563	-0.070073	-0.24113	-1.1032	0.1859	1.2081	0.2169	-0.49325	-0.14342
275	TCGA-CN-6016-01A-13-2072-20	HNSC	Primary	51	-0.082933	0.29658	0.18186	0.76338	-0.45779	-0.15329	-0.27731	0.053873	0.23413	0.40855	0.18202	0.39512	-0.7002	0.085886	-0.56316	0.16143	-0.37464	-0.54892	-0.02749	-0.019562	0.89936	-0.27766	0.14528	0.25358	-0.10828	-0.10276	-0.14675	0.013197	0.00075209	0.21393	1.3039	0.20817	0.76011	0.55901	-0.14599	0.0024344	0.10594	-0.22121	-0.14548	0.71296	0.087086	-0.18885	-0.075613	-0.30942	-0.62691
276	TCGA-CN-6017-01A-13-2073-20	HNSC	Primary	51	-0.011055	-0.0099773	-0.60599	-0.70413	-0.78602	-0.64448	-0.51892	0.063557	-1.2087	-1.0385	-0.11259	0.67535	-0.81634	0.46093	-0.16006	1.0524	0.1567	0.15943	0.063823	-0.12949	-0.072498	-0.21459	0.64237	-0.028031	0.50118	-0.056353	-0.17671	0.060755	-0.33904	3.5952	2.1014	0.14234	-0.14219	-0.073983	-0.11639	-0.38407	-0.48626	-0.31916	0.37297	-0.99566	-0.32601	-0.13371	-0.32453	-0.66957	-0.17609
277	TCGA-CQ-6218-01A-13-2073-20	HNSC	Primary	51	-0.18882	1.1025	-0.22061	0.65038	-0.5278	0.056517	0.11061	0.077499	-0.049123	0.075497	-0.26531	0.16749	-1.047	-0.11324	-0.7958	0.81937	-0.092053	-0.96446	-0.60858	-0.15194	0.034082	-0.49583	-0.39556	0.54886	-0.18023	-0.17078	0.12434	-0.2703	-0.23029	0.59651	1.7913	-0.47137	0.39542	0.26072	-0.1057	0.19227	-0.23617	-0.33003	0.035034	-1.3424	-0.4613	0.95085	-0.4882	-0.18496	-0.69206
278	TCGA-CQ-6228-01A-13-2073-20	HNSC	Primary	51	-0.10718	0.042663	-0.30166	-0.17161	0.31744	0.32625	0.34772	0.23352	-0.54887	-0.57932	-0.20061	0.73826	-0.31486	-0.27936	-0.61694	1.1963	-0.54157	-0.08626	-0.34896	-0.4143	0.81787	0.085901	0.56456	0.011885	-0.077495	0.17078	0.47203	0.12979	-0.098782	-0.53993	-0.085635	-0.22262	1.4666	-0.022325	-0.074653	-0.1118	-0.08839	-0.11215	1.3569	0.0069853	-0.16534	-0.2402	0.044926	-0.71763	-0.17279
279	TCGA-D6-6823-01A-13-2073-20	HNSC	Primary	51	0.22263	0.91632	0.17488	0.92601	-1.5356	0.030748	-0.4178	-0.80704	-0.88056	-1.0126	0.17809	-0.36404	-0.696	0.98485	-0.8614	-0.52818	0.94195	0.031679	0.44128	-0.21661	-1.6137	-0.32272	0.11042	-0.27548	0.44223	0.03268	-0.46094	-0.17109	0.099687	1.9247	3.5987	0.45543	0.83068	0.027671	0.62459	-0.25308	-0.39454	0.069619	-0.21362	0.53795	0.22655	0.050956	-0.10004	-0.28411	-0.15988
280	TCGA-BA-6872-01A-13-2073-20	HNSC	Primary	51	0.16216	0.74207	0.40721	-0.39925	-0.79714	-0.050822	-0.32658	-0.29206	-1.136	-0.68109	-0.080185	0.22446	-0.86215	-0.020125	-0.82095	-0.97263	-0.098186	-0.51082	-0.19037	-0.34807	-0.22973	-0.63941	0.39967	0.61355	0.042566	-0.14529	-0.571	-0.061504	0.13317	-0.24583	2.6782	0.16227	0.84115	0.20969	0.4332	0.0063866	-0.64256	0.064282	-0.23198	-0.19401	0.63265	0.68413	0.11836	0.38685	-0.10416
281	TCGA-CV-6939-01A-13-2073-20	HNSC	Primary	51	0.105	0.32924	-0.53577	-0.36844	-0.52916	-0.72757	-0.41776	-0.22991	-1.114	-0.74735	0.016069	0.50443	0.16181	-0.039663	-0.26213	-0.1785	0.67304	0.41117	0.062354	-0.16641	0.47789	-0.33364	0.79432	0.13652	0.49831	-0.020742	-0.39756	0.16852	0.024037	1.9625	0.74944	0.1254	0.73061	0.18277	0.099935	-0.30632	-0.25485	-0.17905	0.21874	1.1886	0.41874	0.80488	-0.080767	0.12582	0.27646
282	TCGA-CV-6951-01A-13-2073-20	HNSC	Primary	51	-0.033814	0.42891	-0.032244	0.45426	-0.18123	-0.3725	-0.23235	0.11807	-0.68018	-0.56895	-0.19316	0.83126	-0.54486	0.27193	-0.2942	0.39718	-0.17531	-0.90583	-0.16459	-0.099723	0.70007	-0.27824	-0.37283	0.31279	-0.075996	-0.028588	-0.01015	-0.0099869	0.043337	-0.28669	1.0232	-0.28966	0.21014	0.041743	0.063094	-0.010247	-0.42326	-0.016863	-0.16489	0.90381	-0.23705	-0.051418	-0.07295	-0.090011	-0.4646
283	TCGA-CV-6961-01A-23-2073-20	HNSC	Primary	51	-0.016526	0.048725	-0.32883	-0.74658	-1.4054	-0.26467	-0.014919	-0.24268	-0.25511	0.47632	0.12527	-0.8826	-0.36411	-0.4038	-1.0539	1.0437	-0.15379	-0.52832	0.0013611	0.13569	-1.0272	0.3212	-0.83969	0.16289	-0.068808	0.13412	-0.23107	0.091016	0.14404	0.4861	-0.48841	0.039689	0.26691	0.65512	0.38856	-0.25909	-0.67657	0.1094	-0.30454	-0.46284	0.37893	0.050413	0.28461	-0.13392	-0.30731
284	TCGA-CN-6997-01A-13-2073-20	HNSC	Primary	51	-0.088384	0.23618	-0.33239	-0.20866	-0.64403	-0.59026	-0.11869	-0.12766	-0.60128	-0.72636	-0.092743	0.48125	-0.46733	0.62055	-0.090959	0.29891	0.11255	0.23664	0.093527	-0.082516	0.099894	-0.11552	0.49253	0.07609	0.21087	0.0041931	-0.10943	0.093508	0.074909	1.1186	2.425	0.40114	0.56137	-0.0093536	0.015297	-0.20729	-0.15243	-0.019312	0.052521	0.48152	0.10712	0.20201	0.014653	-0.36396	0.13855
285	TCGA-CV-7090-01A-13-2073-20	HNSC	Primary	51	0.089636	0.98337	0.31861	0.77625	-1.3167	-1.0021	-1.5218	-0.32596	-1.0849	-0.46678	-0.10051	-0.38541	-0.3267	0.026711	-0.91481	0.48045	0.82487	-0.14674	0.22816	-0.42316	-1.9333	0.14009	-0.32803	0.19559	0.57278	0.15229	-0.22587	0.25357	0.26157	1.4174	2.4317	0.41583	1.2096	0.34652	0.57516	-0.13634	-0.64524	0.31871	-0.25634	-0.7915	0.43875	-0.44784	-0.0037061	-0.24951	0.053949
286	TCGA-CN-6018-01A-13-2073-20	HNSC	Primary	51	0.28763	1.1303	-0.69608	-0.043486	-1.2026	-0.6416	-0.72584	-0.36169	-1.0876	0.50529	-0.040704	-0.48778	-0.5843	0.35802	-0.57324	1.1622	0.83891	-0.15176	0.2658	-0.48943	-2.0116	-0.26141	0.021815	0.032508	0.47157	0.10926	-0.38323	-0.091618	-0.14103	0.65523	2.2616	0.22818	-0.1685	0.28736	0.67282	-0.65736	-0.21982	0.12544	-0.10828	-1.0842	0.82012	0.48298	-0.25137	-0.4172	-0.45099
287	TCGA-CQ-6219-01A-13-2073-20	HNSC	Primary	51	0.35951	0.48252	-0.095864	-0.49671	-1.1827	-0.011573	0.023542	-0.53054	-0.38856	-0.6181	-0.10276	-0.18549	-0.56963	-0.26023	-0.58203	0.1743	0.65926	0.048876	-0.21244	-0.45707	-1.849	-0.25476	-0.0023129	-0.21418	0.54916	0.038318	-0.53449	0.049104	-0.023835	3.0498	1.1391	0.15051	1.0107	-0.032548	0.46625	-0.32616	-0.59594	0.030794	0.034918	-1.3485	0.41825	0.13574	-0.16249	-0.19727	0.28739
288	TCGA-CQ-6229-01A-13-2073-20	HNSC	Primary	51	0.01766	1.369	0.51236	1.4232	-0.77247	-0.39312	-0.086392	0.011825	0.11761	-0.39314	-0.28758	0.17332	-0.82887	0.21816	-0.38427	-0.087205	0.027061	-0.25278	-0.2442	-0.31714	0.2469	-0.36541	-0.50302	0.26916	0.49953	-0.14404	-0.42346	0.030207	-0.02937	2.3172	2.4773	-0.22465	0.49574	-0.14707	-0.011206	-0.032967	-0.52839	-0.43874	-0.014661	-0.59793	-0.30072	-0.31868	-0.10951	-0.24999	-0.19643
289	TCGA-D6-6824-01A-13-2073-20	HNSC	Primary	51	-0.071352	0.5824	0.38235	0.018733	-0.33885	-0.48466	-0.2589	0.1375	0.53659	-0.00017351	-0.29143	0.35857	-0.85901	-0.28064	-0.26895	-0.19408	0.3889	-0.53279	-0.33693	0.12761	-0.52861	-0.58011	-0.19914	0.17831	-0.032863	-0.28345	-0.29179	-0.14035	-0.078844	1.0636	2.6503	-0.21836	0.8796	0.39059	0.045514	0.084778	-0.61691	-0.21465	0.23765	-1.5418	0.084537	1.8822	-0.36388	-0.40691	-0.09332
290	TCGA-BA-6873-01A-13-2073-20	HNSC	Primary	51	0.12541	0.12491	-0.032052	-0.47924	-0.82476	-0.34113	-0.26974	-0.36207	-0.97751	-1.0345	-0.39595	-0.014498	-0.61352	-0.23961	-0.75974	-0.052	0.18896	-0.52267	-0.13341	-0.040204	-0.026399	-0.16829	-0.20564	0.4975	0.04008	0.0041967	-0.39109	0.13375	0.1669	1.846	2.5554	0.068637	0.54682	0.069829	0.15268	0.0051638	-0.054345	0.34699	-0.096331	-1.1944	-0.090883	0.54039	0.1031	-0.43329	-0.21432
291	TCGA-CV-6940-01A-13-2073-20	HNSC	Primary	51	0.12104	0.87155	0.24871	0.64931	-1.1599	-0.24323	-0.085391	-0.3952	-0.66262	-0.36663	-0.56062	-0.074091	-0.70968	0.28666	-1.0449	-0.38134	-0.375	-0.73755	0.008432	-0.090509	-0.47299	-0.66448	-0.19746	0.3411	-0.040724	0.010133	-0.19999	-0.25494	0.10761	-0.35587	3.0432	0.051543	0.62845	0.45493	0.15379	0.050102	-0.1824	0.22602	-0.32449	-0.1926	-0.24692	1.0721	-0.18395	-0.6249	-0.26052
292	TCGA-CV-6952-01A-13-2073-20	HNSC	Primary	51	-0.041038	-0.32157	-0.057269	0.15873	-0.86109	0.023026	-0.0071804	-0.08641	-0.20029	-0.36984	-0.70837	-0.3327	-0.73154	0.063415	-0.6475	-0.26836	-0.33704	-0.4266	-0.018452	0.039642	0.46027	-0.27867	-0.28191	0.75645	0.018084	-0.032436	-0.088413	-0.22563	0.012601	1.052	1.3932	-0.12471	0.15404	0.12189	0.0045871	0.4957	-0.30194	-0.022316	0.17568	-0.67001	-0.40476	0.097119	-0.1537	-0.47192	-0.44413
293	TCGA-CV-6962-01A-13-2073-20	HNSC	Primary	51	0.27979	1.1116	-0.44185	-1.3293	-1.7213	-1.0304	-0.76964	-0.70816	-1.6897	0.071575	0.45873	-0.69112	-0.30194	1.8638	-1.241	-0.1838	0.86299	-0.42406	0.35495	0.049178	-2.0557	0.21831	-0.28313	-0.070335	0.43138	0.37759	-0.20492	0.29953	0.28355	0.13424	-0.012016	0.65376	0.38349	0.74912	0.86716	-0.25842	-0.53191	0.60237	0.05746	1.8426	0.71978	-0.028947	0.32137	0.06869	-0.50467
294	TCGA-CN-6998-01A-24-2073-20	HNSC	Primary	51	0.033154	1.057	0.19293	-0.67203	-1.1848	0.13575	0.37257	-0.15844	-0.29073	-0.56597	-0.40119	0.52633	-0.6632	0.64629	-0.6616	1.1322	-0.15074	-0.80805	-0.15363	0.012137	0.48453	-0.079731	-0.1986	0.56546	-0.17388	0.092418	-0.21449	0.16435	0.012577	1.4849	1.9262	-0.04497	0.24546	0.18634	0.030828	-0.036433	-0.5668	-0.024557	0.062459	-1.0329	-0.12142	0.9956	0.049945	-0.45407	-0.26128
295	TCGA-CV-7091-01A-13-2073-20	HNSC	Primary	51	-0.072196	1.102	0.15785	0.47586	-1.2973	-0.15977	-0.029018	0.12812	-0.88523	-0.5594	-0.48545	0.18739	-0.69553	0.33992	-0.47998	0.082485	-0.13617	-0.51803	-0.018328	-0.25367	0.93727	-0.038727	-0.18053	0.31465	-0.20036	0.010935	-0.22731	0.14314	-0.0218	1.6073	0.75713	0.055712	1.2999	0.091024	0.08583	0.10983	0.68251	0.12999	-0.20164	1.7561	-0.059147	0.77304	-0.19095	0.44612	-0.16126
296	TCGA-CN-6019-01A-13-2073-20	HNSC	Primary	51	0.05173	-0.1712	-0.84143	-0.74807	-0.809	-0.7877	-0.31864	-0.11195	-0.48285	-0.66814	-0.2392	-0.14144	-0.51523	-1.0398	-0.15173	1.4765	-0.022303	0.77755	0.089208	0.0095774	0.50619	-0.48907	0.21572	0.46145	0.61713	0.089246	-0.10811	-0.047369	-0.28274	-0.38597	1.811	0.11778	0.12958	0.38462	-0.21181	-0.49553	-0.49597	-0.1581	-0.20088	0.95377	0.44644	-1.1235	-0.16953	-0.97646	-0.1334
297	TCGA-CQ-6220-01A-13-2073-20	HNSC	Primary	51	0.040321	0.66118	-0.22266	-0.27017	-1.1395	0.35671	0.45488	-0.31299	-0.66017	-0.6119	-0.467	0.12562	-0.78025	0.29129	-0.49831	0.03397	0.21206	-0.28506	0.17542	-0.32298	-1.0317	-0.60411	-0.28067	-0.21062	0.12434	-0.28063	-0.62183	-0.3048	-0.19671	2.5176	3.0987	-0.11805	0.94634	-0.13603	0.14498	-0.37472	-0.66974	-0.43527	0.059648	-0.72151	-0.13002	0.31963	-0.46585	-0.30992	-0.31034
298	TCGA-CV-6433-01A-13-2073-20	HNSC	Primary	51	0.208	0.61106	-0.57996	-0.65335	-0.67475	-0.37727	-0.44237	-0.58229	-0.98698	-1.177	0.036944	0.45613	-0.49996	1.2459	-0.13267	0.20459	0.99661	1.5335	0.56233	-0.51782	0.25696	-0.37993	0.93369	0.1536	0.094286	-0.064993	-0.4102	0.053329	-0.038018	3.5604	-0.8819	0.43807	1.1474	0.14565	0.24945	-0.19674	-0.11499	0.01275	0.3612	1.1809	0.5858	1.2633	-0.42084	0.10555	0.31428
299	TCGA-D6-6825-01A-23-2073-20	HNSC	Primary	51	0.086635	0.48053	0.40571	0.78421	-1.2547	-0.53551	-0.57658	-0.20446	-0.23546	0.36315	0.036944	-1.0328	-1.0235	-0.6696	-0.78759	-0.98899	0.21386	-0.35776	-0.46318	-0.29589	-0.69287	-0.79572	-0.063299	0.32182	0.12649	-0.26681	-0.54117	-0.23148	0.039796	1.5403	2.16	-0.13247	0.17915	0.89232	0.10932	-0.18973	-0.75866	-0.32083	-0.27035	-0.62163	0.28199	-0.18011	0.10511	-0.090267	-0.33601
300	TCGA-CV-6933-01A-13-2073-20	HNSC	Primary	51	0.025914	0.2428	-0.40751	-0.47998	-0.65505	-0.025246	0.39043	0.078508	-1.1766	-0.72529	-0.19471	0.654	-0.77439	1.5255	-0.31479	-0.048511	-0.073675	-0.36687	0.15639	-0.13185	0.39519	-0.12704	0.038139	0.12055	-0.17367	-0.078206	-0.3184	0.14672	-0.038669	-0.1594	-1.0885	-0.080235	0.49151	0.17974	0.017531	-0.13329	-0.095828	-0.095352	0.040798	-0.81079	-0.26973	-0.21385	-0.045812	-0.43982	-0.32138
301	TCGA-CV-6941-01A-13-2073-20	HNSC	Primary	51	0.058158	1.256	0.1007	1.0996	-1.0625	-0.20969	-0.099405	-0.046258	-0.81637	-0.39126	-0.27246	-0.60066	-0.72785	0.565	-0.6349	-0.25666	-0.07841	-0.54867	0.04456	0.22606	-0.24542	-0.25274	-0.27113	0.16067	0.0010728	-0.11806	-0.31344	-0.12035	0.030737	0.27916	0.39476	-0.20797	0.77634	0.17393	0.21949	0.2084	0.055489	-0.071778	-0.11204	0.6331	-0.050618	0.98883	-0.14626	0.081946	-0.22736
302	TCGA-CV-6953-01A-13-2073-20	HNSC	Primary	51	-0.030346	0.72965	-0.38062	-0.13448	-0.95945	0.25842	0.52668	-0.25291	-0.89681	-0.69548	-0.4837	0.075802	-0.66697	0.044242	-0.5523	-0.57455	-0.12942	-0.59125	-0.17879	-0.24808	0.65837	-0.42157	-0.30882	0.98312	-0.056967	0.0457	-0.25404	0.02646	0.1645	0.37953	1.3584	0.080585	0.30686	0.13882	0.10737	0.0095364	-0.36707	0.17333	-0.25959	-0.7173	0.051486	-0.31823	-0.11193	0.30675	-0.19984
303	TCGA-CN-6988-01A-13-2073-20	HNSC	Primary	51	-0.22965	0.21376	-0.026857	-0.16308	-0.52617	1.2113	1.1539	0.14837	-1.0772	-0.79444	-0.2604	0.62301	-0.84899	0.18233	-0.41126	0.05251	-0.20679	-0.81589	0.41337	-0.10887	0.59378	-0.11264	-0.37697	-0.14626	-0.55896	0.066893	0.39026	0.58633	-0.014803	-0.8195	2.0028	-0.34903	0.64707	-0.0071811	-0.099934	0.23077	0.18044	0.023508	0.3735	1.917	-0.41434	0.95321	-0.074535	0.39458	-0.24181
304	TCGA-CQ-7065-01A-13-2073-20	HNSC	Primary	51	-0.042678	-0.49645	0.21242	-0.069695	-0.29479	0.36072	-0.2453	0.25445	-0.65463	-0.49911	-0.14053	0.53515	-0.71975	-0.14345	-0.74975	0.20027	-0.44908	-1.1954	0.056704	-0.16148	1.2161	-0.050064	-0.65555	0.36391	-0.27503	0.023991	-0.23109	-0.0085584	0.018691	-0.42246	3.3239	-0.062784	0.85941	-0.059109	0.0084268	0.51721	-0.75062	-0.11415	0.18181	-0.69062	0.093456	-0.34965	-0.042154	0.049443	-0.39793
305	TCGA-CV-7095-01A-23-2073-20	HNSC	Primary	51	0.3958	-0.18321	-0.14663	0.032112	-0.76421	-0.7709	-0.73459	0.11218	-0.11894	-0.066796	0.1947	0.038466	-0.21907	-0.40708	-0.27025	0.83687	-0.48337	-0.44315	-0.14904	0.004405	-0.59297	0.57561	-0.66395	0.2201	0.35058	0.4021	0.050014	0.21501	0.22898	-0.23806	1.5849	0.41209	-0.062724	0.14802	0.12308	-0.14556	-0.67037	0.10664	0.085883	-0.62628	0.065708	-0.63661	0.27138	-0.50955	0.1053
306	TCGA-CN-6020-01A-13-2073-20	HNSC	Primary	51	0.17329	0.27792	-0.62417	-0.20817	-1.7577	-0.87084	-1.4042	-0.67666	-0.63813	-0.49414	0.12625	-0.46208	-0.54604	-0.6772	-0.70897	0.57442	0.93324	0.24429	0.29352	-0.66191	-2.4298	-0.16394	-0.10543	-0.33445	1.0768	0.17192	-0.14829	-0.076271	-0.13819	0.40997	2.2626	0.52445	0.065659	0.35336	0.50709	-0.54907	-0.63254	0.099328	-0.19812	0.16514	0.50932	-1.2608	0.032139	-0.78389	0.13848
307	TCGA-CQ-6221-01A-13-2073-20	HNSC	Primary	51	-0.019172	0.42752	-0.69803	0.18046	-0.067196	-0.74759	-0.52188	0.33666	-0.067255	-0.11531	0.46745	1.2373	-0.28161	0.5256	-0.87774	0.82106	0.15972	-0.94954	-0.01423	-0.41928	-0.3751	-0.19815	-0.042013	1.5514	0.18713	-0.11187	-0.26251	-0.11305	-0.085234	0.65364	2.1553	-0.23597	-0.45827	0.26394	0.023351	-0.21085	0.3827	0.37464	0.31196	-1.4685	0.43616	0.44174	0.42992	-0.77241	0.43958
308	TCGA-CV-6436-01A-13-2073-20	HNSC	Primary	51	0.18723	0.61754	-0.32843	-0.32537	-1.3634	-0.10694	0.44269	-0.346	-0.47567	-0.38724	-0.1885	-0.3111	-0.57529	0.12464	-0.58546	1.1999	0.2702	-0.46338	0.056584	-0.11152	-0.41443	-0.090324	-0.36769	0.32793	0.069498	0.13255	-0.30498	0.17637	0.05981	3.4399	1.4306	0.20808	0.64434	0.10851	0.35174	-0.03621	-0.44908	0.019202	0.086886	-0.3496	1.0502	0.57517	-0.32693	-0.025939	0.076923
309	TCGA-D6-6826-01A-13-2073-20	HNSC	Primary	51	-0.033931	0.88735	0.2168	0.54472	-1.1616	-0.043979	0.1776	0.063177	-0.11078	-0.49933	-0.39257	0.19216	-0.81873	0.34157	-0.49845	-0.62929	-0.059607	-0.54635	-0.29544	-0.3344	0.67939	-0.30252	-0.6718	0.20816	-0.044635	-0.21903	-0.36652	-0.014686	0.020534	0.66892	3.8128	-0.13576	0.60792	0.15687	0.22413	0.13598	-0.10482	-0.087337	0.53603	-0.40797	0.62121	0.77701	-0.12453	-0.70575	-0.24763
310	TCGA-CV-6934-01A-13-2073-20	HNSC	Primary	51	-0.0057181	0.44892	-0.32503	-0.5707	-0.46311	-0.86963	-0.86743	0.013224	-0.78684	0.80765	0.61506	-0.14363	-0.4664	-0.98786	-0.29479	0.78859	-0.24497	-0.29184	0.0010418	0.031026	0.41581	0.0077234	-0.43647	0.47088	0.29303	-0.027604	-0.071474	0.16182	-0.0030743	-0.20485	2.0472	0.025842	0.2995	1.0359	-0.049578	-0.14182	-0.69177	-0.18081	-0.092377	-1.231	0.38668	-0.35153	0.24145	-0.55604	-0.3959
311	TCGA-CV-6942-01A-23-2073-20	HNSC	Primary	51	0.11768	-0.098486	-0.24861	-0.87216	-1.1907	-1.0108	-0.87784	-0.35982	-0.81933	0.3558	0.23907	0.079605	-0.24672	0.081583	-0.26442	0.31209	0.23861	0.55446	0.18658	-0.0085925	-1.214	0.13739	0.23712	0.0094607	1.129	0.079894	-0.12984	0.39515	0.17902	2.2019	3.1205	0.42763	0.3158	0.69699	0.15654	-0.21772	-0.51621	0.16589	-0.057714	0.16627	0.4628	-0.071251	0.11311	-0.57097	0.16675
312	TCGA-CV-6954-01A-13-2073-20	HNSC	Primary	51	0.091748	1.0867	-0.2565	-0.50183	-0.9785	-0.22736	0.20186	-0.15062	-1.3161	-0.83805	0.052082	0.64897	-0.4917	-0.34722	-0.14113	0.89777	0.66202	-0.17494	0.53251	-0.14768	-0.017288	0.0049345	-0.071878	-0.080271	-0.075264	0.18673	-0.24673	0.1289	0.051913	1.1644	2.2335	0.056555	0.22897	-0.044147	0.13497	0.041682	-0.34509	0.075019	0.37825	-0.46327	0.021511	0.55734	-0.034386	0.11651	0.27263
313	TCGA-CN-6989-01A-13-2073-20	HNSC	Primary	51	-0.018154	-0.12604	-0.44705	-0.69407	-0.61955	-0.71286	-0.60829	0.029418	-1.157	-1.0834	-0.22044	0.67715	-0.46993	1.0605	-0.47045	0.4076	0.11225	-0.15337	0.30776	-0.070772	-0.18604	-0.19224	0.241	0.045698	0.38996	-0.05056	-0.21049	0.17355	0.071125	0.084235	2.2159	0.072776	0.2592	-0.073517	-0.063172	-0.21624	-0.35149	-0.15857	-0.055525	-0.25356	0.041513	0.29172	0.1281	-0.4889	-0.19763
314	TCGA-CQ-7068-01A-13-2073-20	HNSC	Primary	51	0.10018	0.98929	0.38041	0.25504	-1.1801	-0.23301	-0.26002	-0.40758	-1.4406	0.040538	0.0022285	-0.0016858	-0.81392	0.37095	-0.83218	-0.10705	0.54493	-0.47553	0.07045	-0.12294	0.40657	-0.51983	0.026539	-0.030482	-0.1098	-0.007204	-0.32402	-0.12077	0.19887	2.696	1.7961	0.081773	1.0091	0.60698	0.39829	0.027213	-0.38669	-0.10045	0.27766	-0.58497	-0.015722	0.84897	-0.14457	-0.17383	0.20106
315	TCGA-CV-7097-01A-13-2073-20	HNSC	Primary	51	-0.045981	1.2847	-0.13922	-0.96345	-0.18291	0.023623	0.29939	0.027404	-1.1649	-0.8537	-0.087991	0.44362	-0.66876	0.23617	-0.73478	1.7909	-0.10928	-0.77891	0.12265	0.01538	-0.060027	0.047337	0.28496	0.14502	-0.29964	0.036705	0.19626	0.31352	0.066633	1.1943	1.4204	-0.0039636	0.70588	-0.00208	0.064431	0.023805	0.25337	-0.031947	-0.0098659	-0.88192	-0.12901	1.0785	0.27558	-0.026208	-0.29178
316	TCGA-CN-6021-01A-13-2073-20	HNSC	Primary	51	0.060278	0.54751	-0.53823	0.62022	-1.1182	-0.38518	-0.55861	-0.43176	0.31682	0.50861	0.1437	0.24036	-0.78416	0.59047	-0.27114	0.89518	0.8646	0.81233	0.74924	-0.38639	-0.66583	-0.4658	1.7069	0.12467	0.45776	-0.084743	-0.51252	-0.2096	-0.26591	-0.26146	1.3335	0.053609	1.3834	0.13989	0.26486	-0.54997	-0.40017	-0.20922	-0.15704	2.6509	0.57086	0.67198	-0.60576	0.24645	-0.37502
317	TCGA-CQ-6222-01A-13-2073-20	HNSC	Primary	51	1.4802	-0.13044	-0.47292	-0.47985	-1.5699	-1.075	-1.631	-0.21033	-0.081773	-0.46262	0.78234	-0.30327	-0.23708	-1.0024	-0.72958	0.82625	-1.1459	-0.049769	-0.34551	1.8051	-1.726	0.8738	-1.1183	-0.16443	1.2234	0.41539	0.1717	0.15861	0.14621	-0.2165	2.4856	0.31	-0.31278	-0.2321	0.03894	-0.213	-0.34473	0.085287	-0.010077	-1.4794	0.76967	-1.5909	0.51385	-0.99324	0.46819
318	TCGA-CV-6441-01A-13-2073-20	HNSC	Primary	51	0.088333	-0.38949	-0.41435	-0.67907	-1.1581	-0.68977	-0.50468	-0.10606	-0.83193	-0.85807	0.33449	1.3681	-0.71227	-0.2535	-0.29529	0.93317	0.17299	-0.23326	0.25098	-0.14152	-1.9458	0.0044311	0.23234	-0.099261	-0.10983	-0.095507	-0.034242	-0.25447	-0.098332	0.58903	1.0553	-0.19134	1.1467	0.06262	-0.055267	-0.14633	-0.055318	0.25978	0.40074	1.5425	0.64811	1.2586	-0.29264	-0.62566	0.014238
319	TCGA-D6-6827-01A-13-2073-20	HNSC	Primary	51	0.0084278	0.87872	0.066492	0.65141	0.020375	-0.16905	-0.12893	0.14234	0.66363	0.0065988	-0.4027	0.30253	-0.74509	-0.31787	0.40901	-0.043803	0.082003	1.0979	-0.35189	-0.16221	0.34241	0.007918	0.56981	0.26388	0.52824	-0.1157	0.33223	-0.058242	-0.071682	-0.82406	1.5394	-0.11738	0.71734	0.29307	-0.091989	-0.06155	0.31247	-0.047455	0.4243	-1.3107	0.40287	0.77984	-0.19558	0.17295	-0.13835
320	TCGA-CV-6935-01A-13-2073-20	HNSC	Primary	51	0.12497	0.48948	-0.061237	-0.18024	-0.24233	-0.26488	0.070727	0.15261	-0.56227	-0.56604	0.026014	0.89246	-0.72776	0.16815	-0.72503	0.37171	0.055063	-0.67169	0.018866	-0.0029148	0.11775	-0.13331	0.11521	0.44892	-0.10818	-0.082883	-0.044833	0.013877	0.010282	-0.37158	0.24903	-0.11092	1.3189	0.12369	-0.10857	-0.31307	-0.26263	-0.28717	-0.02287	1.3284	0.21229	0.49009	0.34945	-0.2099	-0.37568
321	TCGA-CV-6943-01A-13-2073-20	HNSC	Primary	51	0.053278	-0.0032409	0.043458	-0.40403	-0.463	-0.88635	-0.68514	0.16236	-0.64611	-0.78195	-0.095026	0.43813	-0.64926	-0.49863	-0.20964	0.93625	0.42503	-0.01521	0.11042	-0.10433	0.080393	-0.22628	-0.099534	0.43085	0.24629	-0.039055	-0.27932	0.35685	0.15126	0.52989	1.9442	-0.031182	0.18831	-0.14417	-0.21495	-0.12979	-0.56925	-0.029421	0.1518	-0.96252	0.4661	-0.48618	-0.17153	-0.48874	-0.18513
322	TCGA-CV-6955-01A-13-2073-20	HNSC	Primary	51	-0.042783	0.36835	-0.26693	-0.041238	-1.5866	-0.60221	-0.681	-0.57783	-1.2234	-0.45056	-0.14362	-0.56431	-0.28886	-0.23363	-0.99156	-0.067524	0.41079	-0.1649	-0.044113	-0.070783	-1.1487	0.15131	-0.086912	0.26767	0.40928	0.2645	-0.27804	0.2692	0.33842	1.8055	0.73927	0.17176	0.32999	0.3638	0.36095	-0.26754	-0.68613	0.37904	-0.061697	-0.32193	0.21697	-0.41439	0.26972	-0.22022	-0.017922
323	TCGA-CN-6992-01A-13-2073-20	HNSC	Primary	51	-0.12605	0.81083	-0.12764	0.55947	0.15952	0.25347	0.44176	0.048292	-0.31448	-0.057911	0.075824	0.79129	-0.38696	0.43036	-0.39625	0.63652	-0.078711	-0.41284	0.2004	0.058504	1.2422	-0.35949	0.17929	-0.06824	-0.19633	-0.13133	0.097178	0.014725	-0.032235	0.076647	1.455	-0.20022	0.74549	0.19214	-0.14087	0.087717	0.012652	-0.0071266	-0.083347	1.7113	-0.17983	0.58796	-0.199	-0.00097886	-0.54842
324	TCGA-CV-7099-01A-13-2073-20	HNSC	Primary	51	0.0095564	1.1201	0.12051	-0.14028	-1.7557	-0.45347	-0.60764	-0.72321	-1.3216	-0.074593	-0.040945	-0.72714	-0.57268	0.18458	-1.2137	0.22249	0.62966	-0.47707	0.14675	-0.089912	-2.0035	-0.072512	-0.02356	0.050684	0.51917	0.069776	-0.19143	0.031335	0.24136	1.1801	3.2401	0.40314	0.87491	0.34605	0.91392	-0.13012	-0.6396	0.14276	-0.012657	0.1771	0.32803	0.4102	0.087771	0.034449	-0.42617
325	TCGA-CN-6022-01A-23-2073-20	HNSC	Primary	51	-0.29082	-0.11421	-0.61523	-0.54792	-0.13381	0.25695	0.427	0.18287	-1.1593	-1.0413	0.029919	1.029	-0.09745	-0.41466	-0.050214	0.92043	0.094561	-0.14812	-0.23215	-0.068962	0.14929	-0.28608	0.16197	-0.17715	0.99918	-0.31961	-0.28743	0.22375	-0.34493	-0.012276	2.0892	-0.22474	0.060566	-0.25454	-0.013952	-0.56521	-0.85965	-0.55483	0.14534	-1.2606	-0.13885	-0.31423	-0.35248	-0.80348	-0.22597
326	TCGA-CQ-6224-01A-13-2073-20	HNSC	Primary	51	-0.037101	-0.1233	0.094007	0.39086	0.0062364	-0.60006	-0.89017	0.31286	-0.15099	-0.48601	0.17524	0.60357	-0.63978	-0.48624	-0.32107	1.595	-0.22207	-0.61467	-0.66593	-0.16768	0.056959	-0.012017	-0.44698	0.69245	0.37357	-0.083567	-0.18024	0.12484	-0.21295	-0.33441	2.9429	-0.30787	-0.0028882	0.091158	-0.064246	0.02524	-0.68098	-0.28644	0.13993	-1.726	-0.036523	-0.76729	-0.0099035	-0.93682	-0.48859
327	TCGA-D6-6515-01A-23-2073-20	HNSC	Primary	51	0.34943	-0.12837	-0.28614	0.48265	-2.0825	-0.57551	-0.86249	-1.1553	-0.6599	-0.10194	0.064847	-0.43883	-0.66559	0.23703	-1.0385	0.46165	0.99783	0.29402	-0.10735	-0.026174	-3.6238	-0.0045223	-0.60732	-0.25674	0.33339	0.27084	-0.46971	-0.098617	0.24758	2.2031	2.8905	0.22904	0.44694	0.22015	0.84276	-0.045655	-0.32537	0.046528	-0.050994	-0.90622	1.0662	-0.35261	-0.20108	-0.543	0.2095
328	TCGA-BA-6869-01A-13-2073-20	HNSC	Primary	51	0.12942	0.71949	-0.2263	0.767	-1.3286	-0.28973	-0.027351	-0.11352	-0.22663	0.11231	0.063049	0.39419	-0.9195	0.34679	-0.70121	-0.55158	-0.48598	1.208	0.053677	-0.43294	1.5568	-0.42802	0.050031	0.55431	-0.25619	-0.15051	-0.29756	-0.34327	-0.07615	1.0937	0.7214	-0.036814	1.5847	-0.064556	0.12259	-0.076255	0.15605	-0.32604	-0.088659	1.6728	0.015995	0.39828	-0.30735	-0.28493	-0.10393
329	TCGA-CV-6936-01A-13-2073-20	HNSC	Primary	51	0.26383	0.60765	0.17199	0.50986	-2.0836	-0.050768	0.064143	-1.0228	-1.1446	-0.24168	-0.011424	-1.1353	-0.69704	0.76335	-1.1481	-0.37151	0.4872	-0.38412	0.35062	-0.19846	-2.6691	-0.086035	0.0010861	-0.1916	0.12128	0.3116	-0.4027	-0.26228	0.093123	2.0961	0.45343	0.28755	0.90089	0.26327	0.71594	0.083517	-0.27403	0.13345	-0.28674	1.0962	0.053188	0.34268	0.24832	-0.37412	0.11227
330	TCGA-CV-6945-01A-13-2073-20	HNSC	Primary	51	0.13879	0.73475	-0.23744	-0.11871	-1.444	-0.16707	-0.068744	-0.65371	-0.7914	-0.43235	-0.10698	-0.079539	-0.63576	-0.0057517	-0.79121	0.34789	0.45314	-0.33916	0.20539	-0.30851	-1.4472	-0.079793	-0.28698	-0.15713	0.018949	0.13352	-0.44328	0.12723	0.10808	1.1856	1.7054	0.17434	1.2578	0.20018	0.14072	-0.1336	-0.57576	0.0042767	0.018241	-1.2939	0.28148	1.3539	0.28659	-0.14363	0.14774
331	TCGA-CV-6956-01A-23-2073-20	HNSC	Primary	51	-0.042892	0.33306	-0.090356	-0.4854	-0.86848	0.79058	0.51136	0.13981	-0.89274	1.072	-0.15208	0.067674	-0.63272	-0.44638	-1.3391	1.1275	-0.9492	-1.1282	0.72977	0.052047	0.86329	0.14742	-0.43667	0.071923	-0.47521	0.15246	0.047045	-0.13871	-0.060549	-0.34319	4.7744	-0.30143	1.1528	0.75841	0.047097	1.0448	-0.32355	0.11761	-0.30038	1.6576	0.30959	0.65205	0.056354	-0.45091	-0.67464
332	TCGA-CN-6994-01A-13-2073-20	HNSC	Primary	51	-0.15474	1.1267	-0.08721	0.65811	-0.49235	0.65948	0.37439	0.12704	0.34021	-0.11605	0.0085797	0.17443	-0.83902	0.11282	-0.44895	0.37329	-0.32647	-0.91362	-0.24521	-0.12543	0.13614	-0.21504	-0.46183	0.30437	-0.24155	-0.00045373	-0.3671	0.027802	-0.059726	-0.55438	1.3509	-0.35103	0.45579	-0.042627	-0.15145	0.4651	-0.44038	-0.15682	0.044387	-0.65857	-0.050862	0.046657	0.30102	-0.061803	-0.53772
333	TCGA-CX-7085-01A-23-2073-20	HNSC	Primary	51	-0.13542	-0.083851	-0.22615	0.09675	-0.80091	0.31256	-0.29545	0.19753	-0.078724	-0.004432	-0.14699	0.46518	-0.74634	0.19481	-0.59411	0.72253	-0.33379	-0.99788	0.21036	0.11682	1.5022	0.18028	-0.52111	0.44307	-0.018072	0.055184	-0.2423	0.19162	0.12752	0.69993	3.0855	-0.0020371	0.59177	0.27571	0.011094	0.58243	-0.3582	-0.10803	0.05828	-0.104	0.19124	0.036976	0.0049584	-0.3431	-0.59975
334	TCGA-CV-7100-01A-13-2073-20	HNSC	Primary	51	0.22535	1.311	-0.037821	-0.65879	-0.97333	-0.057626	-0.43798	-0.64633	-1.7351	-0.38699	0.48976	-0.24399	-0.54805	1.0604	-0.55696	0.077001	1.4028	-0.2448	0.077301	-0.093744	-1.7477	-0.15233	-0.20183	-0.15122	0.39497	0.27954	-0.46716	0.11583	0.25465	1.4504	1.5873	0.54202	1.169	0.18858	0.63531	-0.13128	-0.11128	0.12514	0.024168	1.8025	0.72266	0.67383	-0.0025935	-0.20181	0.25805
335	TCGA-CN-6023-01A-13-2073-20	HNSC	Primary	51	0.10316	0.22452	-0.42948	-0.35949	-0.85689	-0.23771	0.26015	-0.24233	-1.0948	-1.2687	-0.25057	0.52065	-0.68659	0.98844	-0.13413	0.56104	0.57532	0.34007	-0.18748	-0.21497	-0.93321	-0.39562	0.64416	-0.077142	0.67525	-0.12083	-0.24955	0.090309	-0.28552	1.8058	0.019836	-0.038113	0.57733	0.11328	0.046244	-0.34415	-0.30043	-0.24249	-0.055345	0.33494	-0.092659	0.30785	-0.29957	-0.62899	-0.15912
336	TCGA-CQ-6225-01A-13-2073-20	HNSC	Primary	51	-0.038539	1.7247	-0.19439	1.029	-0.6387	0.068677	0.28198	-0.075666	-0.1053	-0.16904	-0.30847	0.032233	-0.72123	-0.749	-0.31978	0.44379	-0.56677	-0.30091	0.1776	-0.0056327	0.31945	-0.15391	-0.057668	-0.0045562	0.21524	-0.24209	-0.038624	-0.24283	-0.20951	-0.35953	1.555	-0.088538	0.58096	0.20444	-0.11557	-0.022648	0.0053759	0.19518	-0.13532	0.21412	0.11185	0.30937	-0.10497	-0.53075	-0.96318
337	TCGA-D6-6516-01A-13-2073-20	HNSC	Primary	51	0.073475	1.0463	0.14838	1.042	-1.9597	-0.25415	0.3495	-0.26924	0.50807	0.36373	-0.31202	-0.63159	-0.78092	-0.48993	-0.56626	-0.11863	-0.34174	-0.44203	-0.15033	-0.51608	-2.0966	-0.33946	0.26983	0.21761	0.076892	-0.015594	-0.62963	-0.20081	-0.007139	2.9302	2.1609	0.017773	0.32036	0.095876	0.27992	0.065556	-0.261	0.019431	0.042363	-1.1539	0.39974	0.0010154	-0.3266	0.78229	-0.53879
338	TCGA-BA-6870-01A-13-2073-20	HNSC	Primary	51	0.20736	1.2225	0.39369	1.0518	-1.1905	-0.68064	-1.0959	-0.57928	-1.1751	-1.0238	-0.33633	-0.66114	-0.66127	0.52553	-0.35134	-0.28086	0.3227	0.91949	0.37177	-0.53537	-2.3518	-0.22584	1.3429	-0.021661	0.41782	-0.097376	-0.49869	0.1083	0.26404	1.0437	2.2911	0.3775	0.85793	-0.11474	0.39	-0.31991	-0.19898	-0.065281	0.42698	-1.0232	0.57966	0.01359	-0.39535	-0.38098	0.044677
339	TCGA-CV-6937-01A-13-2073-20	HNSC	Primary	51	0.11269	0.056841	-0.10638	-0.21945	-1.1728	-0.19597	-0.085123	-0.30577	0.26218	-0.063285	-0.061907	-0.1273	-0.68495	-0.092859	-0.65622	0.30566	0.62864	-0.37085	-0.11471	-0.066918	-0.77484	-0.14766	-0.70419	-0.050271	0.25247	0.060596	-0.36976	-0.055817	0.13032	-0.24971	1.5895	-0.037783	1.385	0.22682	0.37987	-0.21574	-0.54879	0.014886	0.11731	0.37913	0.2539	0.18092	0.15017	0.19274	0.32477
340	TCGA-CV-6948-01A-13-2073-20	HNSC	Primary	51	-0.053802	0.006329	-0.35994	0.26095	-0.43781	0.029284	0.14338	0.08969	0.017508	-0.009066	-0.37266	0.07055	-0.40074	0.26968	0.11932	0.074756	-0.17047	-0.64124	-0.20601	0.0122	1.1275	0.0011873	-0.11015	0.078839	-0.34665	0.026599	0.1692	-0.061599	0.086786	1.6476	0.37674	-0.1192	0.56847	0.24786	-0.061242	0.082786	1.0917	1.3823	-0.14767	1.3102	0.010752	0.70881	0.013642	0.80252	-0.97485
341	TCGA-CV-6959-01A-13-2073-20	HNSC	Primary	51	0.34246	0.23836	0.022377	-0.64034	-1.7193	0.026091	-0.2049	-0.86043	-1.0226	-0.2486	0.29765	-0.33145	-0.45533	0.19719	-0.98068	-0.13452	0.20513	-0.24181	0.637	-0.23737	-1.8726	0.064483	-0.41382	-0.20091	0.52777	0.2373	-0.3264	-0.048905	0.26813	0.12272	5.5547	0.3918	0.84507	0.45843	0.42512	-0.3364	-0.76542	0.24632	-0.088963	-0.90412	0.35212	0.10957	0.25204	-0.82904	0.22892
342	TCGA-CN-6995-01A-13-2073-20	HNSC	Primary	51	-0.09726	0.58516	-0.23691	-0.93488	-0.60436	0.10136	0.50022	0.019085	-1.4055	-0.72127	-0.17762	0.42764	-0.73295	0.004116	-0.3771	0.81381	0.33589	-0.43999	0.11128	-0.16752	-0.39846	-0.14142	0.261	-0.068618	-0.25766	-0.0068461	-0.29623	0.36279	-0.013718	2.3429	1.7709	-0.17531	0.23226	0.16422	-0.11281	-0.060073	-0.49995	-0.21751	-0.061947	0.42717	-0.17809	1.2554	-0.10398	-0.062263	0.076981
343	TCGA-CX-7086-01A-13-2073-20	HNSC	Primary	51	-0.24306	0.73128	0.13077	0.791	-0.61775	-0.074627	0.20592	-0.017712	-1.2036	-0.60258	-0.12085	0.99954	-0.84558	0.61435	-0.69183	-0.043944	-0.10062	-0.88724	-0.2205	-0.064014	1.0483	-0.19481	0.050773	0.80339	-0.40171	-0.059388	0.022984	0.059787	0.086499	0.3594	1.1072	-0.20058	0.10274	0.3467	0.097961	0.24219	-0.23758	-0.059673	0.47711	0.4093	-0.32304	-1.7973	-0.11523	-0.00012631	-0.42347
344	TCGA-CV-7101-01A-13-2073-20	HNSC	Primary	51	-0.082675	-0.17415	0.038784	0.39508	-0.30281	-0.015771	-0.24537	0.1767	1.3833	0.63107	-0.040956	0.14367	-0.78933	-0.31091	-0.49031	0.56919	-0.51635	-0.97728	0.30006	-0.31492	0.774	0.055576	0.019775	0.47292	-0.45883	0.3432	-0.18078	-0.17651	0.0061756	-0.58937	1.4239	0.15093	0.64601	0.31437	-0.1776	0.63424	0.26436	0.096134	-0.010076	-0.089347	0.15319	-0.16854	0.067532	-0.66502	-1.1946
345	TCGA-CN-6024-01A-13-2073-20	HNSC	Primary	51	-0.024987	0.085953	-0.33395	-0.32995	-0.57809	-0.047168	-0.28398	0.12768	0.34361	-0.091738	-0.076825	0.57457	-0.84858	0.25002	-0.69908	0.88211	-0.16606	-0.32411	-0.16726	-0.50604	0.36474	-0.65482	-0.038081	0.3129	0.31326	-0.050544	-0.16688	-0.013406	-0.47189	-0.63096	1.2716	-0.18756	1.2153	0.21415	-0.20863	-0.20034	-0.021617	-0.088717	-0.27704	-1.4453	-0.062503	0.42816	-0.2646	-0.24281	-0.52867
346	TCGA-CQ-6227-01A-13-2073-20	HNSC	Primary	51	0.27373	-0.0013105	-0.13706	-0.28082	-0.48717	-0.31012	-0.79871	0.31763	-0.52773	-0.57677	0.14993	0.70154	-0.53799	0.015063	-0.22355	0.5477	-0.41021	-0.3911	-0.65667	-0.25237	0.38582	-0.22223	-0.4148	-0.028453	0.17004	0.059989	-0.41821	0.021616	-0.30967	0.10253	3.6982	0.012174	0.57964	-0.10752	-0.17294	-0.19827	-0.28937	-0.038703	-0.078247	-1.4571	0.33632	-1.0434	-0.13847	-0.67038	-0.36763
347	TCGA-D6-6517-01A-13-2073-20	HNSC	Primary	51	-0.043926	0.11586	-0.022225	0.57916	-0.80054	0.6241	0.70841	0.056979	0.70516	0.41004	-0.23546	0.4008	-1.0689	-0.075105	-0.48631	-0.31844	-0.88981	-0.91	-0.42434	-0.29954	1.3795	-0.39241	-0.55226	0.5076	-0.06942	-0.27374	-0.43875	-0.14572	-0.10579	-0.21874	3.3744	-0.26028	0.34009	-0.055889	0.038992	0.30068	-0.54779	-0.46871	0.18624	0.086236	-0.053367	0.046738	-0.26612	-0.75771	-0.26968
348	TCGA-BA-6871-01A-13-2073-20	HNSC	Primary	51	0.089763	0.89228	-0.063159	0.15234	-0.17421	-0.92354	-0.7411	-0.0873	-0.73455	-0.98951	-0.51835	-0.0029011	-0.81921	1.165	-0.43411	0.075946	-0.11167	0.064601	-0.49087	-0.25172	0.36185	-0.33024	0.75645	0.28371	-0.097816	0.062687	-0.24186	-0.1387	-0.014902	0.69962	0.14009	0.12346	1.3757	0.2884	-0.00043995	-0.25501	0.0079621	0.065947	-0.41544	0.5962	0.12738	1.4256	0.031734	-0.62909	-0.1813
349	TCGA-CV-6938-01A-13-2073-20	HNSC	Primary	51	-0.058641	0.32522	-0.045022	-0.44363	-0.75058	-0.34251	-0.55672	0.29199	-0.46588	-0.64551	-0.098915	0.36449	-0.67991	-0.5131	-0.30642	1.1383	0.46962	0.049158	0.2906	0.060629	-0.83237	0.014912	-0.072092	0.12284	0.082683	-0.011817	-0.17079	0.38532	0.00065681	2.1896	1.3634	0.11951	0.60245	-0.032809	-0.012116	0.12177	-0.37151	-0.13514	0.011702	-0.34178	0.14882	-0.25945	0.078361	-0.30035	0.1839
350	TCGA-CV-6950-01A-13-2073-20	HNSC	Primary	51	0.44937	1.0638	0.080569	0.4267	-1.3566	-0.87302	-0.99743	-0.6989	-1.0268	-1.0304	-0.15918	-0.4052	-0.61358	0.24784	-0.6831	-0.23756	0.67489	-0.13387	-0.29263	0.13967	-2.0201	-0.50572	-0.55305	-0.36175	0.26244	0.10725	-0.50786	-0.012225	0.14203	1.5131	4.6911	0.34558	0.94617	0.026983	0.87483	-0.26774	-0.5293	0.24541	0.022285	-0.37594	0.69029	0.48411	0.31635	-0.21002	0.031944
351	TCGA-CV-6960-01A-13-2073-20	HNSC	Primary	51	0.086817	0.14571	-0.29264	-0.21168	-1.7709	-0.65069	-0.58009	-0.28755	-0.63154	0.024958	-0.73134	-0.17308	-0.48472	2.1256	-0.55524	0.46162	-0.47106	-0.52753	0.27932	-0.07213	0.10792	0.35043	0.48006	0.35934	-0.0039547	0.11258	-0.10843	0.033145	0.17926	-0.45934	2.0733	0.060288	1.9286	0.42418	0.53646	-0.081142	-0.28602	0.14137	-0.02076	0.19405	0.1018	-0.43135	0.40769	-0.30908	-0.29381
352	TCGA-CN-6996-01A-13-2073-20	HNSC	Primary	51	-0.060653	-0.49704	0.085306	-0.025818	-0.84106	-0.19056	-0.23985	0.095897	-0.099337	-0.50983	-0.15742	0.32977	-0.72897	-0.19805	-0.19203	0.70597	-0.022172	-0.2164	0.22716	-0.0085805	-1.0157	-0.33288	0.22324	0.5385	0.030507	-0.090848	-0.29225	0.23113	0.094747	2.9361	2.5243	-0.075362	0.15346	0.056602	0.043923	0.10153	-0.17922	-0.15689	0.32745	-0.71032	0.11783	0.40607	-0.2839	-0.12523	-0.085718
353	TCGA-CV-7089-01A-13-2073-20	HNSC	Primary	51	0.0024646	0.4631	0.029578	-0.43235	-1.9554	-0.55809	-0.71678	-0.56711	-1.6289	-0.80939	0.28943	0.43222	-0.73509	0.40635	-0.63446	-0.40393	0.75756	-0.34059	-0.011109	-0.1787	-1.8135	-0.28139	0.12722	-0.048698	0.20111	0.14061	-0.40985	-0.018152	0.20245	3.0443	5.4802	0.55468	0.44895	0.33512	0.66408	-0.090066	-0.58297	-0.13618	0.17169	-0.98484	0.31147	1.6567	-0.23237	-0.21338	0.17759
354	TCGA-CV-7102-01A-13-2073-20	HNSC	Primary	51	0.20521	0.092981	0.44464	-0.92546	-0.69312	-0.039035	0.14325	0.017604	-1.2661	-0.55312	0.34932	0.96308	-0.7901	0.12325	-0.38574	0.064862	-0.30724	-0.78242	-0.18332	0.3079	0.22829	0.46217	-0.43275	0.4594	-0.17474	0.10965	-0.11685	0.1052	0.0036525	1.152	3.5272	0.043854	0.69264	0.19342	0.003937	-0.18821	-0.20003	-0.21952	0.093206	-1.3619	-0.15283	1.0669	0.13192	-0.63752	-0.034614
355	TCGA-CV-7103-01A-23-2074-20	HNSC	Primary	51	-0.17338	0.31429	0.028123	0.76846	-0.0101	-0.47604	-0.39793	0.032104	-0.25617	-0.41717	0.23527	0.13909	-0.96766	-1.2107	-0.35564	-0.038829	-0.12522	0.12037	-0.91776	-0.19911	0.68377	-1.0133	-0.37015	0.70862	0.30412	-0.26636	-0.5758	-0.097665	-0.5872	-0.9275	1.7508	-0.39294	0.87586	-0.1434	-0.30025	-0.21698	0.0064171	-0.54016	0.02026	1.14e-05	0.28888	-0.60496	-0.42494	-0.44665	-0.3779
356	TCGA-CV-7236-01A-13-2074-20	HNSC	Primary	51	-0.17555	-0.21234	-0.5071	-0.66963	-0.98574	-0.67923	-0.4869	-0.03854	-0.0072159	-0.032086	0.19714	-0.031134	-0.37969	-0.33695	-0.65429	2.0361	0.11355	0.057129	-0.115	-0.71858	-0.50041	0.3673	-0.24031	0.64764	0.37379	-0.11067	-0.18361	0.22671	-0.199	0.031735	2.3505	-0.25673	-0.092025	0.50497	-0.042531	-0.38329	-0.41988	0.12597	-0.10652	-1.0922	1.0531	-0.89682	-0.21317	-0.28675	-0.23894
357	TCGA-CV-7252-01A-13-2074-20	HNSC	Primary	51	0.236	1.1127	-0.043859	-0.11625	-1.0166	-0.406	-0.43547	-0.75891	-1.9613	-0.19624	0.063819	-0.75414	-0.50491	0.94103	-0.76887	-0.69496	0.36951	-0.23823	-0.44093	-0.38281	-0.86223	-0.29629	-0.396	0.06362	0.44262	0.010435	-0.42015	0.59101	0.089481	1.056	2.8253	0.076499	1.1584	0.48215	0.63791	-0.26854	-0.45708	0.26812	0.051254	-1.2632	0.87744	0.51229	0.046223	-0.26432	-0.0094466
358	TCGA-CV-7410-01A-23-2074-20	HNSC	Primary	51	-0.041414	0.45921	-0.035731	0.18772	-0.38506	-0.60913	-0.58886	0.081756	-0.33634	-0.23347	0.14948	0.41919	-0.64353	-0.4901	-0.42908	0.89253	-0.04777	-0.38998	-0.6449	-0.084346	-0.32581	-0.16481	-0.25797	0.74645	-0.069642	-0.13682	-0.29453	0.18103	-0.05721	0.48193	2.5091	-0.032161	-0.15099	0.29446	-0.049099	-0.066031	-0.6112	-0.22642	-0.00573	-1.3472	0.21258	-0.076451	-0.08828	-0.4753	-0.15094
359	TCGA-CV-7422-01A-23-2074-20	HNSC	Primary	51	0.1684	0.54018	-0.32709	-0.89774	-0.77539	-0.31542	-0.011981	-0.44721	-1.1934	-0.2475	-0.05433	0.0079448	-0.78975	0.62225	-0.81552	-0.093193	-0.15867	0.37752	-0.36558	0.034234	-0.18495	-0.54084	0.33462	0.030929	-0.073063	-0.075845	-0.35664	-0.016724	-0.0020439	0.33641	1.2159	0.31022	0.71865	0.41238	-0.051344	-0.20273	0.16841	0.020029	-0.10223	-0.42086	0.35254	0.57255	-0.074713	-0.43385	0.22981
360	TCGA-CV-7432-01A-13-2074-20	HNSC	Primary	51	0.24767	1.44	-0.25213	0.17088	-1.5342	-0.29301	0.030906	-0.84051	-1.2901	-0.20877	0.25783	-0.63062	-0.76298	0.80739	-1.1756	-0.47142	0.70141	-0.51155	-0.19722	-0.30513	-1.4109	-0.63029	-0.085193	0.23154	0.012901	0.037732	-0.50423	-0.07538	0.19722	0.78591	3.7147	0.2193	0.77132	0.39698	0.3678	-0.16435	-0.76993	0.079426	0.77781	0.6049	0.62693	1.1146	0.3576	-0.49134	0.10038
361	TCGA-CV-7568-01A-13-2074-20	HNSC	Primary	51	0.084603	0.067633	-0.15133	-1.2371	0.093139	-0.094069	-0.23384	-0.041045	-0.99427	-0.18478	0.37821	0.66457	-0.72905	-0.87333	-0.49548	0.27597	-0.63226	-0.57323	-0.17131	0.11631	-0.57449	0.052481	-0.40454	0.074412	0.087847	0.0013552	-0.087936	0.23729	0.031108	-0.59998	3.0408	-0.20506	1.1479	0.39503	-0.057337	0.06991	0.43639	0.097735	0.19322	-1.3636	0.42038	1.1498	0.12057	-0.17124	-0.2429
362	TCGA-CV-7104-01A-13-2074-20	HNSC	Primary	51	0.90852	-0.26153	-0.37802	-0.96449	-0.81665	-0.75794	-1.0178	-0.034497	-0.65972	-0.22391	0.77689	0.034993	-0.55956	-0.79884	-0.76732	0.47216	-0.43552	-0.38796	-0.29031	0.60174	-0.45809	0.25517	-0.29378	-0.16647	0.21125	0.010202	0.12458	0.1279	0.23337	0.04094	3.5925	0.056902	-0.0016826	0.057253	-0.17017	-0.14538	-0.51843	-0.5226	0.1628	-1.1134	0.80303	-0.69982	0.39778	-0.52879	0.20053
363	TCGA-CV-7238-01A-13-2074-20	HNSC	Primary	51	-0.068234	0.40756	0.26875	0.15686	-0.83568	0.14101	0.44661	0.11775	1.9145	1.8551	-0.23397	-0.85748	-0.93068	-0.11772	-0.66771	-0.041188	-0.68354	-0.87742	-0.46842	0.0052011	0.66031	-0.27399	-0.47681	0.42551	-0.26733	-0.2205	-0.32784	-0.037264	0.049679	0.5896	1.9003	-0.29729	0.20035	0.02028	-0.16843	0.32419	-0.49363	-0.31523	0.022527	-1.1829	-0.07513	-0.058868	-0.22359	0.28905	-0.4625
364	TCGA-CV-7253-01A-13-2074-20	HNSC	Primary	51	0.046831	-0.39861	-0.39884	-1.6915	-1.4676	-1.075	-0.89165	-0.55884	-1.3434	0.10259	-0.32003	-0.51184	0.15099	-0.43544	-1.3438	3.0714	-0.49698	-0.71014	0.64488	0.20338	-0.48396	1.17	-0.7669	0.3414	0.2949	0.74287	0.23108	0.57648	0.43403	-0.048756	1.7979	0.12588	1.5302	0.77165	0.62125	-0.049326	-0.41629	0.44682	-0.27437	1.0001	0.93122	-1.4775	0.85228	-0.65775	-0.42389
365	TCGA-CV-7411-01A-13-2074-20	HNSC	Primary	51	-0.18648	0.56801	-0.68408	-0.13055	-0.99623	-0.12378	0.0051549	-0.13498	2.3971	2.1292	-0.1128	-0.14065	-0.89628	-0.25105	-0.69242	0.47469	-0.23985	-0.26538	-0.76602	-0.28253	0.56135	-0.76754	-0.49322	0.62588	-0.20544	-0.16864	-0.47695	-0.052959	-0.30199	-0.16714	1.7596	-0.15317	0.32859	0.20111	-0.070539	-0.11983	-0.50034	-0.3846	0.11066	-1.2258	0.31519	-0.44456	-0.4543	-0.52734	-0.46241
366	TCGA-CV-7423-01A-13-2074-20	HNSC	Primary	51	-0.17063	-0.058174	-0.16191	-0.34771	-0.79627	0.54294	0.58044	0.0042347	-0.91345	-0.91374	-0.13067	0.23616	-1.038	0.027735	-0.79147	0.19837	-0.63808	-1.3056	-0.82782	-0.23169	-0.011714	-0.63013	-0.55229	0.46814	-0.4175	-0.15406	-0.27961	-0.14322	-0.53555	-0.47311	2.1231	-0.32814	0.52258	-0.17548	-0.10824	-0.012733	-0.17182	-0.5171	-0.14084	-1.4007	0.19521	-0.31919	-0.22488	-0.29194	-0.47733
367	TCGA-CV-7433-01A-13-2074-20	HNSC	Primary	51	0.033181	1.0363	-0.29346	-0.17795	-0.57844	0.2507	0.47275	-0.13898	-1.3363	-0.48147	0.027167	0.30675	-0.85431	0.69608	-0.84896	0.49601	0.17624	-0.45855	-0.3822	-0.28217	0.49389	-0.28976	-0.55682	0.1972	-0.16671	-0.0051543	-0.57041	0.13326	-0.21991	2.2827	1.9722	-0.16748	0.79459	0.3432	0.053086	-0.16994	-0.32132	-0.16018	0.08375	-0.49938	0.37854	0.30057	-0.050096	-0.10904	-0.1683
368	TCGA-DQ-7591-01A-13-2074-20	HNSC	Primary	51	-0.052543	-0.1121	-0.42211	-0.34034	-0.52005	-1.0342	-0.78243	-0.13685	-0.63621	-0.65868	-0.24846	-0.25489	-0.76349	-0.06684	-0.074205	0.6137	-0.30585	1.9764	0.067577	-0.15576	-0.12554	-0.34624	1.6183	0.26258	0.044798	-0.088802	-0.29088	0.13222	-0.12963	1.5898	0.66153	0.28968	0.80637	0.24218	-0.16352	-0.12556	0.46954	0.27416	-0.25156	-0.21938	0.21655	1.1162	-0.20208	-0.20899	-0.38466
369	TCGA-CV-7177-01A-13-2074-20	HNSC	Primary	51	0.040855	0.46925	-0.029417	0.26582	-0.67871	-0.53879	0.11228	-0.19131	-0.52822	-0.12612	0.17689	-0.82623	-0.64754	1.0858	-0.8158	0.030823	0.1	-0.36388	0.51971	-0.22769	-0.06151	-0.4614	-0.12506	0.48326	0.5047	-0.034611	-0.40725	-0.12313	0.03095	-1.0004	2.2997	0.051105	0.32249	0.36929	0.018023	-0.23324	-0.46828	-0.20032	0.047731	0.32925	0.67216	-0.49161	0.11108	0.22099	-0.046747
370	TCGA-CV-7242-01A-13-2074-20	HNSC	Primary	51	-0.087606	0.32902	-0.17508	0.21816	-0.77803	0.029988	0.094351	-0.024946	-0.4213	-0.29702	0.13806	0.51183	-0.73702	0.32283	-0.28973	-0.49118	-0.31359	0.43614	0.2212	-0.29092	0.9285	-0.30752	0.43651	0.45731	0.17237	-0.27642	-0.25785	0.061805	-0.087475	0.071803	0.54514	-0.040425	0.97905	0.1289	0.020535	0.09452	-0.084333	-0.073539	0.11267	0.59792	0.016326	-0.64881	-0.17472	0.15959	-0.20142
371	TCGA-CV-7254-01A-13-2074-20	HNSC	Primary	51	0.092978	-1.0865	-0.55145	-0.87105	-1.7581	-1.308	-0.41643	-0.98211	-0.92591	-0.42568	-0.093346	-0.26465	-0.55565	0.8446	-0.26007	0.75609	0.22699	1.0536	0.60475	0.21857	-1.537	-0.49776	0.7375	-0.12011	0.57783	0.016938	0.084215	0.41063	0.12354	0.71919	1.1496	0.62772	0.23968	0.077512	0.091616	-0.29404	0.56679	-0.13745	-0.035383	-0.5157	0.98515	-0.41134	0.27614	-0.20714	0.23866
372	TCGA-CV-7413-01A-13-2074-20	HNSC	Primary	51	-0.319	0.70959	0.41307	0.4457	-0.21805	-0.19123	0.20141	0.11894	-0.33587	-0.068369	0.16358	-0.47029	-0.33906	-0.58439	-0.35266	0.49374	0.66082	-0.66091	-0.34492	0.45596	0.59506	-0.10962	-0.27454	0.021624	0.35156	0.056185	0.11947	0.34627	0.45082	-0.28747	3.8951	-0.11297	0.17528	0.50482	0.61713	0.2187	-0.70218	0.53502	0.13031	-0.72389	0.54302	-0.098992	0.08096	0.067601	-0.60747
373	TCGA-CV-7424-01A-13-2074-20	HNSC	Primary	51	-0.16744	0.19264	-0.24423	-0.042337	-0.23431	0.072353	0.30675	-0.09872	-0.58439	-0.015762	0.054609	0.066485	-0.56963	1.2236	-0.26906	0.13515	-0.085033	-0.26616	-0.1249	0.025724	-0.18586	0.070402	0.38801	-0.057007	0.21091	0.080696	-0.050843	0.17208	0.088053	-0.019937	1.295	0.2221	0.17859	0.42358	0.17228	-0.057064	0.077968	0.31289	-0.043516	-0.74489	0.1257	-0.11914	-0.038457	-0.24394	-0.19538
374	TCGA-CV-7434-01A-13-2074-20	HNSC	Primary	51	-0.19133	0.18944	-0.12207	-0.15496	-0.7362	-0.38751	-0.19511	0.23107	-0.5352	0.10226	-0.2787	0.48774	-0.94793	0.23667	-0.56818	-0.4162	0.012832	-0.7832	-0.37872	0.018886	-0.159	-0.33981	-0.14	0.92656	-0.43544	-0.16662	-0.089205	0.11968	0.068587	1.2713	3.071	-0.13272	0.25717	0.73551	0.060103	0.19741	-0.14687	-0.21249	0.44398	-1.3448	0.03967	1.9142	-0.24054	-0.26846	-0.41032
375	TCGA-CV-7178-01A-23-2074-20	HNSC	Primary	51	0.076364	0.89969	-0.041156	0.73704	-0.87811	-0.89784	-0.081583	-0.36	-1.1432	-0.6579	0.012595	-1.3777	-0.90692	0.41767	-0.70473	-0.48715	0.3557	-0.30277	-1.0186	-0.68448	-0.81985	-0.60151	0.33252	0.40398	-0.03276	-0.081008	-0.63805	-0.16141	-0.29502	0.58634	1.7759	0.14859	0.41503	-0.10227	0.037178	-0.06129	-0.098179	0.040057	-0.13007	-1.3073	0.42126	0.41986	-0.17812	-0.13705	0.04099
376	TCGA-CV-7243-01A-13-2074-20	HNSC	Primary	51	0.030511	0.81192	0.021646	0.63295	-0.21297	0.080697	-0.066738	0.30523	-0.41882	0.010745	0.40038	0.68502	-0.77073	-0.31114	-0.41293	0.4255	-0.32659	-1.0275	-0.71222	-0.051199	0.83917	-0.47149	-1.0947	0.90207	-0.32701	-0.095378	-0.32641	-0.058882	-0.33243	-1.0352	3.1345	-0.24747	0.779	0.29732	-0.18109	0.53479	-0.36438	-0.43334	-0.062541	-1.4054	0.19603	-0.72466	-0.12835	-0.15141	-0.72569
377	TCGA-CV-7255-01A-13-2074-20	HNSC	Primary	51	0.0071539	-0.23128	0.28504	-1.1867	-0.58835	-0.62523	-0.41426	-0.19261	-1.3107	-0.78131	-0.055784	0.036001	-0.95441	-0.76637	-0.4915	-0.25572	-0.47054	-0.79828	-0.19391	-0.071875	0.24203	-0.47426	-0.89903	0.40001	-0.47947	-0.22355	-0.40774	-0.14553	-0.23869	0.17266	3.534	-0.16478	1.4257	0.35909	-0.083625	-0.10137	-0.45399	-0.35485	-0.11721	0.35787	0.41679	0.21661	-0.098838	-0.52567	-0.14956
378	TCGA-CV-7414-01A-13-2074-20	HNSC	Primary	51	0.083598	0.86626	0.35334	1.3922	-0.074864	-0.48529	-0.77005	0.2072	1.5096	2.2497	0.39486	0.21799	-0.54076	-0.3483	-0.85606	0.49654	-0.25615	-0.47654	-0.53644	-0.048897	1.653	-0.15007	0.029196	0.17902	0.38252	-0.035109	-0.1008	-0.080756	-0.06024	-0.21552	0.46458	-0.25587	0.45192	0.69407	-0.15179	0.16967	-0.2535	-0.086898	0.040909	1.3213	0.2953	-0.14545	0.074459	-0.57101	-0.40827
379	TCGA-CV-7425-01A-13-2074-20	HNSC	Primary	51	-0.10279	0.22131	-0.44987	-0.71089	-0.5444	0.5535	0.301	0.15838	-0.78229	0.13414	0.32488	0.52824	-1.0277	-0.027877	-0.60056	-0.017689	0.079893	-0.47687	-0.16925	-0.22079	0.6585	-0.64509	-0.52883	0.71547	-0.044897	-0.39669	-0.38144	0.10688	-0.1485	0.69989	1.3019	-0.31664	0.65771	0.72175	-0.096355	0.12443	-0.26801	-0.37158	0.41401	-1.3598	0.25265	-0.15306	-0.40367	0.21141	-0.38922
380	TCGA-CV-7435-01A-13-2074-20	HNSC	Primary	51	-0.12823	0.31979	0.16921	0.042723	-0.41462	0.08528	-0.10857	-0.073384	-0.62621	-0.22605	-0.025947	0.32472	-0.70042	-0.31831	-0.94457	0.34573	-0.059607	-0.27459	0.2111	0.057973	0.3953	-0.10048	-0.39718	0.31202	-0.12846	-0.1392	-0.16379	-0.029069	-0.047335	-0.37971	1.4585	0.039246	0.98159	1.0511	0.019057	-0.26042	0.077285	0.018865	-0.10321	-0.43373	0.41946	0.20692	0.089709	-0.45615	-0.2455
381	TCGA-IQ-7630-01A-13-2074-20	HNSC	Primary	51	-0.032061	-0.15193	0.026812	-1.0249	-0.72967	-0.64054	-0.26778	-0.26114	-1.2039	0.2889	0.47439	0.25422	-0.69692	-0.033865	-0.75417	0.33741	0.36705	-0.25983	0.027549	-0.13245	0.24595	-0.32146	0.32997	0.3548	-0.19933	-0.074256	-0.41855	0.23065	0.091442	1.2747	3.778	0.28377	1.1489	0.98363	0.067427	-0.14761	-0.64907	-0.11928	0.15446	-1.2085	0.33371	1.1807	0.036143	-0.50765	0.014211
382	TCGA-CV-7180-01A-13-2074-20	HNSC	Primary	51	-0.035127	0.39694	-0.17228	-0.27804	-1.7673	-0.13841	0.071793	-0.53676	-0.90394	0.34794	0.087938	0.087907	-0.74459	0.42875	-0.69924	-0.059381	0.00022233	-0.72362	0.11071	0.31713	-0.55009	-0.34786	-0.40848	0.26161	0.099868	0.14338	-0.32502	0.10949	0.21625	0.97187	3.0315	0.28323	0.74441	0.70724	0.50273	-0.010578	-0.52524	0.17906	0.49685	0.12439	0.79287	-0.12944	0.077375	0.048381	0.018189
383	TCGA-CV-7245-01A-13-2074-20	HNSC	Primary	51	-0.15718	0.31132	-0.16758	-0.22454	-0.4155	0.47673	0.4722	-0.26862	-0.68479	0.043959	0.42786	0.60714	-0.73064	0.49163	-0.99938	0.37836	-0.16088	-0.77958	0.12226	-0.40746	0.72025	-0.27442	-0.30945	0.66548	-0.20346	-0.13225	-0.41354	0.14224	0.15816	-0.38497	2.1306	-0.17393	0.82021	0.53834	0.0050135	0.16184	0.0027478	-0.12749	0.041737	-0.88311	0.38056	0.64392	-0.23942	-0.022193	-0.45991
384	TCGA-CV-7261-01A-13-2074-20	HNSC	Primary	51	0.1853	0.34295	-0.75226	-1.0471	-1.251	-0.99722	-0.51943	-0.50658	-1.1003	-0.83253	-0.38027	-0.11145	-0.819	0.49029	-0.75983	0.43194	-0.25056	0.0046951	0.074083	-0.70131	-0.16468	-0.61515	0.67835	-0.0063912	0.065962	-0.075657	-0.45893	-0.13032	-0.4664	0.203	1.1199	0.094852	1.3271	0.41973	0.11783	-0.43738	0.087189	-0.28999	-0.084052	-0.28215	0.26233	0.29325	-0.30871	-0.5802	-0.38882
385	TCGA-CV-7415-01A-13-2074-20	HNSC	Primary	51	-0.020593	0.0036971	-0.20256	-1.3592	-0.44248	-0.21607	-0.41684	0.12692	-1.0483	-0.70661	-0.015861	0.24965	-0.57426	0.37149	-0.32555	0.83984	-0.31025	-0.83153	-0.73473	-0.14161	0.27048	-0.184	0.2985	0.31487	-0.098944	-0.13207	-0.2015	0.12344	-0.37628	1.456	0.99447	0.22965	0.28477	0.27113	-0.082206	-0.055055	-0.092666	-0.21355	-0.036798	-0.89161	-0.021262	-0.011886	-0.13578	-0.34183	-0.30143
386	TCGA-CV-7427-01A-13-2074-20	HNSC	Primary	51	0.20817	0.45409	-0.12371	0.85617	-0.95132	-0.30275	-0.048714	-0.71406	-0.76697	-0.025884	0.26774	-0.40571	-0.74638	-0.11289	-1.0083	0.16434	0.12836	0.17082	-0.5111	-0.28432	-0.11884	-0.27338	0.1868	0.36946	0.57739	-0.0021232	-0.49807	-0.039668	0.27873	2.1452	2.2	0.12131	0.22413	0.7761	0.087424	-0.3009	-0.79545	-0.24995	-0.028183	-0.57307	0.48054	0.34352	-0.099001	-0.061641	0.039221
387	TCGA-CV-7437-01A-23-2074-20	HNSC	Primary	51	0.057347	0.23338	-0.58011	-0.37222	-0.91457	-0.65726	-0.29501	-0.5211	-1.0008	-0.81612	0.14807	0.29736	-0.62747	0.60434	-0.7054	0.45352	0.31409	-0.36305	-0.27951	-0.19257	0.29926	-0.058069	-0.20593	-0.24059	-0.096859	0.01013	-0.26227	0.13484	-0.041959	-0.20044	0.19406	-0.030984	1.0833	0.048504	0.050407	-0.1422	-0.10322	0.097516	-0.15925	-0.097939	0.3894	0.50452	0.1388	0.00089118	-0.24737
388	TCGA-IQ-7632-01A-13-2074-20	HNSC	Primary	51	-0.014	0.95148	-0.092789	0.43769	-1.0576	0.425	0.196	-0.69873	0.36566	0.15789	0.028021	-0.43712	-0.41923	0.31647	-1.0682	0.17141	0.095628	-0.2854	0.86826	-0.2976	-0.79242	-0.11868	0.36227	0.42638	0.18823	-0.021628	-0.31829	0.031515	0.27385	0.34398	1.0073	0.21759	0.61915	0.46361	0.43563	-0.21103	-0.82957	0.303	-0.18107	-0.0016567	0.92553	0.96487	0.0049584	0.43221	0.25561
389	TCGA-CV-7183-01A-13-2074-20	HNSC	Primary	51	0.016319	0.33199	-0.41299	0.015089	-1.2689	-0.3892	-0.063757	-0.25202	-0.45003	0.59152	0.42154	-0.38255	-0.45923	-0.17927	-0.88184	0.52341	-0.44714	-0.42589	0.17027	0.45756	0.39008	0.052947	-0.96439	0.44703	0.63605	-0.070286	-0.14742	0.17785	0.21692	-0.29447	2.2255	-0.064012	0.39723	0.99838	0.3077	0.086616	-0.67129	0.14181	0.012688	-0.13775	0.51531	-0.20926	0.051807	-0.032174	-0.27288
390	TCGA-CV-7247-01A-13-2074-20	HNSC	Primary	51	0.094811	-0.16139	-0.047382	-0.23698	-1.3784	-0.070211	0.085524	-0.39399	-0.44562	0.10442	0.4463	0.25507	-0.38156	1.3817	-1.1948	1.5937	0.045433	-0.082751	0.1489	-0.43942	-0.92935	0.22304	0.14624	0.12087	0.33583	0.15092	-0.36257	0.17042	0.22401	-0.39961	2.5397	-0.06963	0.71596	0.24487	0.16451	-0.23577	-0.6756	0.12796	0.11923	-0.53626	0.81667	0.74569	-0.19133	-0.10953	0.22277
391	TCGA-CV-7263-01A-13-2074-20	HNSC	Primary	51	-0.080488	0.16665	-0.57621	-0.88082	-0.62506	-0.10275	-0.13564	-0.040752	-0.55451	-0.13395	0.18105	0.42532	-0.42702	0.18418	-0.56248	0.83208	-0.089296	-0.042074	0.39	-0.26942	-0.040561	0.02024	0.45176	0.30149	0.39693	0.0060693	-0.21928	0.29934	0.060774	-0.39624	1.8068	-0.082963	0.13109	0.44349	0.13106	-0.18106	-0.10823	0.062026	-0.10403	-0.80498	0.41297	-0.1303	-0.082158	0.39007	-0.023353
392	TCGA-CV-7416-01A-13-2074-20	HNSC	Primary	51	-0.26466	0.21535	0.032899	-0.43621	0.028144	0.11751	-0.080882	0.15783	-0.37332	0.033832	0.3037	0.52727	-0.7001	-0.19403	-0.22939	0.60199	-0.040994	-0.79572	-0.039263	-0.090355	0.7088	-0.29468	-0.42882	0.28143	-0.64166	-0.11535	0.19132	0.10857	-0.11519	-0.64429	3.2065	-0.24539	0.64674	0.52226	-0.011105	0.56391	-0.44527	-0.11352	0.32116	0.020108	0.17342	0.47851	-0.14997	-0.19411	-0.33268
393	TCGA-CV-7428-01A-13-2074-20	HNSC	Primary	51	-0.17968	0.50462	0.32137	0.52131	-0.97576	0.31944	0.57157	-0.21241	-0.39898	-0.19425	-0.1021	-0.48056	-0.76448	0.31432	-0.71468	-0.11949	-0.073268	-0.32553	-0.071529	-0.1402	-0.41193	-0.1793	0.3888	0.17137	-0.083553	-0.11839	-0.25285	0.13808	0.10664	1.2143	1.7496	0.048368	0.25812	0.50327	0.063097	0.037855	-0.0015368	0.0026756	0.0063568	-0.83066	0.36886	0.99466	-0.058405	0.18361	0.047834
394	TCGA-CV-7438-01A-23-2074-20	HNSC	Primary	51	0.3048	-0.17764	0.0076181	-0.27516	-1.2311	-0.6644	-0.49048	-0.34201	-0.59532	-0.16688	0.22077	0.18916	-0.61644	-0.14297	-1.016	0.93865	0.30135	-0.51879	-0.65408	-0.41848	-0.56057	0.19707	0.1823	0.6419	-0.15017	0.17992	-0.26201	0.26851	-0.11821	0.77349	2.1802	0.10867	0.61157	0.26507	0.068815	-0.33568	-0.17339	-0.13808	0.25745	-1.2594	0.78388	0.42108	0.33713	-0.39914	-0.11899
395	TCGA-CX-7219-01A-13-2074-20	HNSC	Primary	51	0.29734	0.56732	-0.38717	-0.36758	-1.2785	0.25212	0.049912	-0.65145	-0.89268	-0.48658	-0.1563	-0.56434	-0.49387	0.51167	-1.334	0.3057	0.36546	-0.67159	-0.16779	0.14057	-0.73863	-0.11948	0.20902	0.096799	0.09243	-0.0074045	-0.30442	-0.13207	-0.1153	0.59283	2.0889	0.033779	0.6382	0.36453	0.68302	-0.39971	-0.1437	-0.025598	-0.25431	-0.79365	0.70588	1.0088	-0.33973	0.5456	-0.22428
396	TCGA-CV-7248-01A-13-2074-20	HNSC	Primary	51	0.21855	0.26589	-0.403	-0.95123	-0.85958	-0.38531	-0.11443	-0.43613	-1.1246	-0.61588	-0.15072	-0.014925	-0.61333	0.71223	-0.39396	-0.15784	0.0619	-0.12439	-0.35142	-0.13661	-0.80306	-0.26627	0.30378	0.48056	-0.014221	0.054758	-0.30447	-0.011621	-0.13593	1.1615	1.8828	0.39252	0.37685	0.42411	0.1113	-0.048721	-0.18445	-7.03e-05	-0.046768	-0.48005	0.19263	0.67031	0.013028	0.028854	-0.15208
397	TCGA-CV-7406-01A-13-2074-20	HNSC	Primary	51	0.72994	0.12763	-0.48444	-0.81941	-1.2203	-0.68539	-0.58965	-0.70722	-1.2109	-0.16344	0.44668	-0.39908	-0.17728	-0.69299	-1.0276	0.562	0.26278	0.33969	-0.22729	-0.10175	-0.69248	0.17206	0.0002314	0.11147	0.43123	0.21198	-0.19803	0.060137	0.070758	-0.84161	1.3246	0.072066	1.0198	0.57664	0.11972	-0.25332	-0.24307	0.049204	-0.21521	0.052812	0.58195	-0.4448	0.43146	-0.062423	0.01849
398	TCGA-CV-7418-01A-13-2074-20	HNSC	Primary	51	0.07495	0.43533	0.67522	-0.85045	0.35466	-0.65174	-0.21076	-0.21833	-0.83066	-0.069548	-0.022106	0.17232	-0.57924	0.4956	-0.6126	-0.1506	-0.090045	-0.24931	-0.19888	-0.031836	1.0273	-0.037747	0.75121	0.16349	-0.14204	-0.046865	-0.013889	-0.022626	-0.037165	1.5037	-0.95491	-0.054441	0.51587	0.60202	0.12635	0.098082	0.23013	0.58761	-0.20378	0.94716	0.15649	0.98288	-0.013421	0.12492	-0.21728
399	TCGA-CV-7429-01A-13-2074-20	HNSC	Primary	51	-0.040035	0.62426	-0.38056	-1.8341	-0.016173	-0.076752	-0.0093283	0.052877	-1.2748	-0.45306	0.14986	0.30791	-0.77428	0.24453	-0.38324	-0.13453	0.16672	-0.69722	-0.071669	-0.075346	-0.96636	-0.17119	-0.16406	0.070845	-0.44378	-0.19537	-0.054226	0.30036	-0.16249	0.15447	3.66	0.0047167	-0.049017	0.40585	-0.062413	-0.22074	-0.045998	-0.16801	0.27563	-1.4207	0.20516	1.011	0.019169	0.25744	-0.23883
400	TCGA-CV-7440-01A-13-2074-20	HNSC	Primary	51	0.21055	0.77227	-0.058676	-0.4311	-1.6251	0.2619	0.22374	-0.87144	-0.97459	0.27594	0.65758	-1.2085	-0.48108	0.57209	-1.0972	0.38141	0.29062	-0.2683	-0.044416	0.39456	-1.7549	-0.25137	0.38099	-0.2636	0.058934	0.078891	-0.31553	0.10989	0.33425	1.2832	2.4859	0.2958	0.88912	1.0091	0.56626	-0.33992	-0.81517	0.26559	-0.082804	-0.13366	1.0496	0.20316	0.30731	-0.067511	0.37732
401	TCGA-CV-7235-01A-13-2074-20	HNSC	Primary	51	-0.09083	-0.29074	-0.3893	-0.89152	-0.71724	-0.10041	0.053076	0.07238	-0.88936	0.0060834	0.55721	0.4785	-0.80456	0.27657	-0.49768	0.59662	-0.02867	-0.07906	-0.29712	-0.40577	0.30885	-0.46266	0.43402	0.77235	-0.1097	-0.18485	-0.34218	0.21619	-0.08655	1.5344	1.6411	-0.18799	-0.22043	0.47348	-0.17361	0.16449	-0.074893	0.0071694	1.1148	-1.3069	0.52753	-0.051061	-0.11768	-0.18957	0.076927
402	TCGA-CV-7250-01A-13-2074-20	HNSC	Primary	51	-0.042294	0.65771	0.17878	0.48281	-0.44777	0.69072	0.8953	-0.35754	-0.30311	0.2668	-0.092262	-0.054651	-0.79017	0.21536	-0.71018	-0.51993	0.37612	-0.58283	-0.17955	-0.19433	0.99712	-0.55	-0.32856	0.14844	-0.3677	-0.13081	-0.17119	0.063055	0.10057	0.66785	1.4275	-0.091039	1.4001	0.36187	0.17996	0.13119	-0.2386	-0.052391	-0.082723	1.0568	0.24996	0.4578	-0.14217	0.051924	-0.10195
403	TCGA-CV-7407-01A-13-2074-20	HNSC	Primary	51	-0.11849	-0.026283	-0.28439	0.12669	-0.62056	-0.2171	-0.53524	-0.18798	-0.36642	-0.42261	0.37009	0.42763	-0.80939	0.072638	-0.51471	0.69216	0.029777	-0.34038	-0.16344	-0.11688	0.94672	-0.11629	0.10818	0.23022	-0.169	-0.10385	0.15469	0.15494	0.0078877	0.82005	0.87665	-0.27129	0.2971	0.4359	-0.19023	-0.0045018	0.19184	-0.26581	0.156	-0.97915	0.44313	0.23957	0.0049584	-0.42313	-1.4854
404	TCGA-CV-7421-01A-13-2074-20	HNSC	Primary	51	-0.058186	0.12378	-0.68526	0.15678	-0.46172	-0.52925	-0.62439	0.23576	-0.94533	-0.69994	0.32636	0.89631	-0.03152	0.99258	-0.73738	1.172	0.25881	-0.36388	0.53281	-0.19246	0.63923	-0.20019	0.31818	0.70504	0.39717	-0.2559	0.14184	-0.1461	-0.47438	-0.45371	2.0568	-0.22134	1.2937	0.072641	-0.14257	-0.3311	-0.66162	-0.34287	0.011006	-0.83761	0.096716	-0.78896	-0.065308	-0.7	-0.41375
405	TCGA-CV-7430-01A-13-2074-20	HNSC	Primary	51	0.16691	0.50459	-0.50552	0.34201	-0.74237	-0.33975	0.043262	-0.64043	-1.0537	0.10776	0.60529	-0.27259	-0.68546	0.87212	-0.98921	0.58761	-0.1437	-0.4661	0.0103	-0.26878	0.34827	-0.2209	0.0084633	0.47403	0.13708	-0.13477	-0.52088	-0.17524	-0.20682	0.19923	2.3018	0.035038	0.76349	0.69176	0.034524	-0.35937	-0.32656	-0.17877	-0.19928	0.95502	0.59164	-0.038748	0.0049584	-0.27336	-0.60505
406	TCGA-CV-7446-01A-13-2074-20	HNSC	Primary	51	-0.092548	-0.16778	-0.26668	0.84673	-0.43714	-0.63901	-0.43926	-0.033189	0.41439	-0.32339	0.096659	-0.015678	-0.64284	0.06858	-0.26887	0.23454	-0.40305	-0.59115	-0.39202	-0.090368	0.14783	-0.27813	0.17037	0.66331	-0.17592	-0.15638	0.27183	-0.10474	-0.14308	0.41691	0.097246	-0.20106	0.5651	0.38947	-0.016818	0.070313	-0.19296	-0.064667	-0.2131	0.94467	-0.058582	-0.65236	0.1537	0.22764	-0.7562
407	TCGA-44-2657-01A-21-2190-20	LUAD	Primary	51	-0.19331	-0.40308	-0.147	0.31653	-0.53283	-0.98051	-1.0875	-0.26075	-0.097227	-0.074816	-0.0090059	-0.16012	-0.1327	0.47221	-0.24826	0.045677	0.1049	0.87675	0.074083	0.27194	-0.34876	-0.14803	0.58536	0.1404	0.93322	0.094109	-0.41125	0.18414	0.10717	-0.10983	2.3943	0.43676	0.34617	0.47821	0.2094	0.022908	-0.48034	0.20574	-0.15792	-0.7273	0.046215	-0.76985	0.08719	-0.3349	0.48193
408	TCGA-64-1676-01A-21-2190-20	LUAD	Primary	51	-0.12756	0.12614	-0.11813	-0.46563	-0.58776	-0.54975	-0.3429	0.15287	-0.47353	-0.75286	0.1034	0.63276	-0.50999	-0.14325	0.10068	0.63781	0.04952	-0.28128	-0.30592	0.11411	0.58146	-0.3243	-0.38632	0.079378	0.76784	0.025162	-0.21917	0.16676	0.018663	0.060304	0.67343	0.21801	0.2779	0.049401	-0.081641	0.0055613	-0.4126	-0.033611	0.10726	-0.49717	-0.13968	-0.79598	0.1512	-0.4397	0.10642
409	TCGA-44-3919-01A-11-2190-20	LUAD	Primary	51	-0.33843	-0.61723	-0.2115	0.63458	-0.70846	0.18293	0.18815	0.24663	0.43921	-0.19714	0.033411	-0.25525	-0.5289	-0.2547	-0.1824	-0.43884	-0.30768	-0.21864	-0.073541	0.15888	0.54113	-0.41263	-0.46455	0.42341	0.94666	-0.20642	-0.2633	0.097174	0.044824	-0.36134	3.7667	0.33916	0.066178	0.21785	-0.063672	-0.072884	-0.74504	-0.27025	-0.13276	-0.59211	0.045874	-1.0306	-0.076612	-0.23563	0.048644
410	TCGA-55-1592-01A-21-2190-20	LUAD	Primary	51	-0.33278	-0.12481	-0.034797	0.89329	-0.3157	0.30079	0.32395	0.13138	0.17806	-0.2042	0.32731	0.77776	-0.057365	-0.82076	-0.15782	-0.33262	0.023332	-0.45383	-0.26421	0.040362	0.68855	-0.35134	0.064686	0.18828	0.39467	-0.16116	-0.39719	0.04412	-0.017914	-0.6456	4.1239	0.32104	0.18893	0.17847	-0.071493	-0.069076	-0.26397	0.075668	-0.085551	0.42851	0.54703	-0.86789	-0.06719	-0.46471	0.24561
411	TCGA-38-4627-01A-21-2190-20	LUAD	Primary	51	-0.096924	-0.41954	-0.23534	-0.33573	-0.65019	-0.30799	-0.18878	0.024076	-0.41091	-0.21069	0.13946	0.05947	0.32418	-0.48294	-0.63478	2.015	-0.12626	-0.15757	0.48524	0.84811	-0.41622	-0.06048	-0.30627	0.0055991	0.51207	0.2076	-0.15129	0.01606	0.14259	-0.61418	1.8652	0.036828	0.28551	0.47882	0.16221	-0.16549	-0.66384	0.073769	-0.19348	-0.886	1.0707	-1.4723	0.37827	-0.48526	-0.29904
412	TCGA-49-4507-01A-21-2190-20	LUAD	Primary	51	-0.22579	-0.19481	-0.036279	0.41296	-0.45036	-0.031427	0.46137	-0.33366	-0.4858	-0.17636	0.54857	-0.34118	-0.44239	0.36271	-0.31682	0.55914	0.11744	-0.028219	0.069516	0.015586	-0.088966	-0.20783	1.0534	-0.081857	0.34655	0.058389	-0.43127	0.057046	0.0040627	1.7939	2.0433	0.46806	1.2911	0.1269	0.09574	0.038429	-0.3357	-0.11277	0.11997	0.11089	0.080561	0.77057	-0.013992	-0.1935	0.087381
413	TCGA-05-4405-01A-22-2190-20	LUAD	Primary	51	-0.33363	-0.65705	-0.28949	0.39119	0.24127	-0.2558	-0.10272	0.15518	0.27347	0.0097019	0.16241	0.67592	-0.61677	-0.28522	-0.30226	-0.1932	0.070492	-0.013292	-0.15551	-0.13571	0.61583	-0.32252	-0.12299	0.43691	0.22298	-0.19828	-0.46513	0.15457	0.14404	-0.97529	0.52348	0.061074	0.71623	0.026225	-0.10041	-0.052175	0.75693	0.39672	0.036057	0.23898	0.0309	-0.95332	-0.058565	-0.50262	-0.11795
414	TCGA-05-4430-01A-11-2190-20	LUAD	Primary	51	-0.40577	-0.38853	-0.15161	0.48248	-0.31852	-0.26309	-0.078127	0.28943	0.5046	0.17566	0.037567	0.29923	-0.50511	-0.48394	-0.18989	-0.37023	-0.16717	-0.2864	-0.036404	0.11067	0.71588	-0.25546	-0.1183	0.39902	1.2055	-0.038991	-0.3845	0.22394	0.16715	-0.27602	3.0267	0.34069	0.66931	0.12458	-0.01863	-0.071263	-0.50607	-0.28432	-0.039791	-0.14716	-0.056413	-0.82844	0.13391	-0.42859	-0.10237
415	TCGA-50-5072-01A-22-2190-20	LUAD	Primary	51	-0.20783	-0.044918	-0.30957	-0.35703	0.014585	0.11449	0.70779	-0.02232	-0.94773	-0.77972	0.15149	-0.17798	-0.4097	0.95385	-0.17444	0.19149	0.13196	-0.31813	-0.053385	-0.051437	0.42699	-0.031272	0.028484	0.061831	0.97182	0.0076646	-0.44318	-0.0093282	0.056805	-0.14077	2.3389	0.42836	0.62248	0.18902	0.15998	0.026113	-0.22665	-0.0060144	-0.070655	1.8477	0.17354	1.3978	0.0049584	0.20893	0.17879
416	TCGA-73-4658-01A-21-2190-20	LUAD	Primary	51	-0.14293	-0.060496	-0.31087	-0.60481	-0.69134	-0.61587	0.10121	-0.15615	-0.25445	-1.0879	-0.1852	0.13173	-0.42874	-0.54947	-0.39631	-0.22305	0.33626	0.19307	0.37818	-0.2127	-0.14396	0.019644	-0.40429	0.3312	0.99115	0.10178	-0.3648	0.18226	0.089911	-0.59704	2.9733	0.49823	0.77751	-0.21586	0.26649	-0.2541	-1.006	-0.019951	-0.16791	-0.32636	0.6712	-1.0409	0.11185	-0.26804	0.12227
417	TCGA-44-2664-01A-21-2190-20	LUAD	Primary	51	-0.31083	-0.51839	-0.086042	0.15324	-0.75944	-0.49861	-0.53289	0.17734	0.89748	0.24339	-0.0014933	-0.093814	-0.27112	0.48637	0.10742	0.97649	0.011794	0.23711	0.16501	-0.11588	-0.18193	0.16056	-0.0015589	0.34524	0.44035	-0.084371	-0.32971	0.41065	0.14954	0.51019	0.31353	0.33833	0.11046	0.24077	0.20976	0.12405	-0.23253	0.33715	-0.17359	-0.58597	0.35388	-0.52839	-0.1363	0.39366	0.24097
418	TCGA-64-1677-01A-21-2190-20	LUAD	Primary	51	-0.046845	0.18107	-0.092919	-0.043963	-0.85867	-0.47845	-0.0021445	-0.28132	0.13176	-0.39209	0.21788	0.19895	-0.23857	1.0689	-0.31187	0.76546	0.39505	-0.11095	0.47381	-0.05869	-0.056887	0.046996	0.19216	-0.047502	0.46446	0.22097	0.23364	0.18839	0.075883	0.64845	1.6335	0.45286	0.81021	0.13355	0.53241	-0.10131	-0.42675	0.287	-0.024666	0.88163	0.367	0.10415	0.030786	-0.52086	-0.041638
419	TCGA-44-4112-01A-21-2190-20	LUAD	Primary	51	-0.26561	0.18522	0.10547	-0.15305	-0.22663	-0.77341	-0.58792	-0.017593	-0.6698	-0.50649	-0.13618	0.055522	-0.4833	-0.080996	-0.85127	-0.14117	0.39583	-0.32734	-0.02415	-0.0021161	0.16234	-0.1732	-0.2857	0.4426	1.2403	0.0082693	-0.18168	0.20669	0.11249	-0.79871	0.87118	0.098077	0.76814	0.29764	0.10021	-0.10217	-0.81905	0.033827	-0.18552	0.62556	-0.11628	0.4049	0.21853	-0.59443	0.079601
420	TCGA-55-1594-01A-21-2190-20	LUAD	Primary	51	-0.24861	-0.1581	0.34639	0.31938	-0.16291	0.50713	0.9198	-0.040186	-0.82891	-0.74209	0.8348	1.3131	-0.51656	0.63517	-0.11415	-0.19921	0.046229	-0.45094	-0.1466	0.055375	0.55402	-0.32822	0.0036758	-0.17615	0.9965	0.045978	-0.26357	-0.1481	-0.10078	1.1919	0.42903	0.0060134	-0.21067	0.31118	0.039591	0.035741	0.35665	0.71692	-0.091794	0.25657	-0.38391	0.9226	-0.17151	-0.67674	0.066561
421	TCGA-49-4486-01A-21-2190-20	LUAD	Primary	51	0.009375	-0.84218	-0.31859	-0.43667	-0.24192	0.11203	0.18054	0.33855	-0.02699	-0.46761	0.37987	-0.069013	0.14416	-0.59299	-0.58205	0.16713	-0.31009	-0.58013	-0.1173	-0.11398	1.4071	0.04264	-0.70658	0.042338	2.4359	0.2091	0.042397	0.23914	0.080658	-0.65497	2.1183	0.36498	-0.22588	0.19705	0.24298	-0.027087	-0.73279	0.048772	0.10301	2.6547	-0.082692	-1.5522	-0.011917	-0.82806	0.27009
422	TCGA-49-4510-01A-21-2190-20	LUAD	Primary	51	-0.23401	-0.58436	-0.053721	0.10114	-0.08226	-0.0002332	0.52528	0.10102	-0.18121	-0.15156	0.36627	-0.33605	-0.43164	-0.39421	-0.72089	0.92736	0.28433	0.4387	0.39674	0.075901	0.86387	-0.23747	0.34122	0.063919	2.8543	-0.11915	-0.43375	-0.011892	0.16088	-0.30614	3.4482	0.3885	0.32538	0.48467	-0.057606	-0.19942	-0.21615	-0.15942	-0.03225	1.8452	0.31463	-0.93854	0.015838	-0.64305	0.53851
423	TCGA-05-4410-01A-22-2190-20	LUAD	Primary	51	-0.27735	-0.83746	-0.054096	0.31246	-0.5722	0.47932	0.6205	0.080937	0.67583	0.14104	0.1787	0.26246	-0.49257	0.0054213	0.0021708	0.088981	-0.56279	0.031681	-0.12792	0.2603	0.7026	-0.16976	-0.15078	0.094226	0.92627	0.16545	-0.079553	0.38413	0.08026	0.68495	1.2715	-0.019614	-0.21629	0.42883	-0.017341	-0.078339	-0.60563	-0.0025607	-0.013558	-0.32731	-0.075293	-0.91754	0.044444	-0.74401	-0.15514
424	TCGA-05-4434-01A-21-2190-20	LUAD	Primary	51	-0.28363	-0.46985	-0.099313	0.62047	-0.24614	-0.64556	-0.086651	0.088656	0.047087	-0.22818	0.22802	-0.266	-0.39108	0.066656	-0.1585	0.2905	-0.27175	-0.23616	-0.091705	0.20627	0.50196	-0.29677	0.16712	0.23136	0.62021	0.0090872	-0.22993	0.082868	0.076304	-0.36501	2.3272	0.032843	0.5887	0.36121	-0.098621	0.017373	-0.53548	-0.17506	-0.039451	0.6184	-0.066932	0.043254	0.071413	-0.4757	-0.16718
425	TCGA-35-5375-01A-21-2190-20	LUAD	Primary	51	-0.11126	0.29742	-0.55469	0.78735	-0.79743	-0.090277	0.26903	-0.060679	-0.58087	0.1379	0.35747	0.018353	-0.14655	0.17712	-0.29139	0.97808	0.27901	-0.19467	0.715	0.15466	-0.42755	0.14736	0.64621	-0.070827	0.30641	-0.057011	-0.28758	0.038367	0.047494	-0.31049	-0.66658	-0.012372	-0.34245	0.14305	0.17869	0.098268	-0.096938	0.37511	-0.46827	-0.49649	0.23421	0.87727	0.17619	-0.021421	0.21531
426	TCGA-73-4659-01A-21-2190-20	LUAD	Primary	51	-0.19643	-0.55785	-0.24882	0.0082673	-0.85287	0.023957	0.72572	0.026869	-0.18046	-0.26802	0.19837	0.37944	-0.059734	0.22173	-0.29254	0.2576	0.078203	-0.20544	0.045957	-0.084911	0.37144	0.49127	-0.29075	0.13807	1.2635	0.20403	-0.1529	0.41931	0.28402	-0.28991	3.6341	0.61907	-0.067869	0.58476	0.42281	-0.1407	-0.96883	0.30137	-0.11443	0.095335	0.16932	-0.46256	0.35757	-0.53639	0.021877
427	TCGA-44-2665-01A-21-2190-20	LUAD	Primary	51	-0.19703	-0.088557	-0.046913	-0.68881	-0.031325	-0.49611	-0.5392	0.12781	-0.77401	-0.14793	0.2038	0.54581	-0.31361	-0.41815	-0.13044	0.60559	-0.53656	-0.46632	0.069989	0.077414	0.33308	-0.025467	-0.47756	0.24221	0.66522	0.12504	-0.14347	0.16906	0.10894	-0.80906	2.2773	0.16192	0.61795	0.44563	0.06718	-0.049934	-0.5464	-0.090701	0.021165	-0.41721	0.072431	-0.95305	0.1683	-0.61107	-0.15207
428	TCGA-64-1678-01A-21-2190-20	LUAD	Primary	51	-0.057106	-0.1488	0.035091	-0.34088	-1.0319	-0.9394	-1.0494	-0.47975	-0.80282	-0.12849	-0.060427	-1.1168	0.42683	0.53508	-0.98322	1.7759	-0.75913	0.68068	0.26192	-0.081949	-0.68593	1.2522	-0.017792	0.050524	1.3699	0.44659	0.36821	0.68669	0.37483	0.38636	-0.59586	0.56388	0.44731	0.98387	0.89195	0.037445	-0.067419	1.0154	-0.34236	1.5438	0.18204	0.13489	0.87094	-0.69288	-0.071709
429	TCGA-35-4122-01A-21-2190-20	LUAD	Primary	51	-0.15251	0.42278	-0.35184	-0.41582	-0.6487	-0.25889	0.13971	0.095781	-0.91034	-0.94631	0.073201	0.88413	-0.40282	1.1133	-0.018792	0.34605	0.098511	-0.2642	0.32913	0.22782	-0.33751	-0.056171	0.10115	-0.087006	0.45809	-0.0083015	-0.13888	0.32591	-0.0091629	-0.12357	0.58467	0.32393	0.91552	0.18514	0.022641	-0.032325	-0.31431	-0.0051403	-0.20456	-0.4129	0.021335	0.35103	0.065808	0.21593	-0.06583
430	TCGA-55-1596-01A-21-2190-20	LUAD	Primary	51	-0.27363	-0.41897	0.13854	0.78268	0.51298	0.5959	0.56426	0.035718	0.16086	-0.3144	0.42099	-0.19556	-0.71438	1.8791	0.6364	0.1366	-0.66581	-0.82569	-0.096136	0.28278	-0.43079	-0.24627	-0.069612	0.1928	2.1883	-0.042065	-0.19662	0.10201	-0.11069	1.5521	1.894	0.11733	-0.29123	0.38129	0.0273	0.26369	0.57834	0.49707	0.15886	1.041	-0.43639	0.23777	0.035226	-0.27865	-0.073491
431	TCGA-49-4487-01A-22-2190-20	LUAD	Primary	51	-0.035519	-0.383	0.085869	-0.16633	-0.50185	-0.32304	-0.2222	-0.065443	-0.18721	-0.40152	-0.059568	0.15483	-0.30334	0.13116	0.20499	0.58269	0.17007	0.35185	0.05427	-0.0086223	-0.23515	-0.040499	0.40959	0.11832	1.6954	0.066066	-0.28648	0.27549	0.08557	0.65587	0.86736	0.26559	0.18224	0.40405	0.063169	0.075997	0.56699	0.67298	-0.08465	0.13018	0.0090929	1.2436	-0.12001	-0.097031	-0.031924
432	TCGA-49-4512-01A-22-2190-20	LUAD	Primary	51	-0.068376	-0.35787	-0.24298	0.72571	-0.53453	-0.19352	-0.12841	0.093502	-0.080051	-0.22621	0.20009	0.5631	-0.54724	0.046393	0.047057	0.44043	0.13531	-0.19032	0.28686	0.13981	0.86581	-0.2748	-0.82173	0.2664	0.30903	-0.34251	-0.24804	-0.094934	-0.050346	-0.53805	1.0937	0.35687	0.2388	0.26828	-0.22895	-0.037348	-0.43607	-0.060301	-0.060469	-0.2696	-0.29068	-0.77424	0.0049584	-0.60656	0.079153
433	TCGA-05-4417-01A-23-2190-20	LUAD	Primary	51	-0.15261	0.11318	0.055524	-0.15403	-0.44621	-0.025757	0.57768	0.078794	-0.77001	-0.25444	0.48373	-0.40336	-0.54371	0.18032	-0.31476	0.41954	0.081224	-0.065007	0.22588	0.25405	1.2473	-0.15191	0.073286	0.11259	1.923	-0.10567	-0.327	0.28003	0.016417	0.94915	-0.40846	0.28395	0.21453	0.19723	-0.022302	-0.109	-0.17045	0.0031903	-0.048347	0.58612	-0.031117	-0.15578	0.088416	-0.54672	-0.32164
434	TCGA-75-5122-01A-21-2190-20	LUAD	Primary	51	-0.091202	-0.34065	-0.092692	-0.04841	-0.56883	-0.33049	0.032186	0.099241	-0.19632	-0.45181	-0.10631	0.18832	-0.57656	0.78729	0.29493	0.48792	0.30545	-0.28676	0.41023	0.15522	-0.061733	-0.39268	0.013515	0.075094	-0.01695	0.088205	-0.17319	0.26688	0.017605	0.61022	-0.7287	0.19018	-0.24812	0.16191	-0.079162	0.22705	-0.27034	0.1516	0.031053	-0.61043	-0.11422	-0.29468	0.11595	-0.39527	-0.13413
435	TCGA-05-5425-01A-11-2190-20	LUAD	Primary	51	-0.071016	-0.4373	-0.263	-0.17283	-0.90405	0.06773	0.44403	-0.15251	-0.064888	-0.52577	0.26742	0.55675	-0.35884	-0.095609	-0.086333	0.02185	0.31318	-0.14546	0.48017	-0.11527	0.081044	-0.070278	0.37871	-0.040223	1.2814	-0.031887	-0.31273	0.093623	0.073974	1.8245	2.4539	0.97953	0.13046	0.32776	0.28668	-0.04098	-0.60619	0.077279	0.053748	1.1302	0.005557	-0.38533	0.087114	-0.39232	0.22844
436	TCGA-73-4670-01A-21-2190-20	LUAD	Primary	51	0.072315	0.37915	0.21974	0.013786	-1.3455	0.098557	0.26581	0.010394	-0.34392	-0.95026	-0.21931	-0.33907	-0.23866	0.51744	-1.5584	1.2584	-0.73319	-1.3837	1.1231	0.10063	0.19615	0.36639	0.2088	-0.0096816	0.48634	0.50334	-0.068361	-0.20632	0.54181	-0.49523	-0.10215	0.16554	0.79692	0.57428	0.14986	0.91193	-0.038606	1.6946	-0.035919	1.378	0.31132	-0.49363	0.51572	-0.80977	0.43034
437	TCGA-44-2668-01A-21-2190-20	LUAD	Primary	51	-0.020678	0.47343	0.27852	0.31371	-1.0629	-0.56009	-1.1081	-0.37764	-0.39586	-0.10882	0.50267	-0.12314	-0.40031	0.15397	-0.7589	0.70712	0.80201	0.085506	0.81609	-0.3586	-1.6894	-0.2531	0.39981	-0.28731	0.57808	0.13123	-0.3453	0.010843	0.28085	2.5808	0.4702	0.40818	0.69397	0.2497	0.79918	-0.015276	-0.223	0.22803	-0.051431	-0.17792	0.60672	0.1706	0.05746	-0.069213	-0.43324
438	TCGA-64-1681-01A-21-2190-20	LUAD	Primary	51	-0.16193	-0.66859	-0.42062	0.30679	-0.37588	-0.25906	-0.008819	0.32549	-0.43779	-0.71603	0.18862	0.064286	-0.44322	-0.52434	-0.4308	0.33145	0.057992	0.095696	0.26895	0.18627	1.0619	-0.18474	-0.45034	0.18789	0.74613	-0.31123	-0.26906	0.057179	0.054033	-0.89341	2.0333	0.14463	0.24313	0.077813	-0.084549	-0.067729	-0.42796	-0.25107	-0.14977	-0.20297	0.13546	-1.2789	-0.027429	-0.74391	0.41104
439	TCGA-35-4123-01A-21-2190-20	LUAD	Primary	51	-0.20431	0.1851	-0.19833	-0.63953	-0.25483	-0.35415	-0.035568	0.056026	-1.16	-0.74306	0.33595	0.13255	-0.58765	-0.072814	-0.12658	0.428	-0.34982	-0.56577	0.19736	-0.11403	0.96869	-0.069999	-0.42111	-0.056025	-0.020448	-0.077203	-0.0091269	0.15732	-0.046565	0.21105	0.54392	-0.050902	1.4666	-0.16298	-0.0020359	-0.069299	-0.23226	-0.1489	0.16686	1.3003	0.11478	0.11975	0.17194	0.18487	0.074696
440	TCGA-44-3396-01A-31-2190-20	LUAD	Primary	51	-0.15368	0.62318	0.12845	-0.11542	-1.1218	0.47876	0.53881	-0.63689	-0.33176	-0.16209	0.027208	0.20754	-0.31069	0.7555	-0.65884	0.098066	0.87368	-0.65653	0.54138	0.54889	-1.469	-0.082076	-0.49958	-0.10479	0.4191	0.050018	0.11961	0.028438	0.40111	-0.09768	-0.27763	0.15228	0.043365	0.4672	0.96648	0.64275	-0.61617	1.3955	0.030141	0.16294	0.39134	-0.54069	0.53378	-0.3003	-0.14332
441	TCGA-49-4488-01A-21-2190-20	LUAD	Primary	51	-0.18826	-0.72523	0.057571	-0.1797	-0.22797	-0.39493	-0.38335	0.32493	-0.2652	-0.20668	0.15202	0.19512	-0.5717	0.074518	-0.3929	0.35112	-0.14541	-0.56032	0.24849	-0.18069	1.0782	-0.025172	-0.57958	0.098461	0.031416	-0.076287	-0.14246	0.39637	0.12657	-0.079689	1.1198	-0.14916	0.26635	-0.10413	-0.14585	0.011608	0.34198	0.20517	0.098433	0.17631	-0.043535	-0.14704	-0.18479	-0.60912	0.14374
442	TCGA-49-4514-01A-22-2190-20	LUAD	Primary	51	0.08883	0.74123	0.26319	1.299	-1.6978	-0.63225	-1.014	-1.0906	-0.97553	-0.31624	0.72044	-0.98659	-0.16495	1.3856	-0.83231	1.282	0.62262	-0.25091	0.46427	0.41256	-2.5572	0.48721	-0.13204	-0.17408	0.71693	0.3083	0.98409	0.32054	0.21316	1.1188	1.3182	0.79059	0.40985	0.45617	1.0108	-0.16626	0.04512	0.76352	-0.34097	0.77493	0.75375	-0.82734	0.28499	-0.56537	-0.72317
443	TCGA-05-4418-01A-21-2190-20	LUAD	Primary	51	-0.16775	-0.36197	-0.11811	-0.36696	-0.4408	-0.84765	-0.062126	0.037464	-0.96161	-0.70714	0.44847	-0.78959	-0.46052	0.204	-0.2433	0.56202	0.088229	-0.49208	0.2491	0.01247	0.42148	0.12258	-0.037669	-0.023472	0.46308	0.1243	-0.17073	0.40789	0.051032	0.53836	-1.0727	-0.094973	0.59021	0.12643	0.041309	-0.13853	-0.412	0.36386	0.0018178	2.0798	-0.15744	0.18741	0.29077	0.57323	0.20689
444	TCGA-75-5125-01A-21-2190-20	LUAD	Primary	51	-0.28497	-0.087131	-0.098564	-0.20244	-0.062507	0.34144	0.62706	0.079953	-0.42603	-0.69163	0.27666	0.64599	-0.65393	0.93449	0.19362	0.01076	0.082662	-0.56012	-0.036966	-0.1221	2.3762	-0.17101	-0.55423	0.19168	0.19432	0.29077	-0.33784	0.46362	0.051714	1.1026	0.72666	0.033663	0.37792	0.30225	-0.011782	0.069129	-0.19807	0.17518	0.42849	-0.26672	-0.37282	1.0715	0.0096011	-0.35906	0.13408
445	TCGA-05-5420-01A-21-2190-20	LUAD	Primary	51	-0.29848	-0.86067	-0.28762	-0.29013	-0.78629	0.053374	0.26605	0.088527	0.11693	-0.42657	0.36005	0.5413	-0.2083	-0.076911	0.0437	0.47347	-0.09034	-0.038194	0.066904	-0.060935	0.20497	0.38637	-0.36022	-0.11115	0.72399	-0.11534	-0.071745	0.3981	0.14201	0.2367	2.9829	0.34639	-0.17894	0.28238	0.2326	-0.12488	-0.60402	0.24381	-0.19825	-0.16665	0.079316	-1.2431	0.3215	-0.72704	-0.11516
446	TCGA-73-4675-01A-21-2190-20	LUAD	Primary	51	-0.13725	-0.63832	-0.10158	-0.21469	0.022518	0.83314	1.2268	0.32469	-0.80692	0.13951	2.0065	-0.822	-0.038888	-0.45002	-0.27313	0.22219	-0.059607	-0.70202	0.41953	0.23278	0.82768	0.3515	-0.28345	-0.18613	0.16219	0.20258	0.037884	0.30465	0.0026583	-0.54368	-0.134	-0.0034736	-0.2819	0.27101	0.24864	0.0016658	-0.55948	-0.12465	-0.12406	2.2384	-0.42292	-1.1297	0.4978	-0.34546	0.43443
447	TCGA-44-2656-01A-11-2190-20	LUAD	Primary	51	0.14444	-0.5692	-0.13877	0.24548	-0.68414	-0.046197	0.048288	0.19467	0.25474	-0.27447	-0.17686	0.33684	-0.6358	-0.18651	-0.018273	-0.26957	-0.29504	-0.13649	-0.27662	-0.0015557	0.57727	-0.47987	-0.48498	0.18743	0.85568	-0.051529	-0.26001	0.2371	0.053902	-0.043037	2.8372	0.37114	0.17696	0.28202	-0.13576	0.010261	-0.52988	-0.36174	-0.099348	0.43132	0.25186	-0.43326	-0.14203	-0.7113	0.019729
448	TCGA-35-3615-01A-21-2190-20	LUAD	Primary	51	-0.21624	-0.95875	-0.33841	0.10195	-0.46256	-0.22102	-0.3965	0.074748	0.69765	0.27584	0.77952	-0.13938	-0.33937	-0.42655	-0.1839	0.38337	-0.091923	-0.35988	0.35826	0.15337	0.50912	-0.19388	0.17369	0.144	1.448	-0.18598	-0.14804	0.012247	0.0524	-0.71096	0.9584	0.19766	0.37722	0.54346	-0.063512	-0.16747	-0.63935	-0.36273	0.027309	1.8073	0.13853	-1.4879	0.24886	-0.99153	0.22033
449	TCGA-05-4244-01A-21-2190-20	LUAD	Primary	51	-0.30457	-0.65859	-0.14624	0.10019	-0.301	0.1595	0.18357	0.079819	-0.42032	-0.60108	0.038827	0.59263	-0.73735	-0.12725	-0.51547	0.1467	-0.32587	-0.56936	0.24586	0.059494	0.71892	-0.26453	-0.78333	0.25525	0.58832	-0.15101	-0.19761	0.16901	0.12394	-0.68878	1.7492	0.21647	0.44946	-0.0006798	-0.18578	0.064244	-0.51549	-0.045924	-0.030333	0.29123	0.11493	-0.081526	-0.12241	-0.42853	-0.28533
450	TCGA-44-3398-01A-31-2190-20	LUAD	Primary	51	-0.17558	-0.61142	-0.32	-0.56208	-1.4011	-0.24277	-0.45981	0.052535	0.36538	0.43543	0.13405	0.5033	-0.35396	-0.34189	-1.021	0.12223	-0.33287	-0.45802	0.39316	0.39786	0.37508	-0.073243	-0.84353	0.2512	0.75317	-0.0044298	-0.23085	-0.02188	0.26672	-0.69057	2.4413	0.13	0.18921	0.26792	-0.10772	0.42998	-0.70502	0.74314	-0.058476	0.038518	0.56839	-1.4242	0.4887	-1.02	0.030788
451	TCGA-49-4494-01A-21-2190-20	LUAD	Primary	51	-0.13073	-0.057762	-0.1065	0.71883	-0.80487	0.03308	0.21759	-0.037437	0.74165	-0.12158	0.030281	0.38049	-0.27994	0.53644	-0.45243	0.72414	0.13755	-0.55744	0.13509	0.41454	0.75742	0.40583	-0.58477	0.10707	0.46957	0.044298	-0.059401	0.25625	0.13285	0.44697	4.1259	0.59695	0.43843	0.16731	0.20634	-0.11284	-0.49171	0.073296	-0.10245	0.075211	0.30836	-0.77148	0.22565	-0.65764	-0.32673
452	TCGA-05-4396-01A-22-2190-20	LUAD	Primary	51	-0.21952	-0.56839	0.19062	0.623	0.63754	-0.2589	-0.11365	0.30743	0.17784	-0.35449	1.3742	-0.07411	-0.1943	0.0096287	0.090941	-0.15799	-0.64884	-0.70292	0.32323	0.22136	1.6402	-0.086793	0.18843	-0.070421	2.2502	0.01935	-0.32617	0.059471	0.046313	-0.52217	0.96642	0.022042	0.16673	-0.040158	-0.010372	0.00026832	-0.36529	-0.26325	0.78411	3.3176	-0.18662	-1.2071	0.2475	-0.77981	0.22779
453	TCGA-05-4420-01A-21-2190-20	LUAD	Primary	51	-0.14889	0.1955	0.015367	-0.17546	0.0025906	0.0305	0.62755	-0.36312	-1.1425	-0.57812	0.40867	-0.67666	-0.27319	0.8501	-0.8504	1.2439	-0.03711	-0.53479	0.554	0.2498	0.60024	0.33138	0.52115	-0.20356	1.937	0.13733	-0.27309	0.21692	0.16769	-0.30359	-0.89274	0.12201	0.76124	0.45945	0.37009	-0.27217	-0.31923	0.37863	0.050594	0.7685	0.2743	0.80562	0.59878	-0.487	0.33873
454	TCGA-50-5049-01A-21-2190-20	LUAD	Primary	51	-0.2069	-0.47788	-0.15721	-0.49444	-0.2121	-0.62997	-0.57815	0.24071	-0.34573	-0.41604	0.036944	0.46374	-0.12061	0.34917	0.2244	0.76057	0.2467	0.026211	0.50004	0.065456	0.022567	0.25258	0.080068	-0.0038294	0.6236	0.070407	-0.10729	0.57169	0.069004	0.7651	-0.41875	0.1262	-0.056082	0.19468	0.15923	0.0017639	-0.14383	0.36159	-0.11201	-0.26181	-0.20355	-0.81248	0.24315	-0.48346	0.040488
455	TCGA-05-5423-01A-21-2190-20	LUAD	Primary	51	-0.15745	-0.84132	-0.3546	-0.35322	-0.23335	0.41326	0.49992	0.30614	-0.17819	-0.68742	0.53367	0.83159	-0.51656	0.020312	-0.046272	-0.20589	-0.14135	-0.35606	0.34092	0.042801	1.3696	-0.15121	-0.79071	-0.040849	0.67184	0.12746	-0.22423	0.52477	0.024622	0.31752	2.2752	0.18138	0.35425	0.1394	-0.20796	0.0081346	-0.54504	-0.023975	0.062194	0.79935	-0.32725	-0.80845	0.12685	-0.65521	0.2713
456	TCGA-73-4676-01A-21-2190-20	LUAD	Primary	51	-0.21172	-0.31469	-0.40305	-0.197	-0.50744	0.19403	0.5635	-0.17886	-0.25216	-0.64761	-0.073936	0.27983	0.18408	0.068426	0.079739	0.23051	-0.10856	-0.20071	0.21764	-0.065401	0.67292	-0.10871	-0.29989	0.37717	0.80379	0.13844	-0.31338	0.0062619	0.059384	0.21825	4.0561	0.54444	0.13733	0.3704	-0.020116	0.072194	-0.30455	0.0067088	0.027732	-0.14123	0.70524	0.25713	0.08858	-0.29797	-0.11664
457	TCGA-44-2661-01A-21-2190-20	LUAD	Primary	51	-0.20837	-0.55643	-0.24641	0.27281	-1.0263	0.29332	0.42759	0.17169	0.049898	-0.38089	0.064676	0.25416	-0.4827	-0.70877	0.0032364	-0.064364	-0.059607	0.027148	0.35221	0.19849	0.24746	0.062058	-0.019107	0.051079	1.3926	-0.2107	-0.32972	0.23885	0.062693	-0.65665	1.8858	0.30107	0.22503	0.16922	0.055259	-0.27817	-0.5449	-0.19382	-0.19342	-0.57179	-0.20392	-1.5082	-0.040955	-0.94526	0.39849
458	TCGA-67-3771-01A-21-2190-20	LUAD	Primary	51	-0.18097	-0.14597	0.11123	0.038185	-0.13793	-0.68479	-0.85023	-0.24473	-1.0805	-0.15386	0.031779	-1.359	-0.54184	0.23129	-0.51049	0.43529	-0.062125	-0.48897	0.31189	0.31908	-1.2779	0.28331	0.40149	-0.4314	0.86573	0.16198	0.17147	0.25769	0.041786	-0.3573	1.045	0.16204	0.3094	0.23808	0.18596	-0.092115	-0.12415	0.05195	-0.26618	0.27134	-0.0066018	-0.33904	0.2486	-0.346	0.13594
459	TCGA-05-4249-01A-21-2190-20	LUAD	Primary	51	-0.22478	-0.43755	0.026806	0.39231	-0.53507	-0.47446	-0.22447	0.22708	0.23827	0.096551	-0.0090281	0.060208	-0.40538	-0.5657	0.063862	0.64849	0.0073064	-0.081564	0.1135	-0.13026	1.1522	-0.054937	-0.29836	0.36721	0.90632	-0.22087	-0.40299	0.27074	0.45695	-0.54797	1.0895	0.14929	0.81161	0.031606	0.050989	-0.27446	-0.3172	-0.17232	-0.11411	0.089475	0.3729	-1.7083	-0.13113	-0.73447	0.12033
460	TCGA-38-4629-01A-11-2190-20	LUAD	Primary	51	-0.12827	0.95356	-0.03994	-0.34375	-0.45765	-0.038918	0.47939	0.12698	-0.89901	-0.71864	-0.23874	0.38319	-0.54801	-0.17796	-0.38864	0.46362	0.20602	-0.527	0.37905	-0.11786	0.53492	-0.23358	-0.29494	-0.1599	0.16405	1.546	-0.36603	0.17684	0.040102	-0.38032	0.75579	0.129	1.1422	-0.086269	0.11143	-0.14715	-0.51734	-0.14014	-0.083751	-0.34387	0.14602	0.12339	0.16536	0.075804	0.12246
461	TCGA-49-4501-01A-21-2190-20	LUAD	Primary	51	-0.20158	-0.76639	-0.23736	-0.31464	-0.62398	-0.41291	0.018815	0.19031	-0.048944	-0.056973	0.1954	0.46747	-0.4273	-0.15333	-0.093182	0.38584	0.53604	0.31973	0.67812	-0.094897	0.69954	-0.11306	-0.026386	0.30855	1.0159	-0.19289	-0.28445	0.06427	-0.0028713	-0.72772	2.7629	0.27857	0.70497	0.08981	-0.00073284	-0.15243	-0.62275	-0.21621	-0.18209	0.035806	0.29114	-1.2291	-0.11126	0.0096637	0.71511
462	TCGA-05-4397-01A-21-2190-20	LUAD	Primary	51	-0.4483	0.24475	0.224	1.0151	-0.58061	0.23645	0.44812	0.086878	1.7292	1.2206	-0.071739	0.1208	-0.68317	0.42247	-0.011779	-0.16021	-0.054093	-0.24645	-0.0060764	0.085871	0.38368	-0.13943	0.26665	-0.15849	-0.45601	-0.12954	-0.4319	0.27099	0.018463	0.77041	-0.34215	-0.3255	0.0047265	0.53116	0.086588	0.40033	-0.30442	0.059141	-0.0073449	0.51914	-0.5513	1.1311	0.096514	0.298	0.12315
463	TCGA-05-4422-01A-21-2190-20	LUAD	Primary	51	-0.19032	-0.32695	-0.024345	0.48575	-0.15407	0.039538	0.091619	0.2403	-0.40885	-0.16719	1.0339	-0.47129	0.16595	0.69942	0.26439	0.40192	-0.26387	-0.46369	0.038367	0.10664	-0.54106	0.063563	-0.26776	-0.17786	2.914	0.017898	0.44117	0.38427	0.049837	-0.17927	0.12051	-0.08415	0.3855	0.28222	-0.13112	0.059936	0.20534	0.25091	0.8198	3.0689	-0.30842	-0.41418	0.022762	-0.42995	-0.45922
464	TCGA-50-5051-01A-22-2190-20	LUAD	Primary	51	-0.079822	-0.1477	-0.042304	0.61556	-0.42228	-0.22442	0.22064	-0.25386	-0.24305	-0.60297	0.66376	-0.24217	0.48081	0.50946	-0.2576	0.052134	0.39974	0.19403	-0.031288	0.041108	0.73301	-0.12745	-0.38992	0.19128	1.4821	-0.069234	-0.28751	0.12041	0.21889	0.013475	1.3207	0.19696	0.10813	0.17224	0.02866	-0.13261	-0.56091	0.1149	0.18673	1.2951	-0.17444	0.61323	0.20927	-0.81571	0.17014
465	TCGA-05-5429-01A-21-2190-20	LUAD	Primary	51	-0.23824	-0.55091	-0.14636	-0.41368	-0.36228	0.074167	0.095701	0.21472	-0.26194	-0.66863	0.6834	0.71321	-0.48789	0.059977	-0.31379	0.70161	0.71668	-0.27795	0.71431	0.28425	1.7091	-0.040775	-0.58454	0.18753	0.42128	-0.079628	-0.078626	0.016509	0.078146	-0.51183	1.687	-0.077574	1.0456	0.20394	0.044275	0.049294	-0.48071	-0.17071	0.30115	2.2765	-0.083417	-0.48234	0.069689	-0.52224	-0.15637
466	TCGA-50-5044-01A-31-2190-20	LUAD	Primary	51	-0.28452	-0.72449	0.13724	-0.10282	-0.12448	0.038633	0.28558	-0.20955	-0.21969	-0.15414	0.3463	-0.029339	-0.3215	0.079676	-0.1107	0.11762	0.6234	-0.65625	0.023306	-0.082258	-0.011282	-0.13565	-0.90938	0.17107	0.022275	0.058361	-0.29645	0.37225	0.2073	1.3752	2.0085	0.24945	0.68013	0.022551	0.002636	-0.0097035	-0.30226	0.05976	0.058131	-0.65836	-0.29369	0.27762	0.31319	-0.12881	0.068889
467	TCGA-64-1679-01A-11-2190-20	LUAD	Primary	51	-0.23887	-0.041233	-0.1296	0.42937	-0.01364	-0.015587	-0.24123	0.3723	0.048722	0.029298	0.24024	0.35623	-0.40219	-0.47615	-0.26649	0.36749	-0.061189	-0.46587	0.21351	-0.0291	0.067978	0.14424	-0.6245	0.40024	0.34508	-0.064267	-0.15677	0.34252	0.090142	-0.67772	0.83353	-0.13332	0.18083	-0.10561	0.041818	-0.05912	-0.034074	-0.14005	-0.13658	-0.39288	0.031432	-0.67978	0.020852	-0.59242	-0.12112
468	TCGA-44-3917-01A-21-2190-20	LUAD	Primary	51	-0.18279	0.046075	0.22284	0.36436	0.21922	-0.15103	0.52816	-0.003703	-0.86917	-0.76364	0.42835	-0.39196	-0.72702	2.3827	-0.041581	0.26271	0.23546	0.21123	0.0014954	0.13757	0.33012	-0.21669	0.46591	-0.11915	1.1224	0.066476	-0.096864	0.23963	0.045849	0.91684	-0.68093	0.13991	-0.085508	0.17903	-0.07659	-0.093073	0.59529	0.044762	0.060026	0.23201	-0.1354	0.94395	0.036886	-0.4195	0.037424
469	TCGA-05-4250-01A-21-2190-20	LUAD	Primary	51	-0.20939	0.23021	-0.26529	0.060129	-0.3335	0.01409	0.097641	0.050474	0.24766	-0.3864	-0.27497	0.087518	-0.7647	-0.010347	-0.20166	0.99109	-0.058106	0.29862	0.94286	-0.10973	0.34306	-0.29116	-0.023254	0.8169	0.50044	-0.22464	-0.29696	0.14741	0.1825	0.054595	1.6078	0.037575	0.75148	0.032627	-0.16359	-0.084783	-1.096	-0.43494	-0.15609	0.081021	0.77593	0.20023	-0.3116	0.31103	-0.11927
470	TCGA-38-4625-01A-21-2190-20	LUAD	Primary	51	-0.24505	1.1887	0.41325	0.90706	-0.66955	0.2799	0.70869	0.081785	-0.35351	-0.52941	0.36494	0.85056	-0.6079	1.089	-0.16685	0.32666	0.35581	0.10977	-0.13143	-0.2412	0.57412	-0.2571	0.11855	-0.11949	0.4942	0.019663	-0.29355	0.26514	0.035533	-0.052246	0.97731	0.1482	0.070918	-0.043276	-0.0092277	-0.0933	0.20696	-0.11751	0.02094	0.89043	0.07358	0.65443	-0.080663	-0.075042	0.087438
471	TCGA-49-4505-01A-21-2190-20	LUAD	Primary	51	-0.23285	-0.5636	-0.1054	0.38571	-0.21602	-0.40095	-0.24286	0.32142	-0.034507	-0.15711	0.035906	0.1815	-0.61522	-0.32315	-0.15248	0.07617	-0.19754	-0.23101	0.07473	-0.06117	0.83258	-0.11486	-0.70687	0.27163	1.0398	-0.18926	-0.30408	0.19895	0.056713	-0.59464	2.8055	0.1974	0.4989	-0.020329	-0.15067	-0.21828	-0.48226	-0.49907	-0.16364	0.12538	0.30372	-1.2188	-0.16605	-0.89706	0.35177
472	TCGA-05-4398-01A-21-2190-20	LUAD	Primary	51	-0.34834	0.16313	0.076214	0.46342	-0.54818	0.36203	0.64492	0.096076	-0.44764	-0.31723	0.014442	0.0048766	-0.65352	1.0363	-0.28381	0.22848	-0.20072	-0.36388	-0.024772	0.043556	0.63927	0.01034	-0.13497	0.54186	0.77021	0.31132	-0.13611	0.29077	0.093727	-0.26832	0.42099	0.11302	0.46488	0.30916	-0.056865	-0.061244	-0.25657	-0.061118	0.048108	-0.44961	0.19076	-0.32745	0.052579	-0.11532	-0.36163
473	TCGA-05-4426-01A-21-2190-20	LUAD	Primary	51	-0.23887	-0.30126	-0.3	-0.52669	-0.64392	0.2437	0.41674	-0.17208	-0.31916	0.27816	0.19149	0.34681	-0.52152	-0.61426	-0.82235	0.72381	0.30544	-0.54304	0.43193	-0.1996	0.53984	0.2555	-0.57943	0.243	1.07	0.20912	-0.29022	0.076179	0.0044155	-0.87573	5.156	0.85377	0.59228	0.44673	0.1568	0.095791	-0.74455	-0.069938	-0.17819	0.85655	0.68288	-1.1427	0.26486	-0.61055	0.26732
474	TCGA-50-5066-01A-21-2190-20	LUAD	Primary	51	-0.21164	-0.56213	-0.09398	0.26289	-0.76718	-0.39071	-0.20629	0.044215	0.62712	-0.42188	0.059342	0.21303	-0.43152	0.79084	-0.010371	0.82627	0.31253	0.34539	0.27792	-0.24773	-0.31043	0.051211	-0.058495	0.36869	0.68834	-0.0011684	-0.25489	0.37173	0.1411	1.3043	3.329	0.50576	0.16002	0.060036	0.04001	0.072972	-0.15357	0.14552	-0.18568	-0.57761	0.3129	-0.28341	-0.084554	-0.062422	0.010261
475	TCGA-80-5607-01A-11-2190-20	LUAD	Primary	51	-0.16141	-0.13758	-0.20574	-0.19271	-0.4462	-0.5141	-0.43695	-0.26365	0.24346	-0.074807	-0.16313	-0.26155	-0.48401	-0.026312	0.044234	-0.12229	0.48017	0.063937	0.3463	-0.095916	0.79466	-0.23437	-0.11441	0.33137	1.0913	-0.058184	-0.30572	0.19491	0.099656	0.63594	3.5649	0.68647	0.32226	0.44042	0.22673	-0.055705	-0.73564	-0.037392	-0.062428	0.74817	-0.026728	-0.67179	0.1221	-0.44991	0.40816
476	TCGA-50-5045-01A-31-2190-20	LUAD	Primary	51	-0.21819	-0.6796	-0.16409	-0.044718	-0.53778	-0.15098	-0.17509	0.13783	-0.28392	-0.75644	0.32174	0.82492	-0.44724	0.079603	0.17205	0.56987	0.061147	0.072723	0.15357	0.010268	0.765	-0.050004	-0.53251	0.16825	0.60558	0.020209	-0.057802	0.45427	0.11041	-0.31244	2.4285	0.38666	0.41997	-0.11541	0.01163	0.011196	-0.44177	0.033756	0.029561	-0.14158	0.096833	-1.1715	0.18155	-0.38653	0.1561
477	TCGA-64-1680-01A-11-2190-20	LUAD	Primary	51	0.11641	-0.27932	-0.37799	-0.2172	-0.26496	-0.1839	0.25719	0.039313	-0.28176	-0.39637	0.31538	0.87424	-0.23063	-0.56198	-0.29561	0.26389	-0.19372	0.012693	0.47237	0.13408	0.8637	-0.28757	-0.22938	0.27527	0.84668	-0.10632	-0.34265	-0.043202	-0.026788	-0.89007	3.253	0.5045	0.12088	-0.12693	-0.1161	-0.1262	-0.60641	-0.25149	0.018233	0.11272	0.10354	-1.4284	-0.11549	-0.8278	0.20807
478	TCGA-44-3918-01A-21-2190-20	LUAD	Primary	51	-0.25792	-0.10699	0.0029449	0.48212	-0.3618	-0.27449	-0.54576	0.094873	0.54146	0.28612	0.28479	0.05942	-0.74654	-0.14249	-0.051526	0.3782	-0.45963	-0.51439	-0.091216	0.038406	0.10887	-0.11349	-0.083437	0.62212	0.81157	-0.029198	-0.065173	0.27038	0.18887	0.4988	0.35248	0.029569	0.15536	0.25815	-0.032499	0.0051829	-0.53247	-0.16812	0.1403	-0.0058989	-0.25218	-0.57612	0.18754	-0.76847	-0.25114
479	TCGA-05-4384-01A-21-2190-20	LUAD	Primary	51	-0.14547	-0.88448	-0.23857	0.34236	-0.26811	-0.16784	-0.16681	0.21263	0.72784	0.15248	0.40951	-0.32579	-0.31992	-1.2959	-0.1785	0.24724	-0.46661	-0.2709	0.061321	0.05666	1.5735	-0.38041	-0.31379	0.37478	2.685	-0.074645	-0.24747	-0.025236	0.19222	-0.65015	3.4745	0.43357	-0.037907	0.14782	-0.22259	-0.10101	-0.65974	-0.29349	0.069208	2.3085	0.11898	-1.6546	-0.25218	-0.84386	0.31341
480	TCGA-38-4626-01A-21-2190-20	LUAD	Primary	51	-0.13371	-0.15249	-0.30417	-0.6985	-0.7688	0.30666	0.75842	-0.068791	0.18441	0.13899	0.40931	0.43481	-0.45042	-0.31734	-0.50089	0.33151	0.24541	-0.37452	0.34103	-0.18471	0.13336	-0.0073507	-0.57609	0.10963	1.3592	0.15986	-0.33844	0.054642	0.15706	-0.45668	5.2872	1.0626	0.45181	0.2423	0.062383	-0.24232	-0.78159	-0.086176	-0.083668	0.57504	0.68072	-0.9715	0.27356	-0.66631	0.32773
481	TCGA-49-4506-01A-21-2190-20	LUAD	Primary	51	0.0071487	0.92095	-0.17026	-1.4684	-0.96784	-0.97883	-0.30601	-0.50606	-1.3063	-0.94026	0.090833	-0.41932	-0.3102	0.63826	-0.24731	0.542	0.61317	0.0044014	0.23999	-0.14969	-1.0642	0.4399	0.62516	-0.18308	0.70011	0.25383	-0.17036	0.40085	0.17715	1.5044	-1.4534	0.28374	1.5447	0.045936	0.49963	-0.2435	-0.42874	0.35892	0.024296	1.2878	0.29321	0.25758	0.30653	0.49	0.49287
482	TCGA-05-4402-01A-21-2190-20	LUAD	Primary	51	-0.10796	-0.57647	-0.0711	0.23272	-0.40252	0.004685	0.14848	0.1736	1.678	1.1833	0.61633	-0.057556	-0.24262	-0.030501	-0.30607	0.10684	-0.25394	-0.14672	0.04471	-0.022918	0.63965	-0.10186	-0.31329	0.22079	0.14229	-0.11379	-0.3764	0.11214	0.16069	-0.51101	0.53718	0.073884	0.34799	0.35121	-0.010818	-0.16971	-0.51763	-0.038238	-0.0064172	-0.31389	-0.042398	-0.6687	-0.060884	-0.75637	0.089666
483	TCGA-05-4427-01A-22-2190-20	LUAD	Primary	51	-0.15057	-0.023647	0.042983	-0.52312	0.47784	0.14019	0.63265	-0.018838	-0.82204	-0.67067	-0.063551	0.30179	-0.75903	0.37263	-0.71902	0.063664	0.18046	-0.45232	0.26499	-0.24257	0.91727	-0.25243	-0.011309	0.12785	0.11535	0.083846	-0.47454	0.42928	0.011104	-0.14648	-0.99098	0.0016057	0.25794	-0.021519	-0.068734	0.042569	0.61026	0.59695	0.31025	1.5512	-0.057949	0.55435	-0.16811	2.3136	0.36544
484	TCGA-50-5068-01A-21-2190-20	LUAD	Primary	51	-0.17558	-0.32346	-0.23003	-0.56477	-0.23768	-0.73266	-0.37712	0.040703	-0.71443	-0.53727	0.09818	0.69403	-0.62419	-0.31476	0.21903	0.13672	0.21361	0.083608	0.35678	0.12142	0.65488	-0.11721	-0.051711	-0.07059	0.67156	0.11692	-0.39092	0.32363	-0.01853	0.46119	2.0914	0.18633	0.42251	0.0046526	-0.022938	-0.10775	-0.55076	-0.15826	-0.09051	0.57982	0.074314	-0.89784	0.1563	-0.5923	0.2298
485	TCGA-80-5608-01A-11-2190-20	LUAD	Primary	51	-0.15477	-0.8021	-0.34426	-0.20416	-1.1543	-0.48538	0.010067	-0.062516	-0.59824	-0.26331	0.24843	-0.49635	-0.17614	-0.26604	-0.30094	0.69889	-0.13458	-0.3035	-0.024049	0.20437	0.46319	0.55924	-0.7662	-0.253	1.8981	0.2527	-0.1302	0.37192	0.34375	0.34752	2.7955	0.70743	0.08578	0.50459	0.4713	-0.025164	-0.92017	0.45798	-0.035686	0.12999	0.20193	-0.98068	0.48558	-0.64548	-0.015795
486	TCGA-55-5899-01A-21-2190-20	LUAD	Primary	51	0.0078915	0.36883	0.0068353	0.66088	-0.36454	0.063976	0.24575	0.090736	-0.31882	0.010112	0.21024	0.44141	-0.65883	1.1207	-0.16532	0.79406	-0.10443	-0.28001	0.010344	-0.022511	0.53037	-0.23828	0.018899	0.18831	0.08716	0.1188	0.095007	0.3614	0.11364	1.1256	-0.18573	0.1234	-0.084459	0.38991	-0.031952	0.085517	-0.37933	0.047758	0.12667	-0.50142	-0.25517	0.12251	0.14565	-0.78986	0.27525
487	TCGA-83-5908-01A-31-2191-20	LUAD	Primary	51	-0.11632	0.084254	-0.070443	0.27738	-0.46283	-0.58198	-0.47905	0.13018	-0.42762	-0.28505	0.3268	0.33249	-0.63417	0.24516	0.073834	-0.064325	0.249	0.29271	-0.0070364	0.0035574	0.576	-0.31843	-0.14856	0.29734	0.3376	0.076878	-0.35777	0.31158	0.16865	2.1708	0.99329	0.087329	0.095463	0.27187	0.020438	0.0045013	-0.50524	-0.14038	0.046469	-0.42531	-0.080484	0.029503	0.004749	-0.36828	0.064013
488	TCGA-50-5942-01A-31-2191-20	LUAD	Primary	51	-0.0259	-0.5122	-0.099161	1.1455	-0.36183	-0.1286	-0.36891	0.074333	-0.091481	-0.013393	0.41119	0.22749	-0.76531	-1.1508	-0.049058	-0.10503	-0.18428	-0.21179	0.096244	0.1578	0.87245	-0.42611	-0.67633	0.57394	0.72593	-0.21908	-0.25674	-0.13571	-0.11343	-0.94997	2.6532	0.063512	0.59041	0.054238	-0.25422	0.055977	-0.82552	-0.41811	-0.17885	0.74039	0.45762	-1.9529	-0.095374	-1.0985	-0.074423
489	TCGA-64-5774-01A-41-2191-20	LUAD	Primary	51	-0.074059	0.86877	0.35677	0.41655	-0.27441	-0.15727	0.28771	0.21086	-0.91268	-0.3577	0.8697	-0.62626	-0.83338	1.5062	-0.62222	0.86698	-0.017178	0.49647	0.10208	0.22006	-0.29074	-0.13675	0.41017	0.1261	2.9042	0.23601	-0.43535	0.07899	0.045219	-0.4178	-1.9569	0.033233	0.41928	0.25264	0.15002	0.032097	0.28384	0.22505	0.10662	0.93593	-0.3331	0.84052	0.2197	-0.50866	-0.14474
490	TCGA-44-6147-01A-13-2191-20	LUAD	Primary	51	-0.16694	-0.47617	-0.18217	0.36748	-0.19045	-0.35427	-0.72791	0.20594	0.53871	0.1806	0.18588	0.35327	-0.40681	-0.028286	-0.14658	0.24757	-0.37309	0.031609	-0.076988	0.55823	0.62613	-0.049154	-0.42273	0.20453	0.69546	0.036991	0.11988	0.23703	0.0070391	-0.39995	3.2884	0.40894	0.29012	0.24121	-0.068962	-0.1904	-0.25371	-0.23173	-0.03587	0.059135	0.19043	-1.5086	0.30098	-0.8743	0.048318
491	TCGA-75-6211-01A-13-2191-20	LUAD	Primary	51	-0.21878	0.39254	0.13511	-0.084708	0.28417	0.90068	1.1006	0.0056617	-0.84629	-0.32226	0.29393	-0.52252	0.076451	0.74222	-0.23191	1.0162	0.091904	0.42005	0.36139	-0.00083845	-0.058039	0.49589	0.36865	-0.13058	1.358	0.24284	-0.084174	0.34556	0.067762	0.46648	-0.90758	0.21612	-0.11729	0.12546	0.20456	-0.17587	-0.097879	0.29963	-0.044535	-0.079584	-0.17225	0.27201	0.34804	-0.38554	0.21451
492	TCGA-50-6592-01A-13-2191-20	LUAD	Primary	51	-0.14455	-0.14434	-0.14737	-0.54418	-0.73273	-0.27646	-0.23212	-0.41663	-0.84083	-0.24109	0.064656	-0.15932	-0.51782	0.072687	-0.92456	0.61652	0.1265	-0.74861	0.024066	-0.091569	-0.62233	0.41044	-0.47122	-0.065931	0.17901	0.11402	-0.28833	0.36833	0.24085	0.72207	-0.1363	0.13205	1.1006	0.33647	0.25926	-0.062143	-0.23066	0.17472	-0.097046	0.56175	-0.0055797	0.40348	0.49873	0.36409	-0.18991
493	TCGA-49-6742-01A-13-2191-20	LUAD	Primary	51	-0.13242	-0.7813	-0.36494	-0.6003	-0.64536	-0.208	-0.48378	0.053475	-0.26878	0.23785	0.25929	-0.24484	-0.39088	-0.57597	-0.66986	0.75156	-0.19472	-0.24589	0.20746	0.37317	0.26682	0.36592	-0.5749	-0.023105	1.3746	0.17294	-0.13509	0.15024	0.11311	-0.45329	3.0665	0.56243	0.16788	0.060086	0.039851	-0.25565	-0.38708	0.0057848	-0.079383	1.2121	0.29048	-0.4397	0.37621	-0.48133	-0.015381
494	TCGA-91-6829-01A-23-2191-20	LUAD	Primary	51	-0.22877	-0.25612	-0.065981	-0.10398	-0.40461	-0.31166	-0.68278	0.17762	0.0010399	-0.058307	0.60841	0.96285	-0.37863	0.38528	-0.079157	1.0519	-0.27742	-0.52283	0.14173	-0.015656	-0.12524	0.43033	-0.38868	0.056458	0.95277	-0.057984	0.29519	0.22574	0.016068	-0.20015	0.038328	-0.017289	0.7837	0.36406	0.10987	0.066883	-0.54672	-0.12568	-0.030361	0.093988	0.43872	-0.16953	0.92984	-0.24369	-0.31515
495	TCGA-91-6849-01A-13-2191-20	LUAD	Primary	51	-0.15741	-0.9052	-0.41051	-0.30128	-0.57891	0.2202	0.21136	-0.065744	0.50104	-0.02244	0.13374	-0.57567	0.34776	-0.35309	-0.18965	0.507	-0.51731	-0.11643	0.15119	0.17883	0.051865	0.20417	-0.16979	0.22732	1.2475	-0.031123	0.070279	0.189	0.1212	-0.32192	0.96397	0.32167	0.13306	0.19932	0.081893	-0.091048	-0.63551	0.08875	-0.0087231	1.1907	-0.1109	-1.3802	0.35095	-0.67578	-0.043481
496	TCGA-55-6971-01A-13-2191-20	LUAD	Primary	51	-0.21002	-0.1908	0.010287	-0.15332	-0.3856	-0.39178	-0.082371	0.043104	-0.52861	-0.38202	0.31489	0.24205	-0.25921	0.49052	-0.13094	0.013414	0.23716	-0.079165	0.055771	0.14412	0.59253	-0.027719	0.35783	0.044294	1.7209	0.019945	-0.25846	0.61097	0.096643	1.7036	1.6748	0.1613	0.22075	0.39005	0.1132	0.013562	-0.39278	-0.087213	0.16622	0.56534	-0.42876	-0.23296	0.46795	-0.16123	0.0014044
497	TCGA-50-5930-01A-31-2191-20	LUAD	Primary	51	0.12149	0.026583	-0.33521	-0.96401	-1.1564	-0.32822	-0.44	-0.76498	-0.80931	-0.41437	0.2471	-0.72178	-0.428	0.81907	-0.75399	-0.30421	0.60375	0.083266	0.13097	-0.11002	-1.2881	-0.10046	0.26664	-0.08015	1.0964	0.23541	-0.41244	0.28785	0.2334	-0.21158	3.1623	0.82849	0.63407	0.16712	0.51101	-0.21967	-0.51261	0.17627	-0.013505	1.9299	0.64377	-0.59951	0.40493	-0.22771	0.73549
498	TCGA-64-5778-01A-41-2191-20	LUAD	Primary	51	-0.1791	-0.44787	-0.23976	-0.296	0.16536	-0.44318	-0.74596	0.069489	-0.31863	-0.5629	-0.1592	0.56729	-0.52678	-0.56925	0.070586	0.3084	-0.40262	0.20616	0.1388	0.11464	0.35447	-0.20654	-0.11437	-0.11273	0.40941	-0.15195	0.067562	0.26922	-0.001291	-0.20724	1.7142	0.0090458	0.069746	0.076114	-0.046721	-0.045332	-0.28795	-0.31817	0.031922	-0.083843	0.60685	-0.74547	0.17988	0.2204	0.027122
499	TCGA-64-5815-01A-41-2191-20	LUAD	Primary	51	-0.28131	-0.35758	-0.21583	-0.52843	-0.51942	-0.54659	-0.74684	0.1302	-0.15158	-0.36362	0.016144	0.48969	-0.339	-0.35267	-0.29773	0.59486	-0.38363	-0.51877	0.17611	-0.031662	0.15884	0.39894	-0.58515	0.23865	0.22627	0.061725	-0.048301	0.59101	0.098099	-0.37829	-0.093314	0.14765	0.86566	0.22573	0.21221	-0.086439	-0.6303	0.13219	-0.12598	-0.059902	-0.052437	-0.78168	0.20023	-0.5697	-0.60279
500	TCGA-75-6212-01A-13-2191-20	LUAD	Primary	51	-0.056307	-0.37512	-0.18149	-0.68377	-0.057207	0.054877	0.52979	0.49085	-0.81228	-0.75405	0.41408	0.79511	0.29296	-0.69661	-0.017123	-0.10083	-0.048037	-0.45482	-0.02191	0.11306	0.83116	-0.23428	-0.76737	0.10849	-0.05724	0.088693	-0.4325	0.41243	-0.045735	-0.70282	2.0681	0.17714	0.24505	-0.34425	-0.23185	-0.18983	0.87701	-0.34469	-0.22583	0.21052	-0.38714	-1.292	-0.031223	-0.57612	0.56454
501	TCGA-50-6593-01A-13-2191-20	LUAD	Primary	51	-0.22013	-0.12541	-0.02559	0.18689	0.45956	0.53064	0.44177	0.27059	-0.5424	-0.038175	0.3772	1.0014	-0.51648	-0.23745	0.077507	0.20162	-0.5389	-0.29542	0.12808	0.27959	1.0201	-0.2676	-0.35736	0.051459	0.98094	-0.14453	0.34015	0.20081	-0.083947	-0.33302	1.8204	-0.046289	0.66253	0.31774	-0.05618	-0.057818	-0.2737	-0.3301	0.14269	0.36497	0.1271	-0.64698	0.34681	-0.73792	-0.13323
502	TCGA-44-6774-01A-23-2191-20	LUAD	Primary	51	0.041238	0.81946	0.35428	1.278	-1.4753	-0.11325	-0.52988	-0.74328	-1.147	-0.44426	0.30914	-0.81461	-0.57724	1.4297	-0.98399	-0.48242	0.40472	-0.56787	0.14522	0.22188	-1.6061	-0.1533	-0.20476	-0.2001	0.97333	0.1612	-0.47557	-0.042507	0.17747	0.15953	-0.41432	0.46834	0.53491	0.20026	0.81015	-0.073968	-0.16463	0.5838	-0.21614	0.70426	0.34342	0.15399	0.26865	-0.64466	0.67971
503	TCGA-91-6830-01A-13-2191-20	LUAD	Primary	51	-0.24823	-0.69407	-0.079848	0.65127	-0.35976	0.27084	0.34673	0.11708	-0.56333	-0.068062	0.74146	0.17858	-0.43153	0.22041	-0.24521	-0.1541	-0.55436	-0.98046	0.16001	0.037099	1.1889	0.14174	-0.42248	-0.058844	0.2032	-0.11322	-0.11607	0.093292	-0.072082	-0.50155	2.8004	0.15945	0.37768	0.8076	0.01598	-0.083552	-0.73993	-0.23464	-0.10486	1.1843	0.55724	-0.77978	0.19192	-0.28883	-0.1707
504	TCGA-86-6851-01A-13-2191-20	LUAD	Primary	51	-0.36628	0.038587	-0.06331	0.61129	-0.28773	-0.15509	-0.44528	0.2922	0.021746	-0.5782	0.35838	1.0345	-0.59739	0.77394	-0.19453	0.40744	-0.051879	-0.021471	0.032429	0.050504	0.56012	-0.21214	0.13429	-0.059513	0.41721	-0.059709	-0.31842	0.74434	0.10156	2.8408	0.69846	0.13876	-0.14762	0.081763	-0.03463	0.083597	-0.12619	0.084991	0.040072	-0.57055	-0.30281	-0.6249	0.0035619	-0.48385	0.017711
505	TCGA-55-6978-01A-13-2191-20	LUAD	Primary	51	-0.36457	0.53356	-0.073585	-1.2069	0.042561	0.76242	0.80557	0.24833	-1.4798	-0.36309	0.16106	0.75944	-0.63764	1.3091	-0.26065	0.085255	0.068188	-0.34022	0.12631	0.20212	0.61136	-0.040563	-0.15675	0.20096	-0.037927	0.95558	-0.11845	0.51299	0.13566	0.087754	-0.25811	-0.098276	0.69662	0.34423	-0.028828	-0.047565	-0.36981	-0.46599	0.088761	-0.2023	0.99504	1.0217	0.64415	-0.20477	-0.023506
506	TCGA-50-5931-01A-31-2191-20	LUAD	Primary	51	-0.2073	1.8816	-0.16992	0.3179	0.24875	-0.23638	-0.18463	0.30926	-0.85543	-0.0086068	0.22795	0.98341	-0.08066	-0.34637	0.036126	0.68483	-0.23359	1.0989	-0.027395	0.12565	-0.47958	-0.03659	1.7391	0.067776	3.1213	-0.033035	0.41416	0.11665	-0.11447	-0.25988	2.7635	0.014756	0.10473	0.31789	-0.092501	-0.017414	0.23922	-0.11806	0.13778	-0.58579	0.33552	0.83667	0.23377	-0.13824	-0.097352
507	TCGA-05-5715-01A-41-2191-20	LUAD	Primary	51	-0.085358	0.98082	0.50714	-0.70341	0.20241	-0.59659	-0.46493	0.14579	-1.243	-1.0978	-0.34123	0.34863	-0.77374	0.79577	-0.26588	0.39878	0.011887	-0.31658	0.26292	0.0094994	-0.022641	0.0018525	-0.19267	0.35204	-0.23188	0.05499	-0.027963	0.4211	-0.050982	-0.68781	4.3398	-0.005218	1.6009	0.13298	-0.055869	-0.11859	-0.21977	-0.2074	0.4982	-0.94368	-0.072353	1.0374	0.045429	-0.52676	-0.071779
508	TCGA-44-5645-01A-41-2191-20	LUAD	Primary	51	-0.093292	-0.68793	-0.41298	0.16948	-0.056394	-0.51223	-0.92952	-0.05469	1.2654	0.65563	0.048335	0.22245	-0.3182	-1.1447	-0.024377	1.3551	-0.26775	-0.28548	0.19541	0.20706	0.87021	-0.019234	-0.35363	0.24362	0.50308	-0.038019	0.068328	-0.11269	0.020825	-0.74653	3.0169	0.18891	-0.034814	0.21297	-0.14084	-0.064904	-0.62514	-0.11963	-0.24339	-0.30397	0.87349	-1.7382	0.11565	-1.1403	0.15902
509	TCGA-67-6215-01A-13-2191-20	LUAD	Primary	51	-0.068522	-0.46276	-0.3928	-0.99534	-0.16199	0.84145	1.0788	0.33642	-0.40567	-0.1955	0.42052	0.63228	-0.66657	-0.56932	0.018746	0.46678	0.08855	-0.64715	0.35796	0.19566	0.68612	0.22884	-0.528	-0.34357	0.10179	-0.00021828	-0.092086	0.41989	-0.075578	-0.70354	2.4063	0.40052	0.47479	0.017359	-0.1108	-0.20529	-0.2976	-0.20089	0.1994	0.40906	0.24029	-0.75182	0.20244	-0.73372	0.23856
510	TCGA-75-6205-01A-13-2191-20	LUAD	Primary	51	-0.58577	0.9881	-0.035463	0.23135	0.21327	0.13192	0.26955	0.48877	-1.3299	-1.113	0.83174	1.6905	-1.0021	0.73853	0.51163	-0.32777	0.80005	0.16044	0.38016	0.27739	0.49802	0.24797	-0.20392	-0.60561	0.94142	-0.33125	0.35954	1.0503	-0.19281	0.39185	2.271	-0.0046906	0.77261	-0.47705	-0.06647	-0.49269	-0.41015	-0.55349	0.44888	-0.71937	-0.30774	0.12301	0.37277	-0.58529	0.55318
511	TCGA-50-6594-01A-13-2191-20	LUAD	Primary	51	-0.18445	0.093105	-0.24209	-0.1614	-0.18163	0.42676	0.62126	-0.20183	-0.60291	-0.23686	0.23865	0.36702	-0.41569	0.040778	-0.68093	1.0398	-0.71498	-0.64609	0.036193	-0.011551	-0.75735	0.36572	-0.31514	0.48473	-0.042707	0.020454	-0.10064	0.152	0.20047	-0.26586	-0.5512	0.0095317	0.79646	0.09318	0.15435	-0.17689	-0.71553	0.029304	0.052725	0.48008	0.041469	-0.29734	0.11774	0.16044	0.11501
512	TCGA-44-6775-01A-13-2191-20	LUAD	Primary	51	-0.21564	-0.25533	0.092296	0.05084	-0.44929	0.050137	0.13754	0.19039	0.11696	0.12188	0.17504	0.3025	-0.42321	-0.67022	-0.22877	0.81657	0.16318	-0.27864	0.18041	0.33083	0.15959	0.29857	-0.055528	-0.19452	0.51213	-0.13671	0.24098	0.40973	0.080197	-0.51212	0.95496	0.0053835	0.2282	0.20891	0.10672	-0.21096	-0.47224	-0.21864	-0.0404	-0.60345	-0.079131	-0.70214	0.69887	-0.28296	0.08633
513	TCGA-91-6831-01A-13-2191-20	LUAD	Primary	51	-0.18804	1.0988	-0.067746	0.064119	-0.6069	-0.94947	-0.58091	-0.048971	-1.095	-0.094911	0.34898	-1.0136	-0.088957	0.17575	-0.46794	2.2085	0.25364	0.18079	0.48788	0.36706	-0.59926	0.96302	0.9384	-0.20191	0.8912	0.27356	0.44795	0.46826	0.15788	0.51451	0.90789	0.1814	0.49612	0.36651	0.36718	-0.19977	-0.21173	0.28475	-0.1722	-0.43316	0.35047	0.72291	1.339	-0.52314	0.2548
514	TCGA-55-6969-01A-13-2191-20	LUAD	Primary	51	-0.2261	0.26984	-0.20147	-0.58199	-0.35966	-0.75608	-0.96312	0.24195	-0.83745	-0.92151	0.071954	0.53534	-0.17113	1.8096	-0.16772	1.6841	-0.034602	0.37834	0.27832	0.056592	-0.48073	0.54353	0.47073	-0.10303	0.56759	0.32531	0.34767	0.56099	0.092484	0.31906	0.61412	0.37497	-0.21018	0.078917	0.23091	0.083125	-0.43829	0.24089	-0.095835	-0.79753	-0.37041	-0.57542	0.52079	-0.78294	-0.017288
515	TCGA-55-6970-01A-13-2191-20	LUAD	Primary	51	-0.27469	-0.88918	-0.38214	-0.22755	-0.4774	-0.40392	-0.4511	0.18871	0.67959	0.089763	0.2859	-0.47478	-0.36229	-0.27921	-0.24243	0.45479	-0.53229	-0.32536	0.0612	-0.019663	0.40547	0.33164	-0.038828	0.18752	1.2523	0.056966	0.20503	0.40601	0.13941	-0.63432	3.2797	0.43864	-0.19546	0.39966	0.21852	-0.12163	-0.40561	0.01682	-0.0034672	0.96244	0.094078	-0.5547	0.41222	-0.42997	-0.37251
516	TCGA-50-5932-01A-31-2191-20	LUAD	Primary	51	-0.14841	-1.2537	-0.62092	-0.1573	-1.2382	-0.53476	-0.20817	-0.04922	0.18972	0.078559	0.27663	0.23676	-0.0047029	-1.2338	-0.25328	0.13446	-0.3636	-0.019735	0.044393	0.090856	0.28341	0.15943	-0.68457	-0.22709	1.3424	0.082105	-0.063669	0.27334	0.091429	-0.57206	5.5372	1.2401	0.030339	0.274	0.047235	-0.47151	-1.0674	-0.20318	-0.076562	0.38918	1.8513	-1.9588	0.28884	-1.0538	0.071852
517	TCGA-44-5644-01A-41-2191-20	LUAD	Primary	51	-0.20845	0.18825	0.47461	0.61407	0.017918	-1.2793	-1.1159	-0.024238	-0.38874	-0.30969	1.0612	-0.62789	-0.50388	1.2906	-0.12112	0.87426	-0.15649	0.40672	0.10282	0.00081648	0.70379	0.51821	0.11944	-0.018488	1.0193	-0.011575	-0.17803	0.35318	0.16861	0.65105	0.32315	-0.012078	0.65869	0.16311	0.22632	-0.055199	0.80657	0.68854	0.10709	1.0621	-0.045196	-0.07895	0.25155	-0.76399	0.59218
518	TCGA-50-5946-01A-13-2191-20	LUAD	Primary	51	-0.15069	0.4978	-0.090781	-0.51023	-0.3383	-0.19362	0.42979	-0.021242	-0.28828	0.24764	0.35382	-0.85839	-0.53953	0.045261	-0.47831	0.88688	0.089362	-0.35044	0.27494	0.06444	-0.57559	0.1745	0.15332	-0.15315	0.43938	0.14657	-0.14659	0.1907	-0.028828	-0.041437	1.8514	0.33018	1.0818	0.19752	0.04625	-0.10964	-0.04229	-0.04952	-0.073138	0.7568	-0.026051	0.62549	0.16758	0.007638	0.36334
519	TCGA-67-6216-01A-13-2191-20	LUAD	Primary	51	-0.34487	-0.37211	-0.21911	0.089265	0.33677	0.026407	-0.24169	0.29824	0.46059	-0.076302	0.19041	0.50975	0.18765	-0.52219	0.15291	0.027636	0.19069	0.13523	-0.027854	0.38108	0.62937	-0.12114	-0.39336	0.16343	0.37162	-0.16201	0.18011	0.55529	0.14404	-0.58176	1.5864	-0.05979	0.26035	0.10833	-0.1765	-0.17749	-0.49311	-0.33629	0.1644	-0.083276	-0.096882	-1.5377	-0.19621	-0.77426	0.17234
520	TCGA-75-6206-01A-13-2191-20	LUAD	Primary	51	-0.076301	-0.61166	-0.034266	-0.07175	0.13316	0.33279	0.041037	0.14506	-0.13208	-0.39453	0.46771	0.19419	-0.21704	-1.1266	-0.19737	0.2786	-0.24776	-0.50084	0.055987	0.2061	0.82653	-0.16965	-0.35818	0.20611	1.9286	0.020663	0.19209	0.18036	0.069616	-0.015408	1.9011	0.43308	-0.09387	0.4369	-0.17468	-0.016139	-0.65449	-0.1066	0.051072	0.3021	-0.31876	-1.8453	0.16247	-1.1004	0.088337
521	TCGA-50-6595-01A-23-2191-20	LUAD	Primary	51	-0.2278	0.068767	-0.013585	-0.68618	-0.56346	-0.51621	-0.46624	0.034494	-1.1045	-0.54298	-0.12772	0.19846	-0.39261	0.3738	-0.42319	1.25	0.1906	-0.68024	0.69682	0.21045	-0.28902	0.49165	-0.30987	-0.22082	-0.17816	0.23462	0.12412	0.34724	0.13643	0.14813	1.3512	0.21992	1.6682	0.033338	0.3534	-0.02858	-0.48742	0.041957	-0.051459	0.057305	0.2223	0.31145	0.89392	-0.36757	-0.51453
522	TCGA-91-6835-01A-13-2191-20	LUAD	Primary	51	-0.343	-0.55515	-0.083716	-0.23719	-0.30654	0.95366	0.75049	0.33774	-0.16691	-0.29825	0.12439	0.77526	-0.22829	-0.033532	-0.12303	0.096372	0.39407	0.028136	0.14784	0.20217	-0.060152	-0.081111	0.35086	0.34124	0.71553	-0.13004	-0.052374	0.20768	-0.078654	-0.81706	2.111	-0.023719	0.12147	0.09468	-0.17871	-0.082609	0.30318	-0.35772	-0.20282	-0.70771	0.59633	-0.47725	-0.058088	0.25173	-0.026842
523	TCGA-49-6743-01A-13-2191-20	LUAD	Primary	51	-0.39818	-0.39874	-0.16799	0.27572	0.031943	1.0979	1.2574	0.056032	-0.37205	-0.13809	1.0061	-0.056895	-0.64343	0.094802	0.090407	0.894	0.19046	-0.13405	0.12683	0.22759	0.25393	0.23349	0.40762	0.21573	0.6707	-0.1672	-0.22842	0.37852	0.02766	0.25968	0.47448	-0.041211	0.30061	0.31855	0.031609	0.12041	0.48698	0.10913	0.038531	0.059992	0.0055482	0.69465	0.078839	0.40988	0.31664
524	TCGA-55-6982-01A-13-2191-20	LUAD	Primary	51	-0.41655	-0.91507	-0.025782	0.13051	-0.20405	0.78832	0.49967	0.26329	0.25473	-0.12865	-0.057111	0.13643	-0.48335	-0.13605	0.37414	0.66684	-0.14087	0.15606	0.038194	0.1827	0.63175	-0.24055	-0.047946	-0.031252	0.17871	-0.059368	0.15849	0.51253	0.018179	0.41524	1.4263	-0.032525	-0.12625	0.25104	-0.054651	0.15899	-0.6007	-0.22565	0.066279	-0.75646	-0.53226	-1.1322	0.14649	-0.70884	0.14837
525	TCGA-50-5933-01A-31-2191-20	LUAD	Primary	51	-0.25821	0.24273	-0.28953	-1.3774	0.010874	-0.23839	-0.0013901	0.11546	-1.6922	-0.93804	-0.10923	0.35754	-0.62903	-0.44891	-0.37132	0.67544	-0.058339	-0.68054	0.39291	-0.080451	0.34244	0.41822	0.095009	-0.4034	0.055351	-0.030735	0.32964	0.67674	-0.12904	-0.18381	1.1411	0.23432	0.88587	-0.12358	0.055693	-0.28082	-0.31173	-0.23116	0.040026	0.63308	-0.11456	0.241	0.36779	0.10124	-0.1794
526	TCGA-64-5779-01A-41-2191-20	LUAD	Primary	51	-0.18984	0.058231	-0.079819	0.181	-0.35831	-0.60734	-0.053798	-0.013815	-0.62148	0.13452	0.31552	-0.91403	-0.44059	0.45916	-0.20394	0.68867	-0.074054	0.86202	0.15212	0.042134	0.70949	0.13718	0.88417	-0.022609	1.4791	0.20322	-0.12001	0.22131	0.027367	0.092113	0.58998	0.22719	0.62194	0.16144	0.077976	-0.13074	0.071285	-0.02287	0.046718	0.047313	-0.10108	0.037076	0.18495	-0.46347	0.43393
527	TCGA-50-5944-01A-13-2191-20	LUAD	Primary	51	-0.22688	-0.44367	-0.32504	0.84196	-0.42026	0.82159	0.72148	0.37606	-0.51878	-0.1161	0.85275	-0.10747	-0.33396	-0.23533	-0.29737	-0.16524	-0.54011	-0.24663	0.089772	-8.95e-05	0.93463	-0.35977	-0.40915	0.60453	1.4513	-0.21766	-0.22476	0.087033	-0.09464	-1.1126	3.2777	0.15376	-0.12353	0.64153	-0.26694	-0.064649	-0.50412	-0.51558	-0.040801	0.38519	0.57159	-1.9116	-0.20257	-1.083	0.31357
528	TCGA-67-6217-01A-13-2191-20	LUAD	Primary	51	-0.32889	-0.55744	-0.10841	0.157	-0.021609	0.21523	0.20879	-0.041102	0.2029	0.070059	0.073357	0.12996	-0.50737	-0.16494	-0.025278	0.39973	-0.33944	-0.055079	-0.087581	0.16357	0.89911	-0.21091	-0.081464	0.044809	0.54968	0.11059	0.14566	0.1018	-0.094943	-0.11575	1.9009	-0.084844	0.16803	0.1877	-0.14187	-0.052642	-0.595	-0.20816	-0.10971	0.20783	-0.32544	-1.1795	0.063376	-0.92451	0.42476
529	TCGA-86-6562-01A-13-2191-20	LUAD	Primary	51	-0.13286	-0.29482	-0.025635	0.44485	-0.42011	0.28087	0.17348	0.41717	1.3036	0.50748	1.0007	0.89143	-0.4701	-0.21084	-0.3431	-0.3332	0.61228	-0.68935	0.20405	0.43682	1.0064	-0.0035405	-0.49059	0.033876	0.23965	-0.24972	-0.18818	0.18943	-0.024148	-0.87772	1.3321	-0.0044656	0.13475	0.057981	0.011671	-0.15944	0.2057	-0.33392	0.27404	1.225	-0.18333	-0.75935	0.030462	-0.77791	0.42
530	TCGA-50-6597-01A-23-2191-20	LUAD	Primary	51	-0.14449	-0.58751	-0.33486	0.18504	-0.51976	-0.043814	0.074733	-0.26701	0.36859	-0.28197	0.52174	0.60398	-0.54517	0.092338	-0.11795	0.89279	0.12605	0.62128	0.44825	-0.083627	1.6432	0.081392	0.1984	0.012013	0.26895	-0.01501	-0.17014	0.13603	0.056887	0.087865	1.7298	0.31938	0.93799	-0.0046886	-0.10082	-0.08655	-0.56197	-0.088958	0.20635	0.51215	0.5369	-0.69275	-0.035121	-0.073392	0.46731
531	TCGA-44-6777-01A-13-2191-20	LUAD	Primary	51	-0.291	-0.30209	-0.28004	-0.021646	-0.76363	0.10135	0.012347	0.17434	-1.0233	-0.034359	0.11154	-0.2556	-0.40919	0.068858	-0.1359	0.49852	-0.19183	-0.2098	-0.064406	0.42644	-0.17664	0.29753	-0.56471	0.088578	0.47561	-0.063077	0.35779	0.5297	0.0029395	-0.57958	2.888	0.14657	0.38067	0.40151	0.13868	-0.20392	-0.47389	-0.066342	-0.14209	-0.65202	0.44248	-1.3049	0.33813	-0.79178	-0.15235
532	TCGA-91-6836-01A-23-2191-20	LUAD	Primary	51	-0.25189	0.0028703	-0.10565	0.28831	-0.44718	0.67383	1.0737	0.10243	-0.42406	-0.11948	-0.20783	0.10023	-0.53381	0.69345	-0.5799	0.60166	0.017992	-0.91791	0.46274	-0.0078166	0.55087	0.011135	0.31483	0.26843	0.44006	0.090122	-0.27444	0.46538	0.27238	-0.31575	0.54398	-0.093936	1.3379	0.28688	0.27718	-0.11728	-0.094082	0.012243	-0.032124	0.97446	0.4487	1.4526	0.18777	-0.54855	0.080988
533	TCGA-49-6744-01A-13-2191-20	LUAD	Primary	51	-0.27381	-0.038637	0.21967	1.1652	-0.30421	0.010377	-0.047676	-0.010768	-0.23879	0.52516	0.15942	-0.74754	-0.45458	-0.54204	-0.96913	0.82728	0.20891	0.043462	0.38138	0.33924	0.42382	0.15949	-0.039283	-0.058378	1.1048	-0.11859	-0.27102	0.28666	0.050399	-0.030249	4.512	0.67257	0.03489	-0.0026024	0.0087542	-0.028384	-0.22489	-0.052674	-0.18621	0.19665	0.4941	-0.93671	0.069829	0.47213	0.76496
534	TCGA-55-6979-01A-13-2191-20	LUAD	Primary	51	-0.25909	-0.050772	0.11025	0.30834	-0.42787	0.64979	0.49257	0.25531	-0.59388	-0.33223	0.11609	0.70592	-0.61754	0.98469	0.27607	0.70835	-0.2974	-0.50817	0.26187	0.13358	0.64909	-0.07139	-0.1488	0.38298	0.81468	0.010438	-0.01642	0.45412	-0.061252	0.66098	0.36302	0.053186	0.40687	-0.058248	-0.060283	0.24895	-0.26721	-0.11814	0.29084	-0.45449	-0.5533	-0.026573	-0.13698	0.24745	-0.31147
535	TCGA-50-5936-01A-31-2191-20	LUAD	Primary	51	-0.26127	-0.16156	-0.20824	0.092223	0.31673	0.08684	0.38635	0.29131	-0.010766	-0.5397	0.85337	0.6779	-0.47587	-0.72896	0.089284	0.80026	0.41905	-0.42278	0.18558	0.56002	0.80613	-0.060214	-0.22479	0.15231	1.3395	-0.067381	0.094496	0.42051	-0.078733	0.16057	2.2702	0.0888	0.27779	-0.015158	-0.044221	-0.21019	-0.1248	-0.41597	0.3422	0.029978	0.14286	-0.14263	0.090618	-0.55934	0.046946
536	TCGA-80-5611-01A-31-2191-20	LUAD	Primary	51	-0.28904	0.60342	0.23544	0.41322	0.081503	0.94541	0.7798	0.24185	-0.627	-0.077297	0.24913	-0.059589	-0.36491	0.19742	0.026574	0.35817	0.081459	-0.28983	-0.089398	-0.087611	-0.50731	-0.15831	0.59921	0.015349	-0.23309	-0.039946	-0.26649	0.68846	-0.10558	0.94257	-0.46563	-0.10607	-0.51575	-0.093065	-0.097293	0.20497	-0.30413	-0.13582	0.088177	-0.45395	-0.22828	-0.30844	-0.17436	-0.060983	-0.038948
537	TCGA-44-6144-01A-13-2191-20	LUAD	Primary	51	-0.30353	-0.10887	0.18971	0.16584	0.41584	0.47979	0.87472	0.34413	0.12603	-0.17159	0.47782	0.2263	-0.50715	0.81141	0.020917	-0.13455	0.19522	-0.19938	-0.16263	0.073916	0.19167	0.0036131	0.076895	-0.29907	1.2479	-0.0073506	-0.21086	0.10308	0.0034197	1.0772	0.91752	-0.039594	-0.046006	0.13437	0.051558	-0.28044	-0.18291	-0.13248	0.48959	0.55513	-0.20039	0.087606	0.13348	-0.69552	0.041324
538	TCGA-38-6178-01A-13-2191-20	LUAD	Primary	51	-0.30479	-0.36564	-0.32031	0.097857	0.1813	-0.2201	-0.59561	0.32107	-0.1141	-0.61701	0.28921	0.48395	-0.57818	0.39031	0.051893	0.4074	-0.050141	-0.34527	0.0053713	0.016644	0.88867	0.017297	-0.28339	-0.12584	1.1256	-0.25963	0.23031	0.064577	-0.0030118	-0.6318	1.0835	-0.019776	0.54484	0.10517	-0.14513	-0.08803	0.12405	-0.11139	0.26135	0.34772	-0.1196	-0.60521	-0.084115	-0.80268	0.23956
539	TCGA-55-6543-01A-13-2191-20	LUAD	Primary	51	-0.26495	-0.56215	-0.15196	0.19606	-0.65621	-0.42248	-0.69809	0.2267	-0.47536	-0.22385	0.11541	0.19561	0.32182	-0.007799	-0.17351	0.86466	-0.1899	-0.68705	0.26088	0.36914	0.63366	0.44076	-0.52596	0.16349	0.88337	0.15399	0.057394	0.48062	0.27689	-0.64861	2.5612	0.13541	0.13614	0.2032	0.47016	-0.28666	-0.91048	0.19419	0.026633	0.18557	0.85625	-1.4793	0.46608	-0.80716	-0.2673
540	TCGA-50-6673-01A-13-2191-20	LUAD	Primary	51	-0.098236	-0.56502	-0.10236	0.29257	0.070669	1.5252	1.4272	0.14573	0.24034	-0.12071	0.19904	0.63602	-0.58243	-0.63683	-0.11548	0.098974	-0.29482	-0.17606	0.20198	0.16734	0.78297	-0.33935	-0.2587	0.37599	0.13638	-0.18307	0.0051085	0.018189	-0.05922	-0.80773	2.0299	0.37108	0.85172	0.21475	-0.16754	-0.010857	-0.13631	-0.056623	-0.077201	0.14598	-0.20835	-0.6771	0.118	-0.72521	-0.15993
541	TCGA-44-6778-01A-13-2191-20	LUAD	Primary	51	-0.29482	-0.16854	0.027024	0.32649	-0.36069	-0.28373	-0.34196	0.14494	-0.2885	-0.60844	0.091583	0.11305	0.16292	0.82472	-0.1575	0.5808	-0.012383	-0.36237	0.094825	-0.064781	0.0062517	0.68326	0.2834	0.20493	1.3809	0.0568	0.1494	0.65038	0.14773	1.1495	3.2071	0.39573	-0.17582	0.45171	0.41149	-0.21309	-0.54013	0.24703	0.19643	-0.20462	0.31231	-0.1276	0.20865	-0.65459	0.029566
542	TCGA-91-6840-01A-13-2191-20	LUAD	Primary	51	-0.36914	-0.13093	-0.11362	-0.06793	0.35977	-0.053336	-0.21723	0.70264	0.092548	0.042389	0.67558	1.0433	0.10884	-0.68446	0.073246	-0.23487	0.53918	-0.21035	0.41955	0.16959	1.0927	0.014652	0.14845	0.62041	0.52481	-0.14742	-0.16786	0.31718	0.0075019	-0.35214	2.258	0.49051	-0.26726	0.23433	-0.062211	0.067835	0.079447	-0.032826	0.10192	-0.16526	0.027843	-0.39401	0.056699	0.34445	0.091584
543	TCGA-49-6745-01A-13-2191-20	LUAD	Primary	51	-0.38336	-0.065064	-0.46056	-0.32494	0.018148	0.089605	0.076388	0.38712	-0.60265	-0.10973	0.47712	0.74583	-0.34259	-0.37444	-0.1743	0.86802	0.41638	-0.066942	0.61354	-0.035487	0.44152	0.06197	-0.080304	0.14357	0.56735	0.0060085	0.13599	0.34204	0.058867	0.28418	1.562	0.27403	0.39532	0.26411	-0.052925	0.072437	-0.66413	-0.069784	0.16193	-0.67208	0.21341	-0.62566	0.16247	-0.1298	-0.24164
544	TCGA-55-6981-01A-13-2191-20	LUAD	Primary	51	-0.76197	0.033926	0.057793	0.71578	0.19797	1.7146	1.8649	0.61772	-0.016248	-0.26313	1.0407	1.2471	-0.88958	1.4575	0.20485	-0.91651	0.23293	-0.62111	0.09322	-0.3242	1.6925	-0.014413	-1.0211	-0.38235	0.71868	-0.40384	-0.36729	0.70387	-0.042696	-1.0429	1.4299	-0.2283	0.61766	-0.331	-0.20617	-0.40214	-0.18221	-0.66011	0.55744	-0.67455	-0.88631	-0.9368	0.062981	-0.38503	0.69414
545	TCGA-50-5939-01A-31-2191-20	LUAD	Primary	51	-0.17493	-0.53454	-0.21052	0.21461	-0.56474	-0.5063	-0.62728	0.027424	0.5674	-0.03787	-0.098128	-0.21644	-0.15134	0.26931	-0.091932	0.8518	-0.32234	0.12995	0.19522	0.21183	-0.61074	0.34016	0.1458	0.14522	0.50135	0.011017	0.28702	0.46363	0.12267	-0.58518	1.5831	0.2777	-0.0234	0.18263	0.21183	0.096677	-0.5428	0.19084	0.023411	-0.61472	0.40198	-0.88716	0.43603	-0.67493	-0.25599
546	TCGA-44-5643-01A-41-2191-20	LUAD	Primary	51	-0.1458	0.74107	-0.3872	-2.0705	0.31729	0.50475	1.0271	-0.019057	-1.6553	-0.99987	0.20014	0.30231	-0.54074	0.84472	-0.36335	0.59738	-0.024583	0.82649	0.10556	-0.02578	0.18922	0.34584	1.2496	-0.30281	0.48445	0.020614	0.17092	0.20993	-0.034884	0.42123	0.68675	0.058455	0.55061	0.31089	0.1112	-0.13993	0.56127	0.33974	-0.099374	0.24289	-0.0095076	1.1609	0.12734	0.41164	-0.49489
547	TCGA-44-6145-01A-13-2191-20	LUAD	Primary	51	-0.29396	-0.37538	-0.13947	-0.31626	-0.55182	-0.17069	-0.10802	0.10296	-0.83475	-0.51232	0.37223	-0.21866	-0.48557	-0.29975	-0.29279	0.21885	-0.026617	-0.50398	0.18097	0.077404	0.13909	0.083258	0.64813	-0.1723	0.38054	-0.065453	-0.099822	0.37682	0.070299	0.60672	0.88841	0.10601	0.39255	0.25653	0.13784	-0.20078	-0.46361	0.00020457	0.1183	0.13252	-0.017214	-0.75566	0.024446	0.0018431	0.15064
548	TCGA-75-6203-01A-13-2191-20	LUAD	Primary	51	-0.16426	-0.35976	-0.39266	-0.29527	-0.9105	0.50243	0.037947	0.24167	-0.46303	-0.25033	0.020089	0.45847	0.30801	-0.016725	-0.15673	1.0587	-0.45055	-0.23251	0.1351	0.048773	0.35553	0.49316	-0.84163	0.075464	0.61124	0.11989	-0.1596	0.39442	0.17975	-0.4171	2.7712	0.26737	0.23345	0.3054	0.4057	-0.18134	1.299	0.20745	-0.19703	-0.32111	-0.014258	-1.6732	0.25114	-0.83258	-0.32603
549	TCGA-50-6590-01A-23-2191-20	LUAD	Primary	51	-0.18024	-0.33071	0.099308	0.5617	-0.40693	-0.63771	-1.1479	0.14357	0.3427	-0.23282	-0.20534	-0.21577	-0.61695	1.0194	0.36974	0.81468	0.077469	0.37809	0.099363	0.33524	-0.47636	0.12005	0.30847	-0.052187	-0.087576	0.11126	0.45951	0.73654	0.087741	0.36655	0.79733	0.51007	0.11415	0.10923	0.06098	0.043923	-0.25262	0.019207	-0.023994	-1.0156	0.26892	-0.69515	0.79311	-0.60791	-0.038168
550	TCGA-55-6712-01A-13-2191-20	LUAD	Primary	51	-0.27793	-0.12711	-0.092844	0.13239	-0.63491	0.88572	0.63812	0.31015	-0.30205	-0.3261	0.29955	0.64633	-0.62797	0.34963	0.2048	0.013026	0.11589	0.054798	0.28063	0.32497	1.1423	-0.073044	-0.01112	0.071818	0.61225	-0.075242	0.0029268	0.7496	-0.0030641	0.4303	1.4475	-0.00042626	0.11382	0.070403	-0.11843	-0.10284	-0.035354	-0.08258	0.32331	-0.10627	0.15269	-0.37642	0.1402	-0.65928	0.4309
551	TCGA-44-6779-01A-13-2191-20	LUAD	Primary	51	-0.17936	0.22911	-0.013343	-0.2818	-0.75213	-0.17812	0.0050198	0.31017	-1.3243	-0.71613	0.45944	0.26204	-0.59242	-0.31949	0.0069779	0.91572	0.38161	-0.10251	0.45335	-0.047035	0.70809	0.093986	0.52551	-0.38819	0.075835	0.00073145	-0.12518	0.32845	0.053583	1.5372	1.52	0.35149	0.55536	0.088948	0.037591	-0.080161	-0.37123	-0.1007	0.42145	0.27874	0.033057	0.71703	0.093201	-0.48801	0.60338
552	TCGA-91-6847-01A-13-2191-20	LUAD	Primary	51	-0.33165	-0.20544	0.21132	-0.074705	0.3053	0.45688	0.026116	0.50822	-0.88062	-0.65885	0.096472	0.95696	-0.55962	0.1671	-0.085321	0.3428	0.17896	-0.62056	0.27635	-0.18506	0.75303	0.15615	0.097924	0.38865	0.4796	-0.021215	0.1958	0.2159	-0.050882	-0.012801	-1.3813	-0.04951	1.6501	0.11722	0.12949	0.13068	0.10114	0.21099	-0.07847	0.27552	-0.26903	0.4893	0.25042	0.17505	0.17902
553	TCGA-49-6761-01A-13-2191-20	LUAD	Primary	51	-0.18333	-0.069574	-0.16882	-0.90168	-0.55622	-0.57008	-0.97308	0.12533	-1.0705	-0.73561	0.45876	1.0301	-0.41846	0.15562	-1.862	1.415	0.10505	-0.44579	0.62557	0.013872	0.79671	0.23227	0.18446	0.11549	0.56178	0.035808	-0.1161	0.41051	0.075309	0.88525	2.1951	0.29312	1.069	0.13717	-0.0032988	-0.044641	-0.44781	-0.06948	-0.028488	0.56274	-0.088974	-0.94882	0.28866	-0.6358	-0.10604
554	TCGA-75-7027-01A-13-2191-20	LUAD	Primary	51	-0.11827	0.15359	-0.12266	-0.74567	-0.25839	0.035162	-0.10259	0.15551	-0.93687	-0.27536	0.5245	-0.30656	-0.45018	0.91469	-0.17298	0.85135	0.094269	-0.82386	0.40403	0.084932	0.63856	0.35039	0.34073	-0.25903	0.28056	0.15007	-0.020412	0.13484	0.059609	0.38885	0.15159	0.46921	0.27885	0.3038	0.11195	0.11724	0.1063	0.072871	-0.10447	0.65922	-0.2256	0.53324	0.35393	-0.53295	-0.38465
555	TCGA-50-5941-01A-31-2191-20	LUAD	Primary	51	-0.16582	0.37838	-0.29459	0.11689	0.017318	0.20473	0.60245	0.41729	-1.0121	-0.33666	0.32284	0.65336	-0.75352	0.04899	0.09423	0.14535	0.31619	0.26932	0.35571	0.44255	-0.19732	0.00099496	0.013806	0.053006	0.87333	-0.23775	-0.14663	0.52353	-0.10209	1.0162	3.0747	0.43682	0.45248	0.25516	-0.10171	-0.19079	-0.085849	-0.38931	0.013979	-0.16464	1.2244	-0.1795	-0.004347	-0.20577	0.28611
556	TCGA-64-5781-01A-41-2191-20	LUAD	Primary	51	-0.14236	-0.2803	-0.13528	-0.36693	-0.32778	0.15714	0.36966	0.23743	-0.89925	-0.71266	0.74982	0.1505	-0.69122	0.61527	-0.15893	0.86659	0.45446	-0.037913	0.31871	-0.046801	0.60611	-0.048064	0.4287	-0.097243	0.31374	0.022653	-0.2519	0.21666	-0.00055523	0.95149	-0.38574	0.33917	0.97345	0.067541	-0.068403	0.045258	-0.20467	-0.18368	0.36668	0.16758	-0.10957	0.1647	0.059153	-0.023611	0.49611
557	TCGA-44-6146-01A-13-2191-20	LUAD	Primary	51	-0.18191	-0.50873	-0.19166	-0.31347	-0.64364	0.23474	-0.060492	0.25567	-0.31746	-0.61007	0.75042	1.1242	-0.45516	-0.36117	-0.39774	-0.092139	-0.11531	-0.72132	0.094154	0.036187	1.7822	0.025068	-0.58045	0.090156	-0.12099	-0.034071	0.31159	0.12712	0.081711	-0.61266	2.9476	0.15766	0.54357	0.2205	-0.094109	-0.012067	-0.92358	-0.32807	0.67072	1.4525	-0.053328	-1.9862	-0.012856	-0.83871	0.36905
558	TCGA-75-6207-01A-13-2191-20	LUAD	Primary	51	-0.26422	0.40768	-0.23038	0.081695	-0.29465	0.59675	0.26765	0.20626	-0.10327	-0.50142	0.044029	0.58993	-0.71045	1.588	-0.31538	0.20214	0.035138	-0.8044	0.32479	-0.009588	1.4484	-0.17578	0.32265	0.24375	-0.30941	0.54526	0.60337	0.073652	-0.085269	-0.49809	1.4829	-0.027187	0.39083	0.1773	-0.18516	0.15127	0.52219	0.43215	-0.031746	0.027526	0.58148	0.35152	-0.061793	0.64698	-0.4088
559	TCGA-50-6591-01A-13-2191-20	LUAD	Primary	51	-0.17883	0.067805	0.57899	0.50652	0.3531	0.32404	0.089247	0.52241	0.39002	-0.10496	-0.048838	0.75363	-0.58523	0.25978	-0.25636	0.39186	0.014824	-0.34468	0.17568	0.25459	-0.3918	0.26353	-0.49794	0.062918	-0.27063	0.2765	0.2479	0.51851	0.12912	-0.67459	-0.74399	-0.2128	-0.1734	0.57528	0.097735	0.25558	0.036222	-0.047974	0.2899	-1.0212	-0.41806	1.8102	0.34476	-0.82197	0.34183
560	TCGA-71-6725-01A-13-2191-20	LUAD	Primary	51	-0.18308	-0.12591	-0.16671	-0.58545	0.052482	0.81191	1.1897	0.23358	-0.8537	0.4247	0.92852	1.1019	-0.66973	1.0324	-0.0043562	0.14941	0.55185	-0.53349	0.46558	0.071065	1.8088	0.21009	-0.2891	-0.13959	-0.081218	0.0093759	-0.14423	0.46742	0.026429	-0.84263	0.79309	0.43347	0.33318	0.47422	-0.067102	-0.23783	-0.20703	-0.13547	0.36342	1.0709	0.41465	-0.85283	0.22658	-0.63413	0.65
561	TCGA-91-6828-01A-13-2191-20	LUAD	Primary	51	-0.22157	-0.43827	-0.23264	-0.10438	-0.86911	0.22956	-0.11666	0.35137	0.11136	-0.040467	0.54977	0.89776	-0.56963	-0.11888	-0.18671	0.18899	0.42296	-0.020852	0.20386	0.15713	1.2877	-0.079251	-0.009494	0.28405	0.15889	-0.1024	-0.072925	0.5979	0.13462	-0.18811	1.1903	0.28806	0.18486	0.17488	-0.018102	0.11806	-0.20366	-0.11938	0.043373	0.082575	-0.21371	-0.71973	0.040372	-0.83628	-0.072325
562	TCGA-91-6848-01A-13-2191-20	LUAD	Primary	51	-0.21339	-0.080657	-0.31472	-0.62284	-0.69215	-0.21772	-0.35917	0.072261	0.17275	-0.071028	0.098945	0.39592	-0.20364	0.58224	-0.17427	1.2401	-0.22801	-0.2943	0.32829	0.17177	-0.66306	0.49082	-0.13162	0.015088	0.63613	0.20769	0.42314	0.42842	0.097778	1.0374	3.4622	0.62245	0.48397	0.37728	0.25829	-0.15666	-0.53927	0.09413	-0.049372	-1.0052	0.47262	0.42639	0.56154	-0.43121	0.16191
563	TCGA-49-6767-01A-13-2191-20	LUAD	Primary	51	-0.29316	0.23202	-0.30773	-1.235	0.84418	0.149	-0.19623	0.64101	-1.0138	-0.40335	0.53524	1.0655	-0.68462	2.2886	-0.52038	1.0047	0.35443	0.17566	1.1554	-0.39461	2.0654	0.36842	0.69047	-0.19955	-0.41186	-0.042085	0.044586	0.50514	0.018153	0.47954	1.8741	-0.19832	1.1325	0.16874	0.021622	0.57723	0.90628	-0.085653	0.10559	0.69499	0.46264	0.89019	0.16873	0.40414	0.25398
564	TCGA-75-7030-01A-13-2191-20	LUAD	Primary	51	-0.28223	-0.85354	-0.40638	-0.78019	-0.28627	-0.21395	-0.70456	0.37466	0.039242	-0.062181	0.547	1.3567	-0.3092	-0.70436	-0.17431	0.43766	-0.17485	0.28634	0.38093	0.2668	1.5389	-0.14187	-0.13699	0.09879	1.0007	-0.18528	0.16318	0.27791	-0.017305	-0.56763	3.6551	0.27984	0.54845	0.2964	-0.11372	0.018952	-0.52078	-0.37513	0.017409	0.59466	-0.052242	-2.1889	0.087229	-0.90496	-0.017571
565	TCGA-75-7031-01A-13-2192-20	LUAD	Primary	51	-0.091863	0.011122	0.17998	0.73269	-0.61213	0.7936	0.86893	0.20126	0.43417	0.30153	0.9644	0.040362	0.3775	0.66011	-0.075881	-0.084263	-0.41725	-0.38018	-0.26278	-0.016554	-0.19198	-0.38074	0.39351	0.060793	2.0682	0.13505	0.35662	0.14466	-0.038159	0.57145	-1.1178	0.046877	0.044122	0.076033	-0.16982	0.23391	-0.27387	-0.21769	0.57255	0.10851	-0.2331	-0.35545	-0.02917	-0.9414	-0.0044226
566	TCGA-78-7148-01A-13-2192-20	LUAD	Primary	51	-0.10943	-0.36057	-0.075293	-0.11957	-0.72466	-0.21952	0.039806	0.14826	-0.82152	0.27515	0.95601	0.0042932	-0.06267	-0.27996	-0.46028	0.35809	-0.48621	-0.60917	0.30117	0.29896	0.33954	0.064642	-0.16857	-0.01862	1.8538	0.16488	0.069114	0.19403	0.16275	-0.38295	-0.49357	0.30807	0.36884	0.63579	0.20182	0.00029168	-0.38201	0.10907	0.055797	1.0845	0.084535	-0.3946	0.24681	-0.59245	-0.037027
567	TCGA-78-7158-01A-13-2192-20	LUAD	Primary	51	-0.011748	0.52111	-0.10864	0.052396	-0.51579	-0.85396	-0.44437	-0.030729	-0.68249	-0.27344	0.22908	0.52169	-0.46941	-0.58927	-0.28828	0.026753	0.86859	0.11817	-0.025206	-0.035363	-1.316	-0.18309	-0.17291	-0.085326	0.293	-0.041634	0.30976	0.24379	0.10867	-0.77959	0.34884	0.74714	0.97427	0.032769	-0.024248	0.037494	-0.30409	-0.041485	-0.094035	1.0565	-0.14682	-0.71215	0.026401	-0.89277	0.22308
568	TCGA-93-7348-01A-23-2192-20	LUAD	Primary	51	0.013716	0.026639	-0.091238	-0.50835	-0.85479	-0.6897	-0.75933	-0.4115	-0.26523	0.012646	0.60864	0.38315	-0.24813	-0.61752	-0.65493	-0.046988	1.0167	0.36616	0.29969	0.3458	-1.2831	-0.35437	0.19531	0.14154	0.95348	0.18801	-0.023894	0.29571	0.20896	-0.41175	1.4423	1.0884	0.26015	-0.076323	0.32205	-0.10586	-0.59585	0.4233	0.039064	-0.26192	0.68315	-1.5396	0.18387	-0.44018	0.4723
569	TCGA-78-7536-01A-13-2192-20	LUAD	Primary	51	-0.15603	0.33469	-0.090247	-1.5466	-0.25988	-1.567	-0.0031082	0.47742	-1.5202	-0.92509	0.32284	-0.36471	-0.095815	0.42719	0.19323	0.54573	0.2713	-0.088397	0.076506	0.10355	0.07437	-0.011534	1.5996	-0.43168	1.9885	0.12279	-0.099984	0.49216	0.014897	0.4589	-1.9339	0.36047	-0.27967	-0.021624	0.053264	-0.2077	0.11705	-0.019359	0.0072583	-0.16509	-0.11816	0.22798	0.042562	-0.23631	-0.19502
570	TCGA-53-7624-01A-13-2192-20	LUAD	Primary	51	-0.16674	-0.028512	0.31525	0.72532	-0.98622	-0.3566	0.15423	-0.29208	-1.2695	-0.42423	0.040213	-1.1304	-0.58755	-0.98112	-0.4879	0.56153	0.59561	-0.58259	0.21253	-0.0947	0.98154	-0.034844	0.2813	-0.052606	0.12431	0.1953	-0.12864	0.25935	0.15044	0.64873	-0.79572	0.33442	0.22094	0.37525	0.30158	-0.0096942	-0.41394	0.16038	0.075192	1.1095	0.1328	1.573	0.13873	0.064532	0.3021
571	TCGA-44-7669-01A-23-2192-20	LUAD	Primary	51	-0.1002	0.37918	0.36018	1.1476	-0.6268	-0.088639	0.037537	-0.29993	-0.56886	-0.5374	-0.16332	-0.74241	0.28893	1.4913	-0.36946	-0.20858	0.82806	2.311	-0.0034736	-0.23661	-0.79777	-0.13847	1.6405	0.26338	0.97698	0.15605	0.25814	0.33783	0.14673	1.4026	1.9027	0.54614	-0.065784	0.26319	0.50403	0.25827	-0.41908	0.34494	0.1993	0.19895	0.2189	0.92228	0.05617	-0.40457	0.048535
572	TCGA-44-7672-01A-21-2192-20	LUAD	Primary	51	0.044644	0.19394	-0.33642	-0.42066	-1.1563	-0.65819	-1.0645	-0.52465	-0.846	-0.27224	0.42213	-0.81445	-0.28878	-0.6103	-0.91705	0.042671	1.2343	0.74719	0.33913	0.049942	-3.1562	-0.42563	0.038349	-0.087592	1.6915	0.33641	0.50115	0.52988	0.3749	-0.10456	3.1642	1.2933	0.012985	0.38675	0.54915	0.098836	-0.48038	0.59301	-0.058652	0.57702	0.77879	-1.7196	0.16298	-0.47902	0.15402
573	TCGA-55-7911-01A-13-2192-20	LUAD	Primary	51	-0.29736	-0.026786	0.047146	0.36619	-0.13948	0.24483	0.25125	0.1007	-0.30073	-0.28564	-0.20406	0.11843	-0.60553	-0.63647	-0.097725	0.20078	0.078493	-0.32848	0.17774	0.041846	0.58849	-0.20648	-0.37455	0.12879	-0.21157	-0.0087812	0.16334	0.42321	0.116	0.49837	-0.49628	0.44591	-0.077852	0.087977	-0.04902	0.19562	-0.52188	-0.12893	0.099206	0.048946	-0.26178	0.25362	0.30121	-0.57104	-0.14667
574	TCGA-95-7947-01A-13-2192-20	LUAD	Primary	51	-0.34887	-1.1042	-0.20336	0.62924	-0.56118	-0.73167	-0.76511	-0.18606	0.95279	0.34289	0.4148	-0.40236	0.056296	-0.53825	-0.073596	1.7195	0.88831	1.3812	1.1662	-0.68978	-0.45344	-0.28125	1.1992	0.21843	0.80073	0.087568	-0.23034	0.38561	0.40139	-0.14582	0.40657	0.48266	-0.49757	0.2258	0.20582	0.14499	-0.97126	0.32735	-0.078464	0.84711	0.97894	-0.58054	-0.18897	0.29717	0.53645
575	TCGA-95-7039-01A-13-2192-20	LUAD	Primary	51	-0.1575	-0.053819	-0.14954	-0.16654	-0.17573	0.43127	0.91259	0.095787	-0.77374	-0.61112	0.19946	0.87357	-0.62921	-0.34253	-0.16445	-0.1804	-0.14279	-0.37205	0.11392	0.025204	0.80777	-0.20387	-0.52705	0.028674	1.4119	-0.071294	0.012001	0.17691	0.061871	-0.42358	2.9272	0.67226	0.13945	-0.0051387	-1.45e-05	-0.20846	-0.46658	-0.1242	0.2423	0.17891	1.1107	-0.10543	0.039701	-0.84704	0.33696
576	TCGA-78-7149-01A-13-2192-20	LUAD	Primary	51	0.16403	-0.17689	-0.075675	-0.32039	-0.05618	-0.42573	-0.08704	-0.13026	-1.1406	-0.70344	0.39469	-0.80778	0.033824	-0.54132	-0.58383	-0.23553	0.32095	-0.050132	0.2151	0.11452	0.26899	-0.62397	0.14478	-0.19072	1.4598	0.16022	-0.0045597	9.33e-05	0.03333	-0.76892	1.0016	0.6449	0.19854	-0.20551	0.22052	0.0097681	-0.42469	0.20485	-0.18828	2.2513	0.27855	-1.4412	0.052216	-0.26299	0.77871
577	TCGA-78-7159-01A-13-2192-20	LUAD	Primary	51	0.096143	1.3703	0.49559	1.1779	-0.6217	-0.44016	-0.73293	-0.60834	-1.3822	-0.1591	1.0095	-1.4326	-0.62899	0.32957	-1.2641	-0.23373	1.3116	-0.074379	0.49787	0.25998	-1.7335	-0.5966	0.61659	0.03447	1.7092	0.29567	0.024805	0.053792	0.1451	0.78005	-0.61061	0.69259	0.12483	0.35023	0.60437	0.091511	0.42237	0.32229	-0.29993	1.6969	0.50489	-0.30181	0.26942	-0.53601	-0.46042
578	TCGA-99-7458-01A-13-2192-20	LUAD	Primary	51	-0.071424	-0.25311	0.14901	0.75156	-0.51813	-1.0868	-0.76628	-0.46878	-0.65646	-0.69451	-0.41383	-0.81983	-0.65257	-0.57908	-0.69346	-0.44689	0.089704	0.063188	0.11193	-0.12551	0.40158	-0.93545	-0.1156	0.55211	0.55759	-0.057897	-0.44012	-0.12852	0.17661	-0.084371	2.577	0.78363	0.1777	-0.19236	-0.061381	-0.17234	-0.022483	-0.091698	-0.28864	0.77694	0.4265	-0.89718	-0.067201	-0.7701	0.72028
579	TCGA-78-7537-01A-13-2192-20	LUAD	Primary	51	0.098619	-0.69288	0.16032	-0.55142	-0.56741	-0.61953	-0.30635	-0.032208	-0.82977	-0.081277	0.47149	-0.71531	-0.2326	-0.012062	-0.75394	0.57516	0.54773	-0.072755	0.75551	0.15885	1.238	-0.19438	0.022192	-0.046362	1.9005	0.056591	-0.16927	0.18237	0.10999	-0.6559	0.59946	0.47254	-0.15274	0.11798	0.042177	-0.022853	-0.70402	0.081323	-0.075362	1.9041	-0.053847	-1.6243	0.30035	-0.57975	0.34562
580	TCGA-53-7626-01A-23-2192-20	LUAD	Primary	51	0.019726	-0.32365	-0.16935	-0.33611	-0.95945	-0.94682	-0.9176	-0.40746	-0.63548	-0.87647	0.28532	0.33986	-0.5163	-0.50652	-0.79613	0.025079	0.85768	0.62908	0.93201	-0.47186	-0.56757	-0.37808	-0.033646	0.19583	0.84216	0.15752	-0.47593	0.32299	0.27599	-0.20967	2.7548	0.91	0.21617	-0.18715	0.25431	-0.075292	-0.24409	0.27923	-0.070116	0.51304	0.75279	-1.0278	-0.041767	-0.54679	0.66516
581	TCGA-55-7728-01A-13-2192-20	LUAD	Primary	51	-0.0802	-0.32422	-0.0077451	-0.17801	-1.1251	-0.56706	-0.43821	-0.071261	-0.8299	-0.33069	0.54809	0.36658	-0.39855	-0.35189	-0.51399	0.31463	0.56908	-0.28546	0.33199	-0.062558	1.1172	0.022889	-0.56826	0.012253	0.4358	0.11402	0.52932	0.3104	0.17145	0.15062	1.286	0.47581	0.52079	0.39604	0.53639	-0.029986	-0.86092	0.16699	-0.003027	1.1646	0.03084	-1.5147	0.20803	-0.55096	-0.2334
582	TCGA-69-7760-01A-21-2192-20	LUAD	Primary	51	-0.31477	-0.34168	0.17589	-0.03168	0.40365	0.50071	0.6432	-0.11157	-0.93874	-0.22686	0.017624	-0.13	-0.34779	0.020223	-0.6239	0.18215	-0.36438	-0.61872	0.38628	-0.25564	1.4165	-0.25085	-0.038654	0.037885	0.97603	-0.044605	-0.14798	0.18306	0.22033	-0.83606	-1.2182	0.23461	0.49098	0.31429	0.11175	-0.03663	-0.11272	-0.086647	0.098912	0.55601	0.029406	0.086474	0.074428	0.38358	0.2173
583	TCGA-55-7910-01A-13-2192-20	LUAD	Primary	51	-0.071278	1.1465	0.15977	-0.13888	-0.70612	-0.13792	-0.39845	-0.68132	-1.4076	-0.16905	0.90761	-1.6667	-0.57537	1.3594	-0.97179	0.19563	0.53268	0.3955	0.34969	0.47292	-0.43313	-0.013952	2.0207	0.068138	1.6515	0.19391	0.069461	0.33778	0.25827	0.17903	-1.8952	0.61737	-0.20373	0.48386	0.57908	-0.030995	-0.07385	0.37726	0.21491	0.86001	0.3274	-0.08071	0.43364	-0.62292	0.50042
584	TCGA-95-7948-01A-13-2192-20	LUAD	Primary	51	-0.2602	-0.072973	-0.33445	0.43379	-0.62037	-0.3562	0.079735	0.23751	-0.2456	0.26283	-0.02113	0.72235	-0.54424	-0.34826	-0.18953	0.50698	0.85265	0.49726	0.5775	-0.19287	1.4935	-0.16236	0.18477	0.45566	0.46734	0.013914	0.032091	0.42509	0.16589	-0.59336	0.14257	0.28325	-0.31736	-0.087155	-0.085427	-0.0011119	-0.76734	-0.22879	0.13092	0.59181	-0.015722	-1.2053	0.017214	-0.27653	0.55247
585	TCGA-95-7043-01A-13-2192-20	LUAD	Primary	51	-0.011352	1.2716	1.5414	2.0939	-0.56944	1.3207	1.6881	-0.20754	0.3076	-0.20435	0.55501	0.80217	-0.74563	1.7127	-0.60834	-0.18538	0.7626	-0.46302	0.30678	0.21248	-0.46379	-0.27388	0.38129	-0.15096	-0.21954	0.043517	-0.13282	-0.020729	0.10512	-0.54314	1.4995	0.47213	0.00081802	0.17576	-0.10484	-0.010537	0.0086541	0.044043	-0.33599	0.057062	0.030349	-0.24637	0.04851	0.67557	0.20034
586	TCGA-78-7150-01A-23-2192-20	LUAD	Primary	51	0.02303	0.20426	0.18411	0.5584	-0.0038755	-1.4337	-0.093647	-0.33157	-1.3765	-0.70012	-0.21712	-1.2553	-0.66008	0.83349	-0.70691	-0.39075	0.56499	-0.52855	0.15639	0.096254	0.037085	-0.19236	-0.19555	-0.15372	1.4191	0.18457	-0.15698	-0.012047	0.022492	-0.44	-1.9258	0.46583	0.32081	-0.0068169	0.34423	-0.062902	0.25328	0.24664	-0.16155	1.1983	0.26871	0.34578	0.40169	0.49305	0.35839
587	TCGA-78-7160-01A-13-2192-20	LUAD	Primary	51	-0.066071	-0.31756	-0.053681	-1.1144	-0.71761	-0.96258	-0.28887	-0.31472	-1.3256	-0.79056	0.11361	0.11706	-0.23563	-0.48184	-0.60218	0.23325	0.14161	-0.0036381	0.2596	-0.2492	-0.6122	0.031606	0.5555	0.037152	1.3394	0.18686	-0.2105	0.37379	0.25111	-0.074887	1.3887	0.46098	0.20108	0.20199	0.39588	-0.13114	-0.4464	0.43743	-0.082088	1.3569	0.28695	-0.91124	0.35844	-0.44692	-0.0079736
588	TCGA-73-7498-01A-23-2192-20	LUAD	Primary	51	-0.0042272	-0.91201	0.024235	-0.042632	-0.53796	-0.39165	-0.30326	0.019014	0.097627	-0.35837	0.072082	-0.21698	-0.53967	-1.3789	-0.41713	-0.25132	0.3589	-0.15129	0.12584	0.053843	0.97402	-0.67108	-0.21347	0.167	2.1073	0.11456	-0.30978	-0.043341	0.15394	-0.96907	2.0313	0.84394	-0.12217	0.19476	-0.1308	0.033908	-1.0163	-0.079816	-0.088282	2.3069	0.062334	-1.8769	-0.0020842	-1.052	0.10617
589	TCGA-78-7539-01A-13-2192-20	LUAD	Primary	51	-0.029539	-0.5719	0.097088	0.044832	-1.0787	-0.099602	0.014876	-0.04914	-0.41783	-0.26605	0.26432	0.64144	-0.71867	-0.36509	-0.53251	-0.0085513	0.32593	-0.056125	-0.083824	-0.036008	0.31582	-0.72307	-0.28252	-0.0074069	0.4754	-0.25628	-0.31389	0.15398	0.18612	0.44656	0.16467	0.59229	0.44767	-0.053909	-0.17243	-0.017432	-0.716	-0.18986	0.29863	0.47215	-0.02666	-1.4623	-0.27515	-0.85285	0.27627
590	TCGA-78-7633-01A-13-2192-20	LUAD	Primary	51	0.075213	-0.86385	0.17172	1.0005	0.035292	-0.065439	0.33848	-0.095318	-0.22156	1.2308	0.27496	-0.55486	-0.29599	-1.1561	-0.62388	-0.50524	-0.04651	-0.74653	-0.045952	-0.0063311	1.1927	-0.479	-0.11966	0.18873	2.0993	0.080646	-0.29746	-0.047252	0.21764	-0.61526	2.0376	1.1375	-0.11748	0.67387	0.076375	0.09503	-0.91207	0.067514	0.017389	3.5798	0.070343	-1.246	0.26277	-0.94667	0.5564
591	TCGA-86-7711-01A-13-2192-20	LUAD	Primary	51	0.12287	0.60882	0.56088	0.76241	-0.58542	1.1333	0.38925	-0.95361	-1.63	0.68841	0.82696	-1.4965	-0.42212	0.41606	-1.015	-0.92211	1.3655	-0.32718	0.14733	-0.58742	-3.1332	-0.0070245	0.67091	-0.29038	0.86164	0.35237	-0.14607	0.16542	0.32369	-0.17052	-0.68109	0.59492	-0.046457	0.50677	1.0284	0.15651	-0.61345	0.66606	-0.38684	0.60225	1.0595	-0.74976	0.11238	-0.11746	-0.93485
592	TCGA-69-7761-01A-31-2192-20	LUAD	Primary	51	-0.012947	-0.0019911	0.047744	-0.33835	-0.5847	0.04872	-0.16792	-0.1347	-0.60455	-0.13594	0.48216	-0.45472	-0.47776	0.52252	-0.57545	0.47979	0.61479	0.7112	0.90562	0.23456	0.61674	-0.42027	0.28222	0.34578	0.73616	0.013845	-0.13646	0.20661	0.23719	-0.098039	-0.28746	0.52894	0.69331	0.38386	0.2503	0.16276	-0.53649	0.052786	-0.0038586	0.86198	0.52392	-0.35295	-0.095491	-0.39478	0.3908
593	TCGA-97-7937-01A-13-2192-20	LUAD	Primary	51	-0.30947	-0.42044	-0.10521	0.22911	-0.60367	-0.36425	0.051089	0.11544	-0.15964	-0.26604	0.18558	0.13561	-0.58601	0.20932	-0.17556	-0.36601	0.69669	-0.096341	0.201	-0.082577	0.52285	-0.2844	-0.54178	0.17838	1.2021	-0.12832	-0.23321	0.21424	0.20059	-0.43853	-0.074336	0.46916	0.18337	-0.062025	0.054765	-0.12284	-0.04508	-0.045859	0.064707	-0.27501	-0.20728	-1.2802	0.3707	-0.73905	0.46458
594	TCGA-86-7955-01A-21-2192-20	LUAD	Primary	51	-0.23621	0.24344	-0.32414	0.37955	-0.033527	0.15757	0.53791	-0.24502	-0.78517	-0.61072	0.020269	-0.32647	-0.61775	0.22271	-0.12221	0.0058862	-0.2687	-0.71813	0.13748	0.19214	0.6411	-0.022105	0.23473	0.28904	0.51222	0.13444	0.10378	0.081784	0.18348	-0.51701	-0.82334	0.68757	0.22433	0.16345	0.26074	-0.027179	-0.44278	0.060059	-0.064447	3.4612	-0.04751	-0.1576	0.8059	-0.2553	0.37285
595	TCGA-50-7109-01A-13-2192-20	LUAD	Primary	51	-0.026602	0.68661	-0.052023	0.38075	-0.72973	-0.95221	-0.92469	-0.48318	-0.73159	0.32556	0.74835	-0.82179	-0.58071	0.65422	-1.0133	-0.98146	1.0453	-0.098681	0.66431	0.55953	-2.0677	-0.76913	0.13941	-0.17365	1.9441	0.035576	-0.40192	-0.0712	0.15601	1.0978	2.5057	1.0054	0.11392	0.30816	0.95031	-0.094369	0.35299	0.15569	-0.10794	0.56148	0.68535	-0.68368	0.14298	-0.12992	-1.1791
596	TCGA-78-7152-01A-13-2192-20	LUAD	Primary	51	-0.035679	-0.16861	-0.28931	-1.5613	-0.68107	-1.3596	-0.77515	-0.082755	-1.3277	-0.61986	-0.1285	0.038454	-0.35283	-0.16971	-0.41632	0.16674	0.46391	-0.0053005	0.2751	-0.10695	-0.15249	-0.090723	0.21449	-0.063934	1.1899	0.1551	0.010143	0.29719	0.11024	-0.12186	1.0959	0.57745	0.28261	0.41238	0.37107	-0.21379	-0.36686	0.30337	-0.089165	1.0923	0.12	-1.2477	0.18751	-0.38801	0.030924
597	TCGA-78-7161-01A-13-2192-20	LUAD	Primary	51	-0.038345	-0.50888	0.48397	0.7097	0.17389	-0.7363	-0.36995	-0.18384	-0.94898	-0.049952	0.8066	-1.0989	-0.20901	-0.71991	-0.44523	-0.37569	-0.14169	-0.1144	0.27702	-0.15645	0.7963	-0.50028	0.45904	-0.067117	2.398	0.049859	-0.34327	-0.047577	0.16562	-0.4474	0.68842	0.68795	0.14795	0.21958	0.10601	-0.050897	-0.50514	0.048899	0.30292	1.6842	0.056328	-1.1194	0.09185	-0.53729	-0.10381
598	TCGA-73-7499-01A-13-2192-20	LUAD	Primary	51	-0.18084	-0.28681	-0.015792	0.16629	-0.81441	-0.78056	-0.76365	-0.079666	0.36773	-0.037246	-0.12549	0.12477	-0.39539	0.32234	-0.23522	0.19438	0.076546	0.38304	0.093163	0.019579	-0.28312	-0.04001	0.069272	0.18964	0.79973	0.082809	-0.093515	0.49809	0.19246	0.031496	1.4977	0.74555	0.54691	0.37238	0.25284	-0.055374	-0.62	0.27156	-0.21379	-0.86452	0.17466	-0.87379	0.071611	-0.54081	0.11873
599	TCGA-78-7540-01A-13-2192-20	LUAD	Primary	51	-0.068578	-0.15503	-0.055263	-1.0312	-1.0485	-0.88778	-0.39515	0.020423	-1.2779	-0.636	0.54445	1.1247	-0.63967	-0.70121	-0.83279	-0.90977	0.24701	-0.54472	0.26362	0.18347	0.84871	-0.64788	-0.63923	-0.078181	0.34929	0.015411	0.47322	0.028556	0.2279	-0.46589	0.97731	0.78233	0.84918	0.032357	0.27351	-0.17144	-1.2518	0.031094	0.33622	0.39663	0.21762	-1.6029	0.069501	-0.63479	0.33764
600	TCGA-44-7659-01A-13-2192-20	LUAD	Primary	51	-0.047932	-0.22308	-0.12802	-0.06747	-0.97626	-0.74569	-0.79095	-0.34856	-0.45008	-0.60218	0.15601	0.4212	-0.49096	0.0037433	-0.56031	0.07353	0.67155	0.84589	0.1738	-0.056748	-0.28898	-0.43363	-0.14337	-0.0045982	1.0458	-0.00047719	-0.12828	0.28016	0.27342	-0.49616	0.75183	0.89394	0.29341	0.21553	0.19975	-0.13882	-0.70518	0.067716	-0.17318	0.51625	0.3928	-1.6371	0.24689	-0.68403	0.46108
601	TCGA-86-7713-01A-13-2192-20	LUAD	Primary	51	-0.12912	-0.42321	0.29309	0.085518	0.12936	0.26275	0.56781	-0.33276	-1.0226	-0.41242	0.49032	-0.43394	-0.7338	-0.68196	-0.42062	-0.11108	0.46973	-0.67718	0.13187	0.24134	1.4208	-0.36743	0.079844	0.18895	2.5055	0.20313	-0.14121	0.04674	0.22351	0.097305	0.59556	0.31207	-0.23659	0.28749	0.14684	0.067997	1.3332	1.1579	0.039572	2.7654	-0.20262	0.43045	0.27834	-0.061246	0.55636
602	TCGA-91-7771-01A-13-2192-20	LUAD	Primary	51	-0.19258	-0.27824	-0.029413	0.15213	-0.66054	-0.50911	-0.29695	-0.4073	-0.3167	0.43237	0.51193	-0.46229	0.06002	-0.47616	-0.4741	-0.66949	0.34185	0.15344	0.35613	-0.029415	0.86993	-0.9078	0.40492	0.45701	2.5497	-0.044754	-0.4641	0.010997	0.22593	-0.16336	2.6391	0.82662	0.017903	0.51614	-0.0027241	-0.054744	0.033042	-0.0022412	0.1143	1.7237	0.17272	-1.014	-0.1796	-0.75145	0.051893
603	TCGA-97-7938-01A-13-2192-20	LUAD	Primary	51	-0.20362	-0.59134	-0.50864	-0.52336	-0.59942	-0.53423	-0.47919	-0.12192	0.064667	0.10881	0.51133	0.58048	-0.18454	-0.69675	-0.49856	0.74693	0.51877	0.42584	1.027	-0.30535	-0.4395	-0.070997	-0.13968	0.55843	1.3347	0.14491	-0.12907	0.14684	0.4117	-0.59849	3.1989	0.56408	0.47503	0.49482	0.41066	-0.099927	-0.069635	0.2348	-0.01798	0.21932	0.93992	-1.8022	0.059636	-0.43542	0.27523
604	TCGA-97-7546-01A-13-2192-20	LUAD	Primary	51	-0.193	-1.3551	-0.67917	-0.15175	-0.75333	-0.82091	-0.67408	-0.072891	0.96096	0.034722	0.18491	0.005159	-0.17207	-0.91949	-0.26185	1.7146	0.56444	0.76144	1.0922	-0.94246	-0.97933	-0.14824	0.28352	0.34253	1.3326	-0.081487	0.065436	0.028831	0.29412	-0.067848	3.367	0.67744	-0.2367	-0.37808	0.47601	-0.18251	-0.676	0.041088	-0.23812	0.14474	1.1926	-1.4599	-0.50687	-0.16722	0.62181
605	TCGA-78-7143-01A-13-2192-20	LUAD	Primary	51	-0.15241	0.062039	0.072909	0.47454	-0.24242	-0.020689	0.34867	-0.05691	-0.16605	-0.12066	0.050139	-0.075737	-0.71526	0.55394	-0.23052	-0.88593	0.53491	-0.087828	0.18514	0.13678	0.85675	-0.75502	-0.048019	0.044811	0.72642	0.2537	-0.34035	0.11618	0.12607	-0.87897	1.8147	0.57446	0.31639	0.12351	-0.060781	0.056586	-0.3373	-0.15712	0.10073	0.41277	-0.049749	0.67487	-0.24269	0.42637	0.43273
606	TCGA-78-7153-01A-13-2192-20	LUAD	Primary	51	0.079653	-0.090272	-0.14539	-0.39453	-0.66625	-0.46815	0.11265	-0.022348	-0.88621	-0.28338	0.59574	-0.95909	-0.13898	-0.065009	-0.35992	0.23807	0.27394	0.13671	0.15686	0.3133	0.63993	-0.36887	-0.28192	-0.12799	1.9511	0.0035844	0.17124	0.092575	-0.0054215	-0.21668	0.063749	0.57569	0.51	0.074917	-0.12727	-0.08544	0.088735	-0.093071	-0.0030589	1.7271	-0.095446	-0.63303	0.12579	-0.71836	0.24129
607	TCGA-78-7162-01A-23-2192-20	LUAD	Primary	51	0.17312	-0.25264	-0.01595	0.16347	-0.10874	-0.54147	-0.36624	-0.26035	-0.66392	-0.50674	0.72309	-0.51036	-0.19042	-0.76897	-0.75438	0.12591	0.93677	0.38296	0.87828	0.080494	0.077004	-0.6105	0.19162	0.072605	1.9971	0.12419	-0.2442	0.12896	0.37657	-0.16172	2.0036	1.4419	0.010733	-0.14703	0.33269	0.11234	-0.38325	0.16881	0.043998	2.4816	0.57809	-1.2252	0.099723	-0.64174	0.6538
608	TCGA-97-7552-01A-13-2192-20	LUAD	Primary	51	-0.016292	0.14997	-0.09608	-1.1634	-0.63521	-0.99327	-0.68469	-0.1532	-1.0232	-0.62229	0.30425	0.74246	-0.55955	-0.22791	-0.26209	-0.6095	0.97218	0.33325	0.41644	0.088126	-0.21085	-0.65397	-0.098701	-0.32908	0.62348	0.024015	0.27594	0.29326	0.084806	0.64747	2.8525	0.9225	0.54716	0.038554	0.67032	-0.082251	-0.84419	0.46963	-0.022259	1.7756	0.20987	-1.6386	-0.12039	-0.61741	0.063035
609	TCGA-78-7542-01A-23-2192-20	LUAD	Primary	51	0.18246	1.0151	0.19021	0.035751	-1.6651	-0.49775	-0.46918	-0.58411	-1.4996	-0.63375	-0.19273	-0.27516	-0.44429	-0.15783	-1.2413	0.81344	0.67835	-0.61931	0.94241	-0.069014	-1.0666	-0.084686	-0.58792	-3.24e-05	0.77754	1.2395	0.59272	0.2409	0.3538	0.61506	-0.7893	1.0587	1.2678	0.30026	0.75581	0.0024718	-0.80384	0.50236	-0.084512	0.74019	0.57169	0.26781	0.65329	-0.50507	0.52328
610	TCGA-44-7660-01A-13-2192-20	LUAD	Primary	51	-0.26855	0.38325	0.51624	0.93782	-0.49911	-0.15343	0.072602	0.010985	0.15157	0.72702	-0.067569	-0.24171	-0.70501	0.51767	-0.17796	-0.31275	0.25696	0.31654	-0.24453	0.0093354	0.15855	-0.71297	0.034747	-0.0026109	1.5459	0.056919	-0.0063369	0.025553	0.15763	-0.39309	0.37745	0.34667	0.046918	0.38131	0.04418	0.072091	-0.39576	-0.045437	-0.30346	0.10084	0.0052619	0.079715	0.17526	-0.35964	-0.32832
611	TCGA-69-7763-01A-13-2192-20	LUAD	Primary	51	-0.17558	-0.49486	-0.15129	-0.32402	-0.40426	-0.73622	-0.23104	0.22544	-0.48713	-0.12248	0.1119	0.22319	-0.19094	-0.27973	-0.46634	-0.088982	0.28268	-0.29815	0.10043	-0.04015	0.99482	-0.31221	0.33429	0.31549	1.7252	0.032584	-0.14175	0.24698	0.15882	-0.39136	2.7021	0.79688	0.46894	0.30604	0.20957	-0.1623	-0.73291	0.05641	0.11411	1.1262	-0.068518	-1.3776	0.16654	-0.66776	0.021386
612	TCGA-69-7764-01A-13-2192-20	LUAD	Primary	51	-0.12229	-0.84008	-0.35515	-0.19615	-0.83881	-0.57709	-0.68383	-0.3673	0.4941	0.38134	0.46833	-0.21738	-0.19064	-0.76897	-0.55664	0.26848	0.50293	0.54777	0.56985	0.14645	0.79071	-0.3052	0.27558	0.36893	1.6247	0.085339	-0.38319	0.089933	0.31699	-0.27602	3.1666	1.0673	0.10352	0.31338	0.16523	0.054798	-0.70852	0.18321	-0.2966	1.3476	0.49061	-1.6563	0.023434	-0.59077	0.56547
613	TCGA-97-7941-01A-13-2192-20	LUAD	Primary	51	-0.20918	-0.34021	-0.47593	0.37896	-0.33378	-0.99642	-0.86268	-0.046849	0.53178	0.1298	0.41077	0.57351	-0.36243	-0.82902	-0.16426	-0.10257	0.97037	0.35938	0.4197	-0.19275	0.54337	-0.44946	-0.26438	0.19273	1.1316	-0.078455	-0.39479	0.083643	0.32704	-0.48837	3.3626	0.81218	0.96795	0.2196	0.045798	-0.10292	-0.47159	-0.1222	0.080586	0.71318	0.12603	-1.7692	-0.13753	-0.53571	0.48469
614	TCGA-75-6214-01A-23-2192-20	LUAD	Primary	51	-0.21648	0.50786	0.068799	-0.063359	-0.62302	-0.42347	-0.69025	-0.17356	-1.097	-0.6683	0.046608	0.24947	-0.5835	-0.25221	-0.38362	0.30847	0.69366	-0.087711	0.43578	0.24957	-0.068437	-0.51404	0.1258	-0.22674	0.52577	0.056986	-0.026312	0.15322	0.21308	0.65135	1.5112	0.44856	0.54812	-0.0078006	0.60991	0.075424	-0.8582	0.13267	0.0056123	0.67718	-0.042127	-0.14876	0.27036	-0.36053	-0.24006
615	TCGA-78-7145-01A-13-2192-20	LUAD	Primary	51	-0.22511	0.47039	0.10442	0.23656	-0.16726	-0.006352	0.25473	0.14685	-0.68836	-0.13137	0.13947	0.19016	-0.51083	-0.29022	-0.43199	0.28196	-0.3662	-0.5944	0.20493	-0.062697	0.79315	-0.052358	-0.65824	0.14477	0.12521	-0.027661	0.17752	0.34023	0.21704	-0.98098	0.25493	0.12363	0.77987	0.029535	-0.1007	-0.020952	-0.55026	-0.18468	-0.13693	-0.45283	0.1764	-0.12986	-0.0035178	-0.4141	0.30914
616	TCGA-78-7154-01A-13-2192-20	LUAD	Primary	51	-0.013426	0.65134	-0.29859	-1.6311	0.093155	0.74024	1.8258	-0.33906	-1.6604	-0.91103	0.12551	0.80722	-0.61031	3.9167	-0.38408	0.40648	0.57123	-0.38171	0.50062	-0.15062	0.20841	-0.22925	0.52773	-0.33555	0.28974	0.26641	-0.11638	0.072362	0.091617	-0.17213	2.4623	0.25635	0.33598	0.042492	0.1158	0.00576	0.076511	0.017479	-0.068131	-0.1309	0.12443	0.95632	-0.0093981	-0.051062	0.29085
617	TCGA-78-7163-01A-23-2192-20	LUAD	Primary	51	0.13734	-0.017305	-0.11347	-0.13453	-0.84056	-0.46286	-0.72594	-0.28614	-0.69622	-0.2613	0.036437	0.39698	0.18842	-0.053072	-0.50297	1.7082	-0.11173	-0.099592	0.88259	-0.015765	-0.80743	0.31575	0.25819	0.016079	0.40414	0.35578	-0.071943	0.35923	0.33065	-0.31394	-1.1065	0.29756	0.030711	0.30637	0.42181	0.11965	-0.63555	0.48506	-0.055928	-0.40984	0.48718	-1.3156	0.34762	-0.5786	-0.15507
618	TCGA-97-7554-01A-13-2192-20	LUAD	Primary	51	-0.058032	-0.52045	-0.036975	-0.9375	-1.1145	-0.72026	-0.49103	-0.42102	-1.2283	-0.54946	-0.19104	0.03065	-0.49981	-0.082376	-0.82077	0.48794	0.35987	0.066378	0.8013	-0.0071784	-0.09716	-0.118	0.23406	0.051161	0.78813	0.054381	-0.0036221	0.28082	0.1701	0.049208	2.6656	0.9418	0.25944	0.098294	0.34828	-0.040395	-0.67794	0.27287	-0.25758	-0.16994	0.19432	-0.74923	0.22148	-0.59245	0.32528
619	TCGA-55-7573-01A-11-2192-20	LUAD	Primary	51	-0.24095	-0.5628	-0.053466	0.47086	0.29823	-0.17553	-0.16473	0.27643	0.06839	-0.17458	0.38802	1.0284	-0.48043	-0.98078	-0.12474	-0.17121	-0.2293	0.051081	0.059065	0.0014565	0.98217	-0.4117	-0.25679	0.48013	0.72016	-0.26218	-0.05086	0.086375	0.095184	-1.1113	2.3005	0.48498	-0.027402	0.15631	-0.09573	-0.01795	0.18424	-0.30199	-0.22564	0.10197	0.060287	-1.704	-0.0012342	-0.97939	0.81511
620	TCGA-44-7661-01A-13-2192-20	LUAD	Primary	51	-0.011226	0.12544	-0.075839	-0.72667	-0.98949	-0.16251	-0.24649	-0.38849	-0.75799	-0.58302	0.025477	-0.16689	-0.51262	-0.71826	-0.77723	-0.26606	0.43092	0.075887	0.4572	-0.24707	-0.23182	-0.21183	-0.10126	0.1557	1.0594	0.2672	-0.27533	0.21848	0.21347	0.50454	3.5424	0.60069	0.31738	0.27745	0.20147	0.026358	-0.84753	0.2695	-0.099919	0.25406	0.54877	0.34188	0.12932	-0.22145	0.11609
621	TCGA-86-7701-01A-13-2192-20	LUAD	Primary	51	-0.15688	0.35934	0.16074	0.59041	-0.49869	-1.2962	-1.2873	-0.24108	-1.1342	0.24001	0.63573	-1.0418	-0.32231	1.1252	-0.75339	0.62247	0.38117	0.95282	0.19442	0.18925	-0.16588	0.18247	0.81456	-0.058714	2.4433	0.086652	0.51232	0.43719	0.18729	1.1008	-0.16081	0.73239	0.071347	0.72377	0.52289	-0.12567	0.52488	0.42862	-0.21787	0.62321	0.015792	0.46763	0.20048	-0.48711	0.26486
622	TCGA-86-7953-01A-13-2192-20	LUAD	Primary	51	-0.079904	1.3549	0.35892	1.2168	-0.05728	0.17075	-0.64428	-0.5398	-1.1575	-0.44935	1.1268	-0.0048118	-0.57596	-0.11594	-0.85317	-0.17751	1.6719	-0.4726	0.03988	0.13984	-2.7334	-0.48265	-0.016523	-0.054087	1.59	0.18698	-0.284	-0.044388	0.17166	-0.1956	-1.4841	0.52372	0.7911	0.1946	0.94669	0.19008	-0.36425	0.52779	-0.20251	1.106	0.44065	-0.125	-0.020182	1.2237	-1.0197
623	TCGA-78-7146-01A-13-2192-20	LUAD	Primary	51	-0.14797	0.090645	-0.38074	-0.052964	-0.71674	-0.10552	0.058838	-0.58944	-0.5694	0.050646	0.21136	-0.39531	-0.11058	1.0061	-0.47746	0.48713	0.1564	-0.66831	0.42929	-0.14158	0.99587	-0.22769	0.98363	0.34061	0.42129	0.13012	-0.074093	0.043547	0.23368	-0.20654	-1.3626	0.20603	0.1632	0.31405	0.09926	0.31068	-0.39845	0.073993	-0.17591	0.34317	-0.076214	0.92306	0.079333	-0.29654	0.15234
624	TCGA-78-7155-01A-13-2192-20	LUAD	Primary	51	0.13806	0.39674	0.11725	-0.37409	0.91012	-0.17827	0.28957	-0.52507	-0.36505	-0.024699	-0.025364	0.29236	-0.6686	-0.22369	-0.39253	0.47734	0.4046	-0.79387	1.2368	0.013215	1.3883	0.01874	2.234	-0.12948	0.11284	0.21077	-0.34971	0.3868	0.097803	-0.11424	-1.5941	-0.12898	0.31094	0.85995	0.32417	0.57367	1.4788	1.9796	0.2333	1.4079	0.053756	2.8799	0.057909	0.6595	1.1313
625	TCGA-78-7166-01A-23-2192-20	LUAD	Primary	51	0.17737	0.071928	-0.16967	-0.73421	-0.92423	-1.4716	-1.0818	-0.57385	-1.5528	-0.20434	0.85778	-1.3069	-0.39684	-0.67755	-0.91048	0.28581	1.049	-0.14742	0.28202	0.17082	-1.3768	-0.072213	-0.13337	-0.023719	1.2863	0.4099	0.21508	0.25052	0.25014	-0.31447	-0.85481	0.58633	1.0402	0.45202	0.61195	-0.046961	-0.46162	0.55732	0.058411	1.8766	0.83517	-0.58567	0.51453	-0.47543	0.57754
626	TCGA-97-7553-01A-23-2192-20	LUAD	Primary	51	0.045776	-0.37388	-0.11878	0.13783	-0.8902	-0.33366	-0.30873	-0.4037	-0.58907	-0.6288	0.27824	0.093557	-0.35605	-0.97406	-0.78059	-0.19243	0.89096	0.03104	0.46163	-0.26285	-0.34119	-0.22965	-0.10911	0.088864	1.5818	0.14807	-0.016921	0.28416	0.27403	0.25098	5.1537	1.5234	-0.10092	0.11063	0.32974	0.0023892	-0.84424	0.23325	-0.17754	0.7804	0.74024	-1.1608	-0.081304	-0.56379	0.36811
627	TCGA-55-7574-01A-11-2192-20	LUAD	Primary	51	-0.080452	-0.21819	0.02582	-0.39958	-0.82243	-0.73952	-0.62981	-0.41386	-0.47672	-0.4205	0.080807	-0.4524	-0.43856	-0.58658	-0.57638	0.32334	0.55823	0.71042	0.23363	-0.17758	-1.0913	-0.27806	0.19422	0.078567	1.1184	0.10613	-0.20601	0.26075	0.20997	-0.19228	1.7856	0.72625	0.046978	0.21596	0.31704	-0.023117	-0.55675	0.41384	-0.12491	-0.089858	0.47179	-1.2873	0.28895	-0.63467	0.33527
628	TCGA-44-7662-01A-13-2192-20	LUAD	Primary	51	0.17449	1.3102	0.26524	0.37612	-1.371	0.021037	-0.26177	-0.91763	-1.7304	-0.55081	0.52623	-1.2474	-0.25119	0.7523	-0.9346	0.064425	1.6886	-0.31585	0.19652	-0.16854	-3.0746	0.029466	-0.65317	-0.3051	1.2833	2.0126	-0.030313	0.24323	0.20173	2.2544	0.38801	0.60225	0.43674	0.52491	1.5529	0.092623	0.086068	0.94219	-0.14758	0.85814	1.121	-0.67674	0.50859	-0.29911	-1.7129
629	TCGA-44-7670-01A-11-2192-20	LUAD	Primary	51	-0.032501	0.59042	0.31786	0.58494	-0.62011	-0.51991	-0.62369	-0.61025	-1.2535	-0.20547	0.60563	0.24168	-0.52821	-0.24833	-1.055	-0.065698	0.77431	-0.28849	0.29196	-0.010482	-0.33987	-0.2323	0.17479	0.52175	0.93434	0.17864	0.036959	0.24521	0.22864	0.35276	0.51357	0.82036	0.17844	0.40816	0.4863	0.0096378	-0.37894	0.48711	-0.33326	1.1777	0.42275	0.057628	0.35771	-0.35543	0.35129
630	TCGA-53-7813-01A-13-2192-20	LUAD	Primary	51	0.042753	-0.33423	0.048372	0.0033713	-0.97823	-0.041634	-0.43652	-0.78123	-1.1435	-0.67093	0.61532	-0.21548	-0.44197	0.77269	-0.94071	0.51855	0.90825	0.62633	0.69841	0.28649	-0.67397	-0.14051	0.38156	0.10036	1.2083	0.2988	0.39543	0.3088	0.31289	0.91892	0.1357	0.62075	0.059105	0.31033	0.44275	0.0066133	-0.29543	0.57408	-0.081927	0.97605	0.46579	-0.321	0.088652	-0.29797	0.30139
631	TCGA-86-7954-01A-13-2192-20	LUAD	Primary	51	-0.20272	0.11782	0.17813	0.56693	-0.0017977	-0.042441	0.26083	-0.1098	-0.23696	-0.045978	0.44724	0.83672	-0.68196	0.06776	-0.17982	0.034867	0.53446	0.08206	0.114	-0.2005	0.95906	-0.50673	0.23469	0.13779	0.34557	-0.03458	-0.34955	0.1622	0.084256	1.9777	0.48873	0.34077	-0.22823	0.049576	0.060245	0.095294	-0.52066	-0.067596	-0.039161	0.5372	0.00089129	-0.44393	-0.10158	-0.6116	0.44962
632	TCGA-78-7147-01A-13-2192-20	LUAD	Primary	51	-0.08694	0.19849	-0.0097239	0.77489	-0.55341	0.21966	0.42757	-0.2434	-0.46305	0.10351	0.68721	0.60808	-0.56942	0.20908	-0.29326	0.091608	0.37636	-0.15508	0.55448	-0.061717	0.9653	-0.43861	-0.0070883	0.23277	0.81425	0.069657	-0.19238	0.015098	0.10168	-0.78929	0.91257	0.50246	0.22654	0.36882	0.047674	-0.088429	-0.5537	0.019266	0.027615	0.33718	0.14776	-0.1541	0.033545	-0.14294	1.0228
633	TCGA-78-7156-01A-13-2192-20	LUAD	Primary	51	0.20538	-0.69509	-0.24532	-0.34125	0.13422	-0.3697	0.54059	-0.31778	-0.97422	-0.2426	0.61727	-0.85046	-0.32302	-0.32126	-0.7171	0.27763	0.30055	-0.44114	0.59546	0.44743	0.89479	-0.55865	0.27485	0.025392	1.5764	0.31203	-0.14361	0.0057115	0.2382	-0.53375	1.9837	0.84192	-0.34556	0.22264	0.077495	0.12499	-1.0074	0.082157	-0.0053716	3.5057	-0.029214	-1.3348	0.38111	-0.81463	1.2495
634	TCGA-78-7167-01A-13-2192-20	LUAD	Primary	51	0.060966	-0.54383	0.19628	0.35432	-0.25303	-0.47919	-0.0024669	0.011689	-0.35403	-0.25073	0.30122	-0.76328	0.060021	-0.35989	-0.47824	-0.015065	-0.1514	-0.45282	0.13384	-0.021597	1.3088	-0.48325	-0.10442	0.015477	1.1951	0.25113	0.074822	-0.041347	0.11281	-0.59509	1.6755	0.57384	-0.010242	0.21046	-0.098983	0.071287	-0.81737	0.046977	0.069828	2.6436	-0.10265	-0.9493	-0.061423	-0.92093	0.48155
635	TCGA-78-7535-01A-13-2192-20	LUAD	Primary	51	-0.19705	0.18692	0.16736	0.32849	-0.21959	-0.12734	0.45207	0.36494	-0.28689	0.38474	0.11597	-0.89724	-0.81422	-0.81718	0.046925	0.009455	0.22819	-0.63694	0.3064	-0.18991	0.62257	-0.14292	-0.38977	-0.045695	1.7472	-0.082743	-0.035917	0.40489	-0.13401	-0.65508	-0.5953	0.27543	0.20529	-0.030409	-0.040235	-0.052106	-0.053007	-0.018012	0.063351	0.31984	-0.27877	0.22728	0.010277	-0.21191	0.52595
636	TCGA-95-7567-01A-13-2192-20	LUAD	Primary	51	-0.21001	-0.099965	0.12588	0.39255	-0.37928	-0.34195	0.36552	0.022719	0.019145	-0.17683	-0.15704	-0.1176	-0.51012	0.64119	-0.14459	0.52183	0.23009	0.22704	0.50748	-0.15472	0.66748	-0.076328	0.43099	0.038374	1.0541	0.17888	0.20356	0.36239	0.18268	0.46228	1.2995	0.76034	-0.059918	-0.044623	0.12498	-0.036593	0.4301	0.41906	0.46879	0.98834	0.24959	0.16543	-0.014609	-0.3264	0.61519
637	TCGA-44-7667-01A-23-2192-20	LUAD	Primary	51	-0.065552	-0.053378	-0.0262	-1.3739	-2.0166	-1.2283	-1.6738	-0.83549	-1.3365	0.21229	-0.20719	-1.5287	0.37185	0.43174	-1.0063	2.3179	0.48657	-0.31421	0.80833	-0.9642	-3.3776	1.3508	-0.49124	-0.087295	1.1848	0.82019	1.6361	1.15	0.62216	0.44433	0.8113	1.299	0.23387	1.0846	1.5985	-0.10542	-0.71605	1.4031	-0.38664	0.67091	1.2082	-0.90095	1.1647	-0.47743	-1.5931
638	TCGA-44-7671-01A-21-2192-20	LUAD	Primary	51	-0.10744	-0.4722	-0.13639	0.17287	-0.21837	-0.02495	0.18489	-0.12022	0.060822	0.02976	0.19322	-0.34169	0.2275	-0.13601	-0.65908	-0.0017741	0.28031	-0.025118	0.27299	0.10561	0.24645	-0.27838	-0.018306	0.30914	1.388	-0.013094	-0.10633	0.15677	0.23715	-0.61771	2.7107	1.2554	0.19815	0.45908	0.19686	-0.24006	-0.93377	0.036227	0.19074	2.8299	0.24461	-0.9736	-0.20243	-0.64368	0.69388
639	TCGA-55-7815-01A-13-2192-20	LUAD	Primary	51	-0.21689	-0.41009	-0.091307	0.2019	-0.36952	-0.5796	-0.6321	-0.021434	-0.44272	-0.60604	0.49963	0.43191	-0.4507	-0.27196	-0.43653	1.0245	0.69714	0.28629	0.38423	0.26214	0.88866	-0.1249	-0.12338	-0.081594	1.0725	0.12396	-0.14569	0.35615	0.33361	0.12197	-0.34387	0.57153	0.037889	0.08826	0.17891	0.0074965	-0.53783	0.26783	0.068203	1.6914	-0.1874	0.13823	0.27866	-0.65083	0.31023
640	TCGA-95-7944-01A-12-2192-20	LUAD	Primary	51	-0.16135	-0.42052	-0.12678	0.39301	-0.68281	-0.79599	-0.27451	-0.23513	-0.37455	-0.24542	0.10066	-0.33042	-0.34206	-0.096413	-0.13792	0.30277	0.6112	0.64672	0.33132	-0.13156	-0.65693	-0.32649	0.66365	0.02564	0.6233	0.14222	-0.135	0.27649	0.22502	2.002	2.4681	0.71974	0.049386	0.077428	0.34404	0.016973	-0.7225	0.12277	-0.059613	0.20039	0.28769	-0.54158	0.025782	-0.15034	0.16195
641	TCGA-21-1076-01A-41-2193-20	LUSC	Primary	51	-0.22038	0.0081801	-0.27893	-1.2114	-0.041915	-0.40796	-0.30119	0.23124	-0.89529	-0.50576	0.078632	0.70552	-0.53435	0.44598	-0.15904	0.312	0.44511	0.11507	0.29612	-0.080691	0.50852	0.013883	0.0066307	-0.30355	0.078258	-0.012006	-0.02226	0.41832	-0.043044	-0.37887	2.6746	0.20811	0.036159	0.045331	-0.12376	-0.061382	0.077911	-0.22853	-0.09954	0.80536	0.15359	-0.16005	-0.089519	0.5486	-0.4021
642	TCGA-21-1080-01A-21-2193-20	LUSC	Primary	51	-0.13383	0.96915	-0.20263	-0.022789	-1.0282	0.076153	0.17246	0.29371	-0.74504	-0.80056	0.62765	1.4048	0.041289	1.2759	-0.3845	0.36314	-0.47387	-0.47803	-0.045936	-0.16208	0.48834	0.24324	0.66682	-0.14594	0.11917	-0.085315	0.061916	0.22797	0.02886	1.4449	2.3977	-0.078252	0.6489	-0.084872	-0.026788	-0.07612	0.038759	-0.0021951	0.28286	-0.30435	-0.029015	0.082025	-0.034498	0.056028	0.24653
643	TCGA-34-2608-01A-11-2193-20	LUSC	Primary	51	-0.26365	-0.14451	-0.12313	-0.38921	-0.022465	-0.27078	-0.27836	0.31857	-0.64887	-0.50916	0.14214	0.47483	-0.5111	-0.12782	-0.0041752	0.4514	0.10926	0.0054503	0.15849	0.11206	0.6373	0.06311	0.14801	-0.28058	0.5179	-0.25356	0.20598	0.56735	-0.030422	-0.31748	2.5693	0.4481	0.56896	0.031676	-0.016538	-0.14314	-0.26589	-0.071109	-0.10089	-0.55483	0.11763	-1.0796	0.15656	-0.51176	-0.23705
644	TCGA-60-2698-01A-21-2193-20	LUSC	Primary	51	-0.12323	0.49567	-0.024701	-0.087191	-0.18683	-0.64264	-1.433	-0.36622	-0.56653	-0.17628	0.087813	-0.1273	-0.68125	-0.73338	-1.74	0.86735	0.24658	-1.0441	0.63486	-0.15417	1.5999	0.35519	-0.091742	0.30158	0.0017323	0.095872	0.57744	-0.16216	0.091261	-0.44199	2.8084	-0.0089151	1.4088	0.49492	0.16259	0.20427	0.0044113	0.10178	-0.11452	0.93812	0.40012	0.89866	0.51348	0.40022	-0.13835
645	TCGA-60-2712-01A-21-2193-20	LUSC	Primary	51	-0.32432	-0.37271	0.050813	-0.056973	-0.38414	-0.27299	-0.53127	0.30202	-0.25359	-0.6558	-0.14057	0.51468	-0.29295	0.38627	0.13762	0.75987	-0.059607	1.5816	0.1023	-0.11511	0.12492	0.33803	0.80631	0.086607	0.96559	-0.060211	0.45629	0.7319	0.087887	0.75208	1.8629	0.41625	1.0126	0.24542	0.25751	0.043534	-0.11382	0.43029	0.051058	-0.67962	0.1896	-0.009167	0.36352	0.02686	-0.0794
646	TCGA-60-2725-01A-21-2193-20	LUSC	Primary	51	-0.16489	0.15227	-0.10838	-0.31923	-0.38201	-0.2761	-0.076725	-0.078808	-0.10304	-0.11064	0.055966	0.50493	-0.33767	0.034818	-0.3461	0.30034	0.25553	1.1176	0.15884	-0.22773	0.31494	0.14154	0.37597	0.20138	0.6484	-0.027891	-0.19941	0.34725	0.11397	0.47497	3.3251	0.45494	0.39327	0.29204	0.20299	-0.024254	0.1911	0.45358	0.080632	-0.5099	-0.095721	0.13791	0.30083	-0.48497	0.080793
647	TCGA-66-2768-01A-21-2193-20	LUSC	Primary	51	-0.062511	1.232	0.10668	0.40244	-1.948	-0.016757	-0.1311	-0.8714	-1.5263	-0.72874	0.56414	0.51357	-0.66971	1.4088	-1.326	-0.098112	1.2536	-0.44192	0.38806	0.095813	-1.7187	-0.18702	-0.061081	-0.49212	0.35649	0.1547	-0.26993	0.084859	0.2791	1.5073	2.0823	0.34197	1.7186	0.14974	0.90028	-0.16065	0.020785	0.067515	-0.021084	0.2794	0.080744	0.35103	0.3167	-0.080438	0.42568
648	TCGA-33-4547-01A-21-2193-20	LUSC	Primary	51	-0.15217	0.84618	0.13227	1.1676	-0.81826	-0.29733	-0.27239	-0.23899	-0.48329	-0.049069	-0.12668	-0.41722	-0.31224	-0.02465	-0.54622	0.93668	0.16934	0.074569	0.38063	-0.038473	-0.46056	0.35403	-0.291	-0.2953	0.84848	0.17833	-0.18581	0.18143	0.31845	0.30474	1.9418	0.22661	0.88633	0.32467	0.49508	0.057852	-0.24336	0.57819	0.03296	0.17225	0.54597	-0.64965	0.20393	-0.40202	0.15248
649	TCGA-66-2785-01A-21-2193-20	LUSC	Primary	51	-0.24456	-0.52775	-0.1897	0.032338	-0.27865	0.20576	0.28249	0.21089	0.059269	-0.24739	0.36557	0.016239	0.26992	0.27204	-0.15577	0.42436	-0.21005	-0.26776	0.094758	-0.085645	1.3238	-0.04517	0.94004	-0.20663	-0.016557	-0.040118	-0.0069636	0.47605	0.069604	1.4237	-0.53858	0.37445	-0.30359	0.22359	0.077484	0.054547	0.23896	0.51439	0.32697	0.067781	-0.38194	-0.025395	0.21867	-0.35254	-0.18229
650	TCGA-37-3792-01A-21-2193-20	LUSC	Primary	51	-0.10033	-0.0027194	-0.20993	-1.0038	0.16594	0.20921	0.68735	-0.27827	-0.80359	-0.3709	0.1973	0.025233	-0.51213	0.48677	-0.61084	1.6851	1.3507	0.10241	1.2111	-0.49298	-0.38368	0.28709	1.1419	-0.16434	0.032088	0.1536	-0.20469	0.18518	0.25436	1.6336	2.6086	0.21702	1.2172	0.30028	0.55403	0.31105	-0.43197	0.18231	0.17103	0.30893	0.1151	1.4384	-0.1168	1.1064	-0.021037
651	TCGA-22-1011-01A-31-2193-20	LUSC	Primary	51	-0.17874	-0.77324	-0.18797	-0.30654	-0.99879	-0.33054	-0.15653	0.2626	-0.089651	0.024793	0.47237	1.4303	-0.02722	-0.36376	-0.026846	0.63492	0.26143	0.58683	0.035016	0.56453	0.32256	0.63316	0.078517	-0.087421	0.85021	0.068887	-0.041946	0.70818	0.11708	-0.17091	4.9083	0.98377	0.012142	0.34989	0.2218	-0.12477	-0.56295	0.16667	-0.080979	-0.21176	0.77983	-1.8664	0.31374	-0.8659	0.14806
652	TCGA-21-1081-01A-21-2193-20	LUSC	Primary	51	-0.12613	0.49042	0.10731	-0.28326	-0.90713	0.011083	0.32854	-0.39452	0.22207	1.4494	-0.30397	-0.26963	-0.56707	1.5355	-1.0046	0.7303	1.0077	-0.32163	-0.077678	-0.1677	0.08717	0.43805	0.39782	-0.33902	-0.042413	0.068464	-0.23184	0.05323	0.077868	0.30437	1.8336	0.019271	0.66406	0.082441	0.29885	-0.13313	-0.31627	-0.0090034	-0.04352	0.92964	-0.11572	0.74348	-0.013068	1.0736	0.086423
653	TCGA-34-2609-01A-21-2193-20	LUSC	Primary	51	-0.16136	0.88959	0.069503	0.62557	-0.47577	-0.19522	0.17698	0.014199	-0.33182	-0.6578	0.14552	0.95519	-0.28429	0.30082	-0.16885	0.69136	0.60447	0.57208	0.38412	-0.12997	-0.034671	0.54231	0.32583	-0.094754	0.44972	0.055547	-0.073706	0.66128	0.22982	0.16983	2.965	0.63827	0.19259	0.16873	0.21562	-0.078565	-0.026964	0.30562	0.044472	0.090745	0.61316	-0.59322	0.093518	-0.45585	0.12083
654	TCGA-60-2703-01A-21-2193-20	LUSC	Primary	51	-0.048693	0.068607	-0.10906	-1.3073	-1.6989	-0.013151	-0.053316	-0.46717	-0.47871	-0.23723	-0.55092	-0.32935	-0.059422	1.0728	-0.93465	1.4988	0.14984	-0.26087	0.5292	-0.32977	-1.3097	0.91086	0.054453	-0.18142	0.41689	0.37526	0.14748	0.61951	0.40011	-0.053216	0.88222	0.51584	1.7486	0.48266	0.77905	-0.16551	-0.15124	0.64854	-0.15133	0.38635	0.46675	0.23392	0.54691	0.48191	0.055311
655	TCGA-60-2713-01A-21-2193-20	LUSC	Primary	51	-0.32975	-0.17702	0.31511	0.59284	-0.097614	-0.35729	-0.39293	0.12969	0.93113	0.66067	0.13529	0.44621	-0.41405	0.41402	0.035693	0.93761	0.069383	-0.013433	-0.19333	-0.073215	0.25784	0.23608	-0.39561	-0.065706	0.12904	-0.1335	0.040768	0.50091	0.10921	0.027256	1.003	0.097433	1.4473	0.050753	0.21985	-0.12044	-0.1655	0.2009	0.007472	-0.0045293	-0.31792	-0.64629	0.43897	-0.48632	-0.22234
656	TCGA-60-2726-01A-21-2193-20	LUSC	Primary	51	-0.10509	0.024032	-0.12606	-0.89388	-1.0709	-0.033762	0.50952	-0.37331	-0.67604	0.10441	0.10608	-0.18031	-0.48177	0.74352	-0.45608	0.58821	0.14641	0.13329	0.22361	-0.027342	-0.062745	0.15998	0.30605	-0.32195	0.25015	0.19505	-0.13885	0.33534	0.18767	0.95157	-0.16681	0.46788	1.0021	0.13546	0.28961	-0.081042	0.11379	0.3474	-0.00052465	-0.11617	0.092981	0.040873	0.47981	-0.12533	0.28872
657	TCGA-66-2770-01A-21-2193-20	LUSC	Primary	51	-0.44015	-0.26045	0.16764	0.94239	0.48715	0.25127	0.20873	0.40778	1.1801	0.60951	-0.1017	0.045152	-0.7952	-0.42721	0.094441	0.038539	0.09651	-0.043061	-0.04255	0.051752	0.59423	-0.10893	-0.23326	0.39988	-0.36249	-0.13606	0.26256	0.44563	0.076752	0.50192	0.24298	-0.21201	0.56018	0.27526	-0.052435	0.20698	-0.16722	-0.027961	0.29407	0.54392	-0.49041	0.9775	0.11009	-0.55897	-0.17321
658	TCGA-33-4566-01A-21-2193-20	LUSC	Primary	51	-0.23357	-0.56096	0.29358	-0.71532	0.34479	0.41241	0.19222	0.26866	-0.81689	-0.89909	0.35363	0.091569	-0.68341	-0.30471	-0.063935	0.96313	0.62642	-0.2106	0.46766	-0.33206	1.2115	0.1498	0.98437	-0.5244	-0.22785	0.060162	0.30667	0.36918	0.19087	2.7708	1.0735	-0.25919	1.0023	0.097973	0.0076533	0.296	0.030175	0.71658	0.51739	0.9235	-0.3903	0.82105	0.18196	-0.02726	0.28269
659	TCGA-66-2788-01A-21-2193-20	LUSC	Primary	51	-0.094812	1.4349	-0.18531	-0.36659	-1.7971	-0.86751	-0.85644	-0.93746	0.4633	1.405	-0.0060728	-0.91333	-0.23173	0.89903	-0.98637	0.78972	0.34834	-0.27413	0.14978	-0.049843	-2.0894	0.42444	-0.50019	-0.073034	0.49182	0.25943	0.11548	0.42809	0.38205	-0.19754	0.98411	0.41898	0.67041	0.4592	0.89889	-0.045173	-0.77299	0.54986	-0.078169	-0.045413	0.47506	-0.75677	0.30323	-0.2618	0.11852
660	TCGA-37-4141-01A-11-2193-20	LUSC	Primary	51	-0.27313	0.032841	-0.22709	-0.36183	0.077092	0.18033	0.231	0.30988	-1.0021	-0.47236	0.36188	1.1183	-0.58712	0.19056	0.2838	1.007	0.42994	-0.17564	0.71607	-0.1678	2.2892	0.26996	0.6623	-0.039152	0.20337	-0.030178	-0.15784	0.51496	0.16125	0.56801	0.97417	0.29179	0.32211	0.10309	0.081221	-0.013803	0.33014	0.11658	0.2042	-0.026408	-0.20707	0.30518	-0.01847	-0.3803	0.62332
661	TCGA-21-1070-01A-21-2193-20	LUSC	Primary	51	-0.0024349	0.023143	0.23431	0.12469	-2.3873	-0.44619	-0.49624	-0.84106	-1.2507	-0.5301	-0.22307	-0.077688	-0.46672	0.52517	-0.99064	0.48233	0.99011	-0.54946	0.26347	-0.26626	-1.5607	0.55314	-0.13892	-0.34634	0.20597	0.27367	0.18953	0.18912	0.23551	2.3196	0.64324	0.16939	1.3348	0.2655	0.9194	0.04697	-0.10263	0.32377	-0.11845	0.84469	0.079408	0.2285	0.13686	1.8525	0.081094
662	TCGA-21-1082-01A-21-2193-20	LUSC	Primary	51	-0.23828	0.36651	-0.18263	0.029832	-0.61429	-0.27073	-0.11807	0.3431	-0.14338	-0.42274	-0.041495	0.43987	-0.52409	-0.26989	-0.1979	0.35428	0.55521	0.26632	0.25432	-0.01165	1.199	0.12057	0.073447	0.0099834	0.37114	-0.098801	-0.18121	0.42659	0.029635	0.13986	2.1333	0.30637	0.47157	-0.013969	0.12889	-0.029572	0.31062	-0.03173	-0.074638	0.28193	-0.069237	-0.18211	-0.023319	0.84909	-0.0037049
663	TCGA-34-2605-01A-21-2193-20	LUSC	Primary	51	-0.34649	0.25036	-0.052796	-0.090437	0.47049	-0.20159	-0.35238	0.30867	0.23751	0.62034	0.2357	0.6046	-0.3395	0.44088	-0.30618	0.84113	-0.1617	-0.43192	0.18133	0.036956	0.46852	0.3011	0.10857	-0.15036	0.16765	0.06487	0.38613	0.36211	0.092354	-0.14199	1.5182	0.082597	0.38255	0.33612	0.065977	0.023289	0.39071	0.32785	-0.092941	0.018692	-0.13395	0.082775	0.3385	-0.52263	-0.31165
664	TCGA-60-2704-01A-21-2193-20	LUSC	Primary	51	-0.32973	-0.050614	-0.2658	0.17263	-0.14636	0.36741	0.26799	0.32714	0.38431	-0.20888	0.14131	0.66783	-0.54838	0.28718	-0.13351	0.41018	0.30063	0.18652	0.084625	-0.059892	0.9827	0.12745	-0.24465	-0.12146	-0.007474	-0.13197	0.18585	0.47215	0.060684	0.56211	1.6993	0.24451	1.3126	0.097419	0.049169	-0.012481	-0.031949	-0.0045895	0.038161	-0.6829	-0.18016	-0.23644	0.17127	-0.6713	-0.40885
665	TCGA-60-2714-01A-21-2193-20	LUSC	Primary	51	-0.29502	-0.10514	-0.18335	-0.82466	-0.5466	0.89164	0.38375	0.25508	-1.1012	-0.74366	-0.032353	0.62395	-0.61647	1.4097	-0.041678	0.72147	-0.064557	-0.4421	0.50199	-0.2824	1.7264	-0.023396	-0.087045	-0.15014	-0.15604	0.38117	-0.061586	0.43246	0.014921	0.43599	1.0956	0.14764	0.063443	0.1174	-0.11803	0.075962	0.4789	0.47175	-0.082066	0.71222	0.20614	0.079304	0.14063	-0.42566	0.15938
666	TCGA-66-2727-01A-21-2193-20	LUSC	Primary	51	-0.22624	0.90399	-0.046503	0.18805	-0.37376	0.37212	0.71693	0.21875	-0.67707	-0.52299	0.3171	1.055	-0.62412	0.56518	-0.27257	-0.046435	0.18527	0.19502	-0.17277	-0.14383	0.4828	-0.16632	0.42624	-0.12621	0.15769	-0.099138	-0.1449	0.56568	0.087092	0.67899	2.3737	0.23994	0.53841	0.3432	0.029001	-0.11795	0.009456	0.12203	-0.028659	0.48129	0.37472	1.2113	-0.017631	0.17331	0.27485
667	TCGA-66-2773-01A-21-2193-20	LUSC	Primary	51	-0.36348	0.43641	-0.046534	0.33858	-0.36262	0.48297	0.52017	0.059627	0.254	0.0083226	0.22434	0.64991	-0.6572	0.21958	-0.1226	0.031645	0.59003	-0.31148	0.34538	-0.13388	0.60463	0.1845	0.38581	-0.095847	0.30268	-0.16637	-0.32932	0.40732	0.10566	1.1158	1.5513	0.40893	1.092	0.17174	0.052412	-0.027555	0.24492	0.43698	0.05157	0.050162	-0.16846	0.39636	0.014183	-0.1676	0.15465
668	TCGA-33-4582-01A-21-2193-20	LUSC	Primary	51	-0.30447	0.86594	0.33477	1.3841	0.19516	1.9357	1.5536	0.3371	-0.77792	-0.61726	0.74934	1.5107	-0.63559	1.1564	0.068381	1.4601	0.5712	0.80612	0.39908	0.23515	1.095	0.2605	0.53619	0.081729	1.6403	-0.020792	0.42541	0.28464	0.13549	0.50135	-0.57981	-0.17753	0.36884	0.0081185	0.088942	0.31564	0.71246	1.1607	0.26291	-0.14973	-0.078862	0.73577	0.20511	0.21206	0.23528
669	TCGA-66-2790-01A-21-2193-20	LUSC	Primary	51	-0.28343	-0.55014	0.016722	-0.53053	-0.21007	0.57259	0.088564	0.2696	-0.15111	-0.19016	0.091487	0.19391	-0.53998	-0.064189	-0.50364	1.0244	0.094371	-0.36323	0.30385	-0.15054	1.0515	0.20211	0.20048	-0.18384	0.57169	0.027076	-0.031402	0.17213	0.09964	0.02384	2.2631	0.22511	0.83251	0.45208	0.19678	0.28626	0.23833	0.20421	-0.064496	-0.082463	0.28834	0.2198	0.5025	-0.19155	0.22629
670	TCGA-37-4129-01A-21-2193-20	LUSC	Primary	51	-0.12219	0.19784	0.12803	0.6442	1.7787	-0.19145	-0.35553	0.42493	-0.13505	-0.054405	0.33236	0.37353	-0.58687	0.14439	-0.19764	0.85662	0.20245	0.058533	0.58627	-0.12176	1.0063	-0.061386	-0.034042	0.038692	0.30092	0.22334	-0.25168	0.081785	0.18921	-1.1834	0.25944	-0.097723	-0.59886	0.069222	-0.11563	0.12035	-1.5118	-0.023699	0.41904	1.7443	-0.018591	-1.8112	-0.056489	-0.76721	0.65153
671	TCGA-21-1071-01A-21-2193-20	LUSC	Primary	51	-0.054611	0.44826	-0.15998	-0.23993	-1.7542	-0.080349	0.28049	-1.0176	0.44932	0.58126	-0.14896	-0.52713	-0.41927	1.1437	-0.84012	0.36323	0.58596	-0.62864	0.050695	-0.3566	-2.0717	0.36304	-0.24437	-0.2244	0.26366	0.11368	0.097938	0.17403	0.27788	0.29044	0.59196	0.28957	0.89109	0.3493	0.83765	-0.078362	-0.64998	0.33405	-0.023453	-0.57824	0.086571	0.14036	0.17035	0.031048	0.13729
672	TCGA-21-1083-01A-21-2193-20	LUSC	Primary	51	-0.3059	0.14307	0.13682	0.31384	-0.2829	1.6695	1.8405	0.15998	-0.49779	-0.58189	-0.31676	0.13333	-0.74617	0.22729	0.33385	-0.034687	0.061052	2.6519	-0.1438	-0.20712	0.92462	0.037854	2.5179	-0.082667	2.7203	-0.013498	-0.17838	0.2262	0.063861	1.7645	-0.96123	0.1539	0.99221	0.12187	0.15535	-0.073043	0.44038	0.31538	0.18528	0.30658	-0.40105	0.39863	-0.0010206	0.065904	0.033361
673	TCGA-43-2578-01A-21-2193-20	LUSC	Primary	51	-0.25498	1.4529	1.1866	2.6901	-0.030004	0.21527	0.60946	0.43214	3.0358	1.9317	0.4406	0.59912	-0.8519	0.77007	0.17656	0.70933	1.0387	-0.33724	0.44413	0.018418	2.1367	0.20678	0.014171	0.10939	1.3768	-0.25906	0.28633	0.55977	0.12564	2.2837	-1.0826	-0.077994	0.25001	0.1254	0.01945	0.045432	-0.45731	0.013679	0.31189	2.4436	-0.22213	1.936	-0.040753	0.25566	0.61417
674	TCGA-60-2706-01A-21-2193-20	LUSC	Primary	51	-0.26174	0.76506	-0.087227	-0.10026	-0.30662	0.40815	0.59675	0.20079	-0.10941	-0.23759	0.27244	0.83648	0.60288	0.43826	-0.042247	0.13706	0.027463	-0.12852	0.13197	-0.014423	0.4402	-0.16802	0.39162	0.02715	0.47002	-0.040942	-0.16796	0.37757	0.043649	0.77056	3.9978	0.82639	-0.13978	0.30036	-0.13191	-0.031227	0.15528	0.41927	-0.179	0.34977	0.53384	0.041527	-0.038534	-0.29797	-0.067701
675	TCGA-60-2716-01A-21-2193-20	LUSC	Primary	51	-0.10206	0.20058	0.045541	-1.3632	0.87826	-0.334	0.70424	0.60712	-0.98793	-0.31137	0.2627	1.595	-0.55247	-0.35059	0.5742	0.014325	1.2467	0.32513	0.16026	0.12645	2.2112	-0.13136	0.33189	-0.287	-0.14103	-0.001085	0.023619	0.64605	-0.0036999	-0.32848	0.89905	0.13375	0.952	-0.05492	-0.0029721	0.079272	0.15981	0.14313	0.1912	2.6582	0.091989	-0.88377	0.22091	-0.3196	0.65455
676	TCGA-66-2758-01A-11-2193-20	LUSC	Primary	51	-0.36044	0.042147	0.11752	0.73834	0.62812	1.1898	1.2267	0.037813	1.3688	1.1128	-0.044777	0.47377	-0.56519	0.99356	-0.18265	0.0029916	0.17077	-0.068616	-0.085991	-0.25867	0.74525	-0.14472	0.42298	0.033094	-0.087919	-0.15493	0.27954	0.52446	0.088889	2.6322	0.69578	0.013953	1.1615	0.22057	0.093144	-0.0074182	0.76849	0.80399	0.077226	1.1636	-0.40951	0.75947	-0.039133	-0.29797	-0.16094
677	TCGA-66-2777-01A-21-2193-20	LUSC	Primary	51	-0.34471	-0.15946	0.42289	1.1411	0.38149	0.75616	1.2685	0.61169	0.76797	0.29348	0.16442	0.81035	-0.74185	0.32304	0.48253	-0.54933	0.1899	-0.50644	-0.21486	-0.034323	1.7316	-0.18464	-0.25157	0.19511	0.13705	-0.17038	-0.090979	0.47315	0.067519	-0.49854	2.4201	0.033663	0.40973	0.40389	-0.062363	0.02272	-0.088015	0.093148	0.016355	-0.21472	0.37379	0.15315	-0.057655	0.62751	-0.0059569
678	TCGA-33-4586-01A-21-2193-20	LUSC	Primary	51	-0.40067	0.29265	0.23416	0.62998	-0.53129	0.59279	0.61317	0.11955	1.2914	0.68484	0.51621	1.6732	-0.58489	0.86202	-0.036982	0.97571	0.13294	-0.61624	0.28266	-0.55214	1.1064	0.21001	0.03174	0.16023	-0.16239	-0.18356	-0.01171	0.26052	0.16768	-0.67597	-0.23461	-0.056276	0.51494	0.0027786	0.069556	-0.094224	0.32776	0.15231	0.23222	-0.90448	0.23244	0.41857	0.002574	-0.26201	-0.30993
679	TCGA-66-2791-01A-21-2193-20	LUSC	Primary	51	-0.24504	1.3635	-0.06033	0.25518	-0.9625	-1.3721	-2.0091	-0.47699	0.17689	0.079646	-1.2154	-0.99405	-0.85882	-1.039	-1.3641	1.0251	1.3054	0.023244	0.4453	1.3078	-0.77994	0.030127	1.4746	-0.79702	0.67747	-0.32553	0.13817	-0.16418	-0.023003	-0.58176	1.7576	0.046604	-0.072624	0.096721	0.13594	-0.59432	-0.069535	0.0026062	0.2846	-0.76858	0.45431	-0.27622	0.55082	0.29508	1.5422
680	TCGA-37-4133-01A-21-2193-20	LUSC	Primary	51	-0.41752	-0.059573	-0.48964	-0.31643	-0.0051404	0.26572	0.38684	0.20659	-1.0194	-0.44955	0.47646	0.83017	0.39397	0.75839	-0.089461	0.6677	0.26572	-0.17746	0.3503	-0.23712	0.72222	0.20028	0.60771	-0.2602	0.21055	-0.0089434	0.61843	0.43115	0.15845	0.21643	-0.49394	-0.034563	0.23149	0.17624	-0.028353	-0.25629	-0.12766	0.0047961	0.19073	0.10616	-0.31765	0.065094	0.44383	-0.017461	0.040729
681	TCGA-21-1072-01A-21-2193-20	LUSC	Primary	51	-0.14434	0.55254	-0.20581	0.60082	-0.10392	0.16172	0.46375	0.10889	1.268	0.88466	-0.16718	0.3278	-0.69471	1.1015	-0.13743	0.16062	0.063657	-0.27306	-0.14794	-0.16151	1.0702	-0.21705	0.34378	0.11179	0.0078962	-0.032377	-0.15721	0.020197	0.047172	0.27865	1.6992	-0.1662	0.15892	0.31324	0.15354	-0.086108	0.13839	-0.13292	0.41798	-0.58464	-0.22996	1.2008	-0.21934	-0.4572	-0.19724
682	TCGA-22-0940-01A-21-2193-20	LUSC	Primary	51	0.036144	0.25636	-0.060975	-0.18471	-1.2694	0.26931	0.56027	-0.592	-0.17126	0.073588	0.064143	-0.52303	-0.72738	0.71261	-0.75467	0.026986	1.0043	0.11666	0.24015	-0.06522	-0.30789	-0.16467	0.58786	-0.30565	0.30512	-0.0039221	-0.30856	-0.023623	0.1313	2.5427	0.79192	0.2819	1.6226	0.25775	0.54116	-0.066231	-0.16508	0.03875	0.16846	0.52702	-0.018771	0.49833	-0.17396	0.17292	0.027312
683	TCGA-43-2581-01A-21-2193-20	LUSC	Primary	51	-0.25536	-0.3037	0.032344	-0.071447	-0.96943	-0.067661	0.13762	-0.00067404	-0.0052076	-0.37431	0.044973	0.82289	-0.70352	0.17111	-0.20007	-0.037996	0.35579	-0.20049	0.41873	-0.21968	0.34181	0.24364	0.43381	-0.04467	0.45309	-0.16506	-0.35918	0.46881	0.17137	1.7749	-0.38147	0.24358	0.85969	0.025499	0.11226	-0.1326	0.34258	0.17606	0.024256	-0.049776	-0.17263	0.097524	-0.062174	-0.2786	0.2719
684	TCGA-60-2708-01A-21-2193-20	LUSC	Primary	51	-0.62426	1.5451	0.85851	1.0521	-0.16094	0.48057	0.92193	0.39781	1.9542	2.2619	0.88192	0.96662	-0.86118	1.5533	-0.62659	-0.11887	1.1306	-0.12018	0.14279	-0.24443	1.4114	0.14081	0.19015	-0.48416	0.87304	-0.1352	0.046996	0.45897	0.035133	-0.13133	1.8225	-0.3755	0.62172	-0.45629	-0.039999	-0.43723	1.745	1.0324	0.49266	0.010111	-0.068537	0.4018	0.15102	-0.65569	0.46909
685	TCGA-60-2719-01A-21-2193-20	LUSC	Primary	51	-0.34702	0.10374	0.24664	0.82212	-0.061116	0.10529	-0.08346	0.10631	1.7567	2.0728	0.5053	0.5878	-0.46464	1.1576	-0.14943	0.15928	-0.21382	-0.064414	-0.11855	-0.098771	1.0064	-0.19292	0.015722	-0.13429	0.34685	-0.17338	0.22547	0.34924	-0.0017338	0.17618	1.4221	0.19788	-0.021859	0.43329	-0.046399	0.22211	0.72545	0.54306	0.15917	0.17975	0.0095932	0.87371	0.11312	0.03928	0.050648
686	TCGA-66-2769-01A-11-2193-20	LUSC	Primary	51	-0.15735	1.1257	0.42527	0.95917	-0.34906	-0.30086	-0.16449	-0.1728	-0.53939	-0.19983	-0.1922	0.24069	-0.37121	0.84169	-0.46588	0.15196	-0.0015666	0.22608	-0.031418	-0.17662	0.21772	0.29121	-0.093898	-0.12401	0.32122	-0.00011606	-0.043052	0.46297	0.10922	0.084835	1.1141	0.30834	1.1565	0.30151	0.3153	-0.17992	0.07634	0.37071	0.26239	-0.85432	0.024169	0.47878	0.29557	-0.55188	0.078452
687	TCGA-66-2781-01A-21-2193-20	LUSC	Primary	51	-0.18144	-0.36086	-0.074316	0.39994	-1.8276	0.15364	0.21053	-0.51986	1.4808	1.5193	0.2087	-0.14938	-0.12395	1.3786	-0.77265	0.72176	0.46608	0.18556	0.60921	-0.31391	-1.5251	0.28665	0.58772	-0.31848	0.64818	0.057227	-0.062768	0.22244	0.40696	0.50841	0.80554	0.20692	0.5992	0.4157	0.6852	-0.22977	-0.15077	0.70161	0.040442	-0.091851	0.28644	-0.68278	0.2624	0.65183	0.3064
688	TCGA-33-4589-01A-21-2193-20	LUSC	Primary	51	-0.080395	0.63065	0.47886	-0.64806	-0.68645	-0.29661	-0.1858	-0.0031253	-0.87879	-0.71976	-0.33373	0.55223	-0.58904	0.84929	-0.36166	0.29542	0.58414	-0.59957	0.099645	-0.13843	-0.80873	0.091763	0.033432	-0.36632	0.0044524	0.10031	-0.13032	0.31042	0.2794	1.1067	1.9906	0.16937	0.51528	0.1426	0.48718	0.053475	-0.44783	0.3842	0.20125	-0.4199	-0.19007	0.38556	0.21997	0.10565	-0.14188
689	TCGA-66-2794-01A-21-2193-20	LUSC	Primary	51	-0.34759	0.33918	0.12718	-0.16418	0.13526	-0.19455	-0.47715	0.37306	-1.1147	-0.4764	0.68813	1.328	-0.63851	2.3329	-0.020442	0.56807	-0.059607	1.689	-0.093506	-0.014069	1.2827	0.079188	0.6186	-0.30491	-0.35233	0.14743	0.70683	0.82304	0.12267	2.8071	0.10702	-0.18756	1.2464	-0.00031975	-0.032856	0.11132	1.1758	0.8164	-0.10206	0.6601	-0.41223	0.5886	0.090462	-0.3813	-0.34588
690	TCGA-37-4135-01A-21-2193-20	LUSC	Primary	51	-0.35566	-0.23214	-0.045952	-1.4532	1.1405	0.64959	0.65635	0.32015	-1.2632	-0.67119	0.35061	1.2262	-0.53862	1.2577	0.82589	1.1117	0.17809	1.8269	0.36178	-0.25902	1.1546	0.34119	1.4628	-0.2921	3.3171	0.24048	0.4523	0.45563	0.23066	-0.046817	0.61586	0.086027	-0.022438	0.13351	-0.057417	-0.051807	0.047551	0.19313	0.72495	0.97049	-0.27258	1.2895	0.26006	-0.35296	0.25387
691	TCGA-21-1075-01A-21-2193-20	LUSC	Primary	51	-0.22245	1.8744	0.21156	0.27791	-0.65218	0.44541	0.85243	-0.19123	0.50608	1.6879	0.30318	0.70552	-0.65558	1.9139	-0.35204	0.23325	0.38781	0.18747	-0.11711	-0.20181	0.66638	0.29755	0.2293	-0.43098	0.090036	-0.028934	-0.18227	0.34623	0.079459	-0.29808	2.2106	-0.011237	1.2945	0.14196	0.22164	-0.11773	0.55195	0.19008	0.15471	-0.45806	0.075403	0.11731	-0.023374	-0.49374	-0.022443
692	TCGA-22-1000-01A-21-2193-20	LUSC	Primary	51	-0.35049	-0.17707	-0.12208	-0.4	-0.092432	0.0063882	-0.062009	0.4325	-0.426	-0.27096	0.37576	1.0369	-0.25539	-0.31701	-0.090573	0.9581	0.093372	-0.11375	0.14124	0.17296	0.5688	0.21152	-0.10177	-0.10014	0.51517	-0.11609	0.27643	0.36179	0.025231	-0.19452	3.2301	0.23929	0.31591	0.078034	0.037756	-0.11256	-1.0224	-0.033442	0.066084	-0.40947	-0.1663	-0.72851	0.22553	-0.33803	-0.10292
693	TCGA-60-2695-01A-21-2193-20	LUSC	Primary	51	-0.27179	0.13441	0.082766	0.50688	0.34706	-0.65345	-0.99283	0.17359	-0.034847	-0.31124	0.097234	0.28983	-0.73704	-0.38953	-0.1874	0.65429	0.48395	1.5544	0.19618	-0.2369	0.54007	-0.22943	1.4838	0.41282	2.9783	0.017803	0.06539	0.17399	0.11967	-0.081204	0.81981	0.15544	0.28989	0.22672	-0.066288	0.29964	0.63338	0.49302	0.038047	0.48974	0.27276	1.0101	-0.24469	-0.2012	0.32367
694	TCGA-60-2709-01A-22-2193-20	LUSC	Primary	51	-0.38283	0.21252	-0.11193	-0.95943	-0.17857	-0.55554	-0.13804	0.44446	-1.141	-0.92985	0.30223	0.63534	-0.24305	0.010237	0.37728	-0.08218	0.40804	0.2776	0.24927	0.086374	0.16805	0.20394	0.46641	-0.49182	0.51975	0.17675	0.37952	0.84904	0.03656	0.55174	1.8303	0.86114	-0.031847	-0.088658	0.010157	-0.18676	-0.21027	-0.0117	0.12071	-0.93433	-0.035137	-0.91317	0.21093	-0.50973	0.039515
695	TCGA-60-2720-01A-21-2193-20	LUSC	Primary	51	-0.17856	-0.060186	0.19957	-0.44259	-0.54043	-0.91512	-0.49679	-0.064246	-0.12122	0.67951	0.081964	0.16405	-0.52844	-0.050066	-0.15341	0.76894	0.39985	0.22849	0.29491	-0.00029915	0.51848	0.097493	0.23152	0.053614	0.2505	-0.0039728	-0.23654	0.40183	0.098585	0.73173	2.1815	0.32962	1.3411	0.3047	0.12225	-0.094957	-0.075135	0.0013786	0.11149	-0.31316	0.051555	0.28937	0.21881	0.072662	0.43137
696	TCGA-66-2778-01A-11-2193-20	LUSC	Primary	51	0.12137	1.2596	-0.009801	0.68208	-1.7371	-0.046955	-0.41027	-1.1124	-0.42223	0.614	0.30241	-0.94407	-0.28761	0.32515	-1.1531	0.60207	1.2409	-0.047839	0.5012	-0.21978	-2.9588	0.36288	-0.091032	-0.18022	0.7718	0.23585	0.067019	0.32226	0.33534	0.4013	0.74801	0.77474	1.0131	0.3107	1.0122	-0.077901	-0.17568	0.42339	-0.2806	0.43733	0.38184	-0.036514	0.41067	-0.26048	0.49718
697	TCGA-66-2737-01A-41-2193-20	LUSC	Primary	51	-0.25299	-0.32883	-0.27547	-0.10851	-0.38031	0.26179	0.28296	0.19874	0.39431	0.18285	0.23574	0.66211	-0.28607	0.85125	0.047171	0.19119	-0.02897	0.15298	-0.039808	0.079665	0.71206	0.069293	-0.13013	-0.085055	0.69929	-0.18908	-0.12562	0.42354	0.091324	-0.17393	3.8785	0.57752	0.30512	0.090792	0.025251	-0.20083	-0.4259	0.094823	0.052372	0.13803	0.0027323	-0.34565	-0.078242	-0.63678	0.054094
698	TCGA-66-2795-01A-11-2193-20	LUSC	Primary	51	-0.1872	0.12641	-0.066235	-0.27531	-0.20207	0.1243	-0.06287	-0.12169	-0.60484	-0.094281	-0.2052	-0.1257	-0.58521	0.97997	-0.70508	0.45286	-0.48138	-0.46003	-0.050619	0.057244	-0.30299	0.018028	0.25537	0.22049	-0.17437	0.20008	0.36465	0.10829	0.12368	-1.0763	-0.29749	0.20503	0.93645	0.34113	0.044098	0.00026475	-0.22118	0.14925	0.064798	1.1869	0.30855	0.7591	0.39207	-0.20399	-0.23238
699	TCGA-66-2800-01A-21-2193-20	LUSC	Primary	51	-0.29079	0.12804	0.13964	0.7716	-0.42538	-0.036279	-0.33871	0.14952	1.2739	1.1817	0.084912	0.22413	-0.42707	0.30382	-0.056935	0.41319	-0.0051744	0.17693	-0.041434	-0.18168	0.2902	0.16291	0.011889	-0.018829	0.3741	0.06921	-0.10188	0.28264	0.14174	-0.533	1.7083	0.37561	0.57609	0.1957	0.042682	-0.023365	-0.054735	0.32638	-0.16828	-0.24861	-0.015722	-0.26166	-0.054371	-0.32788	-0.070941
700	TCGA-22-4605-01A-11-2193-20	LUSC	Primary	51	-0.31498	-0.45643	0.1267	0.32174	-0.43663	0.24716	0.23434	0.23587	0.49454	0.46849	0.4439	0.64848	-0.60155	-0.44106	0.011617	0.18176	-0.0061924	-0.15423	0.22487	-0.14243	0.86135	0.017082	-0.059622	0.46077	0.69803	-0.11977	-0.081515	0.1774	0.16128	-0.5732	3.496	0.41345	0.61308	0.23526	-0.054486	-0.022088	-0.38087	-0.15207	-0.064947	0.3572	0.39116	-1.3852	-0.08613	-0.40906	-0.11857
701	TCGA-21-1078-01A-21-2193-20	LUSC	Primary	51	-0.10347	-0.40324	0.097093	0.4274	0.64484	-0.24105	-0.48956	0.45799	0.18615	0.24136	0.61236	-0.2404	0.48483	-0.74192	0.1516	-0.13795	0.28965	-0.76432	-0.24786	-0.11296	1.6859	-0.091725	-0.96355	-0.01913	0.1527	-0.12072	-0.14695	0.21505	-0.032047	0.030913	1.4293	0.079887	0.86246	0.28259	-0.16032	0.26317	-0.020894	-0.11936	0.34256	2.1289	-0.42972	-1.2988	-0.054567	-0.59083	-0.17396
702	TCGA-34-2596-01A-21-2193-20	LUSC	Primary	51	-0.28533	-0.56255	0.22768	-0.011413	-0.31388	-0.50215	-0.68158	0.18303	0.32765	0.080295	0.093233	0.1364	-0.20903	0.24778	0.11671	0.26603	-0.44725	0.18712	-0.098939	0.10502	-0.18804	0.083747	-0.078645	-0.029083	0.3085	-0.027239	0.32937	0.38951	0.14404	-0.44314	2.445	0.3919	-0.14223	0.42175	0.016261	-0.11014	-0.19272	-0.077711	-0.1238	-0.67119	0.61078	-1.2554	0.45533	-0.75455	-0.096257
703	TCGA-60-2696-01A-21-2193-20	LUSC	Primary	51	-0.16457	0.17193	-0.14355	-1.0391	-0.64139	0.21583	0.3442	0.10045	-0.42536	-0.59694	0.22632	1.0456	-0.39606	0.5019	0.053103	0.78163	0.21607	-0.077588	0.24505	-0.11018	0.11449	0.44694	0.38405	-0.079038	1.0672	-0.061482	-0.11813	0.48979	0.12913	0.89673	3.1591	0.74298	0.31461	0.1317	0.2708	-0.10249	0.07075	0.31812	-0.097299	0.19926	-0.029176	-0.48174	0.074825	-0.5415	-0.020624
704	TCGA-60-2710-01A-21-2193-20	LUSC	Primary	51	-0.46799	-0.37032	0.019525	0.34992	-0.023493	0.20631	-0.13829	0.28124	0.61159	0.80388	0.083595	0.70645	-0.57301	-0.6934	0.012025	-0.24504	-0.021353	0.30614	2.71e-05	-0.074296	0.7752	-0.3217	-0.090976	0.28609	0.89831	-0.36285	0.11238	0.20999	0.00060775	0.42575	2.6184	0.41663	0.12888	0.40614	-0.094713	0.063217	-0.24079	-0.2017	0.020898	-0.36646	-0.015722	-0.16413	0.041868	-0.0002672	-0.26293
705	TCGA-60-2721-01A-21-2193-20	LUSC	Primary	51	-0.19155	2.2535	0.71704	2.1901	-0.8388	-0.44249	-0.30569	0.020138	0.051675	0.75483	0.055129	-0.0036789	-0.36847	0.1587	-0.25907	0.3526	0.20785	0.14421	0.2795	0.034606	1.4133	0.31017	0.42195	-0.18651	0.57595	-0.046214	-0.1442	0.3231	0.16949	0.5152	0.68532	0.31218	0.85315	0.12479	0.24646	-0.041649	0.16901	0.27812	-0.011634	0.16067	-0.080479	-0.52345	0.093381	-0.57073	0.21788
706	TCGA-66-2766-01A-21-2193-20	LUSC	Primary	51	-0.46317	0.0051338	0.25952	0.49919	-0.034259	0.81428	0.74307	0.49981	1.8121	1.1862	0.66556	0.83065	-0.75015	1.843	-0.43972	-0.089668	-0.93377	-0.29199	-0.07813	-0.3031	1.3988	-0.13271	0.23153	0.16235	-0.22719	-0.15429	-0.0082903	0.65704	0.11893	-0.64419	-0.08229	-0.33211	0.46919	0.76007	-0.012385	0.19078	0.60027	0.70888	0.23027	0.54156	-0.46257	1.0262	0.068008	0.96959	-0.22839
707	TCGA-18-4721-01A-21-2193-20	LUSC	Primary	51	-0.21121	0.31331	-0.18405	-0.54035	-0.25839	0.11678	0.027142	0.26543	0.0061055	-0.16368	0.30808	0.99451	-0.50387	1.2857	0.23828	0.30675	-0.071854	0.30814	-0.0069247	0.073885	-0.17932	-0.079669	0.2131	-0.10172	0.43843	0.050765	-0.10299	0.49077	0.12201	0.50996	0.71615	0.28754	0.049701	0.15624	0.11252	0.1157	0.064112	0.50107	0.058861	-0.87121	-0.084471	-0.38511	0.1513	-0.31896	0.089863
708	TCGA-66-2782-01A-21-2193-20	LUSC	Primary	51	-0.074629	0.58655	-0.13626	-1.132	-1.2623	-0.3063	-0.38867	-0.55802	-0.9953	-0.19303	0.38517	0.093124	-0.33535	0.67448	-0.43422	0.055783	0.9332	0.11831	0.1049	-0.3181	-0.61466	0.41135	0.20687	-0.19499	0.73125	0.22997	0.010879	0.26769	0.275	0.94644	1.6815	0.60787	1.2235	0.39693	0.58112	-0.17946	-0.68741	0.41444	-0.016728	0.43461	0.0024287	-0.83547	0.56399	-0.45699	0.45826
709	TCGA-43-3394-01A-21-2193-20	LUSC	Primary	51	-0.40067	-0.42436	-0.22929	0.20642	-0.077657	0.65732	0.58415	0.27456	0.038824	0.073441	0.54331	0.91112	-0.35423	0.91428	-0.25923	0.93648	-0.23762	0.0076352	0.051521	-0.11628	0.47137	0.25874	-0.51718	-0.092139	0.73964	-0.12234	-0.0048972	0.21714	0.20955	-0.37197	1.8999	0.087176	0.43584	0.3166	0.019495	0.031108	0.22254	0.49803	-0.079523	0.34275	0.12789	0.012952	0.11324	0.24449	0.052118
710	TCGA-22-4609-01A-11-2193-20	LUSC	Primary	51	-0.33182	-0.70747	-0.20149	0.17139	-0.39687	0.56392	0.57933	0.23471	1.248	1.3898	0.21809	0.62468	-0.70362	0.17146	0.2896	0.93673	0.12514	0.56358	0.42966	-0.4552	0.95737	-0.16893	0.14435	0.47261	0.11636	-0.18098	-0.21897	0.1044	0.2135	0.429	2.4824	0.37114	0.18926	0.23469	0.043119	0.12398	-0.20289	0.032271	-0.08717	0.10264	0.15838	-0.68758	-0.33312	-0.40817	-0.11841
711	TCGA-21-1079-01A-21-2193-20	LUSC	Primary	51	-0.14989	0.85099	1.0569	0.41115	-0.12438	0.26445	0.2766	0.21998	0.11467	0.57234	0.19594	-0.19919	-0.89604	-0.15994	-0.41125	-0.32223	0.12756	-0.9477	-0.18225	0.036531	1.4754	-0.093407	-0.67551	0.23279	-0.091401	-0.2903	-0.26566	0.20485	0.085423	-0.201	3.777	-0.25347	1.4983	0.15183	0.14061	0.13947	-0.32058	-0.087268	0.38214	-1.3784	-0.38438	-0.17487	-0.018649	-0.42817	-0.094233
712	TCGA-34-2604-01A-21-2193-20	LUSC	Primary	51	-0.16503	-0.32097	-0.17321	0.22032	-0.98169	-0.074412	0.95296	-0.058205	0.79427	0.16522	0.092678	-0.04053	-0.56397	-0.42447	-0.346	-0.54513	0.24523	-0.36388	0.1909	-0.091739	0.3612	-0.085261	-0.68674	0.078067	0.23217	-0.065204	-0.34033	0.12933	0.11464	0.10754	2.682	0.74798	0.46185	0.11869	0.063344	-0.29707	-0.51873	-0.14916	-0.20661	-0.27436	-0.01275	-1.0587	0.1002	-0.54598	0.15547
713	TCGA-60-2697-01A-21-2193-20	LUSC	Primary	51	-0.15789	-0.29398	-0.12312	-1.0309	-1.262	-0.88461	-0.41622	-0.45125	-0.78912	-0.50302	-0.061294	0.36182	-0.12394	0.15563	-0.44205	0.70608	0.32856	0.34559	0.61948	0.040541	-1.3886	0.71971	0.41449	4.91e-05	0.96119	0.27263	0.020541	0.74164	0.30766	0.4162	2.3686	0.76464	0.1626	0.42389	0.49189	-0.13951	-0.60742	0.51082	0.034682	-0.48483	0.52527	-1.2978	0.43501	-0.48106	0.30709
714	TCGA-60-2711-01A-21-2193-20	LUSC	Primary	51	-0.32359	0.095096	0.059033	0.11667	0.50141	0.14382	0.024511	0.26039	-0.6656	-0.50093	0.46116	0.50206	-0.2312	0.87864	0.19241	-0.12996	0.063025	0.28377	0.013071	-0.099914	0.57341	0.11801	0.056166	-0.15435	0.45991	0.048878	0.045292	0.50244	0.062049	1.0327	2.433	0.29518	0.78862	0.18823	0.065532	0.12567	0.23023	0.22583	0.048049	-0.2407	0.1941	0.058865	0.1331	-0.47116	-0.28046
715	TCGA-60-2724-01A-21-2193-20	LUSC	Primary	51	0.14793	3.3126	0.74869	2.4671	-0.88843	0.3852	0.10214	-0.63786	0.22921	0.83386	0.80673	0.085029	-0.49821	0.36959	-0.61611	0.7603	1.499	-0.13563	0.37805	-0.11162	-0.20178	0.15192	-0.099284	-0.16108	0.57851	0.23707	-0.12848	0.085986	0.19463	0.0051275	2.8454	0.27557	1.4714	0.17959	1.056	-0.048963	0.058188	0.47025	0.25244	1.2541	0.0088794	-0.12749	0.30235	0.16209	0.1884
716	TCGA-66-2767-01A-21-2193-20	LUSC	Primary	51	-0.35641	-0.22186	-0.01148	0.008215	-0.60628	0.45147	0.55966	0.15491	0.82105	1.7899	0.098387	0.067004	-0.62793	1.3499	-0.41421	0.67567	0.05063	1.2445	0.30807	-0.32863	0.69472	-0.022995	0.1862	0.040668	0.53492	-0.21136	-0.24517	0.3875	0.059572	1.3596	1.0956	0.2923	0.92743	0.18626	-0.013264	0.055396	0.069626	0.18953	-0.1331	-0.082121	0.17516	0.27614	0.12938	-0.31718	-0.054656
717	TCGA-33-4532-01A-21-2193-20	LUSC	Primary	51	-0.044636	-0.15503	-0.11959	-0.47611	-0.52869	0.23749	0.41083	0.052891	0.51312	1.1649	0.5786	1.0955	-0.6553	0.88178	-0.36623	0.048778	0.30705	-0.46723	-0.070041	0.043472	0.87337	-0.19928	-0.064543	-0.21643	0.079486	-0.08362	-0.18039	0.2097	-0.0069189	0.80384	1.7132	0.13361	0.24598	0.1505	0.037503	0.093128	0.39991	0.26614	-0.084688	-0.012571	-0.056167	0.97456	0.065466	-0.41631	0.14913
718	TCGA-66-2783-01A-21-2193-20	LUSC	Primary	51	-0.34912	0.16428	-0.045738	0.53142	0.19361	0.68586	0.55867	-0.013223	2.1507	1.6144	0.0064406	0.52619	-0.54139	0.64215	-0.067226	0.12727	-0.1984	0.24411	-0.20054	-0.060651	1.62	0.072884	0.69184	0.33904	-0.1822	0.0069835	-0.091615	0.26484	0.00040904	-0.64312	0.32504	-0.073356	1.1124	0.18058	0.13069	0.12459	-0.076564	0.12024	0.2592	1.4465	-0.31122	0.22867	-0.00028898	0.12206	0.070577
719	TCGA-22-4591-01A-21-2193-20	LUSC	Primary	51	-0.45668	-0.30023	-0.089263	0.86355	-0.51511	0.0013216	0.08825	0.31297	2.7162	2.2441	0.28198	-0.10852	-0.42635	3.1902	0.11205	0.053843	0.12513	-0.25757	0.13533	-0.44896	0.50473	-0.11337	-0.17345	0.17549	0.54445	-0.017713	-0.15179	0.19019	0.14506	0.15013	1.9134	0.26465	0.0043717	0.26955	-0.049373	-0.061403	0.27845	0.088134	-0.053796	-0.64156	-0.21198	-0.25287	-0.13357	0.48803	0.20361
720	TCGA-22-4596-01A-21-2194-20	LUSC	Primary	51	-0.22495	0.26075	-0.074196	0.86262	-0.5808	-0.035535	0.65166	-0.036596	0.73771	0.27878	0.1859	0.014465	-0.6088	-0.20063	-0.144	0.72752	0.68993	0.414	0.76189	-0.058231	0.57178	-0.52188	0.1218	0.45054	0.91682	-0.26545	-0.29859	0.12192	0.1974	0.20286	3.3932	0.64229	0.79554	0.043144	-0.02491	-0.096578	-0.70382	0.0055571	-0.085853	0.098385	1.1406	-0.38797	-0.19624	-0.34415	0.26149
721	TCGA-22-5480-01A-21-2194-20	LUSC	Primary	51	-0.12861	1.055	-0.056393	0.49123	-0.53313	-0.88346	-0.65207	-0.10794	0.076682	-0.18385	-0.053449	0.59418	-0.39569	0.15668	-0.17414	0.23121	0.21615	1.7713	-0.11713	-0.11989	0.13125	-0.16244	1.5795	0.13966	1.3022	0.029935	-0.08037	0.063544	-0.038796	0.3322	0.38993	0.19872	0.37962	0.39966	0.04895	0.13012	-0.43137	0.030858	0.06191	-0.75693	-0.057086	1.1943	-0.094932	-0.60337	0.099782
722	TCGA-39-5024-01A-22-2194-20	LUSC	Primary	51	-0.13095	-0.28952	-0.2184	-0.86531	-2.1635	-0.3346	0.31447	-0.080255	0.25266	0.3056	0.080107	0.46079	-0.3634	-0.060744	-0.37591	1.2274	0.39379	0.40467	0.42376	-0.096062	-0.040818	0.22125	0.37798	-0.15766	0.37673	0.096086	0.24675	0.19972	0.11478	1.4629	0.5153	0.30277	0.43475	0.30108	0.31284	-0.074143	-0.34921	0.20958	-0.17032	0.14765	0.34897	-0.81087	0.28994	-0.59872	0.25931
723	TCGA-39-5037-01A-21-2194-20	LUSC	Primary	51	-0.10084	-0.034786	0.062733	1.078	-0.36687	0.041586	0.17072	-0.23523	-0.22289	-0.39806	-0.55749	-0.088608	-0.48287	1.3285	-0.48834	0.19283	0.49406	0.11753	0.074083	-0.29796	-0.32605	-0.19967	0.44599	-0.083138	0.30861	-0.015401	0.00038249	0.015518	0.074611	0.91322	0.51414	0.25967	0.41487	0.095264	0.15765	-0.0021423	0.64289	0.54532	-0.15309	-0.49485	0.019133	0.66963	0.095424	-0.47994	-0.23226
724	TCGA-34-5239-01A-22-2194-20	LUSC	Primary	51	-0.23254	-0.027265	-0.32854	-1.8389	-0.023206	-1.1744	-0.59287	0.32422	-1.3825	1.9298	2.0352	0.66507	0.2117	-0.02895	0.14498	1.1592	0.50698	1.2584	0.13211	-0.0053144	0.97432	0.45532	1.0985	0.1191	0.4418	-0.022071	0.52334	0.59919	0.044288	0.83242	0.76798	0.16899	1.017	1.7633	0.11288	-0.22367	0.1606	0.028363	-0.10644	0.0080539	-0.18431	0.050467	1.076	-0.91216	0.14104
725	TCGA-79-5596-01A-11-2194-20	LUSC	Primary	51	0.10077	-0.50008	-0.41935	0.073046	-0.96904	-0.099717	-0.32549	-0.23817	0.75131	1.4046	1.0105	-0.23976	0.132	-0.83191	-0.63176	1.2235	0.21029	0.35391	0.92382	-0.92064	-1.6581	0.96675	-0.19861	0.46594	1.3899	0.37552	0.095063	0.48342	0.20618	-0.41085	3.5919	0.42105	-0.10037	1.4163	0.37649	-0.7188	-1.1086	-0.22522	-0.17041	-0.75719	1.2193	-1.6228	1.7393	-0.49087	0.71892
726	TCGA-18-5592-01A-21-2194-20	LUSC	Primary	51	-0.16205	-0.1172	-0.052484	-0.56268	-0.47381	-0.42479	-0.10577	-0.30898	-0.8215	-0.043285	0.23647	0.64146	-0.3882	0.083658	-0.096216	0.086806	0.34029	0.10143	-0.067232	-0.17352	-0.12319	0.0091127	0.48086	0.068085	0.47797	0.19087	-0.031843	0.2607	0.029634	1.2361	1.286	0.18296	0.40427	0.64437	0.18175	0.084499	-0.087212	0.2045	-0.099252	-0.12457	-0.11552	0.72021	0.14604	-0.57384	-0.052249
727	TCGA-46-6025-01A-13-2194-20	LUSC	Primary	51	-0.057851	0.59166	0.13015	0.29699	-1.0299	0.14215	-0.17348	-0.50495	1.2556	1.5841	0.52068	0.36266	-0.38015	1.4329	-0.87174	-0.05408	0.90113	-0.54999	-0.24737	-0.040169	0.086993	-0.068305	0.086539	-0.14163	0.38449	0.23878	-0.10877	0.14891	0.22476	1.013	0.92532	0.21105	1.1882	0.06268	0.41585	-0.057493	-0.069876	0.26382	-0.10396	-0.37483	0.049816	0.61771	0.25079	-0.70887	-0.087552
728	TCGA-70-6723-01A-13-2194-20	LUSC	Primary	51	0.014351	-0.44995	3.67e-05	-0.69045	-0.15855	-0.39488	-0.2452	0.099813	-0.67689	-0.54359	-0.16154	0.28222	-0.5186	0.80234	-0.139	0.6246	-0.46736	-0.27062	0.23109	-0.18111	1.3806	-0.1215	0.65141	0.050518	-0.18278	0.17104	0.3931	0.0077328	0.089625	-0.17106	-1.0846	0.015982	0.22158	0.27222	0.0083591	0.23898	0.20563	0.39733	-0.11186	0.57401	-0.27407	0.80061	0.08618	-0.75405	-0.77456
729	TCGA-85-6798-01A-13-2194-20	LUSC	Primary	51	-0.15476	0.69555	0.20723	0.95406	-0.16003	-0.28554	-0.48294	-0.25988	-0.0086462	-0.1522	0.15024	0.52873	-0.25928	1.8302	-0.35185	0.45834	0.49919	0.080763	-0.34454	-0.42097	0.38315	-0.098617	0.36103	0.26872	0.57423	0.16497	-0.082718	0.086645	0.22764	-0.18836	-0.66095	-0.043421	0.75367	0.22991	0.27418	-0.03748	-0.55381	0.21307	-0.095553	-0.060001	-0.34482	0.35704	0.074801	0.23968	0.1902
730	TCGA-22-4607-01A-21-2194-20	LUSC	Primary	51	-0.27852	0.90495	0.44311	1.0645	-0.38282	-0.44808	-0.57805	-0.11673	-0.67377	-0.36683	0.057253	-0.41236	-0.68144	0.59628	-0.65269	0.061887	0.82114	-0.018693	0.62166	-0.53506	0.8637	-0.20269	0.19981	0.22576	0.97496	-0.12229	-0.14283	-0.057854	0.07878	-0.4782	-0.79032	0.12233	1.4817	0.11579	0.14357	-0.22361	0.21559	-0.16706	-0.20866	2.1235	0.14687	0.048134	0.072469	0.69492	0.52928
731	TCGA-22-5482-01A-21-2194-20	LUSC	Primary	51	-0.21631	0.17425	-0.2037	0.0021962	-0.82472	-0.62443	-0.3148	0.0066666	-0.32847	-0.33602	-0.13741	0.11433	-0.49578	0.52394	-0.62893	-0.012736	0.12409	-0.24824	-0.11532	-0.17593	0.40592	-0.12349	-0.3338	0.14844	0.40007	-0.076512	-0.089922	0.11849	0.0089451	0.6035	2.8682	0.28308	0.30672	0.27494	0.032305	-0.13138	-0.34052	-0.036691	-0.12355	0.059705	-0.0089081	-0.52507	-0.078166	-0.61719	-0.093155
732	TCGA-39-5027-01A-22-2194-20	LUSC	Primary	51	-0.14396	-0.71848	-0.073968	0.34833	-1.1352	0.06502	0.41883	-0.13973	1.3138	1.362	-0.094472	-0.05622	-0.5383	0.93717	-0.37432	0.30288	0.10039	-0.14832	0.022627	-0.33013	0.26543	0.037018	-0.081464	-0.13962	0.11907	-0.01067	0.02106	0.19017	0.075555	1.4778	0.66956	0.33064	0.59842	0.28466	0.025243	-0.1621	0.25804	0.007805	-0.13816	-0.54698	0.029827	0.0068085	0.022376	-0.59331	-0.07181
733	TCGA-39-5040-01A-11-2194-20	LUSC	Primary	51	-0.26322	0.21236	0.36301	0.81571	-0.17055	-0.14631	0.031913	0.0072885	-0.12673	0.04086	-0.22011	-0.27383	-0.50753	-0.043711	-0.064784	1.1142	0.35973	-0.75733	0.066412	-0.14511	0.78511	0.19063	0.024023	0.12787	0.24332	-0.1018	0.31471	0.38635	0.09757	-0.47428	1.2305	-0.021198	0.089847	0.66465	0.083687	0.16591	0.16466	0.44694	0.0022919	0.013402	-0.14438	1.1232	-0.00019327	0.63138	-0.027131
734	TCGA-34-5241-01A-21-2194-20	LUSC	Primary	51	-0.1811	0.03658	-0.059089	0.54878	-0.82789	-0.69817	-0.5415	-0.20228	0.16228	0.51779	0.27626	0.085675	-0.30568	-0.45139	-0.5363	0.2695	0.66006	0.077997	0.68019	-0.2841	0.38207	-0.011194	-0.1264	0.26336	1.0172	0.047721	-0.18638	0.23033	0.1674	-0.3902	3.68	0.85785	1.0323	0.67695	0.15753	-0.11392	-0.60925	0.19429	-0.18874	0.57814	0.45292	-1.2607	0.0093621	-0.34038	0.29371
735	TCGA-43-5668-01A-21-2194-20	LUSC	Primary	51	-0.25977	-0.79295	0.067523	0.35622	-0.047964	1.4273	1.5648	0.19659	1.796	0.88283	-0.090359	-0.14379	-0.75772	-0.060856	-0.20671	-0.080255	0.7056	-0.42769	0.23201	-0.033911	0.35398	-0.39431	-0.11484	-0.075737	-0.26232	-0.22348	-0.024955	0.5008	-0.05129	0.069814	-0.77034	-0.063996	-0.44703	0.060985	-0.17554	0.027332	0.17043	0.40552	0.10412	0.25334	-0.37125	-0.50898	0.16798	-0.26044	0.19137
736	TCGA-56-5897-01A-12-2194-20	LUSC	Primary	51	-0.17981	-0.10024	0.041496	0.30591	-0.57923	-0.44384	-0.47921	-0.040471	0.52562	0.35654	-0.17956	-0.067293	-0.014644	0.52965	0.11671	0.39362	0.12993	-0.067417	-0.070956	-0.22077	-0.1979	0.32235	-0.034238	0.05459	0.70587	0.16938	0.25437	0.39455	0.25396	-0.25685	1.0449	0.36822	0.21978	0.39377	0.5	0.0019238	-0.71693	0.41855	-0.099992	-0.70385	-0.1817	-0.71888	0.38403	-0.71007	0.071301
737	TCGA-46-6026-01A-13-2194-20	LUSC	Primary	51	-0.1674	0.60348	0.12087	0.6197	-0.052307	-0.35489	-0.20534	-0.17217	-0.26303	1.0911	1.0503	0.97375	-0.51076	0.117	-0.31457	0.28666	-0.50307	-0.04789	0.045965	-0.23694	0.45685	0.045497	0.77551	0.219	0.26236	0.17528	-0.072618	0.051148	0.088749	-0.51985	-0.27995	-0.054923	0.44273	1.259	0.083956	0.31716	0.54256	0.70321	-0.21585	0.33282	-0.24537	0.32458	0.21601	0.10332	0.073548
738	TCGA-51-6867-01A-13-2194-20	LUSC	Primary	51	-0.28321	-0.067384	-0.16204	1.0104	-0.44538	-0.046839	0.031654	-0.40618	0.92326	0.6872	0.023232	0.056201	-0.44337	0.63925	-0.34807	1.1302	-0.30625	-0.2454	0.16726	-0.13844	0.25545	-0.27327	0.47532	0.65173	0.065237	-0.1229	0.0031718	-0.14828	0.26426	0.32763	-0.89777	0.1013	0.48929	0.089726	-0.054907	0.097155	-0.21523	0.30762	-0.41359	-0.10692	-0.021173	0.0905	-0.13549	-0.20593	-0.46979
739	TCGA-22-5471-01A-21-2194-20	LUSC	Primary	51	-0.17885	-0.083009	-0.0048448	-0.2072	-0.8292	-0.82966	-0.71868	0.020444	-0.88893	-0.58883	-0.12843	0.46836	-0.41201	0.46591	-0.023733	1.1356	0.47935	0.15173	-0.010869	-0.11645	-0.54544	0.080861	0.25042	-0.08425	0.48943	0.066056	0.066316	0.31146	0.12695	0.9658	0.15425	0.43205	0.24216	0.34066	0.26025	0.043865	-0.54155	0.17048	0.012208	-0.81068	0.17327	-0.73029	0.31012	-0.42284	0.21721
740	TCGA-22-5483-01A-21-2194-20	LUSC	Primary	51	-0.16845	0.72631	0.31067	0.15048	0.21153	0.13688	1.0816	0.25334	-0.70932	-0.51239	-0.19052	-0.21397	-0.63124	1.8326	-0.23191	0.20985	0.50962	-0.26425	0.32316	-0.063455	2.0741	-0.24184	0.27911	-0.12533	-0.20741	0.35093	0.21858	0.0073202	-0.036411	-0.027526	0.37339	-0.18443	0.29026	0.22481	0.063535	-0.0026	-0.060865	0.24398	-0.12883	1.3366	-0.29103	1.0668	0.082916	-0.44264	-0.1348
741	TCGA-39-5028-01A-21-2194-20	LUSC	Primary	51	-0.16394	-0.19678	0.37032	0.38289	-0.82315	-0.55242	-0.82522	-0.15899	0.090562	0.27551	0.042843	-0.22246	-0.20889	0.57568	-0.17842	0.47039	0.71855	-0.20626	0.25046	-0.1776	-0.53581	0.15338	0.056504	0.036634	0.66558	0.046597	0.42362	0.14709	0.21128	0.41259	2.7803	0.33619	0.23428	0.654	0.43256	-0.094879	-0.57794	0.48451	-0.10728	0.077383	0.045272	-1.162	0.088477	-0.421	-0.096144
742	TCGA-63-5128-01A-21-2194-20	LUSC	Primary	51	-0.2946	0.46865	0.174	0.030622	-0.50112	-0.19958	0.24606	-0.0040413	1.1879	1.7193	-0.037167	0.33095	-0.48309	0.24198	-0.43149	0.7808	0.16873	-0.41835	0.096011	-0.080483	0.99207	-0.063389	0.088246	0.26633	0.31067	0.063044	0.060412	0.24093	0.057078	-0.40021	2.299	0.30903	0.64309	0.13755	0.020707	0.011542	-0.063173	0.10747	-0.093783	-0.16241	0.11067	0.36305	0.041703	-0.4304	-0.016579
743	TCGA-22-5479-01A-11-2194-20	LUSC	Primary	51	-0.13321	0.65261	0.037241	-0.60282	-0.46792	-0.70081	-0.46123	-0.1054	0.24831	0.14562	-0.27646	0.012552	-0.45833	1.1546	-0.23123	0.23325	0.29244	-0.38215	-0.010231	-0.1051	0.24694	0.099883	0.21107	-0.026396	0.083173	0.14432	0.042983	0.17078	-0.03248	1.103	-0.083537	0.49516	0.86267	0.32789	0.15808	0.057487	-0.010346	0.16276	-0.057688	-0.90943	-0.23321	0.51319	0.095953	-0.28189	-0.073659
744	TCGA-43-5670-01A-11-2194-20	LUSC	Primary	51	-0.025843	0.48118	0.030173	0.021923	-0.82394	-0.5369	-0.031106	-0.4401	-0.3682	0.22483	0.065123	-0.53551	-0.19449	0.49636	-0.58866	0.15531	0.78516	-0.74771	0.83536	-0.21707	-0.21742	0.36766	0.70405	-0.064667	0.5326	0.26988	0.4226	0.13098	0.14156	-0.13596	1.7197	0.23609	1.0679	0.31465	0.59983	-0.096674	-0.20544	0.42513	-0.11559	0.90153	0.15758	0.9553	0.35882	1.2893	0.21639
745	TCGA-56-5898-01A-12-2194-20	LUSC	Primary	51	-0.22368	0.54451	0.33844	1.4131	-0.62554	-0.57882	-0.53072	0.20501	0.54764	0.65803	0.18835	-0.03012	-0.31673	-0.10182	-0.29282	0.42009	0.4751	-0.014649	-0.064486	-0.11173	0.82296	-0.29777	-0.25186	0.82009	0.55422	-0.14739	0.16489	0.038497	0.094454	-0.32899	1.5665	0.094245	0.98282	0.4802	-0.0075808	0.14732	0.063255	0.02224	-0.10988	0.01849	-0.051214	-0.09761	-0.041586	-0.39546	-0.29406
746	TCGA-63-6202-01A-13-2194-20	LUSC	Primary	51	-0.23384	0.012633	-0.013144	0.19069	-0.32759	-0.25034	0.4152	0.0037587	-0.32224	-0.22301	-0.057408	0.10059	-0.48864	0.8594	0.15099	0.19192	0.50193	-0.3641	0.013687	-0.22707	0.67087	-0.36358	-0.070071	0.30831	0.20266	0.097084	0.021679	0.12122	0.10011	0.76379	1.6865	0.23398	0.7115	0.26685	-0.0097518	0.18691	-0.2172	0.065107	-0.0028107	0.34323	-0.37394	1.002	0.14239	-0.42556	0.43182
747	TCGA-33-6738-01A-13-2194-20	LUSC	Primary	51	-0.32422	0.089058	-0.14569	1.0754	0.20577	0.86394	1.3635	0.29112	-0.3759	-0.20914	0.01811	0.63349	-0.53185	1.1737	-0.29763	1.0113	0.53658	-0.016916	0.37123	-0.19129	0.085212	0.18657	0.082583	-0.010431	0.5846	0.012612	0.024366	0.21619	0.14531	-0.14147	3.2189	0.3568	-0.16486	-0.14289	0.017504	-0.092948	-0.18943	0.033596	-0.059581	0.073618	0.20801	-1.888	0.034199	0.38553	0.50701
748	TCGA-63-7020-01A-13-2194-20	LUSC	Primary	51	-0.18484	0.72263	0.0013656	0.61729	-0.60228	-0.2973	-0.1188	-0.24539	1.3443	1.6186	0.32932	-0.1018	-0.595	0.54815	-0.22671	0.084651	0.93376	0.075177	0.411	-0.3563	-0.11579	-0.46604	-0.082201	-0.065166	0.44661	0.024784	-0.14986	-0.034833	0.29316	1.1654	1.8172	0.11869	0.57178	0.16874	0.45574	-0.047495	-0.49783	0.052786	-0.11777	1.1761	0.033648	0.35297	-0.1935	-0.30164	0.11141
749	TCGA-22-5472-01A-21-2194-20	LUSC	Primary	51	-0.22771	0.2774	0.061562	0.34984	-0.5116	-0.11973	-0.031865	-0.21761	-0.71514	0.11391	0.386	0.23339	-0.44822	-0.39051	-0.41163	-0.68263	1.1759	-0.25457	0.32505	-0.18519	0.63782	-0.22167	-0.25735	-0.042762	0.66299	-0.052535	-0.17116	0.098381	0.10198	-0.014536	4.3549	0.7092	0.88931	0.4316	0.37069	-0.21763	-0.49985	-0.037273	0.0013524	1.5277	0.25531	-0.40814	0.214	-0.65157	0.4884
750	TCGA-39-5011-01A-21-2194-20	LUSC	Primary	51	-0.1745	0.17925	0.24246	0.95334	-0.57687	0.076436	0.29049	-0.3777	0.43554	0.20554	0.52433	0.368	-0.45821	1.4557	-0.18905	0.16046	0.79432	-0.13171	0.2388	-0.45967	0.17231	-0.23873	0.26135	-0.013575	0.33817	0.06199	-0.14271	0.29788	0.094072	1.642	0.92844	0.29564	0.026486	0.15163	0.28436	-0.086411	-0.70394	0.19057	-0.061118	0.20875	-0.050237	0.77307	0.15242	-0.52076	0.46574
751	TCGA-39-5029-01A-21-2194-20	LUSC	Primary	51	-0.27154	1.3047	-0.071918	0.27834	-0.92969	-0.36128	0.019472	0.13997	-0.58372	-0.25918	0.24052	0.63231	-0.20473	0.18113	-0.38353	1.1733	0.52827	0.075438	0.40742	-0.17143	0.6905	0.62261	0.30615	-0.34372	0.37973	0.088739	0.067145	0.68786	0.15459	1.0763	1.2716	0.15876	0.4998	0.16126	0.30036	-0.23048	-0.85463	0.14003	0.05685	-0.25607	0.097202	-0.1043	0.25178	-0.16345	0.18623
752	TCGA-63-5131-01A-21-2194-20	LUSC	Primary	51	-0.13042	2.379	0.67401	2.6266	-1.0715	0.84135	0.38197	-0.46606	-1.1624	0.10129	1.0596	0.60183	-0.44755	1.2779	-0.85679	0.65767	1.2433	0.57048	0.56245	-0.094044	-1.2196	-0.078517	0.75302	-0.06541	1.0058	-0.030301	-0.16204	0.00076966	0.10721	0.47083	0.36893	0.42704	0.75022	0.39613	0.4484	-0.04269	-0.15818	0.26467	-0.16321	-0.022112	0.37287	-0.33626	0.0057534	-0.19462	0.053493
753	TCGA-22-5485-01A-21-2194-20	LUSC	Primary	51	-0.10239	-0.37321	-0.18784	0.21962	-0.71661	-0.27628	0.2804	-0.17629	1.7699	2.2776	1.2665	0.40338	-0.66591	-0.27717	-0.30066	-1.0327	1.1337	-0.21696	0.1763	-0.18619	-0.21278	-0.70818	-0.48101	0.36607	0.89698	-0.22636	-0.35403	0.28615	-0.15582	-0.45379	3.4706	0.34138	0.32245	1.1926	-0.041917	-0.29552	-0.22032	-0.24583	-0.044359	-0.6554	0.87772	-0.75323	-0.071658	-0.40133	0.4056
754	TCGA-21-5782-01A-21-2194-20	LUSC	Primary	51	-0.24686	0.23571	0.2322	0.65358	-0.52539	-0.48927	-0.4512	0.27176	0.45006	0.56683	0.013858	0.22165	-0.21122	0.13435	-0.12231	1.3361	0.20806	-0.073932	0.019772	-0.16713	0.57768	0.30123	-0.13959	0.30026	0.75507	-0.013909	0.14652	0.37918	0.15653	0.47244	1.2611	0.23825	0.33675	0.37344	0.27497	0.052719	-0.54599	0.21135	-0.05759	-0.52344	-0.05599	-0.52374	0.60343	-0.40013	0.22325
755	TCGA-34-5927-01A-13-2194-20	LUSC	Primary	51	-0.058314	0.14925	-0.20317	-0.64708	0.10573	-0.39813	0.62154	-0.10359	-0.72966	-0.71587	0.13703	0.14347	-0.50402	1.2416	0.23633	0.82601	0.51905	1.7179	0.2515	-0.26706	0.57989	-0.085069	1.3938	0.060433	1.4022	-0.06705	0.37371	0.087181	0.058587	0.68735	2.7092	0.50819	0.36884	-0.027694	0.18351	-0.042097	0.10011	-0.061778	0.055824	0.52051	0.033963	1.3541	0.060693	0.35873	0.28807
756	TCGA-85-6560-01A-13-2194-20	LUSC	Primary	51	-0.19684	1.6184	0.70114	1.64	-0.45179	0.2731	0.83434	-0.037113	0.16298	0.12542	0.10839	0.41327	-0.57453	0.37436	0.065598	0.44079	0.078273	-0.46222	-0.32868	-0.069845	0.56146	-0.1355	-0.097261	0.15749	0.2138	0.17489	0.024863	0.26081	0.16233	0.83547	1.2964	0.29173	-0.11509	0.53178	0.17473	0.040217	-0.054587	0.060632	0.13221	-0.73507	0.0052437	1.2401	0.34605	-0.32519	0.18769
757	TCGA-90-6837-01A-13-2194-20	LUSC	Primary	51	-0.28311	-1.1552	-0.41392	0.30655	-0.87118	-0.68189	-0.23834	0.22401	0.80954	0.8138	0.34859	-0.40888	-0.35007	-0.80401	-0.286	0.15001	-0.040857	-0.21115	-0.24272	-0.11026	0.81712	-0.0096994	-1.0613	0.20262	1.8986	0.034606	0.044757	0.14319	0.20508	-0.71273	5.4843	0.81315	0.70595	0.81173	0.071352	-0.30925	-1.1077	-0.14863	-0.17431	0.22014	0.61932	-1.8026	0.29576	-1.1761	0.018146
758	TCGA-63-7022-01A-13-2194-20	LUSC	Primary	51	-0.29472	-0.30024	-0.15063	0.0095351	-0.67934	-1.1211	-1.1315	0.15196	1.1279	0.93663	-0.12905	0.055951	-0.25771	0.50744	0.30419	0.97617	-0.00030639	-0.20456	-0.28677	-0.077248	0.23778	-0.0029461	-0.18022	0.010228	0.61732	0.096093	0.039979	0.19138	0.20962	-0.31951	1.191	0.26491	0.41959	0.35269	0.080524	0.026038	-0.49048	0.062798	-0.10394	-0.49485	-0.22951	-1.113	0.17208	-0.58498	-0.040143
759	TCGA-22-5473-01A-21-2194-20	LUSC	Primary	51	-0.28134	0.90926	0.29189	1.1228	-0.29232	0.29109	0.66388	0.02002	-0.34993	0.072068	0.061253	0.58491	-0.57845	0.81752	-0.39763	-0.13171	0.091105	-0.60283	-0.12425	-0.37022	0.64496	-0.14765	-0.44238	0.20297	0.32193	-0.12335	-0.01479	0.16544	0.03367	0.74318	-0.59275	-0.13741	1.5076	0.41051	0.045123	-0.095183	0.0037996	0.10749	-0.2108	0.69577	-0.29309	0.073033	-0.061095	-0.51392	-0.19137
760	TCGA-39-5016-01A-21-2194-20	LUSC	Primary	51	-0.18826	0.16241	-0.25714	-1.6228	-0.34975	-0.19966	0.47249	0.022435	-1.2978	-0.11634	0.34353	0.66652	-0.64745	0.75975	0.18887	0.71313	0.2258	0.52304	0.086082	0.042669	-0.63096	-0.31164	1.0108	-0.25339	-0.10424	0.071535	-0.0093215	0.37115	-0.060991	0.68868	-0.62866	0.043915	0.32473	0.024194	-0.18578	-0.10276	0.81383	-0.011148	0.070346	-0.76046	-0.089379	0.11259	-0.029116	-0.025569	-0.030151
761	TCGA-39-5030-01A-21-2194-20	LUSC	Primary	51	-0.29889	-0.34042	0.064118	0.015072	-0.61703	-0.43476	-0.5589	0.098146	1.0329	0.6017	0.03138	0.43371	-0.039344	0.42406	0.16185	0.69555	0.091933	0.47335	-0.013959	-0.1489	0.10854	0.2632	0.46852	-0.11241	0.27756	0.018275	0.12503	0.54773	0.093392	0.76775	1.7125	0.49861	0.18334	0.26892	0.203	0.019518	-0.33982	0.1582	-0.00032115	-0.92627	-0.11295	-0.50346	0.24008	-0.73959	-0.022135
762	TCGA-34-5231-01A-22-2194-20	LUSC	Primary	51	-0.27567	1.744	0.059045	0.9588	-0.54375	-0.029068	0.2315	-0.17864	-0.98908	-0.55123	-0.40236	-0.067612	-0.56527	1.1861	-0.24723	-0.15559	0.040574	-0.4399	-0.051262	-0.058873	0.70462	-0.11502	0.25331	-0.0062147	-0.032518	-0.02184	0.089456	0.030601	-0.092906	0.92862	2.6499	0.025736	1.1462	0.21518	0.16455	-0.05107	0.58037	0.44181	-0.12525	-0.39689	0.1769	0.8205	0.14029	-0.33372	-0.31707
763	TCGA-22-5489-01A-21-2194-20	LUSC	Primary	51	-0.36208	-0.049686	-0.096535	-0.39934	-0.15894	-0.63709	-0.33159	0.13262	0.98189	0.83006	-0.24835	0.28649	-0.26043	0.51287	0.19913	0.77028	0.27381	0.48216	0.024055	-0.13751	0.71427	0.27876	0.71166	0.12638	0.14296	0.0052368	0.21473	0.4005	0.0062613	0.75965	0.59653	0.33983	0.86288	0.43275	0.10034	0.061652	-0.24296	0.13309	0.074661	-0.69099	-0.2225	0.91541	0.32203	-0.40115	0.093402
764	TCGA-21-5784-01A-21-2194-20	LUSC	Primary	51	-0.044071	1.5227	0.224	0.83494	-0.9593	-0.5042	-0.86964	-0.58474	0.51991	1.3449	0.70139	-0.21336	-0.24558	-0.04405	-0.8045	-0.0096013	1.038	0.31085	0.2363	-0.16679	-0.15774	0.14581	-0.15105	0.10865	0.60691	-0.050799	0.013289	0.13953	0.23304	0.01561	2.7751	0.67759	0.55035	0.82908	0.3703	-0.056784	-0.43629	0.14975	-0.13257	0.32651	0.18206	-0.96685	0.1255	-0.57629	0.21758
765	TCGA-34-5928-01A-13-2194-20	LUSC	Primary	51	-0.024203	0.72246	0.3767	1.4906	-0.44913	-0.20553	-0.2635	-0.41557	1.271	1.1896	0.24513	-0.49768	-0.43549	1.065	-0.46385	-0.289	0.92899	-0.253	-0.17492	-0.23905	-0.10152	-0.29468	-0.079491	0.28086	0.50067	0.060648	-0.2659	-0.15267	0.15907	0.40364	0.95702	0.23262	0.91014	0.32815	0.40691	-0.063574	-0.26464	-0.037503	0.023551	0.032764	0.031368	0.37169	0.10117	-0.17754	0.51375
766	TCGA-85-6561-01A-13-2194-20	LUSC	Primary	51	-0.021284	0.12717	-0.0044512	0.19882	-0.36167	-0.23524	-0.42233	-0.29723	-0.54738	-0.16057	-0.11301	-0.15261	-0.48064	0.59076	-0.15384	0.31698	0.74767	-0.18918	-0.19722	-0.32664	-0.021201	-0.092836	-0.0030321	-0.0048702	0.66388	0.11426	0.04368	0.080394	0.23487	0.5351	0.13729	0.21455	0.61301	0.32607	0.38529	0.14822	-0.26981	0.2707	-0.13957	0.83367	-0.22152	0.89071	0.23988	0.11032	0.14071
767	TCGA-77-6842-01A-13-2194-20	LUSC	Primary	51	-0.16568	-0.31499	-0.31282	-2.0781	-0.42003	-0.39381	0.48554	0.10841	-0.51673	-0.33134	0.45382	0.95857	-0.30223	0.38767	0.28622	0.63429	0.18887	0.25325	-0.15679	0.013079	0.65437	0.25583	0.16355	-0.24514	0.053785	0.20545	-0.071626	0.20485	0.11702	0.41852	-0.1064	0.143	0.70789	0.27044	0.15116	-0.12038	0.23307	0.28221	0.597	-0.85587	-0.30249	0.73795	0.019936	-0.56612	0.54926
768	TCGA-63-7023-01A-13-2194-20	LUSC	Primary	51	-0.14443	1.735	-0.10422	-0.48441	-0.023264	0.36717	0.77326	-0.017569	-1.2048	-0.21172	0.052764	0.53017	-0.48578	2.2668	0.50261	0.53948	-0.26979	0.21942	-0.1578	-0.13866	1.2016	-0.085849	1.0285	-0.15027	-0.21564	0.42182	1.2023	0.10795	0.14404	1.0757	-0.34461	-0.15664	0.3177	0.5223	-0.0030744	0.32945	1.1959	0.94628	0.013052	0.24393	-0.54731	1.6319	0.12446	-0.62056	-0.40839
769	TCGA-22-5474-01A-21-2194-20	LUSC	Primary	51	-0.25048	-0.19074	0.0055645	0.74094	-0.46115	-0.81193	-0.67151	-0.047106	0.13225	0.37138	0.26377	-0.53025	-0.47795	0.6892	0.035911	0.51819	0.062834	0.066953	-0.32909	0.10745	-0.36203	-0.11852	0.061805	0.29182	0.51765	0.0302	0.091059	0.54966	0.069331	1.4924	0.79186	0.075748	0.080258	0.79617	0.085099	-0.11712	-0.22895	0.087279	-0.122	-0.085062	0.37737	-0.52254	0.11321	-0.52052	-0.075963
770	TCGA-39-5019-01A-21-2194-20	LUSC	Primary	51	-0.30696	0.25165	0.079595	1.0361	-0.80692	-0.36917	-0.15739	-0.086051	0.11673	-0.20123	-0.017061	0.062029	-0.24283	0.42728	-0.28883	0.76654	0.36456	0.16678	0.090866	-0.18903	-0.36065	-0.041722	0.013566	0.11001	1.1694	-0.048883	0.010347	0.26474	0.14404	0.06259	1.5084	0.18839	0.28536	0.30372	0.32853	-0.18268	-0.55257	0.19735	-0.19001	-0.46124	0.20582	-0.46189	0.12391	-0.50482	0.1506
771	TCGA-39-5031-01A-21-2194-20	LUSC	Primary	51	-0.31282	-0.33215	-0.019239	0.67187	-1.145	-0.5136	-0.24781	0.01686	2.2286	1.9865	-0.054637	-0.083232	-0.44926	0.42082	-0.30794	0.52851	0.52355	0.77094	0.050317	0.009233	0.96434	-0.10036	0.11116	0.33815	0.65035	-0.22516	-0.038028	0.12415	0.089013	-0.24945	2.4648	0.23139	0.68246	0.42398	0.070764	-0.1364	-0.24294	0.052275	-0.26811	0.23578	0.055078	-0.2753	0.033413	-0.48436	-0.13513
772	TCGA-34-5232-01A-22-2194-20	LUSC	Primary	51	-0.21886	0.44996	0.005231	0.38994	-0.88473	-0.22324	-0.32914	-0.13774	-0.21307	-0.073763	-0.023554	-0.15115	-0.1863	0.66799	-0.13228	0.32651	0.54074	0.45026	0.10711	-0.098172	-0.68433	0.1088	0.19015	0.16575	0.26798	-0.027982	0.18626	0.32452	0.10477	0.91892	0.17333	0.14024	0.70593	0.42865	0.29072	-0.043969	-0.26068	0.35379	-0.066005	0.72591	-0.08731	0.15438	0.32394	-0.41761	0.14941
773	TCGA-22-5491-01A-21-2194-20	LUSC	Primary	51	-0.33347	0.1704	0.082736	1.1718	-0.31063	0.03657	0.10538	0.13201	0.60407	1.0989	0.24594	0.22971	-0.37985	0.51353	-0.018562	0.18386	0.10846	0.077039	-0.24724	0.56201	0.37372	-0.24554	-0.12149	0.10766	0.47597	-0.18675	0.37476	0.28378	-0.061824	0.30421	1.8168	0.081165	0.33838	0.37714	0.052889	-0.014521	0.12476	0.055489	-0.0035645	0.14374	0.44393	-0.57052	0.54444	-0.55677	0.08289
774	TCGA-21-5786-01A-21-2194-20	LUSC	Primary	51	-0.13455	0.25425	0.1253	-0.15082	-0.87472	-0.31875	-0.58998	-0.42357	-0.24267	0.42909	0.107	-0.038656	-0.28857	0.78862	-0.485	0.2476	0.31917	-0.47065	0.22953	-0.10605	-0.22556	0.11913	0.22046	0.23137	0.30461	0.17932	0.13014	0.1437	0.15747	0.38375	0.61924	0.30925	0.33727	0.47619	0.38717	0.11908	-0.70837	0.32737	-0.14394	-1.0115	-0.21174	-0.13868	0.29428	-0.048702	0.13707
775	TCGA-34-5929-01A-13-2194-20	LUSC	Primary	51	-0.37632	0.004945	0.16639	0.4986	-0.099568	-0.31818	0.00066617	-0.032865	1.5083	1.5869	0.45452	0.2946	0.11028	0.87478	-0.11578	0.60189	-0.21845	1.5546	-0.45676	-0.4066	0.65575	1.0942	-0.17276	-0.014404	0.367	0.07012	0.20007	0.83951	0.18667	0.093425	0.72188	0.38328	1.3129	0.69799	0.74494	0.055062	0.35408	0.72454	0.32951	-0.27259	-0.38406	0.11151	0.14388	-0.94153	-0.29518
776	TCGA-56-6545-01A-13-2194-20	LUSC	Primary	51	-0.097382	0.45047	0.18536	0.261	-0.76503	-0.27734	-0.50414	-0.39456	-0.046061	-0.067468	0.20936	-0.15882	-0.41047	0.67124	-0.43046	0.29285	0.65175	0.38446	-0.1868	0.204	-0.23067	-0.16007	0.21452	0.44363	0.44389	0.13162	-0.12202	0.1109	0.18817	0.62527	2.3986	0.1684	0.098091	0.37474	0.35748	0.0062597	-0.42505	0.19057	0.10709	-0.70039	-0.037926	-0.020136	0.21521	-0.48407	0.070602
777	TCGA-77-6843-01A-13-2194-20	LUSC	Primary	51	-0.059492	-0.40676	-0.14057	-0.63658	0.1681	0.020068	0.28557	0.21817	-0.21154	-0.33392	0.35084	0.84346	0.2646	1.1278	-0.088193	1.1946	0.61136	-0.088236	0.14659	-0.065221	0.85848	-0.14727	0.16224	0.092109	0.4192	0.02666	0.24385	0.074103	0.11848	-0.45743	-0.99848	0.03165	0.79715	0.14246	-0.0088597	0.16284	0.30872	0.29658	0.25831	-0.75707	-0.25205	0.30299	-0.05946	0.015591	-0.17297
778	TCGA-63-7021-01A-13-2194-20	LUSC	Primary	51	-0.15485	0.37931	-0.082753	-0.21726	-0.7822	-0.30163	-0.80278	-0.46153	0.082988	0.25284	0.0093551	-0.10537	-0.32721	0.9048	-0.33119	0.45855	0.6159	0.12101	0.1084	-0.20323	-0.85932	-0.014701	-0.0072262	0.043596	0.56253	0.068565	0.48194	0.061251	0.31325	0.5616	1.692	0.61914	0.46327	0.24639	0.44481	0.015465	-0.68923	0.21821	-0.23758	0.065883	-0.25031	0.0044316	0.052068	-0.54137	-0.085718
779	TCGA-22-5477-01A-21-2194-20	LUSC	Primary	51	-0.12686	-0.56947	-0.26152	0.00028212	-1.498	-0.69675	-0.78965	-0.75342	-0.5364	0.67841	0.58065	-0.36231	-0.18496	-0.33383	-0.99473	0.17803	0.41723	0.17372	-0.18345	-0.18728	-1.6331	0.22061	-0.17395	0.50805	1.2329	0.0088387	-0.061876	0.33162	0.26358	-0.28119	4.8723	0.90934	-0.11826	0.94163	0.33918	-0.23608	-0.66442	0.3593	-0.25992	-0.4603	1.0112	-1.4367	0.37776	-0.71911	0.17643
780	TCGA-39-5021-01A-21-2194-20	LUSC	Primary	51	-0.079509	0.44298	0.18653	0.43295	-0.53937	-0.52411	-0.44027	-0.32161	-0.82253	0.084481	0.32428	0.098098	-0.2793	1.8659	-0.22977	0.71506	0.6749	0.21435	0.098565	-0.11818	-0.53471	0.051381	0.27909	0.011458	0.52972	0.18162	-0.02046	0.19291	0.13676	1.1932	0.49835	0.31339	0.53635	0.60978	0.30267	-0.10383	-0.18885	0.34005	-0.099234	-0.057315	-0.03932	0.21588	0.045827	0.20345	0.30531
781	TCGA-39-5034-01A-21-2194-20	LUSC	Primary	51	-0.37124	0.036803	0.12331	-0.22466	-0.21356	0.67093	0.81436	0.31954	-0.34234	-0.31789	0.6008	0.29853	-0.18578	0.92697	-0.1066	0.8826	0.017909	0.41359	0.060741	0.16305	0.65091	0.0015182	0.50798	0.057418	0.29337	0.14449	0.20512	0.31685	0.027697	1.0539	0.57596	0.046951	0.074398	0.30038	0.0015279	0.10501	0.28155	0.14769	0.047263	-0.3885	-0.23697	0.65951	0.12097	-0.81433	0.019684
782	TCGA-34-5234-01A-21-2194-20	LUSC	Primary	51	-0.080628	0.070072	-0.11922	-0.37534	-0.77679	-0.011007	-0.2077	-0.33853	-0.47279	-0.65353	0.33117	0.51447	-0.24558	0.16602	-0.27848	1.1134	0.94358	0.23783	1.0734	-0.042276	-0.54723	0.17334	0.10719	0.10692	0.87363	0.25535	-0.073071	0.30162	0.23385	0.50045	3.0162	0.61938	0.50729	-0.010473	0.31032	-0.053104	-0.42661	0.32855	-0.082968	0.071427	0.22965	-1.0595	0.050258	-0.38423	0.33827
783	TCGA-22-5492-01A-21-2194-20	LUSC	Primary	51	-0.096876	-0.18777	0.32628	0.6572	-0.44292	-0.60829	-1.1713	-0.4092	-0.82798	0.36934	0.52933	-0.68529	-0.64808	1.0885	-0.72374	-0.44853	0.98191	-0.32445	0.1812	-0.23204	0.30738	-0.15178	0.42788	-0.16841	0.96103	0.059274	-0.20219	-0.036602	0.027072	1.8622	1.8809	0.25721	0.38647	0.3389	0.46415	0.186	-0.48533	0.10507	0.19804	-0.24837	0.037715	-0.27512	0.065407	-0.71253	0.36476
784	TCGA-21-5787-01A-21-2194-20	LUSC	Primary	51	-0.19817	0.14591	0.16792	1.0639	0.081353	-0.40252	0.13453	0.036917	-0.19923	0.62025	0.011982	-1.1299	-0.51049	-0.17908	-0.46998	1.5732	0.36599	-0.58163	0.24009	0.076941	-0.46774	0.21073	0.25608	-0.046916	0.096862	0.14055	0.32064	0.15406	0.053902	0.55852	0.81027	0.17671	0.3075	0.06187	0.09383	0.013693	-0.20592	-0.015119	-0.11906	1.1522	-0.17191	-0.10601	0.66365	0.43547	0.47014
785	TCGA-43-6143-01A-13-2194-20	LUSC	Primary	51	-0.19112	0.43066	0.35521	1.1869	0.3072	0.68102	0.79302	0.27256	-0.0082637	0.34783	-0.14264	0.21613	-0.55596	0.5526	-0.13572	0.57987	-0.067787	1.5606	-0.37842	-0.084402	0.88066	0.005965	1.0592	0.62973	3.0028	0.24505	0.67441	0.078458	0.1428	-0.34822	-0.098749	-0.13624	1.3367	0.48232	-0.034187	0.55683	0.5928	0.82193	0.071672	0.66109	-0.49719	1.1188	0.15558	-0.31689	-0.18013
786	TCGA-56-6546-01A-13-2194-20	LUSC	Primary	51	-0.13834	-0.22644	-0.077457	0.30929	-0.97707	-0.70752	-0.38168	-0.47982	0.41999	0.47946	0.34925	-0.43751	-0.23463	0.64353	-0.26017	0.37335	0.50203	-0.13656	0.001017	0.0025011	-0.95086	0.10777	-0.11503	0.42593	0.5543	0.21029	0.058742	0.17096	0.19627	0.69212	3.6727	0.70507	-0.041934	0.86925	0.36033	-0.17928	-0.58924	0.38063	-0.11552	-0.24633	0.43033	-0.19367	0.349	-0.42451	0.28373
787	TCGA-77-6844-01A-13-2194-20	LUSC	Primary	51	-0.25381	-0.099883	0.02847	0.29979	-0.38448	0.08754	0.31026	0.10262	0.54408	1.2793	0.40867	0.67783	0.13675	0.015848	-0.032466	0.2515	0.25833	-0.0936	-0.29186	0.027248	0.78379	-0.16174	-0.066948	0.012046	0.49411	0.062999	0.12434	0.027319	0.088624	-0.16378	1.2367	0.097778	0.76771	0.53239	0.097114	0.28896	-0.09026	0.19811	-0.05689	0.3814	-0.083642	-0.24092	0.12265	-0.63037	-0.37167
788	TCGA-94-7033-01A-13-2194-20	LUSC	Primary	51	-0.29001	0.26466	-0.12868	0.73564	-0.83215	-0.12316	0.073568	-0.22434	0.47177	0.35003	0.25241	0.11404	-0.33254	0.31588	0.058058	0.8042	0.53619	-0.18644	0.31783	-0.29941	0.27434	-0.0079158	-0.18045	0.16872	0.4716	-0.034848	-0.093619	0.1258	0.28512	0.42426	1.9595	0.49398	-0.34732	0.33263	0.2629	-0.18536	-0.15926	0.11356	-0.028469	0.30692	-0.012284	-0.40049	0.0093635	-0.28418	0.18433
789	TCGA-22-5478-01A-21-2194-20	LUSC	Primary	51	-0.32009	-0.3868	0.19175	0.56262	-0.55659	-0.45494	-0.1452	0.17045	0.46867	0.1945	-0.10561	-0.067548	-0.30975	-0.10784	0.16089	0.039738	0.29484	0.078129	-0.19446	0.0056328	-0.2304	-0.20728	-0.059257	0.076313	0.58187	-0.12998	0.044378	0.36651	0.010375	-0.22585	2.4419	0.14058	-0.15183	0.27502	0.22301	-0.13309	-0.39864	-0.071196	-0.039664	-0.41576	0.13799	-1.2694	0.14331	-0.70611	0.11197
790	TCGA-39-5022-01A-22-2194-20	LUSC	Primary	51	-0.31464	0.17032	0.25687	0.40751	-0.59043	-0.692	-0.26938	0.12875	1.0737	1.0728	-0.14359	-0.11865	-0.30883	0.80754	0.11659	0.24695	0.15301	0.19644	-0.31318	-0.16101	0.14155	-0.12481	0.26159	-0.11465	0.46084	-0.0054217	0.18964	0.21866	-0.0057446	1.2478	0.35455	0.11707	0.24453	0.36674	0.11262	-0.057308	-0.29201	0.2292	-0.13271	0.24142	-0.36894	-0.021251	-0.051845	-0.22329	0.11642
791	TCGA-39-5035-01A-21-2194-20	LUSC	Primary	51	-0.19395	0.37225	0.09999	-0.32008	-0.50079	-1.0123	-1.2306	-0.2881	-0.56255	-0.39474	-0.2655	-0.088128	-0.34336	0.72757	-0.1528	0.96391	0.51352	0.77839	0.11041	0.06763	-0.17524	-0.17286	0.69146	0.046524	1.6999	0.21762	-0.034689	0.19285	0.063753	1.5787	0.71445	0.28333	0.47453	0.14879	0.17661	-0.0058442	0.13749	0.11251	0.085203	0.1343	0.089027	0.90886	0.10765	-0.52086	0.0327
792	TCGA-34-5236-01A-22-2194-20	LUSC	Primary	51	-0.027744	0.51043	0.13602	-0.30576	-0.45359	-0.5969	-0.5376	-0.1345	-1.0278	-0.53515	0.062818	0.04064	-0.36134	-0.22269	-0.28825	1.1978	0.61734	-0.17169	-0.017033	-0.15288	-0.32963	0.1583	0.064584	-0.16105	0.61578	0.11584	-0.073034	0.16068	0.10794	-0.34091	1.4371	0.21054	0.3216	0.025591	0.17663	-0.10988	-0.58823	0.15628	-0.060961	-0.59752	-0.015722	-0.060768	0.27739	-0.065159	0.16123
793	TCGA-18-5595-01A-21-2194-20	LUSC	Primary	51	0.00064588	0.74158	-0.20895	-0.17357	-0.47067	0.017688	0.17105	-0.21928	-0.50063	-0.019723	-0.047656	-0.027415	-0.51831	0.5481	-0.64935	-0.014727	0.34499	-0.5692	-0.24909	-0.16364	0.50766	-0.30124	0.30927	0.12277	0.36104	0.13006	-0.021912	0.012706	-0.0097046	0.51518	3.0343	0.31495	0.31072	0.38182	0.062455	0.0098702	-0.17425	0.084119	-0.20074	0.84308	-0.17573	0.92514	0.061001	-0.080867	0.12266
794	TCGA-37-5819-01A-21-2194-20	LUSC	Primary	51	-0.2417	-0.11584	0.16767	-0.11215	0.00060132	0.0031947	0.48859	-0.00013003	-0.92395	-0.3492	0.44178	-0.25349	-0.45257	0.90631	0.063138	0.70236	0.61728	0.22339	-0.14834	0.075234	-0.1906	0.040906	0.29676	-0.20723	0.97624	0.29965	0.27863	0.45048	-0.016958	0.22293	-1.0434	0.070813	0.14319	0.20665	0.11778	0.032363	0.30833	0.077242	0.32708	0.50278	-0.43706	1.1506	0.24811	-0.17464	-0.085718
795	TCGA-85-6175-01A-13-2194-20	LUSC	Primary	51	-0.30044	-0.19309	0.15012	0.065789	-0.20571	-0.18673	-0.17141	0.14075	-0.17711	-0.29785	0.044826	0.65075	-0.44257	-0.36672	-0.11661	0.35137	0.19163	-0.576	-0.33668	-0.018806	1.0013	0.056421	-0.50329	0.47428	0.54062	-0.10898	0.054973	0.29209	0.069163	-0.40944	1.2698	-0.082399	0.55449	0.32636	0.028556	-0.0059436	-0.64215	0.0019121	0.16178	-0.64341	-0.25118	-0.79899	0.2487	-0.63077	-0.010996
796	TCGA-70-6722-01A-13-2194-20	LUSC	Primary	51	-0.20035	-0.097989	-0.19566	-1.7233	-0.2051	-0.15619	0.40916	-0.044574	-1.3037	-0.46882	-0.022034	0.59772	-0.53878	0.37822	-0.052877	1.1753	0.48968	-0.35843	0.32219	-0.13215	1.0998	0.035417	0.036642	-0.0064665	0.18479	0.046524	-0.13422	0.15521	0.043617	0.88298	0.88578	0.041533	1.3598	0.21634	0.17347	-0.061704	-0.3724	0.031793	0.23273	0.58471	-0.25706	0.79393	0.28038	-0.25596	0.10538
797	TCGA-77-6845-01A-13-2194-20	LUSC	Primary	51	-0.13837	0.19893	0.23569	-0.20291	-0.49333	-0.54802	-0.53018	0.08897	-0.63484	0.34788	0.18889	0.17671	-0.34837	0.66332	-0.19027	0.77102	-0.099387	-0.52435	-0.064819	0.020275	-0.26181	0.43039	-0.51322	0.057677	0.21446	0.284	0.11832	0.15895	0.19862	-0.11713	1.7311	0.18581	1.1783	0.72653	0.41217	-0.057729	-0.38679	0.21369	-0.27487	0.11986	-0.080445	-1.0507	0.47645	0.22595	-0.2142
798	TCGA-34-7107-01A-13-2194-20	LUSC	Primary	51	-0.091515	-0.069691	-0.47955	-0.49376	-0.35004	-0.8131	-0.47714	-0.03311	0.41784	0.44326	0.37248	0.43482	-0.38101	-0.021108	-0.070372	0.58316	0.048588	0.55355	0.28499	-0.26553	0.40597	-0.29468	1.0727	0.34491	0.11345	-0.086887	0.090958	-0.0079564	0.15247	-0.18885	3.9081	0.43875	1.0917	0.51729	0.0043879	-0.25881	0.27127	-0.59276	0.018015	-0.093792	0.39391	1.1964	0.64402	0.59383	-0.099946
799	TCGA-77-7139-01A-13-2195-20	LUSC	Primary	51	-0.20364	0.68676	0.10416	1.1752	-0.24574	0.049598	0.058863	0.10203	-1.1464	-0.79221	-0.22577	0.36629	-0.62961	0.42153	-0.022619	0.24518	-0.27557	0.12693	-0.14037	0.16442	0.32931	-0.34317	0.4643	0.017744	-0.23352	0.043551	0.56283	0.12689	-0.14026	0.658	0.10024	-0.010867	0.6906	0.073143	-0.081797	0.032273	0.62002	0.074545	-0.1232	-0.3948	-0.15039	0.62512	0.0049584	-0.14531	-0.36096
800	TCGA-92-7340-01A-23-2195-20	LUSC	Primary	51	0.1071	0.97882	-0.23597	-0.94886	-1.3552	-0.35671	-0.63162	-0.66712	-1.3653	-0.69433	0.56584	-0.42931	-0.30424	0.44931	-0.90276	0.55969	1.0408	0.20422	-0.055473	-0.20667	-2.1632	0.065134	0.42817	-0.26108	0.64307	0.2091	-0.15886	0.16799	0.30801	0.69365	3.5254	0.55886	0.59216	0.11099	0.51905	-0.2145	0.011076	0.36683	0.0478	-0.36676	0.44721	-0.44884	0.31682	-0.13704	0.69228
801	TCGA-43-7656-01A-13-2195-20	LUSC	Primary	51	-0.30505	0.26196	0.2304	0.49729	0.16756	-0.56323	-0.82564	0.20866	-0.501	-0.55806	-0.073252	0.40776	-0.64083	0.99905	0.11242	0.36439	-0.31164	0.29135	-0.46114	0.035489	0.86544	-0.28006	0.21862	-0.22171	2.2701	0.083617	0.38727	0.17519	-0.044696	0.4524	0.64529	0.08115	0.84507	0.1736	-0.20129	0.10514	0.24576	0.27185	0.20861	-0.45699	-0.44793	0.35349	0.17897	-0.29797	0.14518
802	TCGA-85-7697-01A-13-2195-20	LUSC	Primary	51	-0.29801	-0.077683	0.16628	0.16593	-0.24635	-0.00078621	0.0038795	0.31507	-0.20116	0.018165	-0.37722	0.06478	-0.6516	0.12229	-0.011595	0.39666	0.23026	-0.22899	0.037235	-0.13211	0.92494	-0.057646	0.099786	0.072721	0.25869	-0.050638	-0.091129	0.068503	0.034172	0.99318	2.0932	0.10268	0.63031	0.22031	0.11256	0.12768	0.97931	0.35867	-0.021352	1.1875	-0.25097	-0.16188	-0.065907	0.40796	-0.10781
803	TCGA-85-7844-01A-13-2195-20	LUSC	Primary	51	-0.11049	-0.12601	-0.23078	-0.59162	-0.83927	-0.0055123	-0.16634	-0.29297	0.56524	0.37028	0.0042758	0.056648	-0.28284	0.034344	-0.67624	1.2807	0.031104	0.10689	0.17581	-0.091468	-1.0534	0.17352	0.29737	0.030283	0.65063	0.10632	0.042135	0.12888	0.15338	0.67718	1.3534	0.26762	0.3761	0.13481	0.24128	-0.11256	-0.3611	0.17158	0.0035087	-0.56654	0.19508	-0.52336	0.073728	-0.080861	0.0027358
804	TCGA-77-7141-01A-13-2195-20	LUSC	Primary	51	-0.19141	0.42864	-0.044059	-0.17239	-0.20645	0.74527	0.81327	0.17524	-0.78859	-0.65147	0.26443	0.70034	-0.60253	1.1081	-0.21907	0.17642	-0.55757	-0.053622	-0.29453	0.044763	0.59491	-0.22223	0.53769	-0.2595	0.52973	-0.14413	0.34923	0.1646	-0.1368	-0.12459	1.2734	0.056081	0.52317	-0.061156	-0.17283	-0.10886	0.30897	-0.14191	0.20085	-0.34833	0.23293	-0.012635	0.36403	-0.36194	-0.30304
805	TCGA-98-7454-01A-13-2195-20	LUSC	Primary	51	-0.15737	-0.068785	-0.24385	-0.7151	-0.64878	-0.25481	0.19693	-0.084859	0.22851	-0.09474	0.0094188	0.16763	-0.55932	-0.037728	-0.15541	-0.27628	0.16286	-0.1736	-0.090163	-0.17135	-0.13859	-0.12293	0.10926	0.043846	0.74384	-0.18118	-0.23045	0.28493	0.097643	-0.07959	3.7199	0.82346	0.19796	0.2195	0.06336	-0.044806	-0.34708	-0.083702	0.00618	-0.21117	0.078015	-1.0236	0.098931	-0.37698	0.13255
806	TCGA-43-7658-01A-13-2195-20	LUSC	Primary	51	-0.19531	0.26563	0.082774	-0.26892	0.6965	0.64417	0.3814	0.15113	-0.33502	-0.064884	0.074288	0.58014	-0.67847	-0.10772	-0.15478	0.084498	0.42585	0.89619	-0.24925	-0.044646	0.21356	-0.23777	1.3255	0.26498	3.3933	-0.014841	-0.0056092	0.26228	-0.046494	-0.39152	3.1259	0.35918	-0.043099	0.34773	-0.059824	0.1377	-0.22336	0.023934	0.36862	0.09236	0.13189	0.914	0.21674	0.35969	0.42462
807	TCGA-85-7698-01A-13-2195-20	LUSC	Primary	51	-0.24485	0.39163	-0.00064162	-0.46801	0.2395	-0.21519	-0.44177	0.31917	-0.33626	-0.50681	0.14667	0.67476	-0.53453	0.61329	-0.20595	0.68908	-0.23693	-0.35536	-0.049645	0.12605	0.63059	-0.1626	-0.0038231	0.032101	0.14221	0.065176	0.3879	0.079598	-0.081255	-0.1105	1.5245	-0.19971	0.70262	0.083454	-0.10475	-0.036578	0.087523	-0.11565	0.04487	0.44128	0.0017433	0.10022	0.55662	-0.32213	-0.4693
808	TCGA-85-7950-01A-13-2195-20	LUSC	Primary	51	-0.20754	-0.27603	-0.13319	-1.03	1.4506	0.85663	0.89126	0.12951	0.35892	-0.43896	-0.0095658	0.84649	-0.62053	0.90665	0.082754	0.43242	-0.19663	1.5744	-0.54046	-0.0011664	0.64454	0.20964	1.5525	-0.045537	-0.089401	0.14739	0.12331	0.16772	0.03324	1.3386	0.51115	-0.12902	0.98251	0.024532	0.1265	0.064008	0.29779	0.18315	0.6046	-0.64409	-0.32234	0.52797	0.41877	-0.54304	0.064592
809	TCGA-77-7142-01A-13-2195-20	LUSC	Primary	51	-0.3208	-0.35171	-0.047218	-0.66572	-0.12339	0.13336	-0.023378	0.26543	-0.53832	0.10571	0.45529	0.99711	-0.47604	0.29792	0.2614	0.56037	-0.14498	-0.17864	-0.31997	-0.1155	0.79655	-0.17239	-0.28472	0.048022	0.58936	-0.065281	0.20258	0.16661	0.11226	0.13775	3.8098	0.2816	0.6965	0.4653	-0.039076	0.018118	0.16798	-0.076565	0.082418	0.12483	-0.069975	-0.22605	0.15562	-0.3526	-0.34965
810	TCGA-96-7544-01A-13-2195-20	LUSC	Primary	51	-0.28573	0.51514	-0.55387	-1.1166	-0.58772	-0.62925	-0.63959	0.047374	-0.90445	-1.2566	-0.0019084	0.83348	-0.11989	0.29789	-0.59048	0.96615	0.46531	0.13319	-0.46406	-0.25439	0.45436	0.28484	1.1797	-0.24619	1.4712	-0.25622	-0.12972	0.11381	-0.32719	0.42179	0.79384	0.12321	0.86217	-0.056142	0.088484	-0.31198	-0.35288	-0.05327	-0.132	0.10171	0.2889	-1.0776	0.0049584	-0.52501	0.27897
811	TCGA-85-7699-01A-13-2195-20	LUSC	Primary	51	-0.24624	0.33021	0.224	-0.35827	0.27998	-0.48538	-0.2386	-0.014522	0.52625	0.86757	0.076112	0.48548	-0.58152	0.13275	-0.17685	0.28218	0.22933	0.097982	-0.59935	-0.098804	0.29892	-0.16775	0.10857	-0.24529	-0.075558	-0.037317	-0.20385	0.25492	-0.44985	1.5144	0.74493	-0.19612	0.6784	0.093988	0.044672	-0.22183	0.26338	0.11291	-0.14149	-0.72821	-0.35582	0.64003	0.29117	-0.60059	0.21749
812	TCGA-94-7943-01A-13-2195-20	LUSC	Primary	51	-0.22174	0.16467	0.012445	1.5319	-0.4067	1.2471	1.5541	-0.065583	0.78554	0.93841	0.042133	-0.90823	-0.20338	0.17993	-0.772	0.8173	-0.017728	0.19907	-0.015148	-0.13797	0.063687	-0.080198	0.22474	0.18619	1.3377	-0.090044	0.51218	-0.10252	0.028265	-0.51768	1.9843	0.012598	-0.30141	-0.24906	0.013131	0.032542	-0.18579	0.060766	-0.33565	0.12635	0.43403	-0.46377	-0.25082	0.07737	-0.51753
813	TCGA-56-7221-01A-13-2195-20	LUSC	Primary	51	-0.2291	-0.15206	0.046988	0.90454	-0.058988	0.56835	0.56898	0.15892	-0.006951	-0.62223	-0.11894	-0.049495	-0.65239	-0.20709	-0.38267	0.63441	-0.059607	0.4581	-0.11148	0.066993	1.0299	-0.25269	0.069987	0.19391	-0.12112	-0.32167	0.24238	-0.099727	-0.13136	-0.68564	1.4848	-0.19857	1.2544	-0.20637	-0.16568	-0.026365	0.6167	-0.045792	-0.066471	1.719	0.015594	-0.59797	-0.02632	0.091017	-0.71142
814	TCGA-77-7463-01A-13-2195-20	LUSC	Primary	51	0.00097971	1.9985	0.52138	1.8468	-0.91375	-0.15632	0.030544	-0.35585	0.19654	0.80181	0.17829	0.5241	-0.39879	0.50879	-0.72397	-0.39219	0.93112	0.60206	-0.32811	-0.43142	-0.67565	0.33067	0.1389	-0.38209	0.23621	0.086092	-0.26013	-0.033784	0.044707	0.29023	0.36895	0.1512	1.4143	0.052979	0.38682	-0.2856	0.60332	0.11546	0.15034	-0.66936	0.050021	0.35505	-0.20007	-0.38117	0.3366
815	TCGA-56-7730-01A-13-2195-20	LUSC	Primary	51	-0.20247	0.0075153	0.072103	0.30531	0.24274	0.04241	-0.038521	0.2303	-0.05239	0.19882	0.0031447	0.17884	-0.40022	0.67308	-0.26753	0.15378	-0.31731	-0.19961	-0.24305	-0.069408	0.53528	-0.039036	-0.35759	-0.053165	0.56217	-0.099231	0.2235	0.047552	-0.12261	-0.62458	4.4612	0.13429	0.28529	-0.012955	0.0047256	-0.12107	-0.2373	-0.067494	-0.26512	-0.38603	0.34432	-0.71821	0.063898	-0.48882	-0.58818
816	TCGA-85-7696-01A-13-2195-20	LUSC	Primary	51	-0.23453	-0.52969	-0.070981	0.64778	-0.49134	-0.60685	-0.83987	-0.0098084	0.56117	-0.096835	-0.10832	-0.43334	-0.2743	-0.5096	-0.15296	0.53451	-0.39041	0.16252	-0.24048	0.0091443	-0.049598	-0.083827	0.23318	0.25777	0.37163	-0.27478	0.19464	0.17405	-0.023669	-0.10487	1.7518	0.14366	0.2639	0.14342	-0.0077492	-0.12753	-0.14724	-0.050085	-0.10941	-0.4387	0.1648	-1.1439	0.03214	-0.2955	-0.46139
817	TCGA-56-7222-01A-13-2195-20	LUSC	Primary	51	0.15881	1.3307	0.12466	0.50091	-1.0457	0.71804	0.3482	-0.98066	0.4265	0.69404	-0.066469	-0.257	-0.6259	0.9222	-0.90997	-0.67491	0.36808	-0.68767	0.07271	-0.34039	-1.4986	0.067362	0.10969	-0.22266	0.20069	0.18413	-0.33077	-0.19675	0.061321	-0.90132	2.6376	0.36954	1.5668	0.044821	0.53508	-0.22764	-0.017132	0.228	-0.1196	1.2981	-0.051184	0.14558	-0.077373	-0.28652	0.13989
818	TCGA-77-7465-01A-13-2195-20	LUSC	Primary	51	-0.11748	-0.014904	-0.094545	-0.96389	-0.38304	0.11583	0.3615	-0.0076904	-0.37202	-0.7084	-0.0020942	0.84166	-0.64067	0.61924	-0.25396	-0.15071	0.096564	0.74119	-0.40476	-0.21211	0.19669	-0.11885	0.66369	-0.19389	-0.17492	-0.090404	-0.23835	0.20146	-0.10395	1.1306	-0.37819	0.22194	1.1974	-0.13673	-0.070606	-0.1658	0.18748	0.0016444	0.26867	-1.1409	-0.20016	0.35125	-0.07593	-0.57146	0.45828
819	TCGA-90-7766-01A-23-2195-20	LUSC	Primary	51	-0.17473	0.12838	0.2608	0.94625	-0.40511	-0.21123	-0.028189	-0.4267	0.5445	0.73898	-0.15095	-0.0071718	-0.68694	0.15971	-0.71711	0.024935	0.092466	0.25713	-0.024812	-0.0074359	0.64385	-0.2365	0.39681	-0.042365	1.149	-0.28289	-0.24774	0.031085	-0.002318	1.2953	1.4028	0.13451	1.3505	0.18644	-0.023864	-0.031392	0.23205	0.21808	-0.074903	0.76363	-0.16903	-0.53672	-0.00095386	0.039663	0.23433
820	TCGA-52-7810-01A-13-2195-20	LUSC	Primary	51	-0.10022	0.97389	-0.15167	-0.38137	-0.23592	0.9324	1.0539	0.25086	-0.10621	0.67409	0.50468	0.7732	-0.59102	2.0702	-0.70964	1.8692	0.23979	-0.78294	0.39643	0.015725	1.5121	0.51841	-0.027847	-0.032302	-0.12133	-0.024227	-0.025154	0.64835	-0.077359	-0.76785	1.8827	-0.19337	1.0939	-0.012609	-0.075511	-0.088219	0.55556	0.1508	0.13748	-0.13688	-0.16811	0.18576	0.074713	-0.39157	0.26711
821	TCGA-77-7335-01A-13-2195-20	LUSC	Primary	51	-0.25245	-0.012265	-0.021977	0.65916	-0.14132	-0.5356	-0.88721	0.29516	-0.2657	0.036593	0.036944	0.061177	-0.47761	-0.41985	-0.032634	1.1039	0.18578	0.20432	-0.15964	0.2328	1.0016	-0.2148	-0.1442	0.092643	-0.11411	-0.12435	0.23612	0.14414	-0.1363	1.1457	0.56829	-0.11099	0.80905	0.19035	-0.064498	0.178	-0.0021995	-0.13804	0.014671	-0.13181	0.087449	-0.47526	0.14413	-0.48468	-0.22847
822	TCGA-94-7557-01A-13-2195-20	LUSC	Primary	51	-0.16946	0.18178	-0.18465	0.69631	0.1656	0.25096	0.34149	0.18621	-0.024277	-0.47668	-0.15538	0.040305	-0.26757	0.40292	-0.14032	0.49607	0.079007	-0.12526	-0.31083	-0.043423	0.55795	-0.2589	-0.14964	0.011043	0.89909	-0.024051	-0.038261	0.068584	-0.023112	0.73199	1.0315	-0.091028	0.40801	0.15601	-0.085087	-0.038856	0.020469	0.0083768	0.1534	-0.068903	-0.26592	0.087824	0.057397	-0.44423	0.35794
823	TCGA-90-7767-01A-13-2195-20	LUSC	Primary	51	-0.24915	0.08714	0.54654	-0.92152	0.16291	-0.18009	0.14219	0.60003	-0.60123	-0.73501	0.020337	0.7057	-0.43265	-0.40115	-0.020659	-0.076289	0.093851	0.83201	-0.39489	0.18549	0.12571	-0.17899	0.9548	-0.11182	1.0231	-0.059404	-0.05634	0.21901	-0.15979	0.34089	0.47128	-0.072757	0.47741	-0.026154	-0.15721	-0.077635	0.43712	-0.084951	0.23384	-0.83341	-0.24073	0.38764	0.13472	-0.39178	0.091551
824	TCGA-52-7811-01A-13-2195-20	LUSC	Primary	51	-0.1078	0.64639	-0.14293	-0.56754	-0.96759	-0.17499	-0.12234	-0.32619	-0.76036	-0.39114	0.28628	0.27151	-0.29865	0.40969	-0.65357	-0.28151	0.60203	-0.12953	0.12083	-0.24799	-0.64767	0.27203	-0.098267	-0.045587	0.70221	0.14584	-0.11019	0.13356	0.18303	0.62077	3.8275	0.75259	0.76373	0.40251	0.26401	-0.19013	-0.50586	0.10447	-0.0090498	0.09359	0.1627	0.093563	0.012972	-0.25295	0.30657
825	TCGA-77-7337-01A-23-2195-20	LUSC	Primary	51	-0.1193	1.9854	-0.12703	0.0087401	-1.4614	-0.061537	-0.37481	-0.59183	-1.5071	-0.64614	0.57366	0.17696	-0.26486	1.141	-0.66834	1.5776	0.69456	-0.11744	0.64884	-0.17872	-1.4532	0.52114	1.2671	-0.25086	0.74509	0.19491	-0.021175	0.075804	0.29391	1.4839	2.0928	0.18112	1.17	0.20708	0.67382	-0.027877	-0.36714	0.309	0.085681	-0.25587	0.34801	-0.14562	0.11482	-0.097051	1.0694
826	TCGA-43-6770-01A-13-2195-20	LUSC	Primary	51	-0.091757	0.70182	0.17155	0.31101	-0.80428	-0.54807	-0.51974	0.082604	0.15194	0.096287	-0.17923	0.26744	-0.5108	0.96002	-0.38449	-0.39119	-0.01294	0.22125	-0.45426	-0.27181	0.25529	-0.16496	0.14128	0.1258	0.26893	-0.0109	-0.23942	0.14916	0.031237	0.13519	1.0777	0.1962	1.2184	0.14098	0.079337	-0.086597	0.15837	0.43636	0.02236	-0.55858	0.0085187	0.20477	-0.12903	-0.10014	-0.23838
827	TCGA-90-7769-01A-13-2195-20	LUSC	Primary	51	-0.28473	-0.34811	-0.24947	-0.40874	-0.5444	-0.8175	-1.3359	0.26798	-0.12233	-0.34546	0.23955	-0.013788	-0.12158	0.28321	0.051896	1.0182	-0.14587	0.05123	-0.27927	0.47874	-0.83164	0.47692	-0.049888	0.019015	0.091605	0.08069	0.5563	0.51431	0.1735	-0.23759	2.8822	0.293	0.072327	0.27941	0.26313	0.043865	-0.49792	0.29909	0.049336	-0.97667	0.91505	-1.3083	0.82737	-0.52514	-0.010741
828	TCGA-52-7812-01A-13-2195-20	LUSC	Primary	51	-0.29752	0.17113	0.03926	-1.1549	-0.8197	-0.54578	0.12621	0.02998	-1.2981	-0.38219	-0.14575	0.05427	-0.55941	1.0823	-0.9329	0.28245	0.6767	-0.36386	0.395	0.0089668	0.73486	-0.015791	0.1904	-0.24154	-0.032969	-0.038685	-0.082459	0.5185	-0.050905	2.2066	0.35052	0.047747	0.35247	0.15549	0.087244	-0.19529	-0.45449	0.013515	0.15415	0.016759	-0.21089	0.78139	0.35581	0.087733	0.1022
829	TCGA-77-7338-01A-13-2195-20	LUSC	Primary	51	-0.063626	0.59874	-0.1459	-0.73681	-0.86392	0.22488	0.2484	-0.67554	-1.029	-0.33013	0.55186	0.345	-0.52475	0.49307	-0.58018	-0.42092	1.1459	-0.29753	0.23755	-0.32017	-1.7784	0.1047	0.024327	-0.34037	0.26396	0.022932	-0.30298	0.12554	0.19753	-0.22062	2.5997	0.5382	0.90778	0.38152	0.68303	-0.1581	-0.020356	0.22489	-0.0023279	-0.025806	0.27507	-0.7263	0.1035	0.20623	0.15643
830	TCGA-43-6771-01A-13-2195-20	LUSC	Primary	51	-0.29312	0.69225	0.088955	-1.3727	-0.78816	0.3036	0.57877	0.13014	-1.2892	0.20697	0.40236	0.65117	-0.59885	-0.096363	-0.29711	1.2513	0.51584	-0.77476	0.054087	-0.017519	0.88853	-0.10071	-0.43617	0.034591	-0.17301	0.10899	-0.3374	0.1842	0.082269	0.68158	0.71685	-0.13107	0.83118	0.49952	0.30855	-0.1135	-0.65179	-0.11434	0.13266	-0.58188	-0.081745	0.1319	0.19294	-0.021881	0.05543
831	TCGA-68-7756-01A-13-2195-20	LUSC	Primary	51	-0.30554	0.41035	-0.29309	-0.62066	-0.27395	-0.052364	0.12635	0.26435	0.016416	0.16645	0.48539	0.81361	-0.52088	0.34892	0.23178	0.88428	0.24671	-0.51635	-0.13738	-0.044022	0.50739	0.15116	0.056067	0.22488	0.39646	-0.0034841	0.0075343	0.20485	0.19226	-0.60518	1.2899	0.060471	1.238	0.56528	0.16281	-0.28612	-0.44134	-0.0079122	0.066054	1.6061	-0.045084	-0.27712	0.057308	-0.41753	-0.04572
832	TCGA-85-7843-01A-13-2195-20	LUSC	Primary	51	-0.13918	1.8429	-0.355	0.67434	-1.5819	-0.5578	-0.23853	-0.36719	-1.3649	-0.65937	0.38868	0.063188	-0.30224	2.152	-0.48564	0.39649	0.47406	-0.25719	0.18531	-0.12357	-0.88169	0.4015	-0.076527	-0.4921	0.257	0.30185	-0.068712	0.22098	0.31779	0.73516	0.30147	0.30691	0.90326	0.21614	0.62771	-0.16382	-0.3219	0.26954	0.15716	0.74257	0.044747	0.80774	0.48836	0.39256	0.40113
833	TCGA-BF-A1PU-01A-21-A20M-20	SKCM	Primary	64	0.080222	0.28066	-0.29586	-0.72402	0.13306	-0.3059	-0.2073	1.5146	-0.081553	-0.47719	0.033321	0.80633	-0.78634	-0.84979	1.1356	-0.53355	0.13089	1.4848	0.17963	0.43839	1.4768	-0.11793	-0.6034	-0.079929	0.6964	-0.092013	-0.039466	0.23668	-0.19744	-0.85022	1.6304	-0.01779	0.27035	-0.29695	-0.14957	0.11352	0.14145	-0.23367	0.16977	-1.421	0.12882	0.14422	0.087342	0.083635	-0.34795
834	TCGA-BF-A1PX-01A-41-A20M-20	SKCM	Primary	64	-0.093803	0.2836	0.39692	1.2173	-1.4905	0.44339	0.13837	1.1213	0.27588	0.59672	-0.30784	-0.50942	-0.75964	-0.10042	1.3895	-0.23329	-0.012519	0.16349	-0.15672	0.090093	-0.34661	-0.24007	-0.98164	-0.20221	1.2595	-0.19242	0.48693	0.02903	-0.11949	1.0399	-0.25544	0.086244	-0.34766	-0.13618	-0.19987	0.17453	0.017817	-0.20675	0.20256	-1.4684	0.55849	-0.37926	-0.098161	-0.50925	-0.13507
835	TCGA-BF-A1PZ-01A-21-A20M-20	SKCM	Primary	64	-0.082553	0.34924	0.32137	0.55328	0.067965	0.015018	-0.11665	1.5027	0.22011	0.86408	-0.22721	-0.61054	-0.9018	0.18818	1.6606	-0.47662	0.144	0.65739	0.10499	0.28162	0.094275	-0.15429	-0.96533	-0.17078	2.762	-0.02779	-0.33443	0.14255	0.011918	0.99515	-0.42243	-0.16483	-0.25568	-0.030349	0.051642	0.0050115	-0.37729	-0.18938	0.37059	-1.4941	-0.21936	0.62885	-0.053172	-0.048714	0.16384
836	TCGA-D9-A1X3-01A-21-A20M-20	SKCM	Primary	64	-0.030345	0.30094	0.24243	1.0046	-0.12338	-0.23186	-0.76427	1.0526	0.93747	0.60549	0.012259	0.49281	-0.071438	-0.77149	0.34567	-0.42051	0.43455	1.6347	0.29824	0.23607	0.5307	0.085621	-0.56026	0.087905	1.71	-0.094503	0.64867	-0.12204	0.051891	-0.82831	1.3184	-0.063109	-0.046016	0.14751	0.023234	-0.086786	-0.12372	0.031292	0.21948	-1.4607	1.0905	-0.79243	-0.0055536	-0.81514	0.44117
837	TCGA-EB-A1NK-01A-21-A20M-20	SKCM	Primary	64	-0.086509	-0.71275	-0.41267	0.37557	-1.2195	-0.87655	-0.75675	0.294	0.53144	0.44105	0.23272	-0.071372	-0.47663	-0.58648	0.57143	-0.64412	-0.022621	0.092737	0.37727	0.1424	0.61346	-0.017508	-0.87253	-0.29923	2.0404	-0.18474	-0.077031	-0.012129	-0.037067	0.0025184	2.8172	0.36463	-0.065959	-0.029007	0.03324	-0.17026	-0.28093	-0.45794	-0.12738	-0.96153	1.3202	-1.3649	0.068067	-0.64744	-0.090565
838	TCGA-EB-A24C-01A-21-A20M-20	SKCM	Primary	64	0.14383	-0.31453	0.20182	-0.20738	0.068618	-0.019928	-0.40543	1.0472	0.75158	0.49693	0.017723	0.16792	-0.69631	0.096658	-0.23652	0.21926	0.14394	1.8597	0.39404	0.087146	1.2208	-0.038082	-0.71264	0.077917	2.3806	0.034428	0.26477	-0.33134	-0.032867	-0.88227	-0.37634	-0.11461	-0.37232	0.13553	0.019043	0.2646	0.031749	0.14445	-0.038142	-1.3872	0.097926	-1.3918	0.025357	-0.17777	-0.23161
839	TCGA-EB-A24D-01A-21-A20M-20	SKCM	Primary	64	-0.12967	0.59792	0.14302	1.0592	0.43332	-0.24858	-0.47983	0.94053	0.54774	-0.089465	-0.044307	0.10203	-0.62067	-0.19977	-0.2675	0.4922	0.32238	1.9712	0.39644	-0.031537	-1.2637	0.23071	-0.60308	-0.2255	0.2211	0.075456	0.01852	0.060399	0.18502	0.53857	1.1722	-0.14161	-0.35901	0.27632	0.13616	-0.0044699	-0.29167	0.12551	0.21457	-1.4694	-0.13483	-0.18972	0.072619	-0.56187	0.31091
840	TCGA-EB-A299-01A-11-A20M-20	SKCM	Primary	64	0.082285	-0.66895	-0.42024	-0.18082	-1.0263	-0.7442	-0.92644	0.65973	-0.46335	-0.40159	0.092138	-0.13789	-0.57351	-0.24849	0.81987	-0.695	0.25787	0.2284	0.16426	0.26969	0.27123	-0.066714	-0.67213	-0.089623	1.6571	-0.12824	0.11895	-0.093041	-0.11278	1.9724	2.2711	0.38968	0.0091012	-0.14377	-0.057842	-0.11104	-0.29783	-0.24438	0.03845	-1.2626	0.76963	-1.273	0.050435	-0.48691	-0.045865
841	TCGA-ER-A194-01A-31-A20N-20	SKCM	Primary	64	-0.1534	-0.4924	0.075371	-0.19111	-1.0168	-0.23297	-0.41902	1.1466	-1.0267	-0.37469	0.36241	0.46582	-0.9755	-0.95827	0.11034	0.0092433	0.33498	1.0087	0.33417	-0.12867	0.43683	0.16434	-1.1942	-0.37688	-0.3602	-0.13329	0.34549	0.44097	0.05313	-0.8575	0.097342	-0.080196	-0.75797	-0.0377	-0.067702	-0.0033661	-0.60855	-0.38668	0.35463	-1.4069	0.70512	-1.7956	0.078605	-0.98436	0.48073
842	TCGA-ER-A196-01A-21-A20N-20	SKCM	Primary	64	0.00020673	0.58247	-0.019569	0.13603	-1.4258	-0.21194	0.16634	0.57133	-0.57456	0.97424	-0.11471	-0.30781	-0.8568	-0.5994	0.82845	-0.4932	1.0212	0.89254	0.32663	-0.017054	-0.3439	0.36453	-0.67342	-0.58512	2.9957	0.0062927	0.34156	-0.2393	0.0026345	-0.14132	1.3917	-0.1209	0.31453	0.069601	1.4101	-0.16382	-0.2565	-0.1959	0.13141	-0.56592	0.015324	-1.0672	0.1014	0.082651	0.36885
843	TCGA-ER-A19K-01A-41-A20N-20	SKCM	Primary	64	-0.00085873	0.59924	0.65626	1.0637	-0.16445	0.54804	0.35037	1.2903	0.09968	0.58985	0.44603	0.1629	-1.0545	-0.22588	1.4357	-0.27566	1.4625	0.97222	0.62554	-0.099461	1.1592	0.1014	-0.65445	-0.50823	3.5265	-0.061438	-0.45432	-0.099036	-0.11691	-0.10515	0.39905	-0.31043	-0.29353	0.24844	0.39768	0.11684	-0.7262	-0.37058	0	-1.3386	0.29759	0.20485	0.20109	-0.19105	0.6159
844	TCGA-ER-A2NB-01A-21-A20N-20	SKCM	Primary	64	0.085831	-0.30126	-0.11076	-0.75815	-1.488	-0.011916	0.078002	0.73432	-0.84589	-0.82222	-0.19993	0.27772	-0.32112	0.022917	0.88233	0.31662	0.12762	-0.25446	-0.18897	0.074984	0.19369	0.17022	-0.45145	0.2405	0.98664	0.015867	0.54428	0.004752	0.22093	0.49	1.1098	0.6265	-0.092273	-0.14212	0.20807	0.096861	-0.34794	0.23873	-0.014669	-1.2184	0.81384	-1.0041	0.014915	-0.12967	0
845	TCGA-ER-A2NF-01A-21-A20N-20	SKCM	Primary	64	0.22425	1.2194	-0.20906	0.14343	-0.53981	-1.0758	-1.359	-0.45309	-1.271	-1.0704	-0.60027	-0.88188	-0.39085	-0.75675	-0.16675	0.55178	0.56801	1.6262	-0.082535	0.80752	-1.1177	0.010977	0.88852	-0.1334	2.2309	0.35354	0.59318	-0.23525	-0.03055	0.75537	2.0945	0.26012	-0.38189	-0.025879	0.33114	0	-0.61242	0.32365	0.58079	-1.3824	0.9905	-1.168	0.067489	-0.57321	0.96061
846	TCGA-FS-A1ZN-01A-21-A20N-20	SKCM	Primary	64	-0.24497	0.3441	-0.060864	0.526	0.43588	-0.50993	-0.9292	1.3388	3.9157	3.3434	0.38374	0.8278	-1.0658	-1.0002	0.8162	0.35415	1.4017	0.22288	0.53253	-0.099473	0.71166	0.26817	-0.28332	-0.31845	1.4034	-0.043612	-0.28367	0.30094	-0.043151	0.85446	1.4261	-0.3748	-0.20284	-0.0091121	-0.12125	0.010848	-0.74526	-0.42183	0.094865	-1.6789	0.040308	-0.35831	0.30563	-0.90534	0.63953
847	TCGA-GF-A2C7-01A-21-A20N-20	SKCM	Primary	64	-0.13503	-0.035556	-0.074083	0.75785	-0.51308	0.080621	0.10612	1.0155	0.31149	0.052879	-0.089031	-0.074141	-0.45862	-0.53488	1.3371	-0.53061	0.12378	0.93916	0.14908	0.031067	0.64838	-0.080884	-0.81946	0.11585	2.5603	-0.091605	0.12686	0.072573	0.229	0.88362	0.94848	0.20424	-0.2892	-0.055076	-0.0021638	-0.13706	-0.10769	-0.30682	0.14115	-1.3004	0.96726	-0.86632	0.048155	-0.041974	-0.19034
848	TCGA-GN-A263-01A-21-A20N-20	SKCM	Primary	64	0.10853	0.79095	0.51738	1.0571	-0.75787	0.53538	0.50578	1.311	-0.32353	0.023373	0.033428	0.22058	-0.61905	-0.64822	0.69734	-0.65764	0.87306	1.1848	0.6311	0.04951	-0.9504	0.23955	-1.4146	-0.50373	1.4041	0.074569	-0.097745	-0.069024	0.12977	1.253	-0.15962	-0.013111	-0.35278	0.083941	0.67586	0.28211	0.28839	0.49835	0.10432	-1.2256	0.3514	-0.14314	0.1418	-0.027377	0.42973
849	TCGA-GN-A269-01A-21-A20N-20	SKCM	Primary	64	0.45712	-0.24024	-0.063735	-0.81343	-2.1237	-1.0722	-1.408	-0.56084	-0.75049	-0.31923	-0.87804	-1.8552	0.16486	0.079892	-0.406	-0.079336	0.12081	-0.05526	0.21136	0.71775	-2.541	1.091	-0.68152	0.24503	1.1092	0.25279	2.1974	0.21668	0.44846	0.011745	-1.3801	0.96174	-0.055564	0.6853	0.8968	-0.035816	-0.5986	0.6257	-0.32042	-0.55604	2.1621	-1.3254	0.72811	-0.27806	-0.38937
850	TCGA-GN-A26C-01A-21-A20N-20	SKCM	Primary	64	0.023165	0.31585	-0.36093	-2.1337	-0.41626	-0.63832	-0.32283	0.4564	-1.5483	-0.52692	0.030225	0.45492	-0.43729	1.1907	0.71162	0.28327	0.63093	0.25116	0.19033	0.10862	-0.13823	0.5192	0.23033	-0.30588	0	0.23707	-0.48066	0.54737	0.28649	2.5345	-1.9295	0.059652	0.50789	0.034439	0.31944	-0.073692	-0.1053	0.12539	-0.083766	-1.507	-0.064319	-0.72038	0.083644	-0.46041	0.46011
851	TCGA-HR-A2OG-01A-11-A20N-20	SKCM	Primary	64	-0.043821	-0.060816	-0.17427	-0.76905	-0.035035	-0.39201	-0.56238	1.1726	0.63116	1.1914	0.24803	0.61474	-0.4688	0.31893	1.2768	-0.60448	0.53009	0.048193	0.023279	0.20545	-0.74076	0.6157	-0.54349	-0.4164	0.24016	-0.095126	-0.0060714	0.32043	0.23965	0.91717	0.87717	0.11493	0.40241	-0.20276	0.60172	-0.24573	0.015573	-0.0045205	0.41922	-1.286	0.56532	-1.3067	0.093123	-0.5478	0.42792
852	TCGA-HR-A2OH-01A-21-A20N-20	SKCM	Primary	64	-0.052271	0.89052	0.2386	-0.09889	-1.0123	0.26787	-0.28849	1.4226	1.5302	2.0285	-0.021703	-0.2127	-0.9549	-0.92425	0.91968	-0.066211	1.0271	0.45311	0.28086	-0.012742	0.46125	0.1397	-0.34848	-0.44373	0.51767	-0.0013671	-0.69832	0.23474	-0.13238	2.229	-0.77276	-0.24016	-0.4381	-0.10496	0.099809	0.41147	0.22964	-0.17703	-0.023076	-1.5574	-0.70631	0.01878	0.065289	0.13558	0.3147
853	TCGA-ER-A19T-01A-21-A215-20	SKCM	Primary	64	-0.026359	0.12072	0	0.63622	-0.17666	0.17074	-0.21089	0.025375	-1.3574	-0.98458	-0.33847	0.19778	-0.3937	0.29227	-0.70651	-0.19792	-0.51848	1.0354	-0.32159	0.12424	-0.45095	0.26949	0.20437	0.10739	3.5815	0.10871	0.68792	0.17805	0.017686	-0.79668	0.17689	-0.1228	-0.061374	0.13132	0.2051	0.40674	-0.23894	0.22614	0.21324	-1.2315	0.1939	-0.055106	0.20147	0.79476	-0.24142
854	TCGA-BF-A3DN-01A-21-A241-20	SKCM	Primary	64	-0.031816	0.13168	-0.2161	0.074492	0.46391	-0.64092	-0.91663	1.7997	2.2037	1.9694	0.38204	0.86322	-0.86307	-0.51371	1.8271	-0.37993	0.9865	0.34698	0.3935	0.13783	0.24387	0.10527	-0.50745	-0.015129	1.5462	-0.071021	1.3582	0.19393	0.054411	0.4407	1.9836	-0.28974	0.062624	0.73231	0.079139	-0.26698	-0.5149	-0.32568	0.24029	-1.1556	0.47051	-0.55676	0.11295	-0.55286	0.47503
855	TCGA-BF-A3DJ-01A-21-A241-20	SKCM	Primary	64	-0.054758	-0.19111	0.14758	0.34714	-0.10176	0.75984	0.30104	0.83199	0.49993	0.90307	0.21153	0.45426	-0.88039	-0.68585	1.3316	-0.44271	0.29063	-0.13207	0.30878	0	-0.23004	-0.057017	-0.80462	-0.3299	1.4106	0.026976	-0.53172	0.44961	0.16979	0.20372	0.43651	-0.19674	-0.60112	0.29623	-0.020638	-0.019928	-0.16348	-0.25215	0.47075	-1.4636	0.092566	-0.396	-0.17177	0.021895	0.27425
856	TCGA-BF-A3DL-01A-21-A241-20	SKCM	Primary	64	-0.13902	-0.10709	-0.092039	0.40727	0.75759	-0.088878	-0.61245	1.3746	0.58358	0.57927	0.35304	-0.18229	-0.95115	0.59514	1.4635	-0.49008	-0.056562	0.38219	0.10216	0.17496	0.64335	0.011991	-1.1296	0.29689	3.2752	-0.11464	1.5165	-0.17378	0.20371	-0.7314	0.57706	-0.11453	-0.70853	0.99282	-0.062029	0.11397	-0.31032	-0.16244	-0.051121	-0.87137	0.41203	-0.50638	0.39784	-0.15432	-0.0063327
857	TCGA-BF-A3DM-01A-21-A241-20	SKCM	Primary	64	-0.097163	0.60882	0.56645	0.96568	0.59918	1.2011	0.31696	1.3748	2.4682	3.1234	0.26869	-0.3596	-0.83664	0.29177	0.6027	-0.16181	0.20279	0.082224	0.34464	0.092481	-0.91285	0	-0.28337	-0.078981	0.33605	-0.01539	-0.54016	0.053616	-0.19295	-0.88169	-0.04314	-0.38791	0.53408	-0.19164	-0.031405	0.078351	0.27985	-0.12824	0.049197	-1.4159	-0.14634	0.21508	-0.061102	0.82564	0.168
858	TCGA-IH-A3EA-01A-21-A241-20	SKCM	Primary	64	0.080265	-0.24738	-0.43639	0.13102	-0.88075	0.044411	-0.62383	0.69347	1.3767	0.67036	-0.18078	0.24956	-0.718	-0.82627	0.55985	-0.0010823	-0.074002	0.17965	0.010181	0.29386	0.16992	-0.21308	-0.48818	-0.10248	1.4383	-0.021916	0.041509	-0.12786	0.12675	-0.56137	-0.71466	0.17554	0.097017	0.079355	0.008171	-0.12441	0.34281	-0.11575	0.33993	-1.3157	0.38606	0.45856	0.053489	-0.24291	0
859	TCGA-EB-A3HV-01A-21-A241-20	SKCM	Primary	64	0.054814	-0.42009	-0.36768	-0.0082019	-0.28207	-0.17919	-0.47439	1.141	1.7743	1.399	0.05058	-0.47589	-0.51045	-0.2349	0.1793	-0.33283	0.15526	0.72226	0.16477	0.21736	0.43654	0.13674	-0.39988	-0.098579	0.53306	0.013383	0.51597	-0.02514	0.23772	-0.53074	1.6922	-0.13824	0.042532	-0.23441	0.15507	-0.0024366	-0.53079	-0.021074	-0.092628	-1.1314	0.2836	-1.4363	0.046843	-0.53215	0.039022
860	TCGA-FR-A3R1-01A-21-A241-20	SKCM	Primary	64	-0.066463	-0.30387	-0.024133	-0.37187	-0.33248	-0.51744	-0.90069	0.56793	-0.18344	0.15271	-0.16997	-0.11743	6e-05	0.061308	0.15751	-0.40086	0.42227	0.10558	0.29012	0.079266	-0.12998	0.82697	-0.42448	0.19492	0.054184	0.13841	0.80922	0.2705	0.48814	0.57613	1.4805	0.022342	0.43096	0.54121	0.59266	0.081628	-0.65946	0.35985	-0.3507	-1.2521	0.11958	-0.60093	0.28211	-0.50301	-0.52131
861	TCGA-EB-A3XE-01A-21-A241-20	SKCM	Primary	64	0.027842	0.045777	0.39854	1.1716	0.041329	-0.23462	-0.12932	1.404	-0.043472	-0.30663	0.34614	0.28198	-0.80375	-0.57015	1.2901	-0.5951	0.81437	1.5716	0.42816	0.19696	1.1676	0.23567	-1.1399	-0.085698	1.0559	-0.2867	0.011997	-0.07634	-0.088406	1.4539	1.4323	-0.34025	-0.16453	-0.042552	-0.025111	-0.25784	-0.22259	-0.24217	0.48714	-1.3558	0.3244	-0.93903	0.24325	-0.1599	0.13455
862	TCGA-EB-A3XF-01A-41-A241-20	SKCM	Primary	64	0.10752	-1.0546	-0.20322	-0.157	-1.2947	0.73313	0.84839	-0.54064	0.082785	-0.27059	-0.42315	-0.36919	0.56873	-0.019169	-0.71204	-0.48339	-0.37895	0.090481	-0.032312	0.37189	-0.16754	0.66564	-0.86011	-0.078013	1.2131	0.059576	1.2343	-0.087129	0.30367	-0.089223	1.3467	0.17368	0.20656	0.11718	0.4145	-0.28351	-0.44735	0.23216	-0.20188	-0.84614	2.3774	-1.3915	0.30572	-0.44479	-0.23058
863	TCGA-EB-A3XB-01A-21-A241-20	SKCM	Primary	64	0.00018381	-0.076846	0.2181	0.79857	-1.8991	-0.1995	-0.1515	0.93508	-0.2044	-0.14291	0.048674	-0.34449	-0.529	-0.42791	1.0911	-0.79134	-0.10053	0.074114	0.43268	0.15727	-1.6039	-0.10738	-0.72177	-0.073968	1.2229	-0.17401	0.3268	-0.49234	0.17131	0.90658	0.29321	-0.015678	-0.15446	-0.060611	1.1202	0.05209	-0.31347	0.30645	0.17896	-1.1602	0.42035	-1.0174	0.3545	-0.18828	0.67539
864	TCGA-EB-A3XC-01A-21-A241-20	SKCM	Primary	64	-0.065813	0.46886	0.348	0.83454	-0.53912	0.74976	0.13511	1.0329	0.075785	1.1311	-0.28033	-0.36817	-0.78656	-0.85138	1.5918	-0.58411	-0.33289	0.067382	-0.45263	0.17247	-1.3824	-0.24445	-0.66965	0.03397	0.78618	-0.22149	0.75157	0.068305	0.037622	-0.61602	-0.075457	0.13514	-0.4033	0.41396	0.14636	-0.15285	-0.2445	-0.056134	-0.095775	-1.571	0.17871	0.81162	-0.16258	0.18706	0.10933
865	TCGA-EB-A3XD-01A-11-A241-20	SKCM	Primary	64	0.36492	-0.83478	0.0045237	0.32322	-2.2157	-1.1377	-1.3237	-1.5217	-0.80539	-0.45064	-0.51895	-2.2716	0.058027	0.18282	-2.1457	-0.37767	-0.55175	0.63826	0.16027	0.70147	-1.7494	0.66907	-0.80369	0.38825	0.78722	0.25274	2.1705	-0.16623	0.57333	0.060428	1.547	0.23672	0.19893	0.63534	0.66672	-0.19035	-0.21746	0.51118	0.081764	-0.79	1.676	-1.2918	0.63428	-0.6374	0.60476
866	TCGA-EB-A3Y6-01A-11-A241-20	SKCM	Primary	64	0.21886	-0.86946	-0.050803	0.50129	-0.57877	-0.28865	-0.32737	-0.086228	0.62309	0.21086	0.41745	0.2633	-0.053124	-0.13875	-0.1303	-0.49083	-0.07285	0.60114	0.375	0.75776	-0.63018	0.11054	-0.35761	0.34561	1.1142	0.11418	1.2823	-0.099191	-0.065457	0.055854	2.4307	0.67893	0.069273	0.71137	0.04398	-0.36304	-0.23456	-0.12751	0.23451	-0.69814	2.3425	-1.5544	0.38467	-0.70871	0.51317
867	TCGA-EB-A3Y7-01A-21-A241-20	SKCM	Primary	64	0.16994	-0.12796	0.31496	1.5943	-1.7622	-0.97008	-0.51645	0.58122	1.4941	1.2072	-0.13102	-0.18714	-0.40166	-0.024647	-0.21872	-0.87607	0.21114	-0.31507	0.23718	0.1645	-3.007	0.51707	-1.2401	-0.13447	2.3477	0.075479	0.86396	-0.38459	0.45245	0.15724	-0.87638	0.015558	-0.40179	0.20863	1.5471	-0.26807	-0.12849	0.14375	-0.28906	-0.95785	0.66307	0.15743	0.3719	-0.078388	1.0509
868	TCGA-D9-A3Z4-01A-21-A241-20	SKCM	Primary	64	-0.13827	-0.059227	0.068834	0.06797	0.66187	0.055746	-0.46241	1.2801	0.09694	0.13722	0.23285	0.34497	-0.79131	-0.99995	-0.45897	0.47075	0.072189	0.97164	0.2924	-0.15513	-1.2272	-0.067713	-0.39883	-0.115	0.95484	-0.095425	0.33463	0.0026659	0.081149	0.34193	0.03084	-0.29598	-0.48031	0	-0.0061512	0.23181	0.10944	-0.16084	0.1286	-1.5366	-0.30496	-0.96415	-0.091994	-0.53933	0.086265
869	TCGA-D3-A1Q1-06A-11-A20M-20	SKCM	Metastatic	64	0.17619	0.11803	-0.38437	-1.5922	0.24087	-0.55108	0.00084339	1.3756	-1.0446	-0.90432	-0.29622	0.18181	-0.56133	-0.6702	1.1673	-0.29087	0.086901	-0.30362	-0.26251	0.10861	-1.6241	0.13999	-0.48298	-0.045549	0.27545	0.018289	0.68821	0.11288	0.051151	-0.45979	0.87979	0.41214	-0.2753	-0.1761	0.080491	-0.24518	0.22852	0.086784	0.075271	-1.5195	0.66379	-0.7194	-0.06463	0.31199	-0.32343
870	TCGA-D3-A1Q4-06A-21-A20M-20	SKCM	Metastatic	64	-0.066433	0.40827	-0.19145	-0.17941	-0.21399	0.79286	0.52847	0.79714	1.5308	0.93675	-0.17758	-0.17252	-0.64027	1.4761	0.82863	0.34309	-0.041956	0.0042582	-0.11644	0.33173	0.1959	0.092168	-0.72568	-0.28604	-0.2429	0.058502	-0.18837	-0.44757	0.064181	-0.71013	0.78371	0.058374	0.59946	-0.2241	0.05471	0.89892	-0.016996	0.97811	0.49074	-1.6787	0.28155	0.47174	0.17574	-0.33814	-0.41494
871	TCGA-D3-A1Q5-06A-21-A20M-20	SKCM	Metastatic	64	-0.086994	0.44201	-0.12514	0.093523	1.7126	-0.5807	-0.97617	0.98443	1.9059	2.9229	0.14006	-1.3798	-0.092147	-1.0404	-0.77293	0.53801	0.51412	0.6658	0.28731	-0.13747	0.15581	0.18659	-0.2748	-0.13375	0.611	0.099713	-0.43168	-0.28725	0.12165	-0.93066	1.7427	-0.096508	0.97749	-0.67786	-0.01951	0.064589	-0.13624	-0.074458	-0.16725	-1.4537	-0.47844	-1.207	0.27933	0.14026	0.076397
872	TCGA-D3-A1Q6-06A-21-A20M-20	SKCM	Metastatic	64	0.15239	0.66866	-0.14375	0.47943	-0.69097	-0.19631	-0.47397	0.75024	0.026798	0.22198	0.054655	-0.79593	-0.78358	0.54913	0.16979	-0.88473	0.22043	-0.37136	0.022315	0.33313	-2.2268	-0.19694	-0.95165	-0.070573	-0.28345	-0.16602	-0.31985	-0.032155	-0.060191	1.285	0.41343	0.30424	-0.21456	-0.33294	0.21966	-0.085257	0.048418	-0.017621	0.57457	-1.4879	-0.47472	-0.049269	0.014261	0.71091	-0.02384
873	TCGA-D3-A1Q7-06A-21-A20M-20	SKCM	Metastatic	64	0.038491	0.063677	-0.29631	-1.6964	-0.21114	-0.88207	-0.74434	1.4103	-0.20286	-0.64455	-0.04743	0.33812	-0.63816	0.47071	0.78552	0.4306	0.12344	0.020571	-0.074377	0.19172	-0.98092	0.15044	0.14269	-0.12247	0.12339	0.13681	0.7188	0.27185	-0.047655	3.1135	-0.32728	0.51964	0.090127	0.078664	-0.0791	0.15088	-0.025683	-0.18368	-0.25184	-1.4678	-0.26561	0.069964	-0.21181	0.80019	-0.1798
874	TCGA-D3-A1Q8-06A-21-A20M-20	SKCM	Metastatic	64	0.12529	1.0662	0.28683	-0.69867	1.0013	0.034018	0.15367	1.321	-1.1187	-0.94373	0.31684	0.77582	-0.64883	-0.1033	1.1225	0.2837	0.69521	-0.55907	-0.13014	0.05717	-0.87694	-0.027785	-1.026	-0.18044	-0.19429	0.11198	0.073459	0.44321	-0.018414	-0.9069	0.56891	0.073855	-0.16064	-0.56967	-0.12993	-0.18449	-0.47215	-0.14934	0.1107	-1.4807	-0.26011	-0.30615	-0.0090314	0.21801	-0.0096357
875	TCGA-D3-A1Q9-06A-21-A20M-20	SKCM	Metastatic	64	-0.049441	0.71726	0.018253	0.39801	0.14984	0.22336	0.16912	0.58638	1.8049	2.3311	0.45278	-0.70185	-0.77361	-0.21356	0.43479	-0.06107	0.45762	-0.13823	0.80825	0.32521	0.040972	-0.033619	0.82718	-0.12365	0.086411	0.014951	-0.32138	0.076974	-0.010228	1.2036	-1.1764	-0.17863	-0.11192	0.030478	-0.0085319	-0.0019089	0.37905	0.07963	-0.23228	-1.6443	-0.41727	0.38604	-0.063655	0.77818	-0.065263
876	TCGA-D3-A1QA-06A-21-A20M-20	SKCM	Metastatic	64	-0.052873	1.0283	-0.0024039	-0.12967	0.17444	0.26986	0.040128	0.90436	-0.84521	-1.0203	-0.012659	0.74133	-0.20244	0.56845	1.4337	0.58863	-0.30485	0.92531	-0.024292	0.30762	0.51151	-0.11709	0.22626	-0.067217	-0.30124	0.17972	-0.087807	0.051274	0.18785	1.7303	-1.1413	0.14682	-0.59382	-0.048144	0.015037	-0.0068611	0.45725	0.20384	0.31819	-1.3933	-0.27313	0.34235	-0.079287	-0.59163	-0.23647
877	TCGA-D3-A1QB-06A-21-A20M-20	SKCM	Metastatic	64	-0.22694	0.16307	0.5265	0.60737	-0.54284	-0.21979	-0.61296	0.91439	0.22151	0.32616	0.013056	-0.86903	-1.0313	-0.99655	0.17401	0.41614	0.41948	0.57003	0.15538	0.12457	-1.6069	-0.10991	-0.31425	-0.26329	1.0839	-0.062677	-0.38732	0.064952	-0.18532	2.2562	-0.35935	-0.10139	-0.57578	-0.23332	-0.2774	0.41028	-0.31101	-0.22346	-0.19244	-1.694	-0.41311	-0.29984	-0.067264	1.0251	0.072988
878	TCGA-D3-A2J6-06A-21-A20M-20	SKCM	Metastatic	64	-0.053428	1.0493	1.0248	0.81688	-0.16443	-0.44983	-0.63299	0.86385	0.17523	0.91635	-0.13652	-2.1279	-0.96396	0.85124	0.52209	-0.017837	0.022937	0.82346	0.19994	0.5304	-0.67693	-0.16129	-0.63427	-0.018023	1.3233	0.0038457	0.41541	-0.098427	-0.21432	0.3207	-1.1905	-0.20183	-0.57026	0.27689	-0.17889	0.08729	0.036662	0.062649	0.13071	-1.0391	0.089296	1.1727	0.63126	-0.1385	0.40814
879	TCGA-D3-A2J8-06A-21-A20M-20	SKCM	Metastatic	64	0.18564	0.71107	0.031626	-0.1913	-1.8505	-0.50126	-0.42875	-0.22071	-0.10454	0.080857	-0.15034	0.51049	-0.49298	0.16175	-0.73163	-0.8306	0.70685	-0.43204	0.2753	0.11491	-3.3161	0.28321	-0.81013	-0.24586	-0.10021	-0.10893	0.72245	0.02487	0.17709	3.1615	2.0964	0.55998	1.0961	0.070731	0.84907	-0.28306	-0.20595	0.057433	0	-1.4001	0.36517	0.6612	0.14731	-0.38643	0.08578
880	TCGA-D3-A2JC-06A-21-A20M-20	SKCM	Metastatic	64	0.12129	0.8508	0.32597	-0.85348	0.53065	-0.69227	-0.90982	1.3241	-0.4081	-0.37668	0.27356	0.49867	-0.66476	-0.70557	0.3098	0.52185	0.94269	0.34493	0.73642	0.41015	-0.5077	-0.11422	-0.30013	-0.075613	0.54901	-0.009845	-0.32796	0.021711	-0.17119	1.7456	-1.0506	-0.076951	-0.031944	-0.21032	-0.076074	0.12868	-0.34773	-0.18563	0.173	-1.5255	-0.43921	-0.43466	0.10415	-0.11065	0.44637
881	TCGA-D3-A2JD-06A-21-A20M-20	SKCM	Metastatic	64	-0.13059	0.36358	0.43797	0.50322	0.29349	-0.43713	-0.98741	1.2304	0.64466	1.6585	-0.18955	-1.5496	-0.93616	-0.51959	0.18908	0.27349	0.54965	-0.46166	0.16682	0.083806	-0.12744	-0.21248	-0.72111	-0.15711	2.8624	-0.068292	-0.34086	-0.35823	-0.13139	-0.72169	-1.4348	-0.24659	-0.42951	0.10467	-0.20659	0.097889	-0.051373	-0.14928	-0.29746	-1.485	-0.30639	0.20654	0.004628	-0.1098	0.61215
882	TCGA-D3-A2JN-06A-21-A20M-20	SKCM	Metastatic	64	-0.34164	0.34248	-0.13889	0.60822	-0.17877	-0.69148	-1.2547	-0.0047638	0.015827	-0.027859	0.050153	0.095313	-0.6648	0.23135	0.059678	0.31384	0.53814	0.6544	0.23522	0.034198	-0.35728	0.5916	0.2132	-0.17803	0.5491	0.070657	0.39769	0.066809	0.28506	1.8112	0.68783	0.098521	-0.001294	0.00095865	0.13746	0.069117	-0.28694	-0.016559	-0.43626	-1.3628	0.2296	-0.82115	0.83477	-0.91826	0.23124
883	TCGA-D3-A2JO-06A-21-A20M-20	SKCM	Metastatic	64	0.14334	1.0515	-0.22909	-1.0494	-0.45558	-0.88469	-1.3676	0.29727	-0.88902	-0.95304	-0.15119	0.5628	-0.61997	-0.084987	0.20079	0.15665	0.1369	-0.088449	0.031184	0.25271	-1.7236	0	-0.068963	-0.13317	-0.34468	0.024881	0.21555	-0.043586	-0.068981	2.7372	-0.78139	0.53675	-0.15827	-0.093968	-0.047108	0.12959	-0.31334	0.016883	-0.10955	-1.3427	0.1032	0.36566	-0.059992	0.080221	-0.11281
884	TCGA-D3-A2JP-06A-21-A20M-20	SKCM	Metastatic	64	-0.0068858	0.79067	0.095746	0.79009	0.030845	-0.14394	-0.36453	0.81697	0.24418	0.10146	-0.27635	0.16142	-0.84596	-1.3443	0.66634	0.66709	0.059934	1.2009	0.31526	0.18777	-0.89346	-0.10705	-0.86611	-0.17526	-0.45717	0.098631	-0.019162	-0.059857	-0.28694	2.0023	1.3253	-0.12007	0.39009	-0.10975	-0.15578	0.0083749	-0.13214	-0.17745	0.32899	-1.442	0.054846	0.061362	-0.037484	-0.035466	0.35947
885	TCGA-D3-A3C1-06A-21-A20M-20	SKCM	Metastatic	64	-0.12306	-1.0705	-0.070019	-0.35379	-0.026045	-0.96869	-1.5139	0.65918	0.24638	1.0041	0.14931	-0.2707	-0.55561	-0.9283	0.37894	0.29029	0.65866	1.044	0.82112	0.36341	-0.16767	0.11415	-0.1207	-0.43392	0.097028	-0.062193	0.026721	0.033896	-0.10378	0.82428	2.0166	0.15948	-0.12543	-0.37519	-0.12442	0.081183	-0.24275	-0.1942	-0.15107	-1.4769	0.2627	-1.5986	0.12828	-0.61578	0.4093
886	TCGA-D3-A3C3-06A-21-A20M-20	SKCM	Metastatic	64	0.067243	0.67806	0.14249	-1.1069	0.035732	0.027643	0.057376	-0.18391	-1.2224	-0.75539	-0.28056	0.11811	-0.86194	-0.31278	0.68247	0.49833	0.65225	0.42358	0.40024	0.19496	-0.58207	0.081715	-0.61962	-0.3593	0.60253	0.067563	-0.037533	0.086357	-0.14456	2.0937	-0.42838	-0.15297	-0.63462	-0.064444	0.060474	0.01584	0.91413	-0.15573	0.56328	-1.6919	-0.21437	1.1144	0.10014	0.050334	0.099465
887	TCGA-D3-A3CB-06A-21-A20M-20	SKCM	Metastatic	64	0.032762	-0.086166	-0.27883	-0.66631	0.38857	-1.0211	-1.2555	0.38688	-0.88432	-0.82788	-0.22389	0.46843	-0.52343	-0.44931	0.47446	0.18478	0.76113	0.71835	0.24031	0.34283	-1.1765	-0.1086	0.38612	-0.075373	0.1926	0.042882	-0.051144	0.088418	0.0082565	2.3922	-0.1595	0.35297	-0.17327	-0.37086	-0.029164	0.24636	-0.27493	-0.010045	0.22735	-1.4041	-0.19118	-1.0167	0.097118	-0.14728	0.27566
888	TCGA-D3-A3CE-06A-21-A20M-20	SKCM	Metastatic	64	0.20789	0.86049	-0.19349	-0.43913	0.65754	-0.71539	-1.0356	0.32617	-0.94949	-0.4889	-0.48183	0.061719	-0.42736	-0.097506	0.38659	0.52301	-0.11263	0.55343	0.088337	0.11598	-0.52392	0.31699	0.39204	-0.17952	3.8935	0.15652	0.41726	0.060047	0.3383	-0.01622	-0.53744	0.0069831	-0.39173	-0.039028	0.32228	-0.089597	-0.32189	0.29989	0.098239	-1.3505	0.31651	-0.90248	0.056728	-0.17652	0.0040987
889	TCGA-D9-A148-06A-21-A20M-20	SKCM	Metastatic	64	-0.014662	0.47951	0.69044	0.37108	-0.64574	0.76307	0.48902	0.72474	-0.315	-0.14441	0.09836	-0.35904	-0.7602	-0.84089	1.3455	0.21119	-0.1577	-0.20168	-0.020847	0.22959	0.40211	-0.40736	0.2502	-0.18163	0.17982	-0.023972	0.02432	-0.14171	-0.13696	-0.61707	-0.55641	0.17882	-0.53478	0.10696	-0.010079	0.082489	0.43628	0.39739	-0.15703	-1.6368	-0.33265	-0.90748	-0.12476	0.007703	0.25774
890	TCGA-D9-A149-06A-21-A20M-20	SKCM	Metastatic	64	-0.0295	0.86404	0.48295	0.96189	1.0063	0.55801	0.27908	1.7645	-0.053429	-0.14917	-0.10043	0.37061	-0.81043	-1.4305	1.3853	0.070945	-0.59878	0.42212	-0.021604	0.20773	1.2458	-0.22615	-1.0428	0.22394	1.4565	-0.03228	-0.25726	0.31985	0.025093	1.3875	0.5924	-0.19574	-0.61317	-0.0015813	0.17658	0.021524	0.14642	0.025241	0.15462	-1.6469	-0.27661	-0.23209	-0.077446	0.0025795	-0.016105
891	TCGA-D9-A1JW-06A-21-A20M-20	SKCM	Metastatic	64	-0.074307	0.20955	0.33848	0.39095	-0.35449	0.12628	-0.25083	1.2809	0.34414	0.37166	0.019537	0.0071388	-0.58923	-0.32386	1.3441	0.050918	-0.12735	0.8971	-0.22836	0.32882	0.1356	-0.17571	-0.31903	-0.036087	0.4307	0.014374	-0.10178	0.1789	-0.11311	1.361	-0.55812	0.057724	-0.44703	0.12101	0.0057169	0.139	-0.6053	-0.069898	0.43927	-1.5252	-0.37329	0.3615	-0.2612	-0.13051	0.12188
892	TCGA-D9-A1JX-06A-21-A20M-20	SKCM	Metastatic	64	-0.00081316	0.46402	0.054861	-0.28007	0.15767	-0.13825	-0.50772	2.0609	3.7633	3.6	0.023636	0.49554	-0.5942	-0.80479	0.55174	0.49902	0.19225	-0.58802	-0.17464	0.043598	-0.80011	-0.020053	-0.19634	-0.20454	0.8554	0.068524	-0.071401	0.14016	0	2.1991	-0.94649	0.091043	-0.41843	-0.032445	0.13223	0.31658	-0.42991	-0.059655	0.11387	-1.5126	-0.31072	-0.42174	-0.151	0.20603	-0.087717
893	TCGA-DA-A1HV-06A-41-A20M-20	SKCM	Metastatic	64	-0.070127	0.67561	-0.093355	0.031601	-0.010766	-0.49019	-0.94583	0.2529	-0.87774	-0.66121	0.19497	0.64523	-0.70658	-0.48322	0.35403	0.77128	0.52166	0.40044	0.36152	0.32235	-0.9123	0.19421	0.48854	-0.11807	0.0096272	0.2341	-0.052266	-0.14316	0.14082	2.053	0.13625	0.50606	-0.36253	0.080643	0.010028	0.24015	-0.28087	-0.018942	-0.00057918	-1.5475	0.26442	-0.58615	-0.11847	-0.84227	0.48947
894	TCGA-DA-A1HW-06A-21-A20M-20	SKCM	Metastatic	64	-0.24362	0.75048	0.61475	1.1578	-0.39867	-0.70525	-1.2076	0.98369	0.076371	-0.42866	-0.18684	-0.093827	-0.9723	-0.51592	0.21872	0.41164	0.24094	0.69488	0.16364	0.050225	0.30308	0.088776	-0.42597	-0.20844	1.3329	-0.090161	-0.012668	-0.15251	-0.21813	1.8273	0.64356	0.10031	-0.56379	0.13806	-0.085024	0.1061	0.20041	0.18124	-0.19069	-1.6084	-0.48702	-0.34333	0.001807	-0.31886	0.089486
895	TCGA-DA-A1HY-06A-21-A20M-20	SKCM	Metastatic	64	-0.17267	0.9946	0.51533	0.61328	-0.045986	-0.47519	-0.72081	1.022	-0.0006686	0.06044	0.027707	0.3227	-0.89203	0.71708	0.28033	-0.67018	0.55855	-0.89318	0.41918	-0.090855	-0.55172	0.27684	-0.86832	-0.037384	-0.20376	-0.21947	-0.27341	-0.085228	-0.10381	-0.31198	0.73623	-0.12848	0.159	-0.11672	0.31452	-0.063257	0.082318	-0.27145	0.61493	-1.6647	-0.18089	-0.76909	0.27315	-0.23517	0.81091
896	TCGA-DA-A1I2-06A-31-A20M-20	SKCM	Metastatic	64	-0.27241	0.39341	0.13483	0.95633	0.069101	-0.7104	-1.0967	0.21343	-6.81e-05	-0.22366	0.18162	0	-0.75364	0.68735	-0.13633	0.70129	0.6031	1.1435	0.80317	0.019615	1.1073	0.18972	0.081045	-0.065999	2.6812	-0.01892	-0.17287	-0.18415	-0.20652	1.3056	1.8318	0.42771	0.11645	-0.047718	-0.10243	0.41502	-0.078524	-0.34891	-0.23976	-1.6944	-0.44813	-0.52015	0.17718	0.097776	-0.29415
897	TCGA-DA-A1I4-06A-21-A20M-20	SKCM	Metastatic	64	0.18579	0.48121	0.090269	0.63277	-0.93552	-1.2313	-1.1924	1.2631	-0.74654	-0.30131	-0.11987	-1.7658	-0.58213	-0.53246	1.1553	-0.56187	0.45574	0.11882	0.46548	0.37711	-2.3709	0.31264	-0.90845	-0.30942	1.3208	0.022844	0.56048	-0.23424	0.11047	-0.6286	1.0789	0.52838	-0.28858	0.0071033	0.81764	-0.33159	-0.18821	-0.023825	-0.24937	-1.2852	1.1018	-0.90606	0.32269	0.18491	0.46862
898	TCGA-DA-A1I5-06A-21-A20M-20	SKCM	Metastatic	64	-0.072781	-0.34538	-0.085312	0.013638	0.56998	-1.2857	-0.88082	0.050429	0.30455	-0.45602	-0.013166	-0.19661	-0.98755	-1.1411	0.90972	-0.070433	-0.27344	0.83234	0.3272	0.12764	-0.22909	-0.15229	-0.48441	0.17697	2.6272	-0.040926	-0.12907	-0.30992	-0.062227	0.27945	0.63235	0.40194	-0.30169	0.097329	0	-0.018128	0.026346	-0.033712	-0.010114	-1.3091	1.7219	-0.22704	0.084517	-0.38911	-0.46149
899	TCGA-DA-A1I8-06A-21-A20M-20	SKCM	Metastatic	64	0	0.79576	-0.43997	-0.11258	0.69528	-0.097331	-0.15736	0.8184	-0.75998	-0.8426	-0.070994	-0.51359	-0.73648	-0.1285	0.76881	0.1153	0.26648	-0.20347	0.35092	0.15556	-1.1697	0.033486	-0.93636	0.085667	0.044657	0.10886	-0.052105	-0.18462	0.069829	-0.39354	1.4401	0.26769	-0.04966	-0.33903	0.036264	0.088902	0.077851	0.25931	-0.35032	-1.2979	0.64792	-0.47195	0.022367	-0.22606	0.084186
900	TCGA-DA-A1IA-06A-21-A20M-20	SKCM	Metastatic	64	-0.099886	0.31004	0.51823	0.79596	0.4416	0.35154	-0.12546	1.5133	0.52002	0.30351	0.2728	-0.029949	-1.0957	-0.60048	0.34902	-0.28209	0.29703	0.11448	0.28571	0.023716	0.71415	-0.34819	-0.73096	0.051142	2.4841	-0.24304	-0.47079	-0.13775	-0.31811	-0.64971	-1.2965	-0.38279	0.028113	0.47383	-0.060645	0.080288	-0.11348	-0.27708	-0.36043	-1.2548	-0.53004	0.28023	-0.076783	1.2351	0.17987
901	TCGA-DA-A1IB-06A-21-A20M-20	SKCM	Metastatic	64	-0.32725	-0.012694	0.66336	0.1247	-0.25041	-0.69905	-1.1331	0.98704	0.16522	-0.052019	0.13089	0.36873	-0.92231	-0.81759	0.76926	0.29794	0.96186	1.075	0.36246	-0.060947	-0.30279	0.29925	-0.24466	-0.2407	0.71694	0.0032638	-0.16824	0.24178	-0.087548	2.035	-0.025755	0.1941	-0.49224	0.24425	-0.050033	0.20442	0.26303	-0.44041	-0.071657	-1.3832	-0.14108	-0.40719	0.14817	-0.2649	0.23399
902	TCGA-DA-A1IC-06A-21-A20M-20	SKCM	Metastatic	64	-0.031462	0.33136	0.18122	0.35478	0.70017	0.58061	0.26306	1.3283	0.3737	0.36385	-0.045881	-0.27214	-0.92667	-1.2374	0.87405	-0.42385	-0.20548	0.14595	0.25262	0.0080302	0.46761	0	-1.04	-0.39084	1.6001	-0.052891	-0.47496	0.1246	-0.072251	0.33751	1.535	-0.090261	-0.25346	0.22004	0.0042129	-0.014111	-0.11212	-0.24953	0.10708	-1.671	0.077236	-0.93838	0.55481	-0.44612	0.3792
903	TCGA-EE-A17X-06A-21-A20M-20	SKCM	Metastatic	64	0.22832	0.80729	0.72161	0.13654	-0.028558	0	-0.2616	0.71328	-0.67319	-0.48618	-0.48484	-0.53463	-0.74642	-1.395	1.2328	0.54799	0.81692	0.51903	0.19176	0.27154	2.4457	0.075897	-0.22221	-0.098948	3.786	0.16287	0.60537	-0.098511	-0.10274	-0.19342	-0.56504	-0.061517	-0.53273	0.89012	0.096569	0.28422	0.1609	0.16714	-0.3297	-1.1284	0.018324	0.71419	0.21174	-0.27037	0.08428
904	TCGA-EE-A181-06A-21-A20M-20	SKCM	Metastatic	64	-0.11645	0.69982	0.30868	0.79675	-0.2271	0.26403	-0.17898	-0.16943	-1.0044	-0.42291	0.30689	-0.30817	-0.91168	-0.40385	0.44821	0.52944	0.27154	1.0329	0.48565	0.023594	0.099987	-0.0083991	-0.51569	-0.34033	0.3316	-0.0087454	-0.80671	0.16318	-0.15204	1.8358	0.21887	-0.23765	-0.62108	0.18665	0.10693	0.72366	0.19482	0.14044	-0.01819	-1.6677	-0.55925	0.25581	0.042861	-0.049752	0.39596
905	TCGA-EE-A182-06A-21-A20M-20	SKCM	Metastatic	64	-0.10115	-0.3096	0.11735	0.33057	-0.3859	-0.25527	-0.36142	1.3245	0.38149	0.7599	0.15217	-0.3147	-0.9791	-0.11739	0.60701	-0.58869	0.87025	0.70477	0.26549	0.039431	-0.78101	0.21455	-0.68386	-0.21395	2.9908	-0.19902	-0.16882	-0.084019	-0.044988	0.11887	1.1854	0.048796	-0.47982	0.15409	0.11596	-0.11914	-0.26516	-0.34492	-0.27724	-1.3113	0.53033	-0.61827	0.17205	0.1919	-0.29685
906	TCGA-EE-A184-06A-21-A20M-20	SKCM	Metastatic	64	-0.33039	0.033964	0.4291	-0.21788	-0.25613	-0.52323	-0.92192	1.3706	0.63737	0.49856	0.021727	0.24205	-0.98012	-0.8559	0.5986	0.075419	0.40796	0.50638	0.35687	0.17064	0.76574	-0.064269	-0.68552	-0.33621	0.069306	-0.05855	-0.34239	0.06998	0.21606	1.9232	0.54425	-0.090763	-0.28424	0.29208	-0.10007	0.17004	-0.71114	-0.25569	0.037005	-0.78206	0.62371	-0.6184	0.23465	-0.20256	0.023715
907	TCGA-EE-A185-06A-21-A20M-20	SKCM	Metastatic	64	-0.12951	1.2186	0.84775	0.89991	-0.41479	-0.021687	-0.27837	1.3763	0.91605	1.3945	-0.25469	-1.6257	-1.0392	-1.1792	1.2059	-0.33574	-0.089853	0.067862	-0.027802	0.38973	0.34187	-0.18083	-1.4037	-0.21785	3.4374	-0.015081	-0.22461	0.50711	0.26305	-1.1515	-1.5194	-0.22644	-0.46413	0.22647	0.11481	0.23839	0.09056	0.041671	0.18342	-1.1527	0.37821	-0.46214	-0.0022764	0.14063	-0.025577
908	TCGA-EE-A20C-06A-21-A20M-20	SKCM	Metastatic	64	-0.023966	-0.81637	0.87488	-0.25932	-0.84987	0.21442	-0.56735	1.4017	1.3502	0.8331	0.31238	0.49529	-0.85032	-0.59184	0.024492	0.45824	0.52969	-0.88764	0.58014	0.078758	-1.197	-0.13523	-0.12045	-0.077009	-0.35471	-0.094943	-0.79194	-0.2244	-0.19043	-0.87892	-1.4883	-0.062008	0.24617	-0.1712	0.067742	0.14956	-0.61227	-0.079729	0.43278	-1.3575	-0.27513	-0.80407	0.014544	-0.76386	0.65223
909	TCGA-EE-A20F-06A-41-A20M-20	SKCM	Metastatic	64	-0.18447	-0.060007	0.11532	-0.38416	-0.65675	-0.32351	-0.75178	0.30819	0.34097	0.50385	-0.13246	-0.0035608	-0.70975	-0.1531	0.48603	0.039535	0.44515	0.023163	0.29895	0.14572	-0.40477	0.4877	-0.27393	-0.10155	-0.19813	-0.019103	0.068174	0.089647	0.015285	1.3164	-0.46754	0.4579	-0.043147	0.0053404	0.16388	0.20494	-0.30001	-0.027282	-0.21645	-1.4134	-0.12589	-0.92783	0.35821	-0.65609	-0.46957
910	TCGA-EE-A29B-06A-31-A20M-20	SKCM	Metastatic	64	-0.076127	0.23786	0.14002	-0.038839	-0.25285	-1.1052	-1.5684	1.366	-0.56801	-0.3974	-0.16717	0.17762	-0.83541	-1.2323	0.87836	0.51853	0.30905	1.0796	0.20761	0.099975	-0.16994	0.054201	-0.63972	-0.30166	3.5294	0.11444	0.32291	0.14876	-0.19868	0.63531	1.2506	-0.092465	-0.577	0.39169	0	0.11642	-0.31162	-0.19489	0.20201	-1.4288	0.4259	-0.14412	0.087131	0.045248	-0.18995
911	TCGA-EE-A29C-06A-31-A20M-20	SKCM	Metastatic	64	0.3106	-0.50135	-0.03884	-0.0066286	-1.1996	-1.2503	-1.9709	-0.35597	0.82258	0.65353	-0.15125	-0.72097	0.15789	-0.20818	-0.46203	-0.19071	-0.091315	-0.20816	0.051528	0.24665	-1.4751	0.97139	-0.75833	0.47397	0.4194	0.33281	1.557	0.063087	0.4253	-0.1876	1.9666	0.2759	-0.1557	0.16083	0.58377	-0.024134	-0.80552	0.52708	-0.47779	-1.0482	1.0684	-1.8128	0.34695	-0.82102	-0.16302
912	TCGA-EE-A29E-06A-21-A20M-20	SKCM	Metastatic	64	0	0.1605	0.18047	0.63551	-1.0448	0.13431	-0.067181	0.64326	-0.11718	-0.23169	0.13091	-0.60492	-0.87094	-0.83731	1.4542	-0.61363	-0.02861	0.12112	0.2104	0.32394	-1.4125	-0.12648	-0.87556	-0.24067	1.756	-0.090942	0.21752	-0.27089	0.053719	-0.062731	0.27296	-0.067293	-0.35126	0.35211	0.49988	0.02944	0.3076	0.271	0.022185	-1.3769	0.2671	-0.018411	0.21922	0.11433	0.25279
913	TCGA-EE-A29G-06A-21-A20M-20	SKCM	Metastatic	64	-0.23022	-0.0095718	0.22633	-0.049316	-0.7547	0.1376	-0.19861	0.88945	-0.16989	-0.063954	-0.12441	-0.16402	-0.52635	-0.75975	1.0275	-0.23487	0.28183	0.034343	0.072346	0.048922	-0.67803	0.26385	-0.68427	-0.090631	0.018328	-0.10543	0.58582	-0.0038456	0.25161	-0.5864	0.54284	0.14198	-0.37827	-0.15607	0.11576	0.074786	-0.49454	-0.023982	-0.11657	-1.1076	0.98814	-0.96893	-0.0096464	-0.42876	0.15937
914	TCGA-EE-A29H-06A-21-A20M-20	SKCM	Metastatic	64	-0.23284	0.66813	0.34001	-0.050403	-1.0314	-0.92601	-1.6381	0.83291	-0.00094321	0.39518	-0.0077643	-0.35107	-0.75953	-1.1151	0.23375	0.31843	0.33065	0.50339	0.20764	0.024464	0.24482	0.17906	-0.65007	-0.21827	0.43165	-0.064304	0.32444	0.004703	-0.11254	0.17043	0.48148	-0.048113	-0.47076	0.38902	-0.016041	0.072304	-0.75785	-0.10024	0.2235	-1.3769	0.068237	0.035845	0.20801	-0.74323	0.28848
915	TCGA-EE-A29L-06A-21-A20M-20	SKCM	Metastatic	64	-0.083909	1.1385	0.85839	0.62876	-1.3869	0.3548	-0.013592	0.92684	-0.56534	-0.49711	0.18683	0.17326	-0.9179	-0.93347	-0.063425	0.065008	0.51918	1.9571	0.22984	0.12634	0.14344	0.026719	-0.68594	-0.13497	1.7787	-0.060382	0.40032	-0.10684	-0.079662	-0.79734	-1.7197	-0.31663	-0.1728	0.43079	0.066202	0.10962	1.0936	0.64912	0.031023	-1.2995	-0.56258	0.48815	0.090597	-0.48084	0.7668
916	TCGA-EE-A29M-06A-21-A20M-20	SKCM	Metastatic	64	-0.28002	0.67562	0.17265	0.33491	0.10263	0.15252	-0.40116	0.86294	0.38723	0.38377	0.2804	0.13238	-0.86133	-0.26844	-0.075808	0.18424	-0.063004	0.53682	0.40745	0.10346	0.051571	0.12581	-0.41993	-0.32965	0.46982	-0.1358	-0.29472	0.22445	-0.20385	1.7119	0.75807	-0.010707	-0.79052	0.24441	0	0.59683	-0.21366	-0.1645	-0.18081	-1.6284	-0.37912	-0.1191	0.06901	-0.78017	0.49891
917	TCGA-EE-A29N-06A-21-A20M-20	SKCM	Metastatic	64	-0.17555	0.29163	0.28712	0.48524	-0.32721	-0.57687	-0.82802	0.072368	-0.11657	0.066208	0.02641	-0.12772	-0.82525	-0.89037	1.1461	-0.18517	0.12586	1.7723	0.39835	0.23349	-0.26988	-0.015687	-0.10566	-0.31118	0.99894	-0.13898	-0.47892	0.32431	-0.1045	1.019	0.98057	0.038484	-0.72831	-0.11725	-0.065708	0.46101	0.25273	0	-0.1698	-1.6225	0.058191	-0.71247	0.10305	-0.58049	0.024443
918	TCGA-EE-A29P-06A-21-A20M-20	SKCM	Metastatic	64	0.33001	0.085719	-0.19345	-1.2989	0.075481	0.089354	0.23253	1.0826	-0.56443	-0.59125	0.12205	0.73193	-0.47166	-0.68245	0.38978	0.29915	0.40298	0.86152	0.36165	0.22297	-0.45147	0.25498	-0.03063	-0.23655	-0.081217	0.1013	-0.19073	0.071062	0.12778	2.2493	-0.18718	-0.0097286	-0.43967	-0.018464	0.1145	0.10846	-0.3765	0.079915	0.25363	-1.4425	-0.094382	-0.27436	0.29686	0.54573	0.014416
[truncated: 120 more rows]
[truncated: 174 more columns]

## Sheet: Amplitudes
The amplitudes of each unbalanced process are shown for every tumor/patient k. Amplitudes that are considered significant (larger than 2 or smaller than -2) are highlighted.
[truncated: 21 more rows]
[truncated: 992 more columns]

## Sheet: TRANSPOSE
Sample_ID	Cancer_Type	Sample_Type	SetID	X1433EPSILON	X4EBP1	X4EBP1_pS65	X4EBP1_pT37T46	X53BP1	ACC_pS79	ACC1	AKT	AKT_pS473	AKT_pT308	AMPKALPHA	AMPKALPHA_pT172	AR	ASNS	ATM	BAK	BAX	BCL2	BCLXL	BECLIN	BETACATENIN	BID	BIM	CJUN_pS73	CKIT	CMET_pY1235	CMYC	CRAF	CRAF_pS338	CASPASE7CLEAVEDD198	CAVEOLIN1	CD31	CD49B	CDK1	CHK1	CHK1_pS345	CHK2	CHK2_pT68	CIAP	CLAUDIN7	COLLAGENVI	CYCLINB1	CYCLIND1	CYCLINE1	DJ1	DVL3
[truncated: 1,042 more rows]
[truncated: 173 more columns]

[truncated: 7 more sheets: Weights, Sheet5, to check!!, Sheet2, Sheet3, GBM matching, Sheet1]
