# Supplementary material for: Overcoming resistance to EGFR monotherapy in HNSCC by identification and inhibition of individualized cancer processes
Source: Theranostics. 2022 Jan 1;12(3):1204–19. doi: 10.7150/thno.64347 (PMC8771558; doi:10.7150/thno.64347)
Supplement: Supplementary file 5 — Supplementary table 4. [file thnov12p1204s5.xlsx]

## Sheet: hubs in each process and drugs
Unbalanced process	Sign of amplitude	Major suggested targetable hubs	One/two of the hubs can be selected in each process, for example:	Suggested Inhibitor		Legend : Each process is labeled with the indicated color
1	positive	EGFR/HER2, SRC, MAPK	EGFR/HER2	Lapatinib,		1	positive
	negative	ECadherin, ERALPHA, S6	S6	LY2584702,	* not approved yet		negative
2	positive	VEGFR2, EGFR/HER2, ECadherin, PAI1	EGFR/HER2	Lapatinib,		2	positive
	negative	ERALPHA	ERALPHA	Fulvestrant,			negative
3	positive	PAI1, HSP70, CASPASE7CLEAVED	PAI1	Epirubicin,		3	positive
	negative	EGFR/Her2, ECadherin, BETACATENIN	EGFR/Her2	Lapatinib,			negative
4	positive	ATM	ATM	Bendamustine,		4	positive
	negative	ERALPHA	ERALPHA	Fulvestrant,			negative
5	positive	EGFR, PA1, EEF2, CASPASE7CLEAVED	EGFR	Erlotinib,		5	positive
	negative	HER2, cKIT	HER2	Neratinib,			negative
6	positive	ERALPHA, MAPK, SRC, S6	SRC	Dasatinib,		6	positive
	negative	EGFR	EGFR	Erlotinib,			negative
7	positive	ECadherin, SRC, S6	SRC	Dasatinib,		7	positive
	negative	EGFR, RAD50, EEF2	EGFR	Erlotinib,			negative
8	positive	ECadherin, EGFR, S6, PDCD4, HER3, HER2, cKIT, SRC	EGFR/HER2/HER3	Afatinib,		8	positive
	negative	HSP70	HSP70	Ifosfamide,			negative
9	positive	EGFR,HSP70	EGFR	Erlotinib,		9	positive
	negative	ANNEXIN1, AXL, PTEN, CASPASE7CLEAVED	Axl	Gelteritinib,			negative
10	positive	ECadherin, BETACATENIN, HER2, HER3, cMet, ERCC1, cKIT	cMet	Crizotinib,		10	positive
	negative	EGFR, ERALPHA, CASPASE7CLEAVED	EGFR	Erlotinib,			negative
11	positive	ECadherin, HSP70	ECadherin	Capecitabine,		11	positive
	negative	cMet, ASNS, SMAC	cMet	Crizotinib,			negative
12	positive	ECadherin, BETACATENIN, cKIT	ECadherin	Capecitabine,		12	positive
	negative	HSP70, ERALPHA, S6, cMet	cMet	Crizotinib,			negative
13	positive	VEGFR2, ERALPHA, HER3	VEGFR2	Cabozantinib		13	positive
	negative	BCL2, cKIT	cKIT	Sorafenib,			negative
14	positive	P16INK14A	P16INK14A	Letrozole,		14	positive
	negative	GAPDH	GAPDH	2-Deoxyglucose,			negative
15	positive	ECadherin,HSP70,BAX,CASPASE7CLEAVED	ECadherin	Capecitabine,		15	positive
	negative	RAD50	RAD50	Irinotecan,			negative
16	positive	P16INK14A, cKIT	cKIT	Sorafenib,		16	positive
	negative	HER2	HER2	Neratinib,			negative
17	positive	ECadherin, CASPASE7CLEAVED	ECadherin	Capecitabine,		17	positive
	negative	PEA15	PEA15	Tamoxifen,			negative
18	positive	ATM, EGFR, HSP70, S6, PDCD4, HER3, Ckit	EGFR/HER3	Afatinib,		18	positive
	negative	SRC	SRC	Dasatinib,			negative
19	positive	Ecadherin	ECadherin	Capecitabine,		19	positive
	negative	CASPASE7CLEAVED, SRC	SRC	Dasatinib,			negative
* Until today no such drug has entered the clinic

## Sheet: Patient-tailored combinations 
Patient index	TCGA_ID	Cancer_Type	Patient-specific barcode																			Suggested drug combination based on one targets from each process	PaSSS drug combiantion based on minimal number of drugs (however in certain cases more than 1 drug is requred to stop a higly active process, or a patient-specific imbalance including multiple processes, see reference 18 in the main text		Legend : Each process is labeled with the indicated color
			1	2	3	4	5	6	7	8	9	10	11	12	13	14	15	16	17	18	19	Different processes may harbor same central targets, and thus a certain drug would appear several times in a column.			1	positive
1	TCGA-02-0011-01B-11-1898-20	GBM	1	-1	0	0	0	0	0	0	0	0	0	0	0	0	0	0	0	0	0	Lapatinib,Fulvestrant,	Lapatinib,Fulvestrant			negative
2	TCGA-08-0345-01A-21-1898-20	GBM	1	-1	0	0	0	0	0	0	0	0	0	0	0	0	0	0	0	0	0	Lapatinib,Fulvestrant,	Lapatinib,Fulvestrant		2	positive
3	TCGA-08-0353-01A-21-1898-20	GBM	1	-1	0	-1	0	-1	0	0	1	0	0	0	0	0	0	0	0	0	0	Lapatinib,Fulvestrant,Fulvestrant,Erlotinib,Erlotinib,	Lapatinib,Fulvestrant			negative
4	TCGA-08-0373-01A-21-1898-20	GBM	1	-1	0	0	0	0	0	0	0	0	0	0	0	0	0	0	0	0	0	Lapatinib,Fulvestrant,	Lapatinib,Fulvestrant		3	positive
5	TCGA-19-1386-01A-21-1898-20	GBM	1	-1	-1	0	0	0	0	0	0	0	0	0	0	0	0	0	0	0	0	Lapatinib,Fulvestrant,Lapatinib,	Lapatinib,Fulvestrant			negative
6	TCGA-15-1447-01A-21-1898-20	GBM	1	-1	0	0	0	0	0	0	0	0	0	0	0	0	0	0	0	0	0	Lapatinib,Fulvestrant,	Lapatinib,Fulvestrant		4	positive
7	TCGA-06-0879-01A-21-1898-20	GBM	1	-1	0	0	0	0	0	0	0	0	0	0	0	0	0	0	0	0	0	Lapatinib,Fulvestrant,	Lapatinib,Fulvestrant			negative
8	TCGA-12-0692-01A-21-1898-20	GBM	1	-1	0	0	0	0	0	0	0	0	0	0	0	0	0	0	0	0	0	Lapatinib,Fulvestrant,	Lapatinib,Fulvestrant		5	positive
9	TCGA-12-1597-01B-21-1898-20	GBM	1	-1	0	0	0	0	0	0	0	0	0	0	0	0	0	0	0	0	0	Lapatinib,Fulvestrant,	Lapatinib,Fulvestrant			negative
10	TCGA-08-0346-01A-21-1898-20	GBM	1	-1	0	0	0	0	0	0	0	0	0	0	0	0	0	0	0	0	0	Lapatinib,Fulvestrant,	Lapatinib,Fulvestrant		6	positive
11	TCGA-08-0354-01A-21-1898-20	GBM	1	0	0	-1	0	-1	0	0	0	0	0	0	0	0	0	0	0	0	0	Lapatinib,Fulvestrant,Erlotinib,	Lapatinib,Fulvestrant			negative
12	TCGA-08-0375-01A-21-1898-20	GBM	1	-1	0	-1	0	-1	0	0	0	0	0	0	0	0	0	0	0	0	0	Lapatinib,Fulvestrant,Fulvestrant,Erlotinib,	Lapatinib,Fulvestrant		7	positive
13	TCGA-19-1389-01A-21-1898-20	GBM	1	-1	0	0	0	0	0	0	0	0	0	0	0	0	0	0	0	0	0	Lapatinib,Fulvestrant,	Lapatinib,Fulvestrant			negative
14	TCGA-15-1449-01A-21-1898-20	GBM	1	-1	0	0	0	0	0	0	0	0	0	0	0	0	0	0	-1	0	0	Lapatinib,Fulvestrant,Tamoxifen,	Lapatinib,Fulvestrant,Tamoxifen		8	positive
15	TCGA-06-0882-01A-21-1898-20	GBM	1	-1	0	0	0	0	0	0	0	0	0	0	0	0	0	0	0	0	0	Lapatinib,Fulvestrant,	Lapatinib,Fulvestrant			negative
16	TCGA-14-0813-01A-21-1898-20	GBM	1	-1	0	0	0	1	0	0	0	0	0	0	0	0	0	0	0	0	0	Lapatinib,Fulvestrant,Dasatinib,	Lapatinib,Fulvestrant,Dasatinib		9	positive
17	TCGA-19-1786-01A-21-1898-20	GBM	1	-1	-1	0	0	0	0	0	0	0	0	0	0	0	0	0	0	0	0	Lapatinib,Fulvestrant,Lapatinib,	Lapatinib,Fulvestrant			negative
18	TCGA-28-1757-01A-11-1898-20	GBM	1	0	0	-1	0	-1	-1	1	1	0	0	0	0	0	1	0	0	0	0	Lapatinib,Fulvestrant,Erlotinib,Erlotinib,Afatinib,Erlotinib,Capecitabine,	Afatinib,Fulvestrant,Capecitabine		10	positive
19	TCGA-02-0068-01A-11-1898-20	GBM	1	0	0	0	-1	0	0	1	0	1	0	0	0	0	-1	0	0	-1	0	Lapatinib,Neratinib,Afatinib,Crizotinib,Irinotecan,Dasatinib,	Afatinib,Neratinib,Crizotinib,Irinotecan,Dasatinib			negative
20	TCGA-08-0347-01A-21-1898-20	GBM	1	-1	0	0	0	0	0	0	0	0	0	0	0	0	0	0	0	0	0	Lapatinib,Fulvestrant,	Lapatinib,Fulvestrant		11	positive
21	TCGA-08-0355-01A-21-1898-20	GBM	1	-1	-1	0	0	0	0	0	0	0	0	0	0	0	0	0	0	0	0	Lapatinib,Fulvestrant,Lapatinib,	Lapatinib,Fulvestrant			negative
22	TCGA-08-0380-01A-21-1898-20	GBM	1	-1	0	0	0	0	0	0	-1	0	0	0	0	0	0	0	0	0	0	Lapatinib,Fulvestrant,Gelteritinib,	Lapatinib,Fulvestrant,Gelteritinib		12	positive
23	TCGA-19-1390-01A-21-1898-20	GBM	1	-1	0	0	0	0	0	0	0	0	0	0	0	0	0	0	0	0	0	Lapatinib,Fulvestrant,	Lapatinib,Fulvestrant			negative
24	TCGA-06-0644-01A-21-1898-20	GBM	1	0	0	0	0	0	0	-1	0	0	0	0	1	0	0	0	0	0	0	Lapatinib,Ifosfamide,Cabozantinib	Lapatinib,Ifosfamide,Cabozantinib		13	positive
25	TCGA-14-0871-01A-21-1898-20	GBM	1	-1	0	0	0	0	0	0	0	0	0	0	0	0	0	0	0	0	0	Lapatinib,Fulvestrant,	Lapatinib,Fulvestrant			negative
26	TCGA-19-1788-01A-21-1898-20	GBM	1	-1	0	0	0	1	0	0	0	0	0	0	0	0	0	0	0	0	0	Lapatinib,Fulvestrant,Dasatinib,	Lapatinib,Fulvestrant,Dasatinib		14	positive
27	TCGA-28-1760-01A-21-1898-20	GBM	1	-1	0	0	0	0	0	0	0	0	0	0	0	0	0	0	0	0	0	Lapatinib,Fulvestrant,	Lapatinib,Fulvestrant			negative
28	TCGA-08-0348-01A-21-1898-20	GBM	1	-1	0	0	0	0	0	-1	0	1	0	0	0	0	0	0	0	0	0	Lapatinib,Fulvestrant,Ifosfamide,Crizotinib,	Lapatinib,Fulvestrant,Ifosfamide,Crizotinib		15	positive
29	TCGA-08-0356-01A-21-1898-20	GBM	1	-1	0	0	0	0	0	0	0	0	0	0	0	0	0	0	0	0	0	Lapatinib,Fulvestrant,	Lapatinib,Fulvestrant			negative
30	TCGA-08-0385-01A-21-1898-20	GBM	1	-1	0	0	0	0	0	0	0	0	0	0	0	0	0	0	0	0	0	Lapatinib,Fulvestrant,	Lapatinib,Fulvestrant		16	positive
31	TCGA-19-1392-01A-21-1898-20	GBM	1	-1	0	0	0	0	0	0	0	0	0	0	0	0	0	0	0	0	0	Lapatinib,Fulvestrant,	Lapatinib,Fulvestrant			negative
32	TCGA-06-0650-01A-21-1898-20	GBM	1	-1	0	0	0	0	0	0	0	0	0	0	0	0	0	0	0	0	0	Lapatinib,Fulvestrant,	Lapatinib,Fulvestrant		17	positive
33	TCGA-08-0386-01A-21-1898-20	GBM	1	-1	-1	-1	0	-1	0	0	0	0	0	0	0	0	0	0	0	0	0	Lapatinib,Fulvestrant,Lapatinib,Fulvestrant,Erlotinib,	Lapatinib,Fulvestrant			negative
34	TCGA-16-0846-01A-21-1898-20	GBM	1	-1	0	0	0	1	0	0	0	0	0	0	0	0	0	0	0	0	0	Lapatinib,Fulvestrant,Dasatinib,	Lapatinib,Fulvestrant,Dasatinib		18	positive
35	TCGA-19-1789-01A-21-1898-20	GBM	1	-1	0	0	0	0	0	0	0	0	0	0	0	0	0	0	0	0	0	Lapatinib,Fulvestrant,	Lapatinib,Fulvestrant			negative
36	TCGA-06-1800-01A-21-1898-20	GBM	1	-1	0	0	0	0	0	0	0	0	0	0	0	0	0	0	0	0	0	Lapatinib,Fulvestrant,	Lapatinib,Fulvestrant		19	positive
37	TCGA-02-0116-01A-11-1898-20	GBM	1	0	0	-1	0	0	0	1	0	1	0	0	0	0	-1	0	0	0	0	Lapatinib,Fulvestrant,Afatinib,Crizotinib,Irinotecan,	Afatinib,Fulvestrant,Crizotinib,Irinotecan			negative
38	TCGA-08-0349-01A-21-1898-20	GBM	1	-1	-1	-1	0	0	0	1	0	0	0	0	0	0	0	0	0	0	0	Lapatinib,Fulvestrant,Lapatinib,Fulvestrant,Afatinib,	Afatinib,Fulvestrant
39	TCGA-08-0357-01A-21-1898-20	GBM	1	-1	0	0	0	0	0	0	0	0	0	0	0	0	0	0	0	0	0	Lapatinib,Fulvestrant,	Lapatinib,Fulvestrant
40	TCGA-06-0155-01B-21-1898-20	GBM	1	0	0	0	0	0	0	0	0	0	0	0	0	0	0	0	0	0	0	Lapatinib,	Lapatinib
41	TCGA-19-0962-01B-21-1898-20	GBM	1	-1	0	0	0	1	0	0	0	0	0	0	0	0	0	0	0	0	0	Lapatinib,Fulvestrant,Dasatinib,	Lapatinib,Fulvestrant,Dasatinib
42	TCGA-06-0875-01A-21-1898-20	GBM	1	-1	0	0	0	0	1	0	0	0	0	0	0	0	0	0	0	0	0	Lapatinib,Fulvestrant,Dasatinib,	Lapatinib,Fulvestrant,Dasatinib
43	TCGA-08-0389-01A-21-1898-20	GBM	1	-1	0	0	0	0	0	0	0	0	0	0	0	0	0	0	0	0	0	Lapatinib,Fulvestrant,	Lapatinib,Fulvestrant
44	TCGA-12-1598-01A-21-1898-20	GBM	1	-1	0	0	0	0	0	0	0	0	0	0	0	0	0	0	0	0	0	Lapatinib,Fulvestrant,	Lapatinib,Fulvestrant
45	TCGA-19-1791-01A-21-1898-20	GBM	1	-1	-1	0	0	0	0	0	0	0	0	0	0	0	0	0	0	0	0	Lapatinib,Fulvestrant,Lapatinib,	Lapatinib,Fulvestrant
46	TCGA-16-1460-01A-21-1898-20	GBM	1	-1	0	0	0	0	0	0	0	0	0	0	0	0	0	0	0	0	0	Lapatinib,Fulvestrant,	Lapatinib,Fulvestrant
47	TCGA-06-0189-01A-21-1898-20	GBM	1	0	1	-1	0	0	0	0	1	0	0	0	0	0	0	0	0	0	0	Lapatinib,Epirubicin,Fulvestrant,Erlotinib,	Lapatinib,Epirubicin,Fulvestrant
48	TCGA-08-0350-01A-21-1898-20	GBM	1	-1	0	0	0	0	0	0	0	0	0	0	0	0	0	0	0	0	0	Lapatinib,Fulvestrant,	Lapatinib,Fulvestrant
49	TCGA-08-0358-01A-21-1898-20	GBM	1	-1	-1	-1	0	-1	0	1	1	0	0	0	0	0	0	0	0	0	0	Lapatinib,Fulvestrant,Lapatinib,Fulvestrant,Erlotinib,Afatinib,Erlotinib,	Afatinib,Fulvestrant
50	TCGA-06-0171-01A-11-1898-20	GBM	1	0	0	-1	0	0	0	1	0	0	0	0	-1	0	-1	0	0	0	0	Lapatinib,Fulvestrant,Afatinib,Sorafenib,Irinotecan,	Afatinib,Fulvestrant,Sorafenib,Irinotecan
51	TCGA-26-1440-01A-21-1898-20	GBM	1	-1	-1	0	0	0	0	0	0	0	0	0	0	0	0	0	0	0	0	Lapatinib,Fulvestrant,Lapatinib,	Lapatinib,Fulvestrant
52	TCGA-06-0876-01A-21-1898-20	GBM	1	-1	-1	0	0	0	0	0	0	0	0	0	0	0	0	0	0	0	0	Lapatinib,Fulvestrant,Lapatinib,	Lapatinib,Fulvestrant
53	TCGA-08-0390-01A-21-1898-20	GBM	1	-1	0	0	0	0	0	0	0	0	0	0	0	0	0	0	0	0	0	Lapatinib,Fulvestrant,	Lapatinib,Fulvestrant
54	TCGA-12-1599-01A-21-1898-20	GBM	1	-1	0	0	0	0	0	0	0	0	0	0	0	0	0	0	0	0	0	Lapatinib,Fulvestrant,	Lapatinib,Fulvestrant
55	TCGA-28-1746-01A-21-1898-20	GBM	1	-1	0	0	0	0	0	0	0	0	0	0	0	0	0	0	0	0	0	Lapatinib,Fulvestrant,	Lapatinib,Fulvestrant
56	TCGA-06-0128-01A-11-1898-20	GBM	1	0	0	-1	0	0	0	1	0	1	0	0	0	0	-1	0	1	0	0	Lapatinib,Fulvestrant,Afatinib,Crizotinib,Irinotecan,Capecitabine,	Afatinib,Fulvestrant,Crizotinib,Irinotecan,Capecitabine
57	TCGA-08-0245-01A-11-1898-20	GBM	1	0	0	-1	0	0	0	1	0	1	0	0	-1	0	-1	0	0	0	0	Lapatinib,Fulvestrant,Afatinib,Crizotinib,Sorafenib,Irinotecan,	Afatinib,Fulvestrant,Crizotinib,Sorafenib,Irinotecan
58	TCGA-08-0351-01A-21-1898-20	GBM	1	-1	0	0	0	1	0	0	0	0	0	0	0	0	0	0	0	0	0	Lapatinib,Fulvestrant,Dasatinib,	Lapatinib,Fulvestrant,Dasatinib
59	TCGA-08-0359-01A-21-1898-20	GBM	1	-1	0	0	0	0	0	0	0	0	0	0	0	0	0	0	0	0	0	Lapatinib,Fulvestrant,	Lapatinib,Fulvestrant
60	TCGA-02-0003-01A-21-1898-20	GBM	1	-1	0	0	0	0	0	0	0	0	0	0	0	0	0	0	0	0	0	Lapatinib,Fulvestrant,	Lapatinib,Fulvestrant
61	TCGA-26-1442-01A-21-1898-20	GBM	1	-1	0	0	0	0	0	0	0	0	0	0	0	0	0	0	0	0	0	Lapatinib,Fulvestrant,	Lapatinib,Fulvestrant
62	TCGA-06-0877-01A-21-1898-20	GBM	1	-1	-1	0	0	0	0	0	0	0	0	0	0	0	0	0	0	0	0	Lapatinib,Fulvestrant,Lapatinib,	Lapatinib,Fulvestrant
63	TCGA-08-0392-01A-21-1898-20	GBM	1	0	0	0	0	0	0	0	0	0	0	0	1	0	0	0	0	0	0	Lapatinib,Cabozantinib	Lapatinib,Cabozantinib
64	TCGA-19-0957-01C-21-1898-20	GBM	1	-1	0	0	0	0	0	0	0	0	0	0	0	0	0	0	0	0	0	Lapatinib,Fulvestrant,	Lapatinib,Fulvestrant
65	TCGA-28-1750-01A-21-1898-20	GBM	1	-1	0	0	0	0	0	0	0	0	0	0	0	0	0	0	0	0	0	Lapatinib,Fulvestrant,	Lapatinib,Fulvestrant
66	TCGA-06-0154-01A-41-1898-20	GBM	1	-1	0	0	0	0	0	0	0	0	0	0	0	0	0	0	0	0	0	Lapatinib,Fulvestrant,	Lapatinib,Fulvestrant
67	TCGA-08-0344-01A-21-1898-20	GBM	1	-1	0	0	0	0	0	0	0	0	0	0	0	0	0	0	0	0	0	Lapatinib,Fulvestrant,	Lapatinib,Fulvestrant
68	TCGA-08-0352-01A-21-1898-20	GBM	1	0	0	-1	0	0	0	0	1	0	0	0	0	0	0	0	0	0	0	Lapatinib,Fulvestrant,Erlotinib,	Lapatinib,Fulvestrant
69	TCGA-08-0360-01A-21-1898-20	GBM	1	-1	0	0	0	0	0	0	0	0	0	0	0	0	0	0	0	0	0	Lapatinib,Fulvestrant,	Lapatinib,Fulvestrant
70	TCGA-02-0004-01A-21-1898-20	GBM	1	0	1	-1	0	0	0	-1	0	1	0	0	0	0	0	0	0	0	0	Lapatinib,Epirubicin,Fulvestrant,Ifosfamide,Crizotinib,	Lapatinib,Epirubicin,Fulvestrant,Ifosfamide,Crizotinib
71	TCGA-15-1446-01A-21-1898-20	GBM	1	-1	-1	0	0	0	0	0	0	0	0	0	0	0	0	0	0	0	0	Lapatinib,Fulvestrant,Lapatinib,	Lapatinib,Fulvestrant
72	TCGA-06-0878-01A-21-1898-20	GBM	1	-1	0	0	0	0	0	0	0	0	0	0	0	0	0	0	0	0	0	Lapatinib,Fulvestrant,	Lapatinib,Fulvestrant
73	TCGA-12-0691-01A-21-1898-20	GBM	1	-1	0	0	0	0	0	0	-1	0	0	0	0	0	0	0	0	0	0	Lapatinib,Fulvestrant,Gelteritinib,	Lapatinib,Fulvestrant,Gelteritinib
74	TCGA-14-0862-01B-21-1898-20	GBM	1	-1	0	0	0	1	0	0	0	0	0	0	0	0	0	0	0	0	0	Lapatinib,Fulvestrant,Dasatinib,	Lapatinib,Fulvestrant,Dasatinib
75	TCGA-28-1752-01A-21-1898-20	GBM	1	-1	-1	0	0	0	0	0	0	0	0	0	0	0	0	0	0	0	0	Lapatinib,Fulvestrant,Lapatinib,	Lapatinib,Fulvestrant
76	TCGA-06-0156-01A-41-1898-20	GBM	1	-1	0	0	0	0	0	0	0	0	0	0	0	0	0	0	0	0	0	Lapatinib,Fulvestrant,	Lapatinib,Fulvestrant
77	TCGA-06-1802-01A-21-1899-20	GBM	1	-1	0	0	0	0	0	0	0	0	0	0	0	0	0	0	0	0	0	Lapatinib,Fulvestrant,	Lapatinib,Fulvestrant
78	TCGA-27-1836-01A-21-1899-20	GBM	1	-1	0	0	0	0	0	0	0	0	0	0	0	0	0	0	0	0	0	Lapatinib,Fulvestrant,	Lapatinib,Fulvestrant
79	TCGA-06-2558-01A-22-1899-20	GBM	1	-1	0	0	0	0	0	0	0	0	0	0	0	0	0	0	0	0	0	Lapatinib,Fulvestrant,	Lapatinib,Fulvestrant
80	TCGA-06-2570-01A-22-1899-20	GBM	1	-1	0	0	0	0	0	0	0	0	0	0	0	0	0	0	0	0	0	Lapatinib,Fulvestrant,	Lapatinib,Fulvestrant
81	TCGA-12-3651-01A-22-1899-20	GBM	1	-1	0	0	0	0	0	0	0	0	0	0	0	0	0	0	0	0	0	Lapatinib,Fulvestrant,	Lapatinib,Fulvestrant
82	TCGA-76-4926-01B-22-1899-20	GBM	1	-1	0	0	0	0	0	0	0	0	0	0	0	0	0	0	0	0	0	Lapatinib,Fulvestrant,	Lapatinib,Fulvestrant
83	TCGA-26-5134-01A-21-1899-20	GBM	1	-1	0	0	0	0	0	0	0	0	0	0	0	0	0	0	0	0	0	Lapatinib,Fulvestrant,	Lapatinib,Fulvestrant
84	TCGA-06-5411-01A-21-1899-20	GBM	1	-1	0	0	0	0	0	0	0	0	0	0	0	0	0	0	0	0	0	Lapatinib,Fulvestrant,	Lapatinib,Fulvestrant
85	TCGA-41-5651-01A-21-1899-20	GBM	1	-1	0	0	0	0	0	0	0	0	0	0	0	0	0	0	0	0	0	Lapatinib,Fulvestrant,	Lapatinib,Fulvestrant
86	TCGA-06-1804-01A-21-1899-20	GBM	1	-1	0	0	0	0	0	0	0	0	0	0	0	0	0	0	0	0	0	Lapatinib,Fulvestrant,	Lapatinib,Fulvestrant
87	TCGA-32-1970-01A-21-1899-20	GBM	1	-1	-1	0	0	0	0	0	0	0	0	0	0	0	0	0	0	0	0	Lapatinib,Fulvestrant,Lapatinib,	Lapatinib,Fulvestrant
88	TCGA-02-2485-01A-22-1899-20	GBM	1	-1	0	0	0	0	0	0	0	0	0	0	0	0	0	0	0	0	0	Lapatinib,Fulvestrant,	Lapatinib,Fulvestrant
89	TCGA-06-2559-01A-22-1899-20	GBM	1	-1	0	0	0	0	0	-1	0	0	0	0	0	0	0	0	0	0	0	Lapatinib,Fulvestrant,Ifosfamide,	Lapatinib,Fulvestrant,Ifosfamide
90	TCGA-41-2573-01A-22-1899-20	GBM	1	-1	0	0	0	0	0	0	0	0	0	0	0	0	0	0	0	0	0	Lapatinib,Fulvestrant,	Lapatinib,Fulvestrant
91	TCGA-12-3652-01A-22-1899-20	GBM	1	-1	-1	0	0	-1	0	0	0	0	0	0	0	0	0	0	0	0	0	Lapatinib,Fulvestrant,Lapatinib,Erlotinib,	Lapatinib,Fulvestrant
92	TCGA-76-4927-01A-22-1899-20	GBM	1	-1	0	0	0	0	0	0	0	0	0	0	0	0	0	0	0	0	0	Lapatinib,Fulvestrant,	Lapatinib,Fulvestrant
93	TCGA-28-5208-01A-21-1899-20	GBM	1	-1	0	0	0	0	0	0	0	0	0	0	0	0	0	0	0	0	0	Lapatinib,Fulvestrant,	Lapatinib,Fulvestrant
94	TCGA-06-5412-01A-21-1899-20	GBM	1	-1	0	0	0	0	0	0	0	0	0	0	0	0	0	0	0	0	0	Lapatinib,Fulvestrant,	Lapatinib,Fulvestrant
95	TCGA-06-5856-01A-21-1899-20	GBM	1	-1	-1	0	0	-1	0	0	0	0	0	0	0	0	0	0	0	0	0	Lapatinib,Fulvestrant,Lapatinib,Erlotinib,	Lapatinib,Fulvestrant
96	TCGA-06-1805-01A-21-1899-20	GBM	1	-1	0	0	0	0	0	0	0	0	0	0	0	0	0	0	0	0	0	Lapatinib,Fulvestrant,	Lapatinib,Fulvestrant
97	TCGA-32-1976-01A-21-1899-20	GBM	1	-1	0	0	0	0	0	0	0	0	0	0	0	0	0	0	0	0	0	Lapatinib,Fulvestrant,	Lapatinib,Fulvestrant
98	TCGA-28-2501-01A-21-1899-20	GBM	1	-1	0	0	0	0	0	0	0	0	0	0	0	0	0	0	0	0	0	Lapatinib,Fulvestrant,	Lapatinib,Fulvestrant
99	TCGA-06-2562-01A-22-1899-20	GBM	1	-1	0	0	0	0	0	0	0	0	0	0	0	0	0	0	0	0	0	Lapatinib,Fulvestrant,	Lapatinib,Fulvestrant
100	TCGA-41-2575-01A-22-1899-20	GBM	1	-1	0	0	0	0	0	0	0	0	0	0	0	0	0	0	0	0	0	Lapatinib,Fulvestrant,	Lapatinib,Fulvestrant
101	TCGA-12-3653-01A-22-1899-20	GBM	1	-1	-1	0	0	-1	0	0	0	0	0	0	0	0	0	0	0	0	0	Lapatinib,Fulvestrant,Lapatinib,Erlotinib,	Lapatinib,Fulvestrant
102	TCGA-76-4928-01B-22-1899-20	GBM	1	0	1	-1	0	0	0	0	0	0	0	0	0	0	0	0	0	0	0	Lapatinib,Epirubicin,Fulvestrant,	Lapatinib,Epirubicin,Fulvestrant
103	TCGA-28-5214-01A-21-1899-20	GBM	1	-1	0	-1	0	0	0	0	0	0	0	0	0	0	0	0	0	0	0	Lapatinib,Fulvestrant,Fulvestrant,	Lapatinib,Fulvestrant
104	TCGA-06-5413-01A-21-1899-20	GBM	1	-1	0	0	0	0	0	0	0	0	0	0	0	0	0	0	0	0	0	Lapatinib,Fulvestrant,	Lapatinib,Fulvestrant
105	TCGA-06-5858-01A-21-1899-20	GBM	1	-1	0	0	0	0	0	0	0	0	0	0	0	0	0	0	0	0	0	Lapatinib,Fulvestrant,	Lapatinib,Fulvestrant
106	TCGA-06-1806-01A-11-1899-20	GBM	1	-1	0	0	0	0	0	0	0	0	0	0	0	0	0	0	0	0	0	Lapatinib,Fulvestrant,	Lapatinib,Fulvestrant
107	TCGA-32-1978-01A-21-1899-20	GBM	1	0	-1	-1	0	-1	0	1	0	0	0	0	0	0	0	0	0	0	0	Lapatinib,Lapatinib,Fulvestrant,Erlotinib,Afatinib,	Afatinib,Fulvestrant
108	TCGA-28-1747-01C-21-1899-20	GBM	1	-1	-1	0	0	0	0	0	0	0	0	0	0	0	0	0	0	0	0	Lapatinib,Fulvestrant,Lapatinib,	Lapatinib,Fulvestrant
109	TCGA-06-2563-01A-22-1899-20	GBM	1	-1	-1	0	0	-1	0	0	0	0	0	0	0	0	0	0	0	0	0	Lapatinib,Fulvestrant,Lapatinib,Erlotinib,	Lapatinib,Fulvestrant
110	TCGA-41-3392-01A-22-1899-20	GBM	1	-1	-1	0	0	0	0	0	0	0	0	0	0	0	0	0	0	0	0	Lapatinib,Fulvestrant,Lapatinib,	Lapatinib,Fulvestrant
111	TCGA-41-3915-01A-22-1899-20	GBM	1	-1	0	0	0	0	0	0	0	0	0	0	0	0	0	0	0	0	0	Lapatinib,Fulvestrant,	Lapatinib,Fulvestrant
112	TCGA-76-4929-01A-22-1899-20	GBM	1	-1	0	0	0	0	0	0	0	0	0	0	0	0	0	0	0	0	0	Lapatinib,Fulvestrant,	Lapatinib,Fulvestrant
113	TCGA-32-5222-01A-21-1899-20	GBM	1	-1	0	0	0	0	0	0	0	0	0	0	0	0	0	0	0	0	0	Lapatinib,Fulvestrant,	Lapatinib,Fulvestrant
114	TCGA-06-5414-01A-21-1899-20	GBM	1	-1	-1	-1	0	-1	0	1	0	0	0	0	0	0	0	0	0	0	0	Lapatinib,Fulvestrant,Lapatinib,Fulvestrant,Erlotinib,Afatinib,	Afatinib,Fulvestrant
115	TCGA-06-5859-01A-21-1899-20	GBM	1	-1	0	0	0	0	0	0	-1	0	0	0	0	0	0	0	0	0	0	Lapatinib,Fulvestrant,Gelteritinib,	Lapatinib,Fulvestrant,Gelteritinib
116	TCGA-14-1823-01A-21-1899-20	GBM	1	-1	0	0	0	0	0	0	0	0	0	0	0	0	0	0	0	0	0	Lapatinib,Fulvestrant,	Lapatinib,Fulvestrant
117	TCGA-32-1982-01A-21-1899-20	GBM	1	0	0	-1	0	0	0	0	0	0	0	0	0	0	0	0	0	0	0	Lapatinib,Fulvestrant,	Lapatinib,Fulvestrant
118	TCGA-19-1790-01B-21-1899-20	GBM	1	0	0	0	0	0	0	0	0	0	0	0	0	0	0	0	0	0	0	Lapatinib,	Lapatinib
119	TCGA-06-2564-01A-22-1899-20	GBM	1	-1	0	0	0	0	0	0	0	0	0	0	0	0	0	0	0	0	0	Lapatinib,Fulvestrant,	Lapatinib,Fulvestrant
120	TCGA-41-3393-01A-22-1899-20	GBM	1	0	0	-1	0	0	0	0	0	0	0	0	0	0	0	0	0	0	0	Lapatinib,Fulvestrant,	Lapatinib,Fulvestrant
121	TCGA-19-4068-01A-22-1899-20	GBM	1	-1	0	0	0	0	0	0	0	0	0	0	0	0	0	0	0	0	0	Lapatinib,Fulvestrant,	Lapatinib,Fulvestrant
122	TCGA-76-4931-01A-22-1899-20	GBM	1	-1	-1	0	0	0	0	0	0	0	0	0	0	0	0	0	0	0	0	Lapatinib,Fulvestrant,Lapatinib,	Lapatinib,Fulvestrant
123	TCGA-12-5295-01A-21-1899-20	GBM	1	-1	0	0	0	0	0	0	0	0	0	0	0	0	0	0	0	0	0	Lapatinib,Fulvestrant,	Lapatinib,Fulvestrant
124	TCGA-06-5415-01A-21-1899-20	GBM	1	-1	-1	0	0	0	0	0	0	0	0	0	0	0	0	0	0	0	0	Lapatinib,Fulvestrant,Lapatinib,	Lapatinib,Fulvestrant
125	TCGA-81-5910-01A-21-1899-20	GBM	1	-1	0	0	0	0	0	0	0	0	0	0	0	0	0	0	0	0	0	Lapatinib,Fulvestrant,	Lapatinib,Fulvestrant
126	TCGA-27-1831-01A-21-1899-20	GBM	1	-1	0	0	0	0	0	0	0	0	0	0	0	0	0	0	0	0	0	Lapatinib,Fulvestrant,	Lapatinib,Fulvestrant
127	TCGA-32-1986-01A-21-1899-20	GBM	1	0	1	0	0	0	0	0	0	0	0	0	0	0	0	0	0	0	0	Lapatinib,Epirubicin,	Lapatinib,Epirubicin
128	TCGA-27-2518-01A-22-1899-20	GBM	1	-1	0	0	0	0	0	0	0	0	0	0	0	0	0	0	0	0	0	Lapatinib,Fulvestrant,	Lapatinib,Fulvestrant
129	TCGA-06-2565-01A-22-1899-20	GBM	1	-1	-1	0	0	0	0	0	0	0	0	0	0	0	0	0	0	0	0	Lapatinib,Fulvestrant,Lapatinib,	Lapatinib,Fulvestrant
130	TCGA-12-3646-01A-22-1899-20	GBM	1	0	0	-1	0	-1	0	0	0	0	0	0	0	0	0	0	0	0	0	Lapatinib,Fulvestrant,Erlotinib,	Lapatinib,Fulvestrant
131	TCGA-41-4097-01A-22-1899-20	GBM	1	-1	0	0	0	0	0	0	0	0	0	0	0	0	0	0	0	0	0	Lapatinib,Fulvestrant,	Lapatinib,Fulvestrant
132	TCGA-76-4932-01A-22-1899-20	GBM	1	-1	-1	0	0	0	0	0	0	0	0	0	0	0	0	0	0	0	0	Lapatinib,Fulvestrant,Lapatinib,	Lapatinib,Fulvestrant
133	TCGA-12-5301-01A-21-1899-20	GBM	1	-1	0	0	0	0	0	0	0	0	0	0	0	0	0	0	0	0	0	Lapatinib,Fulvestrant,	Lapatinib,Fulvestrant
134	TCGA-06-5416-01A-21-1899-20	GBM	1	-1	0	0	0	0	0	0	0	0	0	0	0	0	0	0	0	0	0	Lapatinib,Fulvestrant,	Lapatinib,Fulvestrant
135	TCGA-19-5947-01A-13-1899-20	GBM	1	0	1	0	0	0	0	0	0	0	0	0	0	0	0	0	0	0	0	Lapatinib,Epirubicin,	Lapatinib,Epirubicin
136	TCGA-27-1832-01A-21-1899-20	GBM	1	0	0	0	0	0	0	0	0	0	0	0	0	0	0	0	0	0	0	Lapatinib,	Lapatinib
137	TCGA-32-1987-01A-21-1899-20	GBM	1	-1	0	0	0	0	0	0	0	0	0	0	0	0	0	0	0	0	0	Lapatinib,Fulvestrant,	Lapatinib,Fulvestrant
138	TCGA-06-2566-01A-22-1899-20	GBM	1	-1	0	0	0	0	0	0	0	0	0	0	0	0	0	0	0	0	0	Lapatinib,Fulvestrant,	Lapatinib,Fulvestrant
139	TCGA-12-3649-01A-22-1899-20	GBM	1	-1	0	0	0	0	0	0	0	0	0	0	0	0	0	0	0	0	0	Lapatinib,Fulvestrant,	Lapatinib,Fulvestrant
140	TCGA-32-4210-01A-22-1899-20	GBM	1	-1	0	0	0	0	0	0	0	0	0	0	0	0	0	0	0	0	0	Lapatinib,Fulvestrant,	Lapatinib,Fulvestrant
141	TCGA-26-5132-01A-22-1899-20	GBM	1	-1	0	-1	0	-1	0	0	0	0	0	0	0	0	0	0	0	0	0	Lapatinib,Fulvestrant,Fulvestrant,Erlotinib,	Lapatinib,Fulvestrant
142	TCGA-06-5408-01A-21-1899-20	GBM	1	-1	0	0	0	0	0	0	0	0	0	0	0	0	0	0	0	0	0	Lapatinib,Fulvestrant,	Lapatinib,Fulvestrant
143	TCGA-06-5417-01A-21-1899-20	GBM	1	-1	0	0	0	0	0	0	-1	0	0	0	0	0	0	0	0	0	0	Lapatinib,Fulvestrant,Gelteritinib,	Lapatinib,Fulvestrant,Gelteritinib
144	TCGA-27-1830-01A-21-1899-20	GBM	1	-1	0	0	0	0	0	0	0	0	0	0	0	0	0	0	0	0	0	Lapatinib,Fulvestrant,	Lapatinib,Fulvestrant
145	TCGA-27-1833-01A-21-1899-20	GBM	1	-1	0	0	0	0	0	0	0	0	0	0	0	0	0	0	0	0	0	Lapatinib,Fulvestrant,	Lapatinib,Fulvestrant
146	TCGA-32-1991-01A-21-1899-20	GBM	1	-1	-1	0	0	-1	0	0	0	0	0	0	0	0	0	0	0	0	0	Lapatinib,Fulvestrant,Lapatinib,Erlotinib,	Lapatinib,Fulvestrant
147	TCGA-06-2557-01A-22-1899-20	GBM	1	-1	0	0	0	0	0	0	0	0	0	0	0	0	0	0	0	0	0	Lapatinib,Fulvestrant,	Lapatinib,Fulvestrant
148	TCGA-06-2567-01A-22-1899-20	GBM	1	-1	0	0	0	0	0	0	0	0	0	0	0	0	0	0	0	0	0	Lapatinib,Fulvestrant,	Lapatinib,Fulvestrant
149	TCGA-26-5133-01A-21-1899-20	GBM	1	-1	0	0	0	0	0	0	0	0	0	0	0	0	0	0	0	0	0	Lapatinib,Fulvestrant,	Lapatinib,Fulvestrant
150	TCGA-06-5410-01A-21-1899-20	GBM	1	-1	0	0	0	0	0	0	0	0	0	0	0	0	0	0	0	0	0	Lapatinib,Fulvestrant,	Lapatinib,Fulvestrant
151	TCGA-06-5418-01A-21-1899-20	GBM	1	-1	0	0	0	0	0	0	0	0	0	0	0	0	0	0	0	0	0	Lapatinib,Fulvestrant,	Lapatinib,Fulvestrant
152	TCGA-27-1834-01A-21-1899-20	GBM	1	-1	0	0	0	0	0	0	0	0	0	0	0	0	0	0	0	0	0	Lapatinib,Fulvestrant,	Lapatinib,Fulvestrant
153	TCGA-19-5950-01A-13-1900-20	GBM	1	-1	-1	0	0	0	0	0	0	0	0	0	0	0	0	0	0	0	0	Lapatinib,Fulvestrant,Lapatinib,	Lapatinib,Fulvestrant
154	TCGA-19-5960-01A-13-1900-20	GBM	1	-1	0	0	0	0	0	0	0	0	0	0	0	0	0	0	0	0	0	Lapatinib,Fulvestrant,	Lapatinib,Fulvestrant
155	TCGA-76-6285-01A-13-1900-20	GBM	1	-1	0	0	0	0	0	0	0	0	0	0	0	0	0	0	0	0	0	Lapatinib,Fulvestrant,	Lapatinib,Fulvestrant
156	TCGA-74-6581-01A-13-1900-20	GBM	1	-1	0	0	0	0	0	0	0	0	0	0	0	0	0	0	0	0	0	Lapatinib,Fulvestrant,	Lapatinib,Fulvestrant
157	TCGA-76-6664-01A-13-1900-20	GBM	1	-1	-1	0	0	0	0	0	0	0	0	0	0	0	0	0	0	0	0	Lapatinib,Fulvestrant,Lapatinib,	Lapatinib,Fulvestrant
158	TCGA-06-6700-01A-23-1900-20	GBM	1	-1	0	0	0	0	0	0	0	0	0	0	0	0	0	0	0	0	0	Lapatinib,Fulvestrant,	Lapatinib,Fulvestrant
159	TCGA-06-0129-01A-03-1900-20	GBM	1	-1	0	0	0	0	0	0	0	0	0	0	0	0	0	0	0	0	0	Lapatinib,Fulvestrant,	Lapatinib,Fulvestrant
160	TCGA-19-5951-01A-13-1900-20	GBM	1	-1	0	0	0	0	0	0	0	0	0	0	0	0	0	0	0	0	0	Lapatinib,Fulvestrant,	Lapatinib,Fulvestrant
161	TCGA-19-5953-01B-23-1900-20	GBM	1	0	1	-1	0	0	0	-1	0	0	0	0	0	0	0	0	0	0	0	Lapatinib,Epirubicin,Fulvestrant,Ifosfamide,	Lapatinib,Epirubicin,Fulvestrant,Ifosfamide
162	TCGA-06-6388-01A-23-1900-20	GBM	1	-1	0	0	0	0	0	0	0	0	0	0	0	0	0	0	0	0	0	Lapatinib,Fulvestrant,	Lapatinib,Fulvestrant
163	TCGA-74-6584-01A-13-1900-20	GBM	1	-1	0	0	0	0	0	0	0	0	0	0	0	0	0	0	0	0	0	Lapatinib,Fulvestrant,	Lapatinib,Fulvestrant
164	TCGA-76-6660-01A-13-1900-20	GBM	1	0	0	-1	0	0	0	0	0	0	0	0	0	0	0	0	0	0	0	Lapatinib,Fulvestrant,	Lapatinib,Fulvestrant
165	TCGA-06-6701-01A-13-1900-20	GBM	1	-1	0	0	0	0	0	0	-1	0	0	0	0	0	0	0	0	0	0	Lapatinib,Fulvestrant,Gelteritinib,	Lapatinib,Fulvestrant,Gelteritinib
166	TCGA-06-0130-01A-03-1900-20	GBM	1	-1	0	0	0	0	0	0	0	0	0	-1	0	0	0	0	0	0	0	Lapatinib,Fulvestrant,Crizotinib,	Lapatinib,Fulvestrant,Crizotinib
167	TCGA-19-5952-01A-13-1900-20	GBM	1	0	0	0	0	0	0	0	0	0	0	0	0	0	0	0	0	0	0	Lapatinib,	Lapatinib
168	TCGA-26-6173-01A-13-1900-20	GBM	1	-1	0	0	0	0	0	0	0	0	0	0	0	0	0	0	0	0	0	Lapatinib,Fulvestrant,	Lapatinib,Fulvestrant
169	TCGA-06-6389-01A-23-1900-20	GBM	1	-1	0	0	0	0	0	0	0	0	0	0	0	0	0	0	0	0	0	Lapatinib,Fulvestrant,	Lapatinib,Fulvestrant
170	TCGA-06-6693-01A-13-1900-20	GBM	1	-1	-1	0	0	-1	-1	1	0	0	0	0	0	0	0	0	0	0	0	Lapatinib,Fulvestrant,Lapatinib,Erlotinib,Erlotinib,Afatinib,	Afatinib,Fulvestrant
171	TCGA-06-0238-01A-03-1900-20	GBM	1	-1	0	0	0	0	0	0	0	0	0	0	0	0	0	0	0	0	0	Lapatinib,Fulvestrant,	Lapatinib,Fulvestrant
172	TCGA-19-2619-01A-03-1900-20	GBM	1	-1	0	0	0	0	0	0	-1	0	0	0	0	0	0	0	0	0	0	Lapatinib,Fulvestrant,Gelteritinib,	Lapatinib,Fulvestrant,Gelteritinib
173	TCGA-19-5954-01A-13-1900-20	GBM	1	-1	0	0	0	0	0	0	0	0	0	0	0	0	0	0	0	0	0	Lapatinib,Fulvestrant,	Lapatinib,Fulvestrant
174	TCGA-26-6174-01A-13-1900-20	GBM	1	-1	0	0	0	0	0	0	0	0	0	0	0	0	0	0	0	0	0	Lapatinib,Fulvestrant,	Lapatinib,Fulvestrant
175	TCGA-06-6390-01A-23-1900-20	GBM	1	-1	0	0	0	0	0	0	0	0	0	0	0	0	0	0	0	0	0	Lapatinib,Fulvestrant,	Lapatinib,Fulvestrant
176	TCGA-76-6656-01A-13-1900-20	GBM	1	-1	-1	-1	0	-1	0	1	0	0	0	0	0	0	0	0	0	0	0	Lapatinib,Fulvestrant,Lapatinib,Fulvestrant,Erlotinib,Afatinib,	Afatinib,Fulvestrant
177	TCGA-06-6694-01A-13-1900-20	GBM	1	-1	0	0	0	0	0	0	0	0	0	0	0	0	0	0	0	0	0	Lapatinib,Fulvestrant,	Lapatinib,Fulvestrant
178	TCGA-19-2620-01A-03-1900-20	GBM	1	-1	0	0	0	0	0	0	0	0	0	0	0	0	0	0	0	0	0	Lapatinib,Fulvestrant,	Lapatinib,Fulvestrant
179	TCGA-19-5955-01A-13-1900-20	GBM	1	-1	0	0	0	1	0	0	0	0	0	0	0	0	0	0	0	0	0	Lapatinib,Fulvestrant,Dasatinib,	Lapatinib,Fulvestrant,Dasatinib
180	TCGA-76-6192-01A-13-1900-20	GBM	1	-1	0	0	0	1	0	0	0	0	0	0	0	0	0	0	0	0	0	Lapatinib,Fulvestrant,Dasatinib,	Lapatinib,Fulvestrant,Dasatinib
181	TCGA-06-6391-01A-23-1900-20	GBM	1	-1	0	0	0	0	0	0	0	0	0	0	0	0	0	0	0	0	0	Lapatinib,Fulvestrant,	Lapatinib,Fulvestrant
182	TCGA-76-6657-01A-13-1900-20	GBM	1	-1	0	0	0	0	0	0	0	0	0	0	0	0	0	0	0	0	0	Lapatinib,Fulvestrant,	Lapatinib,Fulvestrant
183	TCGA-06-6695-01A-13-1900-20	GBM	1	-1	0	0	0	0	0	0	0	0	0	0	0	0	0	0	0	0	0	Lapatinib,Fulvestrant,	Lapatinib,Fulvestrant
184	TCGA-06-1086-01A-03-1900-20	GBM	1	0	0	0	0	0	0	0	0	0	0	0	0	0	0	0	0	0	0	Lapatinib,	Lapatinib
185	TCGA-19-5956-01A-13-1900-20	GBM	1	-1	0	0	0	0	0	0	0	0	0	0	0	0	0	0	0	0	0	Lapatinib,Fulvestrant,	Lapatinib,Fulvestrant
186	TCGA-76-6193-01A-13-1900-20	GBM	1	-1	0	0	0	1	0	0	0	0	0	0	0	0	0	0	0	0	0	Lapatinib,Fulvestrant,Dasatinib,	Lapatinib,Fulvestrant,Dasatinib
187	TCGA-74-6575-01A-13-1900-20	GBM	1	-1	0	0	0	1	0	0	0	0	0	0	0	0	0	0	0	0	0	Lapatinib,Fulvestrant,Dasatinib,	Lapatinib,Fulvestrant,Dasatinib
188	TCGA-76-6661-01A-13-1900-20	GBM	1	0	1	-1	0	-1	-1	0	1	1	1	0	0	0	0	0	0	0	0	Lapatinib,Epirubicin,Fulvestrant,Erlotinib,Erlotinib,Erlotinib,Crizotinib,Capecitabine,	Lapatinib,Epirubicin,Fulvestrant,Crizotinib,Capecitabine
189	TCGA-06-6697-01A-13-1900-20	GBM	1	0	0	0	0	0	0	0	0	0	0	0	0	0	0	0	0	0	0	Lapatinib,	Lapatinib
190	TCGA-06-1087-01A-03-1900-20	GBM	1	-1	0	0	0	0	1	-1	0	0	0	0	0	0	0	1	0	0	0	Lapatinib,Fulvestrant,Dasatinib,Ifosfamide,Sorafenib,	Lapatinib,Fulvestrant,Dasatinib,Ifosfamide,Sorafenib
191	TCGA-19-2631-01A-03-1900-20	GBM	1	0	0	-1	0	0	0	0	0	1	0	0	0	0	0	0	0	0	0	Lapatinib,Fulvestrant,Crizotinib,	Lapatinib,Fulvestrant,Crizotinib
192	TCGA-19-5958-01A-13-1900-20	GBM	1	-1	0	0	0	0	0	0	0	0	0	0	0	0	0	0	0	0	0	Lapatinib,Fulvestrant,	Lapatinib,Fulvestrant
193	TCGA-74-6577-01A-13-1900-20	GBM	1	-1	0	0	0	0	0	0	0	0	0	0	0	0	0	0	0	0	0	Lapatinib,Fulvestrant,	Lapatinib,Fulvestrant
194	TCGA-76-6662-01A-13-1900-20	GBM	1	-1	0	0	0	0	0	0	0	0	0	0	0	0	0	0	0	0	0	Lapatinib,Fulvestrant,	Lapatinib,Fulvestrant
195	TCGA-06-6698-01A-13-1900-20	GBM	1	-1	0	0	0	0	0	0	0	0	0	0	0	0	0	0	0	0	0	Lapatinib,Fulvestrant,	Lapatinib,Fulvestrant
196	TCGA-06-0125-01A-03-1900-20	GBM	1	-1	0	0	0	0	0	0	0	0	0	0	0	0	0	0	0	0	0	Lapatinib,Fulvestrant,	Lapatinib,Fulvestrant
197	TCGA-74-6573-01A-03-1900-20	GBM	1	0	0	-1	0	0	0	0	0	0	0	0	0	0	0	0	0	0	0	Lapatinib,Fulvestrant,	Lapatinib,Fulvestrant
198	TCGA-19-5959-01A-13-1900-20	GBM	1	0	-1	0	0	0	0	0	0	0	0	0	0	0	0	0	0	0	0	Lapatinib,Lapatinib,	Lapatinib
199	TCGA-76-6283-01A-13-1900-20	GBM	1	-1	0	0	0	0	0	0	0	0	0	0	0	0	0	0	0	0	0	Lapatinib,Fulvestrant,	Lapatinib,Fulvestrant
200	TCGA-74-6578-01A-13-1900-20	GBM	1	-1	0	0	0	0	0	0	0	0	0	0	0	0	0	0	0	0	0	Lapatinib,Fulvestrant,	Lapatinib,Fulvestrant
201	TCGA-76-6663-01A-13-1900-20	GBM	1	-1	0	0	0	1	0	0	0	0	0	0	0	0	0	0	0	0	0	Lapatinib,Fulvestrant,Dasatinib,	Lapatinib,Fulvestrant,Dasatinib
202	TCGA-06-6699-01A-13-1900-20	GBM	1	-1	0	0	0	0	0	0	0	0	0	0	0	0	0	0	0	0	0	Lapatinib,Fulvestrant,	Lapatinib,Fulvestrant
203	TCGA-06-0126-01A-03-1900-20	GBM	1	-1	-1	0	0	0	0	0	0	0	0	0	0	0	0	0	0	0	0	Lapatinib,Fulvestrant,Lapatinib,	Lapatinib,Fulvestrant
204	TCGA-BA-4074-01A-21-2072-20	HNSC	0	1	1	0	1	0	0	0	0	0	0	0	0	0	0	0	0	0	0	Lapatinib,Epirubicin,Erlotinib,	Lapatinib,Epirubicin
205	TCGA-CN-4729-01A-21-2072-20	HNSC	1	1	1	0	1	0	0	0	0	0	0	0	0	0	0	0	0	0	0	Lapatinib,Lapatinib,Epirubicin,Erlotinib,	Lapatinib,Epirubicin
206	TCGA-CN-4738-01A-31-2072-20	HNSC	1	1	0	0	1	0	0	1	0	0	0	0	0	0	0	0	0	0	0	Lapatinib,Lapatinib,Erlotinib,Afatinib,	Afatinib
207	TCGA-BA-5153-01A-21-2072-20	HNSC	0	0	-1	0	1	0	0	0	0	0	0	0	0	0	0	0	0	0	0	Lapatinib,Erlotinib,	Lapatinib
208	TCGA-CQ-5332-01A-21-2072-20	HNSC	0	1	0	0	1	0	0	0	0	0	0	0	0	0	0	0	0	0	0	Lapatinib,Erlotinib,	Lapatinib
209	TCGA-CN-5363-01A-21-2072-20	HNSC	0	1	1	0	0	0	0	0	0	0	0	0	0	0	0	0	0	0	0	Lapatinib,Epirubicin,	Lapatinib,Epirubicin
210	TCGA-CN-5373-01A-21-2072-20	HNSC	1	1	-1	0	1	0	0	0	0	0	1	0	0	0	0	0	0	0	0	Lapatinib,Lapatinib,Lapatinib,Erlotinib,Capecitabine,	Lapatinib,Capecitabine
211	TCGA-CV-5439-01A-21-2072-20	HNSC	0	1	0	0	0	0	0	0	0	0	0	0	0	0	0	0	0	0	0	Lapatinib,	Lapatinib
212	TCGA-CV-5978-01A-13-2072-20	HNSC	0	1	0	0	0	0	0	0	0	0	0	0	0	0	0	0	0	0	0	Lapatinib,	Lapatinib
213	TCGA-BA-4078-01A-21-2072-20	HNSC	0	1	0	0	1	0	0	0	0	0	0	0	0	1	0	0	0	0	0	Lapatinib,Erlotinib,Letrozole,	Lapatinib,Letrozole
214	TCGA-CN-4730-01A-21-2072-20	HNSC	1	1	0	0	1	0	0	0	0	1	0	0	0	0	0	0	0	0	0	Lapatinib,Lapatinib,Erlotinib,Crizotinib,	Lapatinib,Crizotinib
215	TCGA-CQ-5323-01A-21-2072-20	HNSC	0	1	-1	0	1	0	0	0	0	0	0	0	0	0	0	0	0	0	0	Lapatinib,Lapatinib,Erlotinib,	Lapatinib
216	TCGA-CQ-5334-01A-21-2072-20	HNSC	0	1	0	0	1	0	0	0	0	0	0	0	0	0	0	0	0	0	0	Lapatinib,Erlotinib,	Lapatinib
217	TCGA-CN-5364-01A-21-2072-20	HNSC	1	1	1	0	0	0	0	0	0	0	0	0	0	0	0	0	0	0	0	Lapatinib,Lapatinib,Epirubicin,	Lapatinib,Epirubicin
218	TCGA-CQ-5331-01A-31-2072-20	HNSC	1	1	0	0	1	1	0	0	-1	0	0	0	0	0	0	0	0	0	0	Lapatinib,Lapatinib,Erlotinib,Dasatinib,Gelteritinib,	Lapatinib,Dasatinib,Gelteritinib
219	TCGA-CV-5440-01A-21-2072-20	HNSC	0	0	0	0	0	0	0	0	0	0	0	0	0	0	0	0	0	0	0
220	TCGA-BA-5559-01A-21-2072-20	HNSC	0	1	0	0	0	0	0	0	0	0	0	0	0	0	0	0	0	0	0	Lapatinib,	Lapatinib
221	TCGA-CV-5979-01A-13-2072-20	HNSC	1	1	0	0	1	0	0	0	0	0	0	0	0	0	0	0	0	0	0	Lapatinib,Lapatinib,Erlotinib,	Lapatinib
222	TCGA-BB-4217-01A-21-2072-20	HNSC	0	1	0	0	1	0	0	0	0	0	0	0	0	0	0	0	0	0	0	Lapatinib,Erlotinib,	Lapatinib
223	TCGA-CN-4731-01A-21-2072-20	HNSC	1	1	0	0	0	0	0	0	0	0	0	0	0	0	0	0	0	0	0	Lapatinib,Lapatinib,	Lapatinib
224	TCGA-CN-4740-01A-21-2072-20	HNSC	1	0	0	0	0	0	-1	0	0	0	0	0	0	0	0	0	0	0	0	Lapatinib,Erlotinib,	Lapatinib
225	TCGA-CQ-5324-01A-21-2072-20	HNSC	0	1	0	0	1	0	0	0	0	0	0	0	0	0	0	0	0	0	0	Lapatinib,Erlotinib,	Lapatinib
226	TCGA-CN-5355-01A-21-2072-20	HNSC	0	1	0	0	1	0	-1	0	0	0	0	0	0	0	0	0	0	0	0	Lapatinib,Erlotinib,Erlotinib,	Lapatinib
227	TCGA-CN-5365-01A-21-2072-20	HNSC	1	1	0	0	1	0	0	0	0	0	0	0	0	0	0	0	0	0	0	Lapatinib,Lapatinib,Erlotinib,	Lapatinib
228	TCGA-CN-4722-01A-21-2072-20	HNSC	1	1	-1	0	1	0	0	1	0	0	0	0	0	0	0	0	0	0	0	Lapatinib,Lapatinib,Lapatinib,Erlotinib,Afatinib,	Afatinib
229	TCGA-CV-5441-01A-21-2072-20	HNSC	0	1	0	0	0	0	0	0	0	0	0	0	0	0	0	0	0	0	0	Lapatinib,	Lapatinib
230	TCGA-CV-5966-01A-13-2072-20	HNSC	1	1	1	0	1	0	0	0	0	-1	0	0	0	0	0	0	0	0	0	Lapatinib,Lapatinib,Epirubicin,Erlotinib,Erlotinib,	Lapatinib,Epirubicin
231	TCGA-CV-6003-01A-13-2072-20	HNSC	1	1	1	0	0	1	0	0	0	0	0	0	0	0	0	0	0	0	0	Lapatinib,Lapatinib,Epirubicin,Dasatinib,	Lapatinib,Epirubicin,Dasatinib
232	TCGA-CN-4723-01A-21-2072-20	HNSC	0	1	1	0	1	0	0	0	0	0	0	0	0	0	0	0	0	0	0	Lapatinib,Epirubicin,Erlotinib,	Lapatinib,Epirubicin
233	TCGA-CN-4733-01A-31-2072-20	HNSC	1	1	1	0	0	1	0	0	0	0	0	0	0	0	0	0	0	0	0	Lapatinib,Lapatinib,Epirubicin,Dasatinib,	Lapatinib,Epirubicin,Dasatinib
234	TCGA-CN-4741-01A-21-2072-20	HNSC	0	1	0	0	0	0	0	0	0	0	0	0	0	0	0	0	0	0	0	Lapatinib,	Lapatinib
235	TCGA-CQ-5325-01A-21-2072-20	HNSC	1	1	0	0	0	0	-1	0	0	0	0	0	0	0	0	0	0	0	0	Lapatinib,Lapatinib,Erlotinib,	Lapatinib
236	TCGA-CN-5356-01A-21-2072-20	HNSC	1	1	0	0	1	0	0	0	0	0	0	0	0	0	0	0	0	0	0	Lapatinib,Lapatinib,Erlotinib,	Lapatinib
237	TCGA-CN-5366-01A-21-2072-20	HNSC	0	1	0	0	1	0	0	0	0	0	0	0	0	0	0	0	0	0	0	Lapatinib,Erlotinib,	Lapatinib
238	TCGA-CV-5430-01A-31-2072-20	HNSC	0	0	0	0	0	0	0	0	0	0	0	0	0	0	0	0	0	0	0
239	TCGA-CV-5442-01A-21-2072-20	HNSC	1	1	0	0	1	0	0	1	0	0	0	0	0	0	0	0	0	0	0	Lapatinib,Lapatinib,Erlotinib,Afatinib,	Afatinib
240	TCGA-CV-5970-01A-13-2072-20	HNSC	1	1	0	0	0	0	0	0	0	0	0	0	0	0	0	0	0	0	0	Lapatinib,Lapatinib,	Lapatinib
241	TCGA-CN-6010-01A-13-2072-20	HNSC	0	1	0	0	0	0	0	0	0	1	-1	-1	0	0	0	0	0	0	0	Lapatinib,Crizotinib,Crizotinib,Crizotinib,	Lapatinib,Crizotinib
242	TCGA-CN-4725-01A-21-2072-20	HNSC	1	1	0	-1	0	0	0	1	0	1	1	0	0	0	0	0	0	0	-1	Lapatinib,Lapatinib,Fulvestrant,Afatinib,Crizotinib,Capecitabine,Dasatinib,	Afatinib,Fulvestrant,Crizotinib,Capecitabine,Dasatinib
243	TCGA-CN-4734-01A-21-2072-20	HNSC	1	1	0	0	1	0	0	0	0	0	0	0	0	0	0	0	0	0	0	Lapatinib,Lapatinib,Erlotinib,	Lapatinib
244	TCGA-CN-4742-01A-31-2072-20	HNSC	1	1	0	0	0	0	0	0	0	0	0	0	0	0	0	0	0	0	0	Lapatinib,Lapatinib,	Lapatinib
245	TCGA-CN-5358-01A-21-2072-20	HNSC	1	1	0	0	0	1	-1	0	0	0	0	0	0	0	0	0	0	0	0	Lapatinib,Lapatinib,Dasatinib,Erlotinib,	Lapatinib,Dasatinib
246	TCGA-CN-5374-01A-21-2072-20	HNSC	0	1	0	0	0	0	0	0	0	0	0	0	0	0	0	0	0	0	0	Lapatinib,	Lapatinib
247	TCGA-CV-5431-01A-31-2072-20	HNSC	0	0	1	0	0	0	0	0	0	0	0	0	0	0	0	0	0	0	0	Epirubicin,	Epirubicin
248	TCGA-CV-5443-01A-21-2072-20	HNSC	0	0	1	-1	0	0	0	0	0	0	0	0	0	0	0	0	0	0	0	Epirubicin,Fulvestrant,	Epirubicin,Fulvestrant
249	TCGA-CN-6011-01A-13-2072-20	HNSC	1	1	1	0	1	0	0	0	0	0	0	0	0	0	0	0	0	0	0	Lapatinib,Lapatinib,Epirubicin,Erlotinib,	Lapatinib,Epirubicin
250	TCGA-CN-4726-01A-21-2072-20	HNSC	1	0	0	-1	0	0	-1	1	0	1	1	0	0	0	0	0	0	0	-1	Lapatinib,Fulvestrant,Erlotinib,Afatinib,Crizotinib,Capecitabine,Dasatinib,	Afatinib,Fulvestrant,Crizotinib,Capecitabine,Dasatinib
251	TCGA-BA-5149-01A-21-2072-20	HNSC	1	1	1	0	1	0	0	0	0	0	0	0	0	0	0	0	0	0	0	Lapatinib,Lapatinib,Epirubicin,Erlotinib,	Lapatinib,Epirubicin
252	TCGA-CQ-5327-01A-21-2072-20	HNSC	0	1	0	0	0	0	0	0	0	0	0	0	0	0	0	0	0	0	0	Lapatinib,	Lapatinib
253	TCGA-CN-5367-01A-21-2072-20	HNSC	1	1	0	0	0	1	-1	0	0	0	0	0	0	0	0	0	0	0	0	Lapatinib,Lapatinib,Dasatinib,Erlotinib,	Lapatinib,Dasatinib
254	TCGA-CV-5432-01A-31-2072-20	HNSC	0	1	0	0	1	0	0	0	0	0	0	0	0	0	0	0	0	0	0	Lapatinib,Erlotinib,	Lapatinib
255	TCGA-CV-5444-01A-11-2072-20	HNSC	1	1	0	0	0	0	-1	0	0	0	0	0	0	0	0	0	0	0	0	Lapatinib,Lapatinib,Erlotinib,	Lapatinib
256	TCGA-CV-5973-01A-13-2072-20	HNSC	1	1	0	0	0	0	0	0	0	0	0	0	0	0	0	0	0	0	0	Lapatinib,Lapatinib,	Lapatinib
257	TCGA-CN-4736-01A-21-2072-20	HNSC	1	1	0	0	0	1	-1	0	0	0	0	0	0	0	0	0	0	0	0	Lapatinib,Lapatinib,Dasatinib,Erlotinib,	Lapatinib,Dasatinib
258	TCGA-BA-5151-01A-21-2072-20	HNSC	1	1	1	0	1	0	0	0	-1	0	0	0	0	0	0	0	0	0	0	Lapatinib,Lapatinib,Epirubicin,Erlotinib,Gelteritinib,	Lapatinib,Epirubicin,Gelteritinib
259	TCGA-CQ-5329-01A-21-2072-20	HNSC	1	1	1	0	0	0	0	0	0	0	0	0	0	0	0	0	0	0	0	Lapatinib,Lapatinib,Epirubicin,	Lapatinib,Epirubicin
260	TCGA-CN-5360-01A-21-2072-20	HNSC	1	1	0	0	0	0	0	0	0	0	0	0	0	0	0	0	0	0	0	Lapatinib,Lapatinib,	Lapatinib
261	TCGA-CN-5369-01A-21-2072-20	HNSC	1	1	1	0	0	0	0	0	0	0	-1	0	0	0	0	0	0	0	0	Lapatinib,Lapatinib,Epirubicin,Crizotinib,	Lapatinib,Epirubicin,Crizotinib
262	TCGA-CV-5434-01A-21-2072-20	HNSC	0	1	0	0	0	0	0	0	0	0	0	0	0	0	0	0	0	0	0	Lapatinib,	Lapatinib
263	TCGA-BA-5555-01A-21-2072-20	HNSC	0	1	0	0	1	0	0	0	0	0	0	0	0	0	0	0	0	0	0	Lapatinib,Erlotinib,	Lapatinib
264	TCGA-CV-5976-01A-13-2072-20	HNSC	1	1	0	0	0	0	-1	0	0	0	0	0	0	0	0	0	0	0	0	Lapatinib,Lapatinib,Erlotinib,	Lapatinib
265	TCGA-CN-6013-01A-13-2072-20	HNSC	0	1	0	0	1	0	0	0	0	0	0	0	0	0	0	0	0	0	0	Lapatinib,Erlotinib,	Lapatinib
266	TCGA-CN-4728-01A-21-2072-20	HNSC	1	1	0	0	0	0	-1	0	0	1	0	0	0	0	0	0	0	0	0	Lapatinib,Lapatinib,Erlotinib,Crizotinib,	Lapatinib,Crizotinib
267	TCGA-CN-4737-01A-21-2072-20	HNSC	0	1	0	0	0	0	-1	0	1	1	-1	0	0	0	0	0	0	0	0	Lapatinib,Erlotinib,Erlotinib,Crizotinib,Crizotinib,	Lapatinib,Crizotinib
268	TCGA-BA-5152-01A-11-2072-20	HNSC	0	1	0	0	1	0	0	0	0	0	0	0	0	0	0	0	0	0	0	Lapatinib,Erlotinib,	Lapatinib
269	TCGA-CQ-5330-01A-21-2072-20	HNSC	1	1	0	0	0	1	-1	0	0	0	0	0	0	0	0	0	0	0	0	Lapatinib,Lapatinib,Dasatinib,Erlotinib,	Lapatinib,Dasatinib
270	TCGA-CN-5361-01A-21-2072-20	HNSC	0	1	0	0	0	0	0	0	0	0	0	0	0	0	0	0	0	0	0	Lapatinib,	Lapatinib
271	TCGA-CN-5370-01A-21-2072-20	HNSC	0	1	0	0	0	0	-1	0	0	0	0	0	0	0	0	0	0	0	0	Lapatinib,Erlotinib,	Lapatinib
272	TCGA-CV-5436-01A-21-2072-20	HNSC	0	1	0	0	1	0	0	0	0	0	0	0	0	0	0	0	0	0	0	Lapatinib,Erlotinib,	Lapatinib
273	TCGA-BA-5556-01A-21-2072-20	HNSC	1	1	1	0	0	1	0	0	0	0	0	0	0	0	0	0	0	0	0	Lapatinib,Lapatinib,Epirubicin,Dasatinib,	Lapatinib,Epirubicin,Dasatinib
274	TCGA-CV-5977-01A-13-2072-20	HNSC	1	1	0	0	1	0	0	0	0	0	0	0	0	0	0	0	0	0	0	Lapatinib,Lapatinib,Erlotinib,	Lapatinib
275	TCGA-CN-6016-01A-13-2072-20	HNSC	1	1	0	0	0	0	0	0	0	0	0	0	0	0	0	0	0	0	0	Lapatinib,Lapatinib,	Lapatinib
276	TCGA-CN-6017-01A-13-2073-20	HNSC	0	1	0	0	0	0	-1	0	0	0	0	0	-1	0	0	0	0	0	0	Lapatinib,Erlotinib,Sorafenib,	Lapatinib,Sorafenib
277	TCGA-CQ-6218-01A-13-2073-20	HNSC	1	1	0	0	1	0	0	0	0	0	0	0	0	0	0	0	0	0	0	Lapatinib,Lapatinib,Erlotinib,	Lapatinib
278	TCGA-CQ-6228-01A-13-2073-20	HNSC	0	1	0	0	0	0	0	0	0	0	0	0	0	0	0	0	0	0	0	Lapatinib,	Lapatinib
279	TCGA-D6-6823-01A-13-2073-20	HNSC	1	1	1	0	0	0	0	0	0	0	0	0	0	0	0	0	0	0	0	Lapatinib,Lapatinib,Epirubicin,	Lapatinib,Epirubicin
280	TCGA-BA-6872-01A-13-2073-20	HNSC	1	1	0	0	1	0	0	1	0	0	0	0	0	0	0	0	0	0	0	Lapatinib,Lapatinib,Erlotinib,Afatinib,	Afatinib
281	TCGA-CV-6939-01A-13-2073-20	HNSC	0	1	0	0	0	0	0	0	0	0	0	0	0	0	0	0	0	0	0	Lapatinib,	Lapatinib
282	TCGA-CV-6951-01A-13-2073-20	HNSC	1	1	0	0	1	0	0	0	0	0	0	0	0	0	0	0	0	0	0	Lapatinib,Lapatinib,Erlotinib,	Lapatinib
283	TCGA-CV-6961-01A-23-2073-20	HNSC	1	1	0	0	0	0	0	0	0	0	0	0	0	0	0	0	0	0	0	Lapatinib,Lapatinib,	Lapatinib
284	TCGA-CN-6997-01A-13-2073-20	HNSC	1	1	0	0	0	0	0	0	0	0	-1	0	0	0	0	0	0	0	0	Lapatinib,Lapatinib,Crizotinib,	Lapatinib,Crizotinib
285	TCGA-CV-7090-01A-13-2073-20	HNSC	1	1	1	0	0	0	0	0	0	0	0	0	0	0	0	0	0	0	0	Lapatinib,Lapatinib,Epirubicin,	Lapatinib,Epirubicin
286	TCGA-CN-6018-01A-13-2073-20	HNSC	1	1	1	0	1	0	0	0	0	0	0	0	0	0	0	0	0	0	0	Lapatinib,Lapatinib,Epirubicin,Erlotinib,	Lapatinib,Epirubicin
287	TCGA-CQ-6219-01A-13-2073-20	HNSC	0	1	1	0	0	0	0	0	0	0	0	0	0	0	0	0	0	0	0	Lapatinib,Epirubicin,	Lapatinib,Epirubicin
288	TCGA-CQ-6229-01A-13-2073-20	HNSC	1	1	0	0	1	1	0	0	0	0	0	0	0	0	0	0	0	0	0	Lapatinib,Lapatinib,Erlotinib,Dasatinib,	Lapatinib,Dasatinib
289	TCGA-D6-6824-01A-13-2073-20	HNSC	1	1	0	0	1	0	0	0	0	0	0	0	0	0	0	0	0	0	0	Lapatinib,Lapatinib,Erlotinib,	Lapatinib
290	TCGA-BA-6873-01A-13-2073-20	HNSC	1	1	0	0	1	0	0	0	0	0	0	0	0	0	0	0	0	0	0	Lapatinib,Lapatinib,Erlotinib,	Lapatinib
291	TCGA-CV-6940-01A-13-2073-20	HNSC	1	1	0	0	1	0	0	0	0	0	0	0	0	0	0	0	0	0	0	Lapatinib,Lapatinib,Erlotinib,	Lapatinib
292	TCGA-CV-6952-01A-13-2073-20	HNSC	1	1	-1	0	0	0	0	0	0	0	0	0	0	0	0	0	0	0	0	Lapatinib,Lapatinib,Lapatinib,	Lapatinib
293	TCGA-CV-6962-01A-13-2073-20	HNSC	1	1	1	-1	0	0	0	0	0	0	0	0	0	0	0	0	0	0	0	Lapatinib,Lapatinib,Epirubicin,Fulvestrant,	Lapatinib,Epirubicin,Fulvestrant
294	TCGA-CN-6998-01A-24-2073-20	HNSC	1	1	0	0	0	0	0	0	0	0	0	0	0	0	0	0	0	0	0	Lapatinib,Lapatinib,	Lapatinib
295	TCGA-CV-7091-01A-13-2073-20	HNSC	0	1	0	0	1	0	0	0	0	0	0	0	0	0	0	0	0	0	0	Lapatinib,Erlotinib,	Lapatinib
296	TCGA-CN-6019-01A-13-2073-20	HNSC	0	1	0	0	0	0	0	0	0	0	0	0	0	0	0	0	0	0	0	Lapatinib,	Lapatinib
297	TCGA-CQ-6220-01A-13-2073-20	HNSC	0	1	0	0	1	0	0	0	0	0	0	0	0	0	0	0	0	0	0	Lapatinib,Erlotinib,	Lapatinib
298	TCGA-CV-6433-01A-13-2073-20	HNSC	0	1	0	0	1	0	0	0	-1	0	0	0	-1	0	0	0	0	0	0	Lapatinib,Erlotinib,Gelteritinib,Sorafenib,	Lapatinib,Gelteritinib,Sorafenib
299	TCGA-D6-6825-01A-23-2073-20	HNSC	1	1	0	0	1	1	0	1	0	0	0	0	0	0	0	0	0	0	0	Lapatinib,Lapatinib,Erlotinib,Dasatinib,Afatinib,	Afatinib,Dasatinib
300	TCGA-CV-6933-01A-13-2073-20	HNSC	1	1	-1	0	1	-1	0	0	0	0	0	0	0	0	0	0	0	0	0	Lapatinib,Lapatinib,Lapatinib,Erlotinib,Erlotinib,	Lapatinib
301	TCGA-CV-6941-01A-13-2073-20	HNSC	0	1	0	0	1	0	0	0	0	0	0	0	0	0	0	0	0	0	0	Lapatinib,Erlotinib,	Lapatinib
302	TCGA-CV-6953-01A-13-2073-20	HNSC	1	1	0	0	1	0	0	1	0	0	0	0	0	0	0	0	0	0	0	Lapatinib,Lapatinib,Erlotinib,Afatinib,	Afatinib
303	TCGA-CN-6988-01A-13-2073-20	HNSC	0	1	-1	0	1	0	0	0	0	0	0	0	0	0	0	0	0	0	0	Lapatinib,Lapatinib,Erlotinib,	Lapatinib
304	TCGA-CQ-7065-01A-13-2073-20	HNSC	1	1	0	0	0	0	0	0	0	0	0	0	0	0	0	0	0	0	0	Lapatinib,Lapatinib,	Lapatinib
305	TCGA-CV-7095-01A-23-2073-20	HNSC	1	1	0	0	0	0	0	0	0	0	0	0	0	0	0	0	0	0	0	Lapatinib,Lapatinib,	Lapatinib
306	TCGA-CN-6020-01A-13-2073-20	HNSC	1	1	1	0	0	1	0	0	0	0	0	0	0	0	0	0	0	0	0	Lapatinib,Lapatinib,Epirubicin,Dasatinib,	Lapatinib,Epirubicin,Dasatinib
307	TCGA-CQ-6221-01A-13-2073-20	HNSC	1	0	1	0	0	0	0	0	0	0	0	0	0	0	0	0	0	0	0	Lapatinib,Epirubicin,	Lapatinib,Epirubicin
308	TCGA-CV-6436-01A-13-2073-20	HNSC	1	1	0	0	1	0	0	0	0	0	0	0	0	0	0	0	0	0	0	Lapatinib,Lapatinib,Erlotinib,	Lapatinib
309	TCGA-D6-6826-01A-13-2073-20	HNSC	1	1	0	0	0	0	0	0	0	1	-1	0	0	0	0	0	0	0	0	Lapatinib,Lapatinib,Crizotinib,Crizotinib,	Lapatinib,Crizotinib
310	TCGA-CV-6934-01A-13-2073-20	HNSC	1	1	0	0	0	0	0	0	0	0	0	0	0	0	0	0	0	0	0	Lapatinib,Lapatinib,	Lapatinib
311	TCGA-CV-6942-01A-23-2073-20	HNSC	1	1	1	0	0	0	0	0	0	0	0	0	0	0	0	0	0	0	0	Lapatinib,Lapatinib,Epirubicin,	Lapatinib,Epirubicin
312	TCGA-CV-6954-01A-13-2073-20	HNSC	0	1	0	0	0	0	0	0	0	0	0	0	0	0	0	0	0	0	0	Lapatinib,	Lapatinib
313	TCGA-CN-6989-01A-13-2073-20	HNSC	0	1	0	0	0	0	0	0	0	0	0	0	0	0	0	0	0	0	0	Lapatinib,	Lapatinib
314	TCGA-CQ-7068-01A-13-2073-20	HNSC	1	1	0	0	1	0	0	0	0	0	0	0	0	0	0	0	0	0	0	Lapatinib,Lapatinib,Erlotinib,	Lapatinib
315	TCGA-CV-7097-01A-13-2073-20	HNSC	0	1	0	0	1	0	0	0	0	0	0	0	0	0	0	0	0	0	0	Lapatinib,Erlotinib,	Lapatinib
316	TCGA-CN-6021-01A-13-2073-20	HNSC	0	1	0	0	0	0	0	0	0	0	0	0	0	0	0	0	0	0	0	Lapatinib,	Lapatinib
317	TCGA-CQ-6222-01A-13-2073-20	HNSC	1	0	1	0	0	1	-1	0	1	0	0	0	-1	0	0	0	0	0	0	Lapatinib,Epirubicin,Dasatinib,Erlotinib,Erlotinib,Sorafenib,	Lapatinib,Epirubicin,Dasatinib,Sorafenib
318	TCGA-CV-6441-01A-13-2073-20	HNSC	0	1	0	0	0	0	0	0	0	0	0	0	0	0	0	0	0	0	0	Lapatinib,	Lapatinib
319	TCGA-D6-6827-01A-13-2073-20	HNSC	0	0	0	0	0	0	0	0	0	0	0	0	0	0	0	0	0	0	0
320	TCGA-CV-6935-01A-13-2073-20	HNSC	0	1	0	0	1	0	0	0	0	0	0	0	0	0	0	0	0	0	0	Lapatinib,Erlotinib,	Lapatinib
321	TCGA-CV-6943-01A-13-2073-20	HNSC	1	1	0	0	0	0	0	0	0	0	0	0	0	0	0	0	0	0	0	Lapatinib,Lapatinib,	Lapatinib
322	TCGA-CV-6955-01A-13-2073-20	HNSC	1	1	1	0	0	0	0	0	0	0	0	0	0	0	0	0	0	0	0	Lapatinib,Lapatinib,Epirubicin,	Lapatinib,Epirubicin
323	TCGA-CN-6992-01A-13-2073-20	HNSC	0	1	-1	0	0	0	0	0	0	0	0	0	0	0	0	0	0	0	0	Lapatinib,Lapatinib,	Lapatinib
324	TCGA-CV-7099-01A-13-2073-20	HNSC	1	1	1	0	0	0	0	0	0	0	0	0	0	0	0	0	0	0	0	Lapatinib,Lapatinib,Epirubicin,	Lapatinib,Epirubicin
325	TCGA-CN-6022-01A-23-2073-20	HNSC	0	1	0	0	0	0	-1	0	0	0	0	0	0	0	0	0	0	0	0	Lapatinib,Erlotinib,	Lapatinib
326	TCGA-CQ-6224-01A-13-2073-20	HNSC	1	1	0	0	0	1	-1	0	0	0	0	0	0	0	0	0	0	0	0	Lapatinib,Lapatinib,Dasatinib,Erlotinib,	Lapatinib,Dasatinib
327	TCGA-D6-6515-01A-23-2073-20	HNSC	1	1	1	0	0	1	0	0	0	0	0	0	0	0	0	0	0	0	-1	Lapatinib,Lapatinib,Epirubicin,Dasatinib,Dasatinib,	Lapatinib,Epirubicin,Dasatinib
328	TCGA-BA-6869-01A-13-2073-20	HNSC	0	1	0	0	1	0	0	0	0	0	0	0	0	0	0	0	0	0	0	Lapatinib,Erlotinib,	Lapatinib
329	TCGA-CV-6936-01A-13-2073-20	HNSC	1	1	1	-1	1	0	1	0	0	0	0	0	0	0	0	0	0	0	0	Lapatinib,Lapatinib,Epirubicin,Fulvestrant,Erlotinib,Dasatinib,	Lapatinib,Epirubicin,Fulvestrant,Dasatinib
330	TCGA-CV-6945-01A-13-2073-20	HNSC	0	1	1	0	1	0	0	0	0	0	0	0	0	0	0	0	0	0	0	Lapatinib,Epirubicin,Erlotinib,	Lapatinib,Epirubicin
331	TCGA-CV-6956-01A-23-2073-20	HNSC	0	1	0	0	1	0	0	0	0	1	0	0	0	0	0	0	0	0	0	Lapatinib,Erlotinib,Crizotinib,	Lapatinib,Crizotinib
332	TCGA-CN-6994-01A-13-2073-20	HNSC	1	1	0	0	1	0	0	0	0	0	0	0	0	0	0	0	0	0	0	Lapatinib,Lapatinib,Erlotinib,	Lapatinib
333	TCGA-CX-7085-01A-23-2073-20	HNSC	1	1	0	0	0	0	0	0	0	0	0	0	0	0	0	0	0	0	0	Lapatinib,Lapatinib,	Lapatinib
334	TCGA-CV-7100-01A-13-2073-20	HNSC	0	1	1	-1	0	0	0	0	-1	0	0	0	0	0	0	0	0	0	0	Lapatinib,Epirubicin,Fulvestrant,Gelteritinib,	Lapatinib,Epirubicin,Fulvestrant,Gelteritinib
335	TCGA-CN-6023-01A-13-2073-20	HNSC	0	0	1	0	0	0	0	0	0	0	0	0	0	0	0	0	0	0	0	Epirubicin,	Epirubicin
336	TCGA-CQ-6225-01A-13-2073-20	HNSC	0	1	0	0	1	0	0	0	0	0	0	0	0	0	0	0	0	0	0	Lapatinib,Erlotinib,	Lapatinib
337	TCGA-D6-6516-01A-13-2073-20	HNSC	1	1	0	0	1	1	0	0	0	0	0	0	0	0	0	0	0	0	0	Lapatinib,Lapatinib,Erlotinib,Dasatinib,	Lapatinib,Dasatinib
338	TCGA-BA-6870-01A-13-2073-20	HNSC	0	1	1	0	0	0	0	0	0	0	0	0	0	0	0	0	0	0	0	Lapatinib,Epirubicin,	Lapatinib,Epirubicin
339	TCGA-CV-6937-01A-13-2073-20	HNSC	1	1	0	0	0	1	0	0	0	0	0	0	0	0	0	0	0	0	0	Lapatinib,Lapatinib,Dasatinib,	Lapatinib,Dasatinib
340	TCGA-CV-6948-01A-13-2073-20	HNSC	0	0	0	0	1	0	0	0	0	0	0	0	0	0	0	0	0	0	0	Erlotinib,	Erlotinib
341	TCGA-CV-6959-01A-13-2073-20	HNSC	1	1	1	0	0	0	0	0	1	-1	0	0	0	0	0	0	0	0	0	Lapatinib,Lapatinib,Epirubicin,Erlotinib,Erlotinib,	Lapatinib,Epirubicin
342	TCGA-CN-6995-01A-13-2073-20	HNSC	0	1	0	0	1	0	0	0	0	0	0	0	0	0	0	0	0	0	0	Lapatinib,Erlotinib,	Lapatinib
343	TCGA-CX-7086-01A-13-2073-20	HNSC	1	1	-1	0	1	0	0	0	0	0	0	0	0	0	0	0	0	0	0	Lapatinib,Lapatinib,Lapatinib,Erlotinib,	Lapatinib
344	TCGA-CV-7101-01A-13-2073-20	HNSC	1	1	-1	0	0	0	0	0	0	0	0	0	0	0	0	0	0	0	0	Lapatinib,Lapatinib,Lapatinib,	Lapatinib
345	TCGA-CN-6024-01A-13-2073-20	HNSC	0	1	0	0	1	0	0	0	0	0	0	0	0	0	0	0	0	0	0	Lapatinib,Erlotinib,	Lapatinib
346	TCGA-CQ-6227-01A-13-2073-20	HNSC	0	1	0	0	0	0	-1	0	0	0	0	0	0	0	0	0	0	0	0	Lapatinib,Erlotinib,	Lapatinib
347	TCGA-D6-6517-01A-13-2073-20	HNSC	1	1	-1	0	1	0	0	0	0	0	0	0	0	0	0	0	0	0	0	Lapatinib,Lapatinib,Lapatinib,Erlotinib,	Lapatinib
348	TCGA-BA-6871-01A-13-2073-20	HNSC	0	0	0	0	1	0	0	0	0	0	0	0	0	0	0	0	0	0	0	Erlotinib,	Erlotinib
349	TCGA-CV-6938-01A-13-2073-20	HNSC	0	1	0	0	0	0	0	0	0	0	0	0	0	0	0	0	0	0	0	Lapatinib,	Lapatinib
350	TCGA-CV-6950-01A-13-2073-20	HNSC	1	1	1	0	0	0	0	0	0	0	0	0	0	0	0	0	0	0	0	Lapatinib,Lapatinib,Epirubicin,	Lapatinib,Epirubicin
351	TCGA-CV-6960-01A-13-2073-20	HNSC	1	1	0	-1	1	-1	0	1	0	0	0	0	0	0	0	0	0	0	0	Lapatinib,Lapatinib,Fulvestrant,Erlotinib,Erlotinib,Afatinib,	Afatinib,Fulvestrant
352	TCGA-CN-6996-01A-13-2073-20	HNSC	1	1	0	0	0	0	0	0	0	0	0	0	0	0	0	0	0	0	0	Lapatinib,Lapatinib,	Lapatinib
353	TCGA-CV-7089-01A-13-2073-20	HNSC	1	1	1	0	1	0	0	0	0	0	0	0	0	0	0	0	0	0	0	Lapatinib,Lapatinib,Epirubicin,Erlotinib,	Lapatinib,Epirubicin
354	TCGA-CV-7102-01A-13-2073-20	HNSC	1	1	0	0	1	0	-1	0	0	0	0	0	0	0	0	0	0	0	0	Lapatinib,Lapatinib,Erlotinib,Erlotinib,	Lapatinib
355	TCGA-CV-7103-01A-23-2074-20	HNSC	0	1	0	0	0	0	0	0	0	0	-1	0	0	0	0	0	0	0	0	Lapatinib,Crizotinib,	Lapatinib,Crizotinib
356	TCGA-CV-7236-01A-13-2074-20	HNSC	1	1	0	0	0	0	-1	0	0	0	0	0	0	0	0	0	0	0	0	Lapatinib,Lapatinib,Erlotinib,	Lapatinib
357	TCGA-CV-7252-01A-13-2074-20	HNSC	1	1	1	0	1	0	0	0	0	0	0	0	0	0	0	0	0	0	0	Lapatinib,Lapatinib,Epirubicin,Erlotinib,	Lapatinib,Epirubicin
358	TCGA-CV-7410-01A-23-2074-20	HNSC	1	1	0	0	0	0	0	0	0	0	0	0	0	0	0	0	0	0	0	Lapatinib,Lapatinib,	Lapatinib
359	TCGA-CV-7422-01A-23-2074-20	HNSC	0	1	0	0	0	0	0	0	0	0	0	0	0	0	0	0	0	0	0	Lapatinib,	Lapatinib
360	TCGA-CV-7432-01A-13-2074-20	HNSC	1	1	1	0	1	0	0	0	0	0	0	0	0	0	0	0	0	0	0	Lapatinib,Lapatinib,Epirubicin,Erlotinib,	Lapatinib,Epirubicin
361	TCGA-CV-7568-01A-13-2074-20	HNSC	0	1	0	0	0	0	-1	0	0	0	0	0	0	0	0	0	0	0	0	Lapatinib,Erlotinib,	Lapatinib
362	TCGA-CV-7104-01A-13-2074-20	HNSC	1	1	0	0	0	1	-1	0	0	0	0	0	0	0	0	0	0	0	0	Lapatinib,Lapatinib,Dasatinib,Erlotinib,	Lapatinib,Dasatinib
363	TCGA-CV-7238-01A-13-2074-20	HNSC	1	1	0	0	1	1	0	0	0	0	0	0	0	0	0	0	0	0	0	Lapatinib,Lapatinib,Erlotinib,Dasatinib,	Lapatinib,Dasatinib
364	TCGA-CV-7253-01A-13-2074-20	HNSC	1	1	0	-1	0	0	0	0	0	0	0	0	0	0	0	0	0	0	0	Lapatinib,Lapatinib,Fulvestrant,	Lapatinib,Fulvestrant
365	TCGA-CV-7411-01A-13-2074-20	HNSC	1	1	0	0	1	1	0	0	0	0	0	0	0	0	0	0	0	0	0	Lapatinib,Lapatinib,Erlotinib,Dasatinib,	Lapatinib,Dasatinib
366	TCGA-CV-7423-01A-13-2074-20	HNSC	1	1	0	0	1	0	0	0	0	0	0	0	0	0	0	0	0	0	0	Lapatinib,Lapatinib,Erlotinib,	Lapatinib
367	TCGA-CV-7433-01A-13-2074-20	HNSC	0	1	0	0	1	0	0	0	0	0	0	0	0	0	0	0	0	0	0	Lapatinib,Erlotinib,	Lapatinib
368	TCGA-DQ-7591-01A-13-2074-20	HNSC	0	0	0	0	1	0	0	0	0	0	0	0	0	0	0	0	0	0	0	Erlotinib,	Erlotinib
369	TCGA-CV-7177-01A-13-2074-20	HNSC	1	1	0	0	0	0	0	0	0	0	0	0	0	0	0	0	0	0	0	Lapatinib,Lapatinib,	Lapatinib
370	TCGA-CV-7242-01A-13-2074-20	HNSC	1	1	-1	0	1	0	0	0	0	0	0	0	0	0	0	0	0	0	0	Lapatinib,Lapatinib,Lapatinib,Erlotinib,	Lapatinib
371	TCGA-CV-7254-01A-13-2074-20	HNSC	0	1	1	-1	0	0	0	0	0	1	-1	0	0	0	0	0	0	0	0	Lapatinib,Epirubicin,Fulvestrant,Crizotinib,Crizotinib,	Lapatinib,Epirubicin,Fulvestrant,Crizotinib
372	TCGA-CV-7413-01A-13-2074-20	HNSC	1	1	0	0	0	1	0	0	0	0	0	0	0	0	0	0	0	0	0	Lapatinib,Lapatinib,Dasatinib,	Lapatinib,Dasatinib
373	TCGA-CV-7424-01A-13-2074-20	HNSC	0	1	0	0	0	0	0	0	0	0	0	0	0	0	0	0	0	0	0	Lapatinib,	Lapatinib
374	TCGA-CV-7434-01A-13-2074-20	HNSC	1	1	0	0	1	0	0	0	0	0	0	0	0	0	0	0	0	0	0	Lapatinib,Lapatinib,Erlotinib,	Lapatinib
375	TCGA-CV-7178-01A-23-2074-20	HNSC	0	1	0	0	1	0	0	0	0	0	0	0	0	0	0	0	0	0	0	Lapatinib,Erlotinib,	Lapatinib
376	TCGA-CV-7243-01A-13-2074-20	HNSC	0	1	0	0	1	0	0	0	0	0	0	0	0	0	0	0	0	0	0	Lapatinib,Erlotinib,	Lapatinib
377	TCGA-CV-7255-01A-13-2074-20	HNSC	1	1	0	0	1	0	-1	0	0	0	0	0	0	0	0	0	0	0	0	Lapatinib,Lapatinib,Erlotinib,Erlotinib,	Lapatinib
378	TCGA-CV-7414-01A-13-2074-20	HNSC	0	1	0	0	0	0	0	0	0	0	1	0	0	0	0	0	0	0	0	Lapatinib,Capecitabine,	Lapatinib,Capecitabine
379	TCGA-CV-7425-01A-13-2074-20	HNSC	1	1	-1	0	1	0	0	0	0	0	0	0	0	0	0	0	0	0	0	Lapatinib,Lapatinib,Lapatinib,Erlotinib,	Lapatinib
380	TCGA-CV-7435-01A-13-2074-20	HNSC	1	1	0	0	0	0	0	0	0	0	0	0	0	0	0	0	0	0	0	Lapatinib,Lapatinib,	Lapatinib
381	TCGA-IQ-7630-01A-13-2074-20	HNSC	1	1	1	0	0	0	0	0	0	0	0	0	0	0	0	0	0	0	0	Lapatinib,Lapatinib,Epirubicin,	Lapatinib,Epirubicin
382	TCGA-CV-7180-01A-13-2074-20	HNSC	1	1	0	0	0	0	0	0	0	0	0	0	0	0	0	0	0	0	0	Lapatinib,Lapatinib,	Lapatinib
383	TCGA-CV-7245-01A-13-2074-20	HNSC	1	1	0	0	1	0	0	0	0	0	0	0	0	0	0	0	0	0	0	Lapatinib,Lapatinib,Erlotinib,	Lapatinib
384	TCGA-CV-7261-01A-13-2074-20	HNSC	0	1	1	0	0	0	0	0	0	0	0	0	0	0	0	0	0	0	0	Lapatinib,Epirubicin,	Lapatinib,Epirubicin
385	TCGA-CV-7415-01A-13-2074-20	HNSC	0	1	0	0	0	0	-1	0	0	0	0	0	0	0	0	0	0	0	0	Lapatinib,Erlotinib,	Lapatinib
386	TCGA-CV-7427-01A-13-2074-20	HNSC	1	1	0	0	0	1	0	0	0	0	0	0	0	0	0	0	0	0	0	Lapatinib,Lapatinib,Dasatinib,	Lapatinib,Dasatinib
387	TCGA-CV-7437-01A-23-2074-20	HNSC	0	1	0	0	1	0	0	0	0	0	0	0	0	0	0	0	0	0	0	Lapatinib,Erlotinib,	Lapatinib
388	TCGA-IQ-7632-01A-13-2074-20	HNSC	1	1	0	-1	1	0	0	1	0	0	0	0	0	0	0	0	0	0	0	Lapatinib,Lapatinib,Fulvestrant,Erlotinib,Afatinib,	Afatinib,Fulvestrant
389	TCGA-CV-7183-01A-13-2074-20	HNSC	1	1	0	0	0	0	0	0	0	0	0	0	0	0	0	0	0	0	0	Lapatinib,Lapatinib,	Lapatinib
390	TCGA-CV-7247-01A-13-2074-20	HNSC	1	1	0	0	0	0	0	0	0	0	0	0	0	0	0	0	0	0	0	Lapatinib,Lapatinib,	Lapatinib
391	TCGA-CV-7263-01A-13-2074-20	HNSC	1	1	0	0	0	0	0	0	0	0	0	0	0	0	0	0	0	0	0	Lapatinib,Lapatinib,	Lapatinib
392	TCGA-CV-7416-01A-13-2074-20	HNSC	1	1	0	0	1	0	0	0	0	0	0	0	0	0	0	0	0	0	0	Lapatinib,Lapatinib,Erlotinib,	Lapatinib
393	TCGA-CV-7428-01A-13-2074-20	HNSC	1	1	0	0	1	0	0	0	0	0	0	0	0	0	0	0	0	0	0	Lapatinib,Lapatinib,Erlotinib,	Lapatinib
394	TCGA-CV-7438-01A-23-2074-20	HNSC	1	1	1	0	0	0	0	0	0	0	0	0	0	0	0	0	0	0	0	Lapatinib,Lapatinib,Epirubicin,	Lapatinib,Epirubicin
395	TCGA-CX-7219-01A-13-2074-20	HNSC	1	1	0	0	1	0	0	0	0	0	0	0	0	0	0	0	0	0	0	Lapatinib,Lapatinib,Erlotinib,	Lapatinib
396	TCGA-CV-7248-01A-13-2074-20	HNSC	0	1	0	0	0	0	0	0	0	0	0	0	0	0	0	0	0	0	0	Lapatinib,	Lapatinib
397	TCGA-CV-7406-01A-13-2074-20	HNSC	0	1	1	0	0	0	0	0	0	0	0	0	0	0	0	0	0	0	0	Lapatinib,Epirubicin,	Lapatinib,Epirubicin
398	TCGA-CV-7418-01A-13-2074-20	HNSC	0	0	0	0	1	0	0	0	0	0	0	0	0	0	0	0	0	0	0	Erlotinib,	Erlotinib
399	TCGA-CV-7429-01A-13-2074-20	HNSC	1	0	0	0	1	0	-1	0	0	0	0	0	1	0	0	0	0	0	0	Lapatinib,Erlotinib,Erlotinib,Cabozantinib	Lapatinib,Cabozantinib
400	TCGA-CV-7440-01A-13-2074-20	HNSC	1	1	1	-1	0	0	0	0	0	0	0	0	0	0	0	0	0	0	0	Lapatinib,Lapatinib,Epirubicin,Fulvestrant,	Lapatinib,Epirubicin,Fulvestrant
401	TCGA-CV-7235-01A-13-2074-20	HNSC	1	1	0	0	0	0	0	0	0	0	0	0	0	0	0	0	0	0	0	Lapatinib,Lapatinib,	Lapatinib
402	TCGA-CV-7250-01A-13-2074-20	HNSC	1	1	0	0	1	0	0	0	0	0	0	0	0	0	0	0	0	0	0	Lapatinib,Lapatinib,Erlotinib,	Lapatinib
403	TCGA-CV-7407-01A-13-2074-20	HNSC	0	1	0	0	0	0	0	0	0	0	0	0	0	0	0	0	0	0	0	Lapatinib,	Lapatinib
404	TCGA-CV-7421-01A-13-2074-20	HNSC	1	1	0	0	1	0	0	0	0	0	0	0	0	0	0	0	0	0	0	Lapatinib,Lapatinib,Erlotinib,	Lapatinib
405	TCGA-CV-7430-01A-13-2074-20	HNSC	0	1	0	0	1	0	0	0	0	0	0	0	0	0	0	0	0	0	0	Lapatinib,Erlotinib,	Lapatinib
406	TCGA-CV-7446-01A-13-2074-20	HNSC	1	1	0	0	0	0	0	0	0	0	0	0	0	0	0	0	0	0	0	Lapatinib,Lapatinib,	Lapatinib
407	TCGA-44-2657-01A-21-2190-20	LUAD	1	1	0	0	-1	0	0	0	0	0	0	0	0	0	0	0	0	0	0	Lapatinib,Lapatinib,Neratinib,	Lapatinib,Neratinib
408	TCGA-64-1676-01A-21-2190-20	LUAD	0	0	0	0	0	0	0	0	0	0	0	0	0	0	0	0	0	0	0
409	TCGA-44-3919-01A-11-2190-20	LUAD	1	1	0	0	0	0	0	0	0	0	0	0	0	0	0	0	0	0	0	Lapatinib,Lapatinib,	Lapatinib
410	TCGA-55-1592-01A-21-2190-20	LUAD	1	1	0	0	0	0	0	0	0	0	0	0	0	0	0	0	0	0	0	Lapatinib,Lapatinib,	Lapatinib
411	TCGA-38-4627-01A-21-2190-20	LUAD	1	1	0	0	-1	0	0	0	0	0	0	0	0	0	0	0	0	0	0	Lapatinib,Lapatinib,Neratinib,	Lapatinib,Neratinib
412	TCGA-49-4507-01A-21-2190-20	LUAD	0	1	0	0	0	0	0	0	0	0	0	0	0	0	0	0	0	0	0	Lapatinib,	Lapatinib
413	TCGA-05-4405-01A-22-2190-20	LUAD	1	1	0	0	-1	0	0	0	0	1	-1	-1	0	0	0	0	0	0	0	Lapatinib,Lapatinib,Neratinib,Crizotinib,Crizotinib,Crizotinib,	Lapatinib,Neratinib,Crizotinib
414	TCGA-05-4430-01A-11-2190-20	LUAD	1	1	0	0	-1	0	0	0	0	0	0	0	0	0	0	0	0	0	0	Lapatinib,Lapatinib,Neratinib,	Lapatinib,Neratinib
415	TCGA-50-5072-01A-22-2190-20	LUAD	0	1	0	0	0	-1	0	0	0	0	0	0	0	0	0	0	0	0	0	Lapatinib,Erlotinib,	Lapatinib
416	TCGA-73-4658-01A-21-2190-20	LUAD	1	1	0	0	0	0	0	0	0	0	0	0	0	0	0	0	0	0	0	Lapatinib,Lapatinib,	Lapatinib
417	TCGA-44-2664-01A-21-2190-20	LUAD	1	0	0	0	0	0	0	0	0	0	0	0	0	0	0	0	0	0	0	Lapatinib,	Lapatinib
418	TCGA-64-1677-01A-21-2190-20	LUAD	1	1	0	0	0	0	0	0	0	0	0	0	0	0	0	0	0	0	0	Lapatinib,Lapatinib,	Lapatinib
419	TCGA-44-4112-01A-21-2190-20	LUAD	0	1	0	0	0	0	0	0	0	0	0	0	0	0	0	0	0	0	0	Lapatinib,	Lapatinib
420	TCGA-55-1594-01A-21-2190-20	LUAD	1	1	-1	0	0	-1	0	0	0	0	0	0	0	0	0	0	0	0	0	Lapatinib,Lapatinib,Lapatinib,Erlotinib,	Lapatinib
421	TCGA-49-4486-01A-21-2190-20	LUAD	0	1	-1	0	0	0	0	0	0	0	0	0	0	0	0	0	0	0	0	Lapatinib,Lapatinib,	Lapatinib
422	TCGA-49-4510-01A-21-2190-20	LUAD	1	1	0	0	-1	0	0	0	0	0	0	0	0	0	0	0	0	0	0	Lapatinib,Lapatinib,Neratinib,	Lapatinib,Neratinib
423	TCGA-05-4410-01A-22-2190-20	LUAD	1	1	-1	0	0	0	0	0	0	0	0	0	0	0	0	0	0	0	0	Lapatinib,Lapatinib,Lapatinib,	Lapatinib
424	TCGA-05-4434-01A-21-2190-20	LUAD	1	1	0	0	0	0	0	0	0	0	0	0	0	0	0	0	0	0	0	Lapatinib,Lapatinib,	Lapatinib
425	TCGA-35-5375-01A-21-2190-20	LUAD	0	0	0	0	0	0	1	0	0	0	0	0	0	0	0	0	0	0	0	Dasatinib,	Dasatinib
426	TCGA-73-4659-01A-21-2190-20	LUAD	1	1	0	0	-1	0	0	0	0	0	0	0	0	0	0	0	0	0	0	Lapatinib,Lapatinib,Neratinib,	Lapatinib,Neratinib
427	TCGA-44-2665-01A-21-2190-20	LUAD	1	1	0	0	0	0	0	0	0	0	0	0	0	0	0	0	0	0	0	Lapatinib,Lapatinib,	Lapatinib
428	TCGA-64-1678-01A-21-2190-20	LUAD	1	1	1	-1	0	0	0	0	0	0	1	0	0	0	0	0	0	0	0	Lapatinib,Lapatinib,Epirubicin,Fulvestrant,Capecitabine,	Lapatinib,Epirubicin,Fulvestrant,Capecitabine
429	TCGA-35-4122-01A-21-2190-20	LUAD	0	1	0	0	0	0	0	0	0	0	0	0	0	0	0	0	0	0	0	Lapatinib,	Lapatinib
430	TCGA-55-1596-01A-21-2190-20	LUAD	1	1	-1	0	0	0	0	0	0	0	0	0	0	0	0	0	0	0	0	Lapatinib,Lapatinib,Lapatinib,	Lapatinib
431	TCGA-49-4487-01A-22-2190-20	LUAD	0	0	0	0	0	0	0	0	0	0	0	0	0	0	0	0	0	0	0
432	TCGA-49-4512-01A-22-2190-20	LUAD	1	0	0	0	0	0	0	0	0	0	0	0	0	0	0	0	0	0	0	Lapatinib,	Lapatinib
433	TCGA-05-4417-01A-23-2190-20	LUAD	0	0	0	0	0	0	0	0	0	0	0	0	0	0	0	0	0	0	0
434	TCGA-75-5122-01A-21-2190-20	LUAD	1	0	0	0	0	0	0	0	-1	0	0	0	0	0	0	0	0	0	0	Lapatinib,Gelteritinib,	Lapatinib,Gelteritinib
435	TCGA-05-5425-01A-11-2190-20	LUAD	1	1	0	0	-1	0	0	0	0	0	0	0	0	0	0	0	0	0	0	Lapatinib,Lapatinib,Neratinib,	Lapatinib,Neratinib
436	TCGA-73-4670-01A-21-2190-20	LUAD	1	1	0	0	0	0	0	0	0	0	0	0	0	-1	0	0	0	0	-1	Lapatinib,Lapatinib,2-Deoxyglucose,Dasatinib,	Lapatinib,2-Deoxyglucose,Dasatinib
437	TCGA-44-2668-01A-21-2190-20	LUAD	1	1	1	0	0	0	0	0	0	0	0	0	0	0	0	0	0	0	0	Lapatinib,Lapatinib,Epirubicin,	Lapatinib,Epirubicin
438	TCGA-64-1681-01A-21-2190-20	LUAD	1	1	0	0	-1	0	0	0	0	0	0	0	0	0	0	0	0	0	0	Lapatinib,Lapatinib,Neratinib,	Lapatinib,Neratinib
439	TCGA-35-4123-01A-21-2190-20	LUAD	0	1	0	0	0	0	0	0	0	0	0	0	0	0	0	0	0	0	0	Lapatinib,	Lapatinib
440	TCGA-44-3396-01A-31-2190-20	LUAD	1	1	0	-1	0	0	0	1	0	0	0	0	0	0	0	0	0	0	0	Lapatinib,Lapatinib,Fulvestrant,Afatinib,	Afatinib,Fulvestrant
441	TCGA-49-4488-01A-21-2190-20	LUAD	1	1	0	0	0	0	0	0	0	0	0	0	0	0	0	0	0	0	0	Lapatinib,Lapatinib,	Lapatinib
442	TCGA-49-4514-01A-22-2190-20	LUAD	1	1	1	-1	-1	0	0	0	0	0	0	0	0	0	0	0	0	0	0	Lapatinib,Lapatinib,Epirubicin,Fulvestrant,Neratinib,	Lapatinib,Epirubicin,Fulvestrant,Neratinib
443	TCGA-05-4418-01A-21-2190-20	LUAD	0	1	0	0	0	0	0	0	0	0	0	0	0	0	0	0	0	0	0	Lapatinib,	Lapatinib
444	TCGA-75-5125-01A-21-2190-20	LUAD	1	0	0	0	0	0	0	0	0	0	0	0	0	0	0	0	0	0	0	Lapatinib,	Lapatinib
445	TCGA-05-5420-01A-21-2190-20	LUAD	1	1	0	0	-1	0	0	0	0	0	0	-1	0	0	0	0	0	0	0	Lapatinib,Lapatinib,Neratinib,Crizotinib,	Lapatinib,Neratinib,Crizotinib
446	TCGA-73-4675-01A-21-2190-20	LUAD	0	1	-1	0	0	0	0	0	0	0	0	0	0	0	0	0	0	0	0	Lapatinib,Lapatinib,	Lapatinib
447	TCGA-44-2656-01A-11-2190-20	LUAD	1	1	0	0	0	0	0	0	0	0	0	0	0	0	0	0	0	0	0	Lapatinib,Lapatinib,	Lapatinib
448	TCGA-35-3615-01A-21-2190-20	LUAD	1	1	-1	0	0	0	0	0	0	0	0	0	0	0	0	0	0	0	0	Lapatinib,Lapatinib,Lapatinib,	Lapatinib
449	TCGA-05-4244-01A-21-2190-20	LUAD	1	1	0	0	0	0	0	0	0	0	0	0	0	0	0	0	0	0	0	Lapatinib,Lapatinib,	Lapatinib
450	TCGA-44-3398-01A-31-2190-20	LUAD	1	1	0	0	0	0	0	0	0	0	0	0	0	0	0	0	0	0	0	Lapatinib,Lapatinib,	Lapatinib
451	TCGA-49-4494-01A-21-2190-20	LUAD	1	1	0	0	0	0	0	0	0	0	0	0	0	0	0	0	0	0	0	Lapatinib,Lapatinib,	Lapatinib
452	TCGA-05-4396-01A-22-2190-20	LUAD	0	1	-1	0	-1	0	0	0	0	0	0	0	0	0	0	0	0	0	0	Lapatinib,Lapatinib,Neratinib,	Lapatinib,Neratinib
453	TCGA-05-4420-01A-21-2190-20	LUAD	0	1	0	0	0	-1	0	0	0	0	0	0	0	0	0	0	0	0	0	Lapatinib,Erlotinib,	Lapatinib
454	TCGA-50-5049-01A-21-2190-20	LUAD	1	0	0	0	-1	0	0	0	0	0	0	0	0	0	0	0	0	0	0	Lapatinib,Neratinib,	Lapatinib,Neratinib
455	TCGA-05-5423-01A-21-2190-20	LUAD	1	1	-1	0	0	0	0	0	0	0	0	0	0	0	0	0	0	0	0	Lapatinib,Lapatinib,Lapatinib,	Lapatinib
456	TCGA-73-4676-01A-21-2190-20	LUAD	1	1	0	0	0	0	0	0	0	0	0	0	0	0	0	0	0	0	0	Lapatinib,Lapatinib,	Lapatinib
457	TCGA-44-2661-01A-21-2190-20	LUAD	1	1	0	0	-1	0	0	0	0	0	0	0	0	0	0	0	0	0	0	Lapatinib,Lapatinib,Neratinib,	Lapatinib,Neratinib
458	TCGA-67-3771-01A-21-2190-20	LUAD	0	1	0	0	0	0	0	0	0	0	0	0	0	0	0	0	0	0	0	Lapatinib,	Lapatinib
459	TCGA-05-4249-01A-21-2190-20	LUAD	1	1	0	0	-1	0	0	0	0	0	0	0	0	0	0	0	0	0	0	Lapatinib,Lapatinib,Neratinib,	Lapatinib,Neratinib
460	TCGA-38-4629-01A-11-2190-20	LUAD	1	1	0	0	0	0	0	0	0	0	0	0	0	0	0	0	0	0	0	Lapatinib,Lapatinib,	Lapatinib
461	TCGA-49-4501-01A-21-2190-20	LUAD	1	1	0	0	-1	0	0	0	0	0	0	0	0	0	0	0	0	0	0	Lapatinib,Lapatinib,Neratinib,	Lapatinib,Neratinib
462	TCGA-05-4397-01A-21-2190-20	LUAD	0	0	0	0	0	0	1	0	0	0	0	0	0	0	0	0	0	-1	0	Dasatinib,Dasatinib,	Dasatinib
463	TCGA-05-4422-01A-21-2190-20	LUAD	0	1	0	0	-1	0	0	0	0	1	0	0	0	0	0	0	0	0	0	Lapatinib,Neratinib,Crizotinib,	Lapatinib,Neratinib,Crizotinib
464	TCGA-50-5051-01A-22-2190-20	LUAD	1	1	0	0	0	0	1	0	0	0	0	0	0	0	0	0	0	0	0	Lapatinib,Lapatinib,Dasatinib,	Lapatinib,Dasatinib
465	TCGA-05-5429-01A-21-2190-20	LUAD	0	1	-1	0	0	0	0	0	0	0	0	0	0	0	0	0	0	0	0	Lapatinib,Lapatinib,	Lapatinib
466	TCGA-50-5044-01A-31-2190-20	LUAD	1	1	0	0	0	0	0	0	0	0	-1	-1	0	0	0	0	0	0	0	Lapatinib,Lapatinib,Crizotinib,Crizotinib,	Lapatinib,Crizotinib
467	TCGA-64-1679-01A-11-2190-20	LUAD	1	0	0	0	0	0	0	0	0	0	0	0	0	0	0	0	0	0	0	Lapatinib,	Lapatinib
468	TCGA-44-3917-01A-21-2190-20	LUAD	0	0	0	0	0	-1	0	0	0	0	0	0	0	0	0	0	0	0	0	Erlotinib,	Erlotinib
469	TCGA-05-4250-01A-21-2190-20	LUAD	1	1	0	0	0	0	0	0	0	0	0	0	0	0	0	0	0	0	0	Lapatinib,Lapatinib,	Lapatinib
470	TCGA-38-4625-01A-21-2190-20	LUAD	0	0	0	0	0	0	0	0	0	0	0	0	0	0	0	0	0	0	0
471	TCGA-49-4505-01A-21-2190-20	LUAD	1	1	0	0	-1	0	0	0	0	0	0	0	0	0	0	0	0	0	0	Lapatinib,Lapatinib,Neratinib,	Lapatinib,Neratinib
472	TCGA-05-4398-01A-21-2190-20	LUAD	1	1	0	0	0	0	0	0	0	0	0	0	0	0	0	0	0	0	0	Lapatinib,Lapatinib,	Lapatinib
473	TCGA-05-4426-01A-21-2190-20	LUAD	1	1	0	0	-1	0	0	0	0	0	0	0	0	0	0	0	0	0	0	Lapatinib,Lapatinib,Neratinib,	Lapatinib,Neratinib
474	TCGA-50-5066-01A-21-2190-20	LUAD	1	1	0	0	0	0	0	0	0	0	0	0	0	0	0	0	0	0	0	Lapatinib,Lapatinib,	Lapatinib
475	TCGA-80-5607-01A-11-2190-20	LUAD	1	1	0	0	0	0	0	0	0	0	0	0	0	0	0	0	0	0	0	Lapatinib,Lapatinib,	Lapatinib
476	TCGA-50-5045-01A-31-2190-20	LUAD	1	1	0	0	-1	0	0	0	0	0	0	0	0	0	0	0	0	0	0	Lapatinib,Lapatinib,Neratinib,	Lapatinib,Neratinib
477	TCGA-64-1680-01A-11-2190-20	LUAD	1	1	0	0	-1	0	0	0	0	0	0	0	0	0	0	0	0	0	0	Lapatinib,Lapatinib,Neratinib,	Lapatinib,Neratinib
478	TCGA-44-3918-01A-21-2190-20	LUAD	1	1	-1	0	0	0	0	0	0	0	0	0	0	0	0	0	0	0	0	Lapatinib,Lapatinib,Lapatinib,	Lapatinib
479	TCGA-05-4384-01A-21-2190-20	LUAD	1	1	-1	0	-1	0	0	0	0	0	0	0	0	0	0	0	0	0	0	Lapatinib,Lapatinib,Lapatinib,Neratinib,	Lapatinib,Neratinib
480	TCGA-38-4626-01A-21-2190-20	LUAD	1	1	0	0	-1	0	0	0	0	0	0	0	0	0	0	0	0	0	0	Lapatinib,Lapatinib,Neratinib,	Lapatinib,Neratinib
481	TCGA-49-4506-01A-21-2190-20	LUAD	0	1	1	-1	0	0	0	0	0	0	0	0	0	0	0	0	0	0	0	Lapatinib,Epirubicin,Fulvestrant,	Lapatinib,Epirubicin,Fulvestrant
482	TCGA-05-4402-01A-21-2190-20	LUAD	1	1	-1	0	0	0	0	0	0	0	0	0	0	0	0	0	0	0	0	Lapatinib,Lapatinib,Lapatinib,	Lapatinib
483	TCGA-05-4427-01A-22-2190-20	LUAD	0	1	0	0	0	0	0	0	-1	0	0	0	0	0	0	0	0	0	0	Lapatinib,Gelteritinib,	Lapatinib,Gelteritinib
484	TCGA-50-5068-01A-21-2190-20	LUAD	0	1	0	0	0	0	0	0	0	0	0	0	0	0	0	0	0	0	0	Lapatinib,	Lapatinib
485	TCGA-80-5608-01A-11-2190-20	LUAD	1	1	0	0	-1	0	0	0	0	0	0	0	0	0	0	0	0	0	0	Lapatinib,Lapatinib,Neratinib,	Lapatinib,Neratinib
486	TCGA-55-5899-01A-21-2190-20	LUAD	1	0	0	0	0	0	0	0	0	0	0	0	0	0	0	0	0	0	0	Lapatinib,	Lapatinib
487	TCGA-83-5908-01A-31-2191-20	LUAD	1	1	0	0	0	0	0	0	0	0	0	0	0	0	0	0	0	0	0	Lapatinib,Lapatinib,	Lapatinib
488	TCGA-50-5942-01A-31-2191-20	LUAD	1	1	0	0	-1	0	0	0	0	0	0	0	0	0	0	0	0	0	0	Lapatinib,Lapatinib,Neratinib,	Lapatinib,Neratinib
489	TCGA-64-5774-01A-41-2191-20	LUAD	0	0	0	0	0	0	0	0	0	0	0	0	0	0	0	0	-1	0	0	Tamoxifen,	Tamoxifen
490	TCGA-44-6147-01A-13-2191-20	LUAD	1	1	0	0	-1	0	0	0	0	0	0	0	0	0	0	0	0	0	0	Lapatinib,Lapatinib,Neratinib,	Lapatinib,Neratinib
491	TCGA-75-6211-01A-13-2191-20	LUAD	0	0	0	0	0	-1	0	0	0	0	0	0	0	0	0	0	0	0	0	Erlotinib,	Erlotinib
492	TCGA-50-6592-01A-13-2191-20	LUAD	1	1	0	0	0	0	0	0	0	0	0	0	0	0	0	0	0	0	0	Lapatinib,Lapatinib,	Lapatinib
493	TCGA-49-6742-01A-13-2191-20	LUAD	1	1	0	0	-1	0	0	0	0	0	0	0	0	0	0	0	0	0	0	Lapatinib,Lapatinib,Neratinib,	Lapatinib,Neratinib
494	TCGA-91-6829-01A-23-2191-20	LUAD	1	0	0	0	0	0	0	0	0	0	0	0	0	0	0	0	0	0	0	Lapatinib,	Lapatinib
495	TCGA-91-6849-01A-13-2191-20	LUAD	1	1	0	0	-1	0	0	0	0	0	0	0	0	0	0	0	0	0	0	Lapatinib,Lapatinib,Neratinib,	Lapatinib,Neratinib
496	TCGA-55-6971-01A-13-2191-20	LUAD	0	0	0	0	0	0	0	0	0	0	0	0	0	0	0	0	0	0	0
497	TCGA-50-5930-01A-31-2191-20	LUAD	0	1	1	0	0	0	0	0	0	0	0	0	0	0	0	0	0	0	0	Lapatinib,Epirubicin,	Lapatinib,Epirubicin
498	TCGA-64-5778-01A-41-2191-20	LUAD	0	1	0	0	-1	0	0	0	0	0	0	0	0	0	0	0	0	0	0	Lapatinib,Neratinib,	Lapatinib,Neratinib
499	TCGA-64-5815-01A-41-2191-20	LUAD	1	0	0	0	0	0	0	0	0	0	0	0	0	0	0	0	0	0	0	Lapatinib,	Lapatinib
500	TCGA-75-6212-01A-13-2191-20	LUAD	0	1	0	0	0	0	0	0	0	1	-1	-1	0	0	0	0	0	0	0	Lapatinib,Crizotinib,Crizotinib,Crizotinib,	Lapatinib,Crizotinib
501	TCGA-50-6593-01A-13-2191-20	LUAD	0	1	-1	0	0	0	0	0	0	0	0	0	0	0	0	0	0	0	0	Lapatinib,Lapatinib,	Lapatinib
502	TCGA-44-6774-01A-23-2191-20	LUAD	1	1	1	0	0	0	1	0	0	0	0	0	0	0	0	0	0	0	0	Lapatinib,Lapatinib,Epirubicin,Dasatinib,	Lapatinib,Epirubicin,Dasatinib
503	TCGA-91-6830-01A-13-2191-20	LUAD	1	1	0	0	0	0	0	0	0	0	0	0	0	0	0	0	0	0	0	Lapatinib,Lapatinib,	Lapatinib
504	TCGA-86-6851-01A-13-2191-20	LUAD	0	0	0	1	0	0	0	0	0	0	0	0	0	0	0	0	0	0	0	Bendamustine,	Bendamustine
505	TCGA-55-6978-01A-13-2191-20	LUAD	0	0	0	0	0	-1	0	0	-1	0	0	0	0	0	0	0	0	0	0	Erlotinib,Gelteritinib,	Erlotinib,Gelteritinib
506	TCGA-50-5931-01A-31-2191-20	LUAD	0	0	0	0	0	0	0	0	0	0	0	0	0	0	0	0	0	0	0
507	TCGA-05-5715-01A-41-2191-20	LUAD	1	0	1	0	0	0	0	0	0	0	0	0	1	0	0	0	0	0	0	Lapatinib,Epirubicin,Cabozantinib	Lapatinib,Epirubicin,Cabozantinib
508	TCGA-44-5645-01A-41-2191-20	LUAD	1	1	0	0	-1	0	0	0	0	0	0	0	0	0	0	0	0	0	0	Lapatinib,Lapatinib,Neratinib,	Lapatinib,Neratinib
509	TCGA-67-6215-01A-13-2191-20	LUAD	0	1	0	0	0	0	0	0	0	0	0	0	0	0	0	0	0	0	0	Lapatinib,	Lapatinib
510	TCGA-75-6205-01A-13-2191-20	LUAD	0	1	0	1	0	0	-1	-1	0	0	0	0	0	0	0	0	0	0	0	Lapatinib,Bendamustine,Erlotinib,Ifosfamide,	Lapatinib,Bendamustine,Ifosfamide
511	TCGA-50-6594-01A-13-2191-20	LUAD	1	1	0	0	0	0	0	0	0	0	0	0	0	0	0	0	0	0	0	Lapatinib,Lapatinib,	Lapatinib
512	TCGA-44-6775-01A-13-2191-20	LUAD	1	1	0	0	-1	0	0	0	0	0	0	0	0	0	0	0	0	0	0	Lapatinib,Lapatinib,Neratinib,	Lapatinib,Neratinib
513	TCGA-91-6831-01A-13-2191-20	LUAD	0	1	0	0	0	0	0	-1	0	0	0	0	0	0	0	0	0	0	0	Lapatinib,Ifosfamide,	Lapatinib,Ifosfamide
514	TCGA-55-6969-01A-13-2191-20	LUAD	0	0	0	0	-1	0	0	0	0	0	0	0	0	0	0	0	0	0	0	Neratinib,	Neratinib
515	TCGA-55-6970-01A-13-2191-20	LUAD	1	1	0	0	-1	0	0	0	0	0	0	-1	0	0	0	0	0	0	0	Lapatinib,Lapatinib,Neratinib,Crizotinib,	Lapatinib,Neratinib,Crizotinib
516	TCGA-50-5932-01A-31-2191-20	LUAD	1	1	0	0	-1	0	-1	0	0	0	0	0	0	0	0	0	0	0	0	Lapatinib,Lapatinib,Neratinib,Erlotinib,	Lapatinib,Neratinib
517	TCGA-44-5644-01A-41-2191-20	LUAD	1	1	0	0	0	0	0	0	0	0	0	0	0	0	0	0	0	0	0	Lapatinib,Lapatinib,	Lapatinib
518	TCGA-50-5946-01A-13-2191-20	LUAD	0	1	0	0	0	0	0	0	0	0	0	0	0	0	0	0	0	0	0	Lapatinib,	Lapatinib
519	TCGA-67-6216-01A-13-2191-20	LUAD	1	0	0	1	0	0	0	0	0	0	0	0	0	0	0	0	0	0	0	Lapatinib,Bendamustine,	Lapatinib,Bendamustine
520	TCGA-75-6206-01A-13-2191-20	LUAD	0	1	0	0	-1	0	0	0	0	0	0	0	0	0	0	0	0	0	0	Lapatinib,Neratinib,	Lapatinib,Neratinib
521	TCGA-50-6595-01A-23-2191-20	LUAD	1	1	0	0	0	0	0	0	0	0	0	0	0	0	0	0	0	0	0	Lapatinib,Lapatinib,	Lapatinib
522	TCGA-91-6835-01A-13-2191-20	LUAD	1	1	0	0	-1	0	0	0	0	0	-1	-1	0	0	0	0	0	0	0	Lapatinib,Lapatinib,Neratinib,Crizotinib,Crizotinib,	Lapatinib,Neratinib,Crizotinib
523	TCGA-49-6743-01A-13-2191-20	LUAD	1	1	0	1	0	0	0	0	0	0	0	0	0	0	0	0	0	0	0	Lapatinib,Lapatinib,Bendamustine,	Lapatinib,Bendamustine
524	TCGA-55-6982-01A-13-2191-20	LUAD	1	1	0	1	0	0	0	0	0	0	0	0	0	0	0	0	0	0	0	Lapatinib,Lapatinib,Bendamustine,	Lapatinib,Bendamustine
525	TCGA-50-5933-01A-31-2191-20	LUAD	0	0	0	0	0	-1	-1	0	0	0	0	0	0	0	0	0	0	0	0	Erlotinib,Erlotinib,	Erlotinib
526	TCGA-64-5779-01A-41-2191-20	LUAD	0	1	0	0	0	0	0	0	0	0	0	0	0	0	0	0	0	0	0	Lapatinib,	Lapatinib
527	TCGA-50-5944-01A-13-2191-20	LUAD	1	1	-1	1	-1	0	0	0	0	0	0	0	0	0	0	0	0	0	0	Lapatinib,Lapatinib,Lapatinib,Bendamustine,Neratinib,	Lapatinib,Bendamustine,Neratinib
528	TCGA-67-6217-01A-13-2191-20	LUAD	1	1	-1	0	0	0	0	0	0	0	0	0	0	0	0	0	0	0	0	Lapatinib,Lapatinib,Lapatinib,	Lapatinib
529	TCGA-86-6562-01A-13-2191-20	LUAD	1	1	-1	0	0	0	0	0	0	0	0	0	0	0	0	0	0	0	0	Lapatinib,Lapatinib,Lapatinib,	Lapatinib
530	TCGA-50-6597-01A-23-2191-20	LUAD	0	1	0	0	0	0	0	0	0	0	0	0	0	0	0	0	0	0	0	Lapatinib,	Lapatinib
531	TCGA-44-6777-01A-13-2191-20	LUAD	1	1	0	0	0	0	0	0	0	0	0	0	0	0	0	0	0	0	0	Lapatinib,Lapatinib,	Lapatinib
532	TCGA-91-6836-01A-23-2191-20	LUAD	1	1	0	0	0	0	0	0	0	0	0	0	0	0	0	0	0	0	0	Lapatinib,Lapatinib,	Lapatinib
533	TCGA-49-6744-01A-13-2191-20	LUAD	1	1	0	0	-1	0	0	0	0	0	0	0	0	0	0	0	0	0	0	Lapatinib,Lapatinib,Neratinib,	Lapatinib,Neratinib
534	TCGA-55-6979-01A-13-2191-20	LUAD	0	1	0	0	0	0	0	0	0	0	0	0	0	0	0	0	0	0	0	Lapatinib,	Lapatinib
535	TCGA-50-5936-01A-31-2191-20	LUAD	0	1	0	1	0	0	0	0	0	0	0	0	0	0	0	0	0	0	0	Lapatinib,Bendamustine,	Lapatinib,Bendamustine
536	TCGA-80-5611-01A-31-2191-20	LUAD	0	0	0	0	0	0	0	0	0	0	0	0	0	0	0	0	0	0	0
537	TCGA-44-6144-01A-13-2191-20	LUAD	0	1	0	0	0	0	0	0	0	0	0	0	0	0	0	0	0	0	0	Lapatinib,	Lapatinib
538	TCGA-38-6178-01A-13-2191-20	LUAD	1	1	-1	0	0	0	0	0	0	0	0	0	0	0	0	0	0	0	0	Lapatinib,Lapatinib,Lapatinib,	Lapatinib
539	TCGA-55-6543-01A-13-2191-20	LUAD	1	1	0	0	-1	0	0	0	0	0	0	0	0	0	0	0	0	0	0	Lapatinib,Lapatinib,Neratinib,	Lapatinib,Neratinib
540	TCGA-50-6673-01A-13-2191-20	LUAD	1	1	-1	0	0	0	0	0	0	0	0	0	0	0	0	0	0	0	0	Lapatinib,Lapatinib,Lapatinib,	Lapatinib
541	TCGA-44-6778-01A-13-2191-20	LUAD	1	1	0	0	0	0	0	0	0	0	0	0	0	0	0	0	0	0	0	Lapatinib,Lapatinib,	Lapatinib
542	TCGA-91-6840-01A-13-2191-20	LUAD	0	1	0	1	0	0	0	0	0	0	0	0	0	0	0	0	0	0	0	Lapatinib,Bendamustine,	Lapatinib,Bendamustine
543	TCGA-49-6745-01A-13-2191-20	LUAD	1	1	0	0	0	0	0	0	0	0	0	0	0	0	0	0	0	0	0	Lapatinib,Lapatinib,	Lapatinib
544	TCGA-55-6981-01A-13-2191-20	LUAD	1	1	-1	1	0	0	0	0	0	-1	0	0	0	0	0	0	0	0	0	Lapatinib,Lapatinib,Lapatinib,Bendamustine,Erlotinib,	Lapatinib,Bendamustine
545	TCGA-50-5939-01A-31-2191-20	LUAD	1	0	0	0	0	0	0	0	0	0	0	0	0	0	0	0	0	0	0	Lapatinib,	Lapatinib
546	TCGA-44-5643-01A-41-2191-20	LUAD	0	0	0	0	0	-1	0	0	0	0	0	0	0	0	0	0	0	0	0	Erlotinib,	Erlotinib
547	TCGA-44-6145-01A-13-2191-20	LUAD	0	1	0	0	0	0	0	0	0	0	0	0	0	0	0	0	0	0	0	Lapatinib,	Lapatinib
548	TCGA-75-6203-01A-13-2191-20	LUAD	1	1	0	0	-1	0	0	0	1	1	-1	-1	0	0	0	0	0	0	0	Lapatinib,Lapatinib,Neratinib,Erlotinib,Crizotinib,Crizotinib,Crizotinib,	Lapatinib,Neratinib,Crizotinib
549	TCGA-50-6590-01A-23-2191-20	LUAD	1	0	0	0	0	0	0	0	0	0	0	0	0	0	0	0	0	0	0	Lapatinib,	Lapatinib
550	TCGA-55-6712-01A-13-2191-20	LUAD	0	1	-1	1	0	0	0	0	0	0	0	0	0	0	0	0	0	0	0	Lapatinib,Lapatinib,Bendamustine,	Lapatinib,Bendamustine
551	TCGA-44-6779-01A-13-2191-20	LUAD	0	1	0	0	0	0	0	0	0	0	0	0	0	0	0	0	0	0	0	Lapatinib,	Lapatinib
552	TCGA-91-6847-01A-13-2191-20	LUAD	1	1	-1	0	0	-1	0	0	0	0	0	0	0	0	0	0	0	0	0	Lapatinib,Lapatinib,Lapatinib,Erlotinib,	Lapatinib
553	TCGA-49-6761-01A-13-2191-20	LUAD	1	1	0	0	0	0	0	0	0	0	0	0	0	0	0	0	0	0	0	Lapatinib,Lapatinib,	Lapatinib
554	TCGA-75-7027-01A-13-2191-20	LUAD	0	0	0	0	0	0	0	0	0	0	0	0	0	0	0	0	0	0	0
555	TCGA-50-5941-01A-31-2191-20	LUAD	0	1	0	1	0	0	-1	0	0	0	0	0	0	0	0	0	0	0	0	Lapatinib,Bendamustine,Erlotinib,	Lapatinib,Bendamustine
556	TCGA-64-5781-01A-41-2191-20	LUAD	0	1	0	0	0	0	0	0	0	0	0	0	0	0	0	0	0	0	0	Lapatinib,	Lapatinib
557	TCGA-44-6146-01A-13-2191-20	LUAD	1	1	-1	0	-1	0	0	0	0	0	0	0	0	0	0	0	0	0	0	Lapatinib,Lapatinib,Lapatinib,Neratinib,	Lapatinib,Neratinib
558	TCGA-75-6207-01A-13-2191-20	LUAD	0	1	-1	0	0	0	0	0	0	0	0	0	0	0	0	0	0	0	0	Lapatinib,Lapatinib,	Lapatinib
559	TCGA-50-6591-01A-13-2191-20	LUAD	1	0	-1	0	0	-1	0	0	1	-1	0	0	0	0	0	0	0	0	0	Lapatinib,Lapatinib,Erlotinib,Erlotinib,Erlotinib,	Lapatinib
560	TCGA-71-6725-01A-13-2191-20	LUAD	0	1	0	0	-1	0	0	0	0	0	0	0	0	0	0	0	0	0	0	Lapatinib,Neratinib,	Lapatinib,Neratinib
561	TCGA-91-6828-01A-13-2191-20	LUAD	1	0	0	1	0	0	0	0	0	0	0	0	0	0	0	0	0	0	0	Lapatinib,Bendamustine,	Lapatinib,Bendamustine
562	TCGA-91-6848-01A-13-2191-20	LUAD	1	1	1	0	0	0	0	-1	0	0	0	0	0	0	0	0	0	0	0	Lapatinib,Lapatinib,Epirubicin,Ifosfamide,	Lapatinib,Epirubicin,Ifosfamide
563	TCGA-49-6767-01A-13-2191-20	LUAD	0	1	0	1	0	0	0	0	0	0	0	0	0	0	0	0	0	-1	0	Lapatinib,Bendamustine,Dasatinib,	Lapatinib,Bendamustine,Dasatinib
564	TCGA-75-7030-01A-13-2191-20	LUAD	1	1	0	0	-1	0	0	0	0	1	0	0	0	0	0	0	0	0	0	Lapatinib,Lapatinib,Neratinib,Crizotinib,	Lapatinib,Neratinib,Crizotinib
565	TCGA-75-7031-01A-13-2192-20	LUAD	0	0	0	0	0	0	0	0	0	0	0	0	0	0	0	0	0	0	0
566	TCGA-78-7148-01A-13-2192-20	LUAD	0	1	0	0	0	0	0	0	0	0	0	0	0	0	0	0	0	0	0	Lapatinib,	Lapatinib
567	TCGA-78-7158-01A-13-2192-20	LUAD	0	1	0	0	0	0	0	0	0	0	0	0	0	0	0	0	0	0	0	Lapatinib,	Lapatinib
568	TCGA-93-7348-01A-23-2192-20	LUAD	1	1	1	0	-1	0	0	0	0	0	0	0	0	0	0	0	0	0	0	Lapatinib,Lapatinib,Epirubicin,Neratinib,	Lapatinib,Epirubicin,Neratinib
569	TCGA-78-7536-01A-13-2192-20	LUAD	0	0	0	0	0	-1	0	0	0	0	0	0	0	0	0	0	0	0	0	Erlotinib,	Erlotinib
570	TCGA-53-7624-01A-13-2192-20	LUAD	0	1	0	0	0	-1	0	0	0	0	0	0	0	0	0	0	0	0	0	Lapatinib,Erlotinib,	Lapatinib
571	TCGA-44-7669-01A-23-2192-20	LUAD	1	1	0	0	0	0	1	0	0	0	0	0	0	0	0	0	0	0	0	Lapatinib,Lapatinib,Dasatinib,	Lapatinib,Dasatinib
572	TCGA-44-7672-01A-21-2192-20	LUAD	1	1	1	0	-1	0	0	0	0	0	0	0	0	0	0	0	0	0	0	Lapatinib,Lapatinib,Epirubicin,Neratinib,	Lapatinib,Epirubicin,Neratinib
573	TCGA-55-7911-01A-13-2192-20	LUAD	1	1	-1	0	0	0	0	0	0	0	0	0	0	0	0	0	0	0	0	Lapatinib,Lapatinib,Lapatinib,	Lapatinib
574	TCGA-95-7947-01A-13-2192-20	LUAD	1	1	0	0	-1	0	0	0	0	0	0	0	0	0	0	0	0	0	0	Lapatinib,Lapatinib,Neratinib,	Lapatinib,Neratinib
575	TCGA-95-7039-01A-13-2192-20	LUAD	0	1	0	0	0	0	0	0	0	0	0	0	0	0	0	0	0	0	0	Lapatinib,	Lapatinib
576	TCGA-78-7149-01A-13-2192-20	LUAD	0	1	0	0	-1	0	0	0	0	0	0	1	0	0	0	0	0	0	0	Lapatinib,Neratinib,Capecitabine,	Lapatinib,Neratinib,Capecitabine
577	TCGA-78-7159-01A-13-2192-20	LUAD	0	0	1	0	0	0	1	0	0	0	0	0	0	0	0	0	0	0	0	Epirubicin,Dasatinib,	Epirubicin,Dasatinib
578	TCGA-99-7458-01A-13-2192-20	LUAD	1	1	0	0	-1	0	0	1	0	0	-1	0	0	0	0	0	0	0	0	Lapatinib,Lapatinib,Neratinib,Afatinib,Crizotinib,	Afatinib,Neratinib,Crizotinib
579	TCGA-78-7537-01A-13-2192-20	LUAD	0	1	0	0	-1	0	0	0	0	0	0	0	0	0	0	0	0	0	0	Lapatinib,Neratinib,	Lapatinib,Neratinib
580	TCGA-53-7626-01A-23-2192-20	LUAD	1	1	1	0	-1	0	0	0	0	0	0	0	0	0	0	0	0	0	0	Lapatinib,Lapatinib,Epirubicin,Neratinib,	Lapatinib,Epirubicin,Neratinib
581	TCGA-55-7728-01A-13-2192-20	LUAD	1	1	0	0	-1	0	0	0	0	0	0	0	0	0	0	0	0	0	0	Lapatinib,Lapatinib,Neratinib,	Lapatinib,Neratinib
582	TCGA-69-7760-01A-21-2192-20	LUAD	1	1	0	0	0	0	0	0	0	0	0	0	0	0	0	-1	0	0	0	Lapatinib,Lapatinib,Neratinib,	Lapatinib,Neratinib
583	TCGA-55-7910-01A-13-2192-20	LUAD	1	1	0	0	-1	0	1	0	0	0	0	0	0	0	0	0	0	0	0	Lapatinib,Lapatinib,Neratinib,Dasatinib,	Lapatinib,Neratinib,Dasatinib
584	TCGA-95-7948-01A-13-2192-20	LUAD	1	1	-1	0	0	0	0	0	0	0	0	0	0	0	0	0	0	0	0	Lapatinib,Lapatinib,Lapatinib,	Lapatinib
585	TCGA-95-7043-01A-13-2192-20	LUAD	0	1	0	0	0	0	1	0	0	0	0	0	0	0	0	0	0	0	0	Lapatinib,Dasatinib,	Lapatinib,Dasatinib
586	TCGA-78-7150-01A-23-2192-20	LUAD	0	1	0	0	0	0	0	0	0	0	0	0	0	0	0	0	0	0	0	Lapatinib,	Lapatinib
587	TCGA-78-7160-01A-13-2192-20	LUAD	0	1	1	0	-1	0	0	0	0	0	0	0	0	0	0	0	0	0	0	Lapatinib,Epirubicin,Neratinib,	Lapatinib,Epirubicin,Neratinib
588	TCGA-73-7498-01A-23-2192-20	LUAD	1	1	0	0	-1	0	0	0	0	0	0	0	0	0	0	0	0	0	0	Lapatinib,Lapatinib,Neratinib,	Lapatinib,Neratinib
589	TCGA-78-7539-01A-13-2192-20	LUAD	1	1	0	0	0	0	0	0	-1	0	0	0	0	0	0	0	0	0	0	Lapatinib,Lapatinib,Gelteritinib,	Lapatinib,Gelteritinib
590	TCGA-78-7633-01A-13-2192-20	LUAD	1	1	0	0	-1	0	1	0	0	0	0	0	0	0	0	0	0	0	0	Lapatinib,Lapatinib,Neratinib,Dasatinib,	Lapatinib,Neratinib,Dasatinib
591	TCGA-86-7711-01A-13-2192-20	LUAD	1	1	1	-1	0	0	1	0	0	0	0	0	0	0	0	0	0	0	0	Lapatinib,Lapatinib,Epirubicin,Fulvestrant,Dasatinib,	Lapatinib,Epirubicin,Fulvestrant,Dasatinib
592	TCGA-69-7761-01A-31-2192-20	LUAD	1	1	0	0	-1	0	0	0	0	0	0	0	0	0	0	0	0	0	0	Lapatinib,Lapatinib,Neratinib,	Lapatinib,Neratinib
593	TCGA-97-7937-01A-13-2192-20	LUAD	1	1	0	0	-1	0	0	0	0	1	-1	0	0	0	0	0	0	0	0	Lapatinib,Lapatinib,Neratinib,Crizotinib,Crizotinib,	Lapatinib,Neratinib,Crizotinib
594	TCGA-86-7955-01A-21-2192-20	LUAD	1	1	0	0	0	-1	0	0	0	0	0	0	0	0	0	0	0	0	0	Lapatinib,Lapatinib,Erlotinib,	Lapatinib
595	TCGA-50-7109-01A-13-2192-20	LUAD	1	1	1	0	-1	0	1	0	0	0	0	0	0	0	0	0	0	0	0	Lapatinib,Lapatinib,Epirubicin,Neratinib,Dasatinib,	Lapatinib,Epirubicin,Neratinib,Dasatinib
596	TCGA-78-7152-01A-13-2192-20	LUAD	0	1	0	0	-1	0	0	0	0	1	0	0	0	0	0	0	0	0	0	Lapatinib,Neratinib,Crizotinib,	Lapatinib,Neratinib,Crizotinib
597	TCGA-78-7161-01A-13-2192-20	LUAD	0	1	0	0	-1	0	1	0	0	0	0	0	0	0	0	0	0	0	0	Lapatinib,Neratinib,Dasatinib,	Lapatinib,Neratinib,Dasatinib
598	TCGA-73-7499-01A-13-2192-20	LUAD	1	1	0	0	-1	0	0	0	0	0	0	0	0	0	0	0	0	0	0	Lapatinib,Lapatinib,Neratinib,	Lapatinib,Neratinib
599	TCGA-78-7540-01A-13-2192-20	LUAD	0	1	0	0	-1	0	0	0	0	0	0	1	0	0	0	0	0	0	0	Lapatinib,Neratinib,Capecitabine,	Lapatinib,Neratinib,Capecitabine
600	TCGA-44-7659-01A-13-2192-20	LUAD	1	1	0	0	-1	0	0	0	0	0	0	0	0	0	0	0	0	0	0	Lapatinib,Lapatinib,Neratinib,	Lapatinib,Neratinib
601	TCGA-86-7713-01A-13-2192-20	LUAD	1	1	0	0	0	0	1	0	0	0	0	0	0	0	0	0	0	0	0	Lapatinib,Lapatinib,Dasatinib,	Lapatinib,Dasatinib
602	TCGA-91-7771-01A-13-2192-20	LUAD	1	1	0	0	-1	0	0	1	0	1	-1	0	0	0	0	0	0	0	0	Lapatinib,Lapatinib,Neratinib,Afatinib,Crizotinib,Crizotinib,	Afatinib,Neratinib,Crizotinib
603	TCGA-97-7938-01A-13-2192-20	LUAD	1	1	0	0	-1	0	0	0	0	0	0	0	0	0	0	0	0	0	0	Lapatinib,Lapatinib,Neratinib,	Lapatinib,Neratinib
604	TCGA-97-7546-01A-13-2192-20	LUAD	1	1	0	0	-1	0	0	0	0	0	0	0	0	0	0	0	0	0	0	Lapatinib,Lapatinib,Neratinib,	Lapatinib,Neratinib
605	TCGA-78-7143-01A-13-2192-20	LUAD	0	1	0	0	0	0	0	0	0	0	0	0	0	0	0	0	0	0	0	Lapatinib,	Lapatinib
606	TCGA-78-7153-01A-13-2192-20	LUAD	0	1	0	0	0	0	0	0	0	0	0	0	0	0	0	0	0	0	0	Lapatinib,	Lapatinib
607	TCGA-78-7162-01A-23-2192-20	LUAD	1	1	0	0	-1	0	0	0	0	0	0	0	0	0	0	0	0	0	0	Lapatinib,Lapatinib,Neratinib,	Lapatinib,Neratinib
608	TCGA-97-7552-01A-13-2192-20	LUAD	0	1	0	0	-1	0	0	0	0	0	0	0	0	0	0	0	0	0	0	Lapatinib,Neratinib,	Lapatinib,Neratinib
609	TCGA-78-7542-01A-23-2192-20	LUAD	1	1	1	-1	0	-1	0	0	0	0	0	0	0	0	0	0	0	0	0	Lapatinib,Lapatinib,Epirubicin,Fulvestrant,Erlotinib,	Lapatinib,Epirubicin,Fulvestrant
610	TCGA-44-7660-01A-13-2192-20	LUAD	1	1	0	0	0	0	0	0	0	0	0	0	0	0	0	0	0	0	0	Lapatinib,Lapatinib,	Lapatinib
611	TCGA-69-7763-01A-13-2192-20	LUAD	1	1	0	0	-1	0	0	0	0	0	0	0	0	0	0	0	0	0	0	Lapatinib,Lapatinib,Neratinib,	Lapatinib,Neratinib
612	TCGA-69-7764-01A-13-2192-20	LUAD	1	1	0	0	-1	0	0	0	0	0	0	0	0	0	0	0	0	0	0	Lapatinib,Lapatinib,Neratinib,	Lapatinib,Neratinib
613	TCGA-97-7941-01A-13-2192-20	LUAD	1	1	0	0	-1	0	0	0	0	0	-1	0	0	0	0	0	0	0	0	Lapatinib,Lapatinib,Neratinib,Crizotinib,	Lapatinib,Neratinib,Crizotinib
614	TCGA-75-6214-01A-23-2192-20	LUAD	1	1	0	0	0	0	0	0	0	0	0	0	0	0	0	0	0	0	0	Lapatinib,Lapatinib,	Lapatinib
615	TCGA-78-7145-01A-13-2192-20	LUAD	1	1	0	0	0	0	0	0	0	0	0	0	0	0	0	0	0	0	0	Lapatinib,Lapatinib,	Lapatinib
616	TCGA-78-7154-01A-13-2192-20	LUAD	0	1	0	0	0	-1	0	0	0	0	-1	0	0	0	0	0	0	0	0	Lapatinib,Erlotinib,Crizotinib,	Lapatinib,Crizotinib
617	TCGA-78-7163-01A-23-2192-20	LUAD	1	1	0	0	-1	0	0	0	0	0	1	0	0	0	0	0	0	0	0	Lapatinib,Lapatinib,Neratinib,Capecitabine,	Lapatinib,Neratinib,Capecitabine
618	TCGA-97-7554-01A-13-2192-20	LUAD	1	1	0	0	-1	0	0	0	0	0	0	0	0	0	0	0	0	0	0	Lapatinib,Lapatinib,Neratinib,	Lapatinib,Neratinib
619	TCGA-55-7573-01A-11-2192-20	LUAD	1	1	0	1	-1	0	0	1	0	1	-1	0	0	0	0	0	0	0	0	Lapatinib,Lapatinib,Bendamustine,Neratinib,Afatinib,Crizotinib,Crizotinib,	Afatinib,Bendamustine,Neratinib,Crizotinib
620	TCGA-44-7661-01A-13-2192-20	LUAD	1	1	0	0	0	0	0	0	0	0	0	0	0	0	0	0	0	0	0	Lapatinib,Lapatinib,	Lapatinib
621	TCGA-86-7701-01A-13-2192-20	LUAD	0	0	1	0	0	0	0	0	0	0	0	0	0	0	0	0	0	0	0	Epirubicin,	Epirubicin
622	TCGA-86-7953-01A-13-2192-20	LUAD	1	0	1	0	0	0	1	0	-1	0	0	0	0	0	0	0	0	0	0	Lapatinib,Epirubicin,Dasatinib,Gelteritinib,	Lapatinib,Epirubicin,Dasatinib,Gelteritinib
623	TCGA-78-7146-01A-13-2192-20	LUAD	0	1	0	0	0	0	0	0	0	0	0	0	0	0	0	0	0	0	0	Lapatinib,	Lapatinib
624	TCGA-78-7155-01A-13-2192-20	LUAD	0	0	0	0	0	-1	1	0	0	0	0	0	0	0	0	0	0	0	0	Erlotinib,Dasatinib,	Erlotinib,Dasatinib
625	TCGA-78-7166-01A-23-2192-20	LUAD	1	1	1	-1	-1	0	0	0	0	0	0	0	0	0	0	0	0	0	0	Lapatinib,Lapatinib,Epirubicin,Fulvestrant,Neratinib,	Lapatinib,Epirubicin,Fulvestrant,Neratinib
626	TCGA-97-7553-01A-23-2192-20	LUAD	1	1	1	0	-1	0	0	0	0	0	0	0	0	0	0	0	0	0	0	Lapatinib,Lapatinib,Epirubicin,Neratinib,	Lapatinib,Epirubicin,Neratinib
627	TCGA-55-7574-01A-11-2192-20	LUAD	1	1	1	0	-1	0	0	0	0	0	0	0	0	0	0	0	0	0	0	Lapatinib,Lapatinib,Epirubicin,Neratinib,	Lapatinib,Epirubicin,Neratinib
628	TCGA-44-7662-01A-13-2192-20	LUAD	1	1	1	-1	0	0	0	0	0	0	0	0	0	0	0	0	0	0	0	Lapatinib,Lapatinib,Epirubicin,Fulvestrant,	Lapatinib,Epirubicin,Fulvestrant
629	TCGA-44-7670-01A-11-2192-20	LUAD	0	1	1	0	-1	0	1	0	0	0	0	0	0	0	0	0	0	0	0	Lapatinib,Epirubicin,Neratinib,Dasatinib,	Lapatinib,Epirubicin,Neratinib,Dasatinib
630	TCGA-53-7813-01A-13-2192-20	LUAD	1	1	1	0	-1	0	1	0	0	0	0	0	0	0	0	0	0	0	0	Lapatinib,Lapatinib,Epirubicin,Neratinib,Dasatinib,	Lapatinib,Epirubicin,Neratinib,Dasatinib
631	TCGA-86-7954-01A-13-2192-20	LUAD	1	1	0	0	0	0	0	0	0	0	0	0	0	0	0	0	0	0	0	Lapatinib,Lapatinib,	Lapatinib
632	TCGA-78-7147-01A-13-2192-20	LUAD	0	1	0	0	-1	0	0	0	0	0	0	0	0	0	0	0	0	0	0	Lapatinib,Neratinib,	Lapatinib,Neratinib
633	TCGA-78-7156-01A-13-2192-20	LUAD	0	1	0	0	-1	0	0	0	0	0	0	0	0	0	0	0	0	0	0	Lapatinib,Neratinib,	Lapatinib,Neratinib
634	TCGA-78-7167-01A-13-2192-20	LUAD	0	1	0	0	0	0	0	0	0	0	0	0	0	0	0	0	0	0	0	Lapatinib,	Lapatinib
635	TCGA-78-7535-01A-13-2192-20	LUAD	0	0	0	0	0	0	0	0	0	0	0	0	0	0	0	0	0	0	0
636	TCGA-95-7567-01A-13-2192-20	LUAD	0	1	0	0	0	0	0	0	0	0	0	0	0	0	0	0	0	0	0	Lapatinib,	Lapatinib
637	TCGA-44-7667-01A-23-2192-20	LUAD	1	1	1	-1	0	0	0	0	0	0	0	0	0	0	0	0	0	0	0	Lapatinib,Lapatinib,Epirubicin,Fulvestrant,	Lapatinib,Epirubicin,Fulvestrant
638	TCGA-44-7671-01A-21-2192-20	LUAD	1	1	0	0	-1	0	0	0	0	0	0	0	0	0	0	0	0	0	0	Lapatinib,Lapatinib,Neratinib,	Lapatinib,Neratinib
639	TCGA-55-7815-01A-13-2192-20	LUAD	0	1	0	0	-1	0	0	0	0	0	0	0	0	0	0	0	0	0	0	Lapatinib,Neratinib,	Lapatinib,Neratinib
640	TCGA-95-7944-01A-12-2192-20	LUAD	1	1	0	0	-1	0	0	0	0	0	0	0	0	0	0	0	0	0	0	Lapatinib,Lapatinib,Neratinib,	Lapatinib,Neratinib
641	TCGA-21-1076-01A-41-2193-20	LUSC	0	1	0	0	0	0	0	-1	0	0	0	0	0	0	0	0	0	0	0	Lapatinib,Ifosfamide,	Lapatinib,Ifosfamide
642	TCGA-21-1080-01A-21-2193-20	LUSC	0	1	0	0	0	0	0	0	0	0	0	0	0	0	0	0	0	0	0	Lapatinib,	Lapatinib
643	TCGA-34-2608-01A-11-2193-20	LUSC	0	1	0	0	0	0	0	0	0	0	0	0	0	0	0	0	0	0	0	Lapatinib,	Lapatinib
644	TCGA-60-2698-01A-21-2193-20	LUSC	1	1	0	0	0	0	0	0	1	0	0	0	0	0	0	0	0	0	0	Lapatinib,Lapatinib,Erlotinib,	Lapatinib
645	TCGA-60-2712-01A-21-2193-20	LUSC	1	1	0	0	0	0	0	0	0	0	0	0	0	0	0	0	0	0	0	Lapatinib,Lapatinib,	Lapatinib
646	TCGA-60-2725-01A-21-2193-20	LUSC	1	1	0	0	0	0	0	0	0	0	0	0	0	0	0	0	0	0	0	Lapatinib,Lapatinib,	Lapatinib
647	TCGA-66-2768-01A-21-2193-20	LUSC	1	1	1	0	0	0	0	0	0	0	0	0	0	0	0	0	0	0	0	Lapatinib,Lapatinib,Epirubicin,	Lapatinib,Epirubicin
648	TCGA-33-4547-01A-21-2193-20	LUSC	1	1	0	0	0	0	0	0	0	0	0	0	0	0	0	0	0	0	0	Lapatinib,Lapatinib,	Lapatinib
649	TCGA-66-2785-01A-21-2193-20	LUSC	0	1	0	0	0	0	0	0	0	0	0	0	0	0	0	0	0	0	0	Lapatinib,	Lapatinib
650	TCGA-37-3792-01A-21-2193-20	LUSC	0	1	0	0	0	-1	0	0	0	0	0	0	0	0	0	0	0	-1	0	Lapatinib,Erlotinib,Dasatinib,	Lapatinib,Dasatinib
651	TCGA-22-1011-01A-31-2193-20	LUSC	1	1	0	0	-1	0	-1	0	0	0	0	0	0	0	0	0	0	0	0	Lapatinib,Lapatinib,Neratinib,Erlotinib,	Lapatinib,Neratinib
652	TCGA-21-1081-01A-21-2193-20	LUSC	0	1	0	0	1	0	0	0	0	0	0	0	0	0	0	0	0	0	0	Lapatinib,Erlotinib,	Lapatinib
653	TCGA-34-2609-01A-21-2193-20	LUSC	0	1	0	0	0	0	0	0	0	0	0	0	0	0	0	0	0	0	0	Lapatinib,	Lapatinib
654	TCGA-60-2703-01A-21-2193-20	LUSC	1	1	0	-1	1	-1	0	0	0	0	0	0	0	0	0	0	0	0	0	Lapatinib,Lapatinib,Fulvestrant,Erlotinib,Erlotinib,	Lapatinib,Fulvestrant
655	TCGA-60-2713-01A-21-2193-20	LUSC	1	1	0	0	0	0	0	0	0	0	0	0	0	0	0	0	0	0	0	Lapatinib,Lapatinib,	Lapatinib
656	TCGA-60-2726-01A-21-2193-20	LUSC	0	0	0	0	0	0	0	0	0	0	0	0	0	0	0	0	0	0	0
657	TCGA-66-2770-01A-21-2193-20	LUSC	1	1	-1	1	0	0	0	0	0	0	0	-1	0	0	0	0	0	0	0	Lapatinib,Lapatinib,Lapatinib,Bendamustine,Crizotinib,	Lapatinib,Bendamustine,Crizotinib
658	TCGA-33-4566-01A-21-2193-20	LUSC	0	1	0	0	1	0	0	0	0	0	0	0	0	0	0	0	0	0	0	Lapatinib,Erlotinib,	Lapatinib
659	TCGA-66-2788-01A-21-2193-20	LUSC	1	1	1	-1	0	0	0	0	0	0	0	0	0	0	0	0	0	0	0	Lapatinib,Lapatinib,Epirubicin,Fulvestrant,	Lapatinib,Epirubicin,Fulvestrant
660	TCGA-37-4141-01A-11-2193-20	LUSC	0	1	0	1	0	-1	0	0	0	0	0	0	0	0	0	0	0	0	0	Lapatinib,Bendamustine,Erlotinib,	Lapatinib,Bendamustine
661	TCGA-21-1070-01A-21-2193-20	LUSC	0	1	1	0	0	0	0	0	0	0	0	0	0	0	0	0	0	0	0	Lapatinib,Epirubicin,	Lapatinib,Epirubicin
662	TCGA-21-1082-01A-21-2193-20	LUSC	0	1	0	0	0	0	0	0	0	0	0	0	0	0	0	0	0	0	0	Lapatinib,	Lapatinib
663	TCGA-34-2605-01A-21-2193-20	LUSC	0	1	0	0	0	0	0	-1	1	0	0	0	0	0	0	0	0	0	0	Lapatinib,Ifosfamide,Erlotinib,	Lapatinib,Ifosfamide
664	TCGA-60-2704-01A-21-2193-20	LUSC	1	1	0	0	0	0	0	0	0	0	0	0	0	0	0	0	0	0	0	Lapatinib,Lapatinib,	Lapatinib
665	TCGA-60-2714-01A-21-2193-20	LUSC	0	1	-1	0	0	0	0	0	0	1	0	0	0	0	0	0	0	0	0	Lapatinib,Lapatinib,Crizotinib,	Lapatinib,Crizotinib
666	TCGA-66-2727-01A-21-2193-20	LUSC	0	1	0	0	0	0	0	0	0	0	0	0	0	0	0	0	0	0	0	Lapatinib,	Lapatinib
667	TCGA-66-2773-01A-21-2193-20	LUSC	0	1	0	0	0	0	0	0	0	0	0	0	0	0	0	0	0	0	0	Lapatinib,	Lapatinib
668	TCGA-33-4582-01A-21-2193-20	LUSC	0	0	-1	1	1	-1	0	0	0	0	0	0	0	0	0	0	0	0	0	Lapatinib,Bendamustine,Erlotinib,Erlotinib,	Lapatinib,Bendamustine
669	TCGA-66-2790-01A-21-2193-20	LUSC	1	1	0	0	0	0	0	0	0	0	0	0	0	0	0	0	0	0	0	Lapatinib,Lapatinib,	Lapatinib
670	TCGA-37-4129-01A-21-2193-20	LUSC	1	0	-1	0	-1	0	0	0	0	0	0	0	0	0	0	0	0	0	0	Lapatinib,Lapatinib,Neratinib,	Lapatinib,Neratinib
671	TCGA-21-1071-01A-21-2193-20	LUSC	1	1	1	-1	0	0	0	0	0	0	0	0	0	0	0	0	0	0	0	Lapatinib,Lapatinib,Epirubicin,Fulvestrant,	Lapatinib,Epirubicin,Fulvestrant
672	TCGA-21-1083-01A-21-2193-20	LUSC	0	0	0	1	0	0	0	0	0	0	0	0	-1	0	0	0	0	0	0	Bendamustine,Sorafenib,	Bendamustine,Sorafenib
673	TCGA-43-2578-01A-21-2193-20	LUSC	0	0	-1	1	1	0	1	-1	0	0	0	0	0	0	0	0	0	0	0	Lapatinib,Bendamustine,Erlotinib,Dasatinib,Ifosfamide,	Lapatinib,Bendamustine,Dasatinib,Ifosfamide
674	TCGA-60-2706-01A-21-2193-20	LUSC	0	1	0	1	0	0	0	0	0	0	0	0	0	0	0	0	0	0	0	Lapatinib,Bendamustine,	Lapatinib,Bendamustine
675	TCGA-60-2716-01A-21-2193-20	LUSC	0	1	-1	0	0	0	0	0	0	0	0	1	0	0	0	0	0	0	0	Lapatinib,Lapatinib,Capecitabine,	Lapatinib,Capecitabine
676	TCGA-66-2758-01A-11-2193-20	LUSC	0	1	0	0	0	0	0	0	0	0	0	0	0	0	0	0	0	0	0	Lapatinib,	Lapatinib
677	TCGA-66-2777-01A-21-2193-20	LUSC	1	1	-1	1	0	0	0	0	0	0	0	0	0	0	0	0	0	0	0	Lapatinib,Lapatinib,Lapatinib,Bendamustine,	Lapatinib,Bendamustine
678	TCGA-33-4586-01A-21-2193-20	LUSC	1	1	0	0	1	0	0	-1	0	0	0	0	0	0	0	0	0	0	0	Lapatinib,Lapatinib,Erlotinib,Ifosfamide,	Lapatinib,Ifosfamide
679	TCGA-66-2791-01A-21-2193-20	LUSC	1	1	0	0	0	0	0	0	0	0	1	0	0	0	1	0	0	0	0	Lapatinib,Lapatinib,Capecitabine,Capecitabine,	Lapatinib,Capecitabine
680	TCGA-37-4133-01A-21-2193-20	LUSC	0	1	0	0	0	0	0	-1	0	0	0	0	0	0	0	0	0	0	0	Lapatinib,Ifosfamide,	Lapatinib,Ifosfamide
681	TCGA-21-1072-01A-21-2193-20	LUSC	1	1	0	0	1	0	0	0	0	0	0	0	0	0	0	0	0	0	0	Lapatinib,Lapatinib,Erlotinib,	Lapatinib
682	TCGA-22-0940-01A-21-2193-20	LUSC	1	1	1	0	0	0	0	0	0	0	0	0	0	0	0	0	0	0	0	Lapatinib,Lapatinib,Epirubicin,	Lapatinib,Epirubicin
683	TCGA-43-2581-01A-21-2193-20	LUSC	1	0	0	1	0	0	0	0	0	0	0	0	0	0	0	0	0	0	0	Lapatinib,Bendamustine,	Lapatinib,Bendamustine
684	TCGA-60-2708-01A-21-2193-20	LUSC	0	1	0	1	1	0	0	-1	1	0	0	0	0	0	0	0	0	0	0	Lapatinib,Bendamustine,Erlotinib,Ifosfamide,Erlotinib,	Lapatinib,Bendamustine,Ifosfamide
685	TCGA-60-2719-01A-21-2193-20	LUSC	0	1	-1	0	0	0	0	0	0	0	0	0	0	0	0	0	0	0	0	Lapatinib,Lapatinib,	Lapatinib
686	TCGA-66-2769-01A-11-2193-20	LUSC	1	0	0	0	0	0	0	0	0	0	0	0	0	0	0	0	0	0	0	Lapatinib,	Lapatinib
687	TCGA-66-2781-01A-21-2193-20	LUSC	1	1	1	0	0	0	1	0	0	0	0	0	0	0	0	0	0	0	0	Lapatinib,Lapatinib,Epirubicin,Dasatinib,	Lapatinib,Epirubicin,Dasatinib
688	TCGA-33-4589-01A-21-2193-20	LUSC	1	1	0	0	1	0	0	0	0	0	0	0	0	0	0	0	0	0	0	Lapatinib,Lapatinib,Erlotinib,	Lapatinib
689	TCGA-66-2794-01A-21-2193-20	LUSC	0	1	0	0	0	-1	0	0	0	0	0	0	0	0	0	0	0	0	0	Lapatinib,Erlotinib,	Lapatinib
690	TCGA-37-4135-01A-21-2193-20	LUSC	0	1	0	0	0	-1	0	-1	0	0	0	0	0	0	0	0	0	0	0	Lapatinib,Erlotinib,Ifosfamide,	Lapatinib,Ifosfamide
691	TCGA-21-1075-01A-21-2193-20	LUSC	0	1	0	0	1	0	0	-1	1	0	0	0	0	0	0	0	0	0	0	Lapatinib,Erlotinib,Ifosfamide,Erlotinib,	Lapatinib,Ifosfamide
692	TCGA-22-1000-01A-21-2193-20	LUSC	1	1	0	0	0	0	0	-1	0	0	0	0	0	0	0	0	0	0	0	Lapatinib,Lapatinib,Ifosfamide,	Lapatinib,Ifosfamide
693	TCGA-60-2695-01A-21-2193-20	LUSC	0	1	0	0	0	0	0	0	0	0	0	0	0	0	0	0	0	0	0	Lapatinib,	Lapatinib
694	TCGA-60-2709-01A-22-2193-20	LUSC	0	0	0	1	0	0	-1	-1	0	0	0	0	0	0	0	0	0	0	0	Bendamustine,Erlotinib,Ifosfamide,	Bendamustine,Erlotinib,Ifosfamide
695	TCGA-60-2720-01A-21-2193-20	LUSC	0	1	0	0	0	0	0	0	0	0	0	0	0	0	0	0	0	0	0	Lapatinib,	Lapatinib
696	TCGA-66-2778-01A-11-2193-20	LUSC	1	1	1	-1	0	0	0	0	0	0	0	0	0	0	0	0	0	0	0	Lapatinib,Lapatinib,Epirubicin,Fulvestrant,	Lapatinib,Epirubicin,Fulvestrant
697	TCGA-66-2737-01A-41-2193-20	LUSC	1	1	0	0	0	0	0	0	0	0	0	0	0	0	0	0	0	0	0	Lapatinib,Lapatinib,	Lapatinib
698	TCGA-66-2795-01A-11-2193-20	LUSC	1	1	0	0	0	-1	0	0	0	0	0	0	0	0	0	0	0	0	0	Lapatinib,Lapatinib,Erlotinib,	Lapatinib
699	TCGA-66-2800-01A-21-2193-20	LUSC	1	1	0	0	0	0	0	0	1	0	0	0	0	0	0	0	0	0	0	Lapatinib,Lapatinib,Erlotinib,	Lapatinib
700	TCGA-22-4605-01A-11-2193-20	LUSC	1	1	-1	0	0	0	0	0	0	0	0	0	0	0	0	0	0	0	0	Lapatinib,Lapatinib,Lapatinib,	Lapatinib
701	TCGA-21-1078-01A-21-2193-20	LUSC	0	1	-1	1	0	0	0	0	0	0	0	0	0	0	0	0	0	0	0	Lapatinib,Lapatinib,Bendamustine,	Lapatinib,Bendamustine
702	TCGA-34-2596-01A-21-2193-20	LUSC	1	1	0	0	-1	0	0	0	0	0	0	-1	0	0	0	0	0	0	0	Lapatinib,Lapatinib,Neratinib,Crizotinib,	Lapatinib,Neratinib,Crizotinib
703	TCGA-60-2696-01A-21-2193-20	LUSC	1	1	0	0	0	0	0	0	0	0	0	0	0	0	0	0	0	0	0	Lapatinib,Lapatinib,	Lapatinib
704	TCGA-60-2710-01A-21-2193-20	LUSC	1	1	0	1	0	0	0	0	0	0	0	0	0	0	0	0	0	0	0	Lapatinib,Lapatinib,Bendamustine,	Lapatinib,Bendamustine
705	TCGA-60-2721-01A-21-2193-20	LUSC	0	1	0	0	0	0	0	0	0	0	0	0	0	0	0	0	0	0	0	Lapatinib,	Lapatinib
706	TCGA-66-2766-01A-21-2193-20	LUSC	0	0	-1	1	1	0	0	0	0	0	0	0	0	0	0	0	0	0	0	Lapatinib,Bendamustine,Erlotinib,	Lapatinib,Bendamustine
707	TCGA-18-4721-01A-21-2193-20	LUSC	1	0	0	0	0	0	0	0	0	0	0	0	0	0	0	0	0	0	0	Lapatinib,	Lapatinib
708	TCGA-66-2782-01A-21-2193-20	LUSC	1	1	1	0	0	0	0	0	0	0	0	0	0	0	0	0	0	0	0	Lapatinib,Lapatinib,Epirubicin,	Lapatinib,Epirubicin
709	TCGA-43-3394-01A-21-2193-20	LUSC	1	1	0	0	0	0	0	0	0	0	0	0	0	0	0	0	0	0	0	Lapatinib,Lapatinib,	Lapatinib
710	TCGA-22-4609-01A-11-2193-20	LUSC	1	1	-1	1	0	0	0	0	0	0	0	0	0	0	0	0	0	0	0	Lapatinib,Lapatinib,Lapatinib,Bendamustine,	Lapatinib,Bendamustine
711	TCGA-21-1079-01A-21-2193-20	LUSC	1	1	0	0	1	0	0	0	0	0	0	0	0	0	0	0	0	0	0	Lapatinib,Lapatinib,Erlotinib,	Lapatinib
712	TCGA-34-2604-01A-21-2193-20	LUSC	1	1	0	0	0	0	0	0	0	0	0	0	0	0	0	0	0	0	0	Lapatinib,Lapatinib,	Lapatinib
713	TCGA-60-2697-01A-21-2193-20	LUSC	1	1	1	0	-1	0	0	0	0	0	0	0	0	0	0	0	0	0	0	Lapatinib,Lapatinib,Epirubicin,Neratinib,	Lapatinib,Epirubicin,Neratinib
714	TCGA-60-2711-01A-21-2193-20	LUSC	0	1	0	0	0	0	0	0	0	0	0	0	0	0	0	0	0	0	0	Lapatinib,	Lapatinib
715	TCGA-60-2724-01A-21-2193-20	LUSC	1	1	0	0	0	0	1	0	0	0	0	0	0	0	0	0	0	0	0	Lapatinib,Lapatinib,Dasatinib,	Lapatinib,Dasatinib
716	TCGA-66-2767-01A-21-2193-20	LUSC	1	1	0	0	0	0	0	0	0	0	0	0	0	0	0	0	0	0	0	Lapatinib,Lapatinib,	Lapatinib
717	TCGA-33-4532-01A-21-2193-20	LUSC	0	1	0	0	0	0	0	0	0	0	0	0	0	0	0	0	0	0	0	Lapatinib,	Lapatinib
718	TCGA-66-2783-01A-21-2193-20	LUSC	0	1	-1	0	0	0	1	-1	1	0	0	0	0	0	0	0	0	0	0	Lapatinib,Lapatinib,Dasatinib,Ifosfamide,Erlotinib,	Lapatinib,Dasatinib,Ifosfamide
719	TCGA-22-4591-01A-21-2193-20	LUSC	1	1	0	1	0	0	1	0	0	0	0	0	0	0	0	0	0	0	0	Lapatinib,Lapatinib,Bendamustine,Dasatinib,	Lapatinib,Bendamustine,Dasatinib
720	TCGA-22-4596-01A-21-2194-20	LUSC	1	1	0	0	0	0	0	0	0	0	0	0	0	0	0	0	0	0	0	Lapatinib,Lapatinib,	Lapatinib
721	TCGA-22-5480-01A-21-2194-20	LUSC	0	0	0	0	0	0	0	0	0	0	0	0	0	0	0	0	0	0	0
722	TCGA-39-5024-01A-22-2194-20	LUSC	1	1	0	0	0	0	0	0	0	0	0	0	0	0	0	0	0	0	0	Lapatinib,Lapatinib,	Lapatinib
723	TCGA-39-5037-01A-21-2194-20	LUSC	0	1	0	0	0	0	0	0	0	0	0	0	0	0	0	0	0	0	0	Lapatinib,	Lapatinib
724	TCGA-34-5239-01A-22-2194-20	LUSC	0	1	0	0	0	-1	0	-1	0	0	0	0	0	0	0	0	0	0	0	Lapatinib,Erlotinib,Ifosfamide,	Lapatinib,Ifosfamide
725	TCGA-79-5596-01A-11-2194-20	LUSC	1	1	1	0	-1	0	0	0	0	0	0	0	0	0	0	0	0	0	0	Lapatinib,Lapatinib,Epirubicin,Neratinib,	Lapatinib,Epirubicin,Neratinib
726	TCGA-18-5592-01A-21-2194-20	LUSC	1	1	0	0	0	-1	0	0	0	-1	0	0	0	0	0	0	0	0	0	Lapatinib,Lapatinib,Erlotinib,Erlotinib,	Lapatinib
727	TCGA-46-6025-01A-13-2194-20	LUSC	1	1	0	0	0	0	1	0	0	0	0	0	0	0	0	0	0	0	0	Lapatinib,Lapatinib,Dasatinib,	Lapatinib,Dasatinib
728	TCGA-70-6723-01A-13-2194-20	LUSC	1	1	-1	0	0	-1	0	0	0	0	0	0	0	0	0	0	0	0	0	Lapatinib,Lapatinib,Lapatinib,Erlotinib,	Lapatinib
729	TCGA-85-6798-01A-13-2194-20	LUSC	1	1	0	0	0	0	1	0	0	0	0	0	0	0	0	0	0	0	0	Lapatinib,Lapatinib,Dasatinib,	Lapatinib,Dasatinib
730	TCGA-22-4607-01A-21-2194-20	LUSC	0	1	0	0	0	0	1	0	0	0	0	0	0	0	0	0	0	0	0	Lapatinib,Dasatinib,	Lapatinib,Dasatinib
731	TCGA-22-5482-01A-21-2194-20	LUSC	1	1	0	0	0	0	0	0	0	0	0	0	0	0	0	0	0	0	0	Lapatinib,Lapatinib,	Lapatinib
732	TCGA-39-5027-01A-22-2194-20	LUSC	1	1	0	0	0	-1	0	0	1	0	-1	0	0	0	0	0	0	0	0	Lapatinib,Lapatinib,Erlotinib,Erlotinib,Crizotinib,	Lapatinib,Crizotinib
733	TCGA-39-5040-01A-11-2194-20	LUSC	1	1	-1	0	0	-1	0	0	0	0	0	0	0	0	0	0	0	0	0	Lapatinib,Lapatinib,Lapatinib,Erlotinib,	Lapatinib
734	TCGA-34-5241-01A-21-2194-20	LUSC	1	1	0	0	0	0	0	0	0	0	0	0	0	0	0	0	0	0	0	Lapatinib,Lapatinib,	Lapatinib
735	TCGA-43-5668-01A-21-2194-20	LUSC	1	0	-1	0	0	0	0	0	0	0	0	0	0	0	0	0	0	0	0	Lapatinib,Lapatinib,	Lapatinib
736	TCGA-56-5897-01A-12-2194-20	LUSC	1	1	0	0	0	0	0	0	0	0	0	0	0	0	0	0	0	0	0	Lapatinib,Lapatinib,	Lapatinib
737	TCGA-46-6026-01A-13-2194-20	LUSC	0	1	0	0	0	0	0	0	0	0	0	0	0	0	0	0	0	0	0	Lapatinib,	Lapatinib
738	TCGA-51-6867-01A-13-2194-20	LUSC	1	1	0	0	0	0	1	0	0	0	0	0	0	0	0	0	0	0	0	Lapatinib,Lapatinib,Dasatinib,	Lapatinib,Dasatinib
739	TCGA-22-5471-01A-21-2194-20	LUSC	1	0	1	0	0	0	0	0	0	0	0	0	0	0	0	0	0	0	0	Lapatinib,Epirubicin,	Lapatinib,Epirubicin
740	TCGA-22-5483-01A-21-2194-20	LUSC	0	1	0	0	0	-1	0	0	0	0	0	0	0	0	0	0	0	0	0	Lapatinib,Erlotinib,	Lapatinib
741	TCGA-39-5028-01A-21-2194-20	LUSC	1	1	0	0	0	0	0	0	0	0	0	0	0	0	0	0	0	0	0	Lapatinib,Lapatinib,	Lapatinib
742	TCGA-63-5128-01A-21-2194-20	LUSC	1	1	0	0	0	0	0	0	1	0	0	0	0	0	0	0	0	0	0	Lapatinib,Lapatinib,Erlotinib,	Lapatinib
743	TCGA-22-5479-01A-11-2194-20	LUSC	0	1	0	0	1	0	0	0	0	0	0	0	0	0	0	0	0	0	0	Lapatinib,Erlotinib,	Lapatinib
744	TCGA-43-5670-01A-11-2194-20	LUSC	1	1	0	0	0	0	0	0	0	0	0	0	0	0	0	0	0	0	0	Lapatinib,Lapatinib,	Lapatinib
745	TCGA-56-5898-01A-12-2194-20	LUSC	1	1	0	0	0	0	0	0	0	0	0	0	0	0	0	0	0	0	0	Lapatinib,Lapatinib,	Lapatinib
746	TCGA-63-6202-01A-13-2194-20	LUSC	1	1	0	0	0	0	0	0	0	0	0	0	0	0	0	0	0	0	0	Lapatinib,Lapatinib,	Lapatinib
747	TCGA-33-6738-01A-13-2194-20	LUSC	0	1	0	0	0	0	0	0	0	0	0	0	0	0	0	0	0	0	0	Lapatinib,	Lapatinib
748	TCGA-63-7020-01A-13-2194-20	LUSC	1	1	0	0	0	0	1	0	0	0	0	0	0	0	0	0	0	0	0	Lapatinib,Lapatinib,Dasatinib,	Lapatinib,Dasatinib
749	TCGA-22-5472-01A-21-2194-20	LUSC	1	1	0	0	-1	0	0	0	0	0	0	0	0	0	0	0	0	0	0	Lapatinib,Lapatinib,Neratinib,	Lapatinib,Neratinib
750	TCGA-39-5011-01A-21-2194-20	LUSC	1	1	0	0	0	0	0	0	0	0	0	0	0	0	0	0	0	0	0	Lapatinib,Lapatinib,	Lapatinib
751	TCGA-39-5029-01A-21-2194-20	LUSC	0	1	0	0	0	0	0	-1	0	0	0	0	0	0	0	0	0	0	0	Lapatinib,Ifosfamide,	Lapatinib,Ifosfamide
752	TCGA-63-5131-01A-21-2194-20	LUSC	1	1	1	0	0	0	1	0	0	0	0	0	0	0	0	0	0	0	0	Lapatinib,Lapatinib,Epirubicin,Dasatinib,	Lapatinib,Epirubicin,Dasatinib
753	TCGA-22-5485-01A-21-2194-20	LUSC	1	1	0	0	0	0	0	0	0	0	-1	0	0	0	0	0	0	0	0	Lapatinib,Lapatinib,Crizotinib,	Lapatinib,Crizotinib
754	TCGA-21-5782-01A-21-2194-20	LUSC	1	1	0	0	0	0	0	0	0	0	0	0	0	0	0	0	0	0	0	Lapatinib,Lapatinib,	Lapatinib
755	TCGA-34-5927-01A-13-2194-20	LUSC	0	1	0	0	0	0	0	0	0	0	-1	0	0	0	0	0	0	0	0	Lapatinib,Crizotinib,	Lapatinib,Crizotinib
756	TCGA-85-6560-01A-13-2194-20	LUSC	1	0	0	0	0	0	0	0	0	0	0	0	0	0	0	0	0	0	0	Lapatinib,	Lapatinib
757	TCGA-90-6837-01A-13-2194-20	LUSC	1	1	0	0	-1	0	0	0	0	0	0	0	1	0	0	0	0	0	0	Lapatinib,Lapatinib,Neratinib,Cabozantinib	Lapatinib,Neratinib,Cabozantinib
758	TCGA-63-7022-01A-13-2194-20	LUSC	1	1	0	0	0	0	0	0	0	0	0	0	0	0	0	0	0	0	0	Lapatinib,Lapatinib,	Lapatinib
759	TCGA-22-5473-01A-21-2194-20	LUSC	1	1	0	0	1	0	0	0	0	0	0	0	0	0	0	0	0	0	0	Lapatinib,Lapatinib,Erlotinib,	Lapatinib
760	TCGA-39-5016-01A-21-2194-20	LUSC	0	1	0	0	0	-1	0	0	0	0	0	0	0	0	0	0	0	0	0	Lapatinib,Erlotinib,	Lapatinib
761	TCGA-39-5030-01A-21-2194-20	LUSC	1	1	0	0	0	0	0	0	0	0	0	0	0	0	0	0	0	0	0	Lapatinib,Lapatinib,	Lapatinib
762	TCGA-34-5231-01A-22-2194-20	LUSC	1	1	0	0	0	0	0	0	0	0	0	0	0	0	0	0	0	0	0	Lapatinib,Lapatinib,	Lapatinib
763	TCGA-22-5489-01A-21-2194-20	LUSC	1	0	0	0	0	0	0	0	0	0	0	0	0	0	0	0	0	0	0	Lapatinib,	Lapatinib
764	TCGA-21-5784-01A-21-2194-20	LUSC	1	1	0	0	-1	0	1	0	0	0	0	0	0	0	0	0	0	0	0	Lapatinib,Lapatinib,Neratinib,Dasatinib,	Lapatinib,Neratinib,Dasatinib
765	TCGA-34-5928-01A-13-2194-20	LUSC	1	1	0	0	0	0	1	0	0	0	0	0	0	0	0	0	0	0	0	Lapatinib,Lapatinib,Dasatinib,	Lapatinib,Dasatinib
766	TCGA-85-6561-01A-13-2194-20	LUSC	1	1	0	0	0	0	0	0	0	0	0	0	0	0	0	0	0	0	0	Lapatinib,Lapatinib,	Lapatinib
767	TCGA-77-6842-01A-13-2194-20	LUSC	0	0	0	0	0	-1	0	0	0	0	0	0	0	0	0	0	0	0	0	Erlotinib,	Erlotinib
768	TCGA-63-7023-01A-13-2194-20	LUSC	0	0	0	0	1	-1	0	0	0	0	0	0	0	0	0	0	0	0	0	Erlotinib,Erlotinib,	Erlotinib
769	TCGA-22-5474-01A-21-2194-20	LUSC	1	1	0	0	0	0	0	0	0	0	0	0	0	0	0	0	0	0	0	Lapatinib,Lapatinib,	Lapatinib
770	TCGA-39-5019-01A-21-2194-20	LUSC	1	1	0	0	0	0	0	0	0	0	0	0	0	0	0	0	0	0	0	Lapatinib,Lapatinib,	Lapatinib
771	TCGA-39-5031-01A-21-2194-20	LUSC	1	1	0	0	0	0	0	0	0	0	0	0	0	0	0	0	0	0	0	Lapatinib,Lapatinib,	Lapatinib
772	TCGA-34-5232-01A-22-2194-20	LUSC	1	1	0	0	0	0	0	0	0	0	0	0	0	0	0	0	0	0	0	Lapatinib,Lapatinib,	Lapatinib
773	TCGA-22-5491-01A-21-2194-20	LUSC	1	1	0	0	0	0	0	0	0	0	0	0	0	0	0	0	0	0	0	Lapatinib,Lapatinib,	Lapatinib
774	TCGA-21-5786-01A-21-2194-20	LUSC	1	1	0	0	0	0	0	0	0	0	0	0	0	0	0	0	0	0	0	Lapatinib,Lapatinib,	Lapatinib
775	TCGA-34-5929-01A-13-2194-20	LUSC	1	1	0	0	0	0	1	-1	0	0	0	0	0	0	0	0	0	0	0	Lapatinib,Lapatinib,Dasatinib,Ifosfamide,	Lapatinib,Dasatinib,Ifosfamide
776	TCGA-56-6545-01A-13-2194-20	LUSC	1	1	0	0	0	0	0	0	0	0	0	0	0	0	0	0	0	0	0	Lapatinib,Lapatinib,	Lapatinib
777	TCGA-77-6843-01A-13-2194-20	LUSC	0	0	0	0	0	-1	0	0	0	0	0	0	0	0	0	0	0	0	0	Erlotinib,	Erlotinib
778	TCGA-63-7021-01A-13-2194-20	LUSC	1	1	0	0	0	0	1	0	0	0	0	0	0	0	0	0	0	0	0	Lapatinib,Lapatinib,Dasatinib,	Lapatinib,Dasatinib
779	TCGA-22-5477-01A-21-2194-20	LUSC	1	1	1	0	-1	0	0	0	0	0	0	0	0	0	0	0	0	0	0	Lapatinib,Lapatinib,Epirubicin,Neratinib,	Lapatinib,Epirubicin,Neratinib
780	TCGA-39-5021-01A-21-2194-20	LUSC	0	1	1	0	0	0	0	0	0	0	0	0	0	0	0	0	0	0	0	Lapatinib,Epirubicin,	Lapatinib,Epirubicin
781	TCGA-39-5034-01A-21-2194-20	LUSC	0	0	0	0	0	0	0	0	0	0	0	0	0	0	0	0	0	0	0
782	TCGA-34-5234-01A-21-2194-20	LUSC	1	1	0	0	0	0	0	0	0	0	0	0	0	0	0	0	0	0	0	Lapatinib,Lapatinib,	Lapatinib
783	TCGA-22-5492-01A-21-2194-20	LUSC	1	1	0	0	0	0	1	0	0	0	0	0	0	0	0	0	0	0	0	Lapatinib,Lapatinib,Dasatinib,	Lapatinib,Dasatinib
784	TCGA-21-5787-01A-21-2194-20	LUSC	0	0	0	0	0	0	0	0	0	0	0	0	0	0	0	0	0	0	0
785	TCGA-43-6143-01A-13-2194-20	LUSC	0	0	0	0	0	0	1	0	0	0	0	0	0	0	0	0	0	0	0	Dasatinib,	Dasatinib
786	TCGA-56-6546-01A-13-2194-20	LUSC	1	1	1	0	-1	0	0	0	0	0	0	0	0	0	0	0	0	0	0	Lapatinib,Lapatinib,Epirubicin,Neratinib,	Lapatinib,Epirubicin,Neratinib
787	TCGA-77-6844-01A-13-2194-20	LUSC	1	1	0	0	0	0	0	0	0	0	0	0	0	0	0	0	0	0	0	Lapatinib,Lapatinib,	Lapatinib
788	TCGA-94-7033-01A-13-2194-20	LUSC	1	1	0	0	0	0	0	0	0	0	0	0	0	0	0	0	0	0	0	Lapatinib,Lapatinib,	Lapatinib
789	TCGA-22-5478-01A-21-2194-20	LUSC	1	1	0	0	-1	0	0	0	0	0	0	0	0	0	0	0	0	0	0	Lapatinib,Lapatinib,Neratinib,	Lapatinib,Neratinib
790	TCGA-39-5022-01A-22-2194-20	LUSC	0	1	0	0	0	0	0	0	0	0	0	0	0	0	0	0	0	0	0	Lapatinib,	Lapatinib
791	TCGA-39-5035-01A-21-2194-20	LUSC	0	1	0	0	0	0	0	0	0	0	0	0	0	0	0	0	0	0	0	Lapatinib,	Lapatinib
792	TCGA-34-5236-01A-22-2194-20	LUSC	1	1	0	0	0	0	0	0	0	0	0	0	0	0	0	0	0	0	0	Lapatinib,Lapatinib,	Lapatinib
793	TCGA-18-5595-01A-21-2194-20	LUSC	0	1	0	0	0	0	0	0	0	0	0	0	0	0	0	0	0	0	0	Lapatinib,	Lapatinib
794	TCGA-37-5819-01A-21-2194-20	LUSC	0	0	0	0	0	-1	0	0	0	0	0	0	0	0	0	0	0	0	0	Erlotinib,	Erlotinib
795	TCGA-85-6175-01A-13-2194-20	LUSC	1	1	0	0	0	0	0	0	0	0	0	0	0	0	0	0	0	0	0	Lapatinib,Lapatinib,	Lapatinib
796	TCGA-70-6722-01A-13-2194-20	LUSC	0	1	0	0	0	-1	0	0	0	0	0	0	0	0	0	0	0	0	0	Lapatinib,Erlotinib,	Lapatinib
797	TCGA-77-6845-01A-13-2194-20	LUSC	1	1	0	0	0	0	0	0	0	0	0	0	0	0	0	0	0	0	0	Lapatinib,Lapatinib,	Lapatinib
798	TCGA-34-7107-01A-13-2194-20	LUSC	0	1	0	0	0	0	0	0	0	0	0	0	0	0	0	0	0	0	0	Lapatinib,	Lapatinib
799	TCGA-77-7139-01A-13-2195-20	LUSC	0	0	0	0	0	0	0	0	0	0	0	0	0	0	0	0	0	0	0
800	TCGA-92-7340-01A-23-2195-20	LUSC	1	1	1	0	0	0	0	0	0	0	0	0	0	0	0	0	0	0	0	Lapatinib,Lapatinib,Epirubicin,	Lapatinib,Epirubicin
801	TCGA-43-7656-01A-13-2195-20	LUSC	0	0	0	0	0	0	0	0	0	0	0	0	0	0	0	0	0	0	0
802	TCGA-85-7697-01A-13-2195-20	LUSC	0	1	0	0	0	0	0	0	0	1	-1	-1	0	0	0	0	0	0	0	Lapatinib,Crizotinib,Crizotinib,Crizotinib,	Lapatinib,Crizotinib
803	TCGA-85-7844-01A-13-2195-20	LUSC	1	1	0	0	0	0	0	0	0	0	0	0	0	0	0	0	0	0	0	Lapatinib,Lapatinib,	Lapatinib
804	TCGA-77-7141-01A-13-2195-20	LUSC	0	1	0	0	0	0	0	0	0	0	0	0	0	0	0	0	0	0	0	Lapatinib,	Lapatinib
805	TCGA-98-7454-01A-13-2195-20	LUSC	1	1	0	0	0	0	0	0	0	0	0	0	0	0	0	0	0	0	0	Lapatinib,Lapatinib,	Lapatinib
806	TCGA-43-7658-01A-13-2195-20	LUSC	0	1	0	1	0	0	0	0	0	0	0	0	0	0	0	1	0	0	0	Lapatinib,Bendamustine,Sorafenib,	Lapatinib,Bendamustine,Sorafenib
807	TCGA-85-7698-01A-13-2195-20	LUSC	0	1	0	0	0	0	0	0	0	0	0	0	0	0	0	0	0	0	0	Lapatinib,	Lapatinib
808	TCGA-85-7950-01A-13-2195-20	LUSC	0	0	0	0	1	-1	0	0	0	0	0	0	0	0	0	0	0	0	0	Erlotinib,Erlotinib,	Erlotinib
809	TCGA-77-7142-01A-13-2195-20	LUSC	1	1	0	1	0	0	0	0	0	0	0	0	0	0	0	0	0	0	0	Lapatinib,Lapatinib,Bendamustine,	Lapatinib,Bendamustine
810	TCGA-96-7544-01A-13-2195-20	LUSC	0	1	0	0	0	0	0	0	0	0	0	0	0	0	0	0	0	0	0	Lapatinib,	Lapatinib
811	TCGA-85-7699-01A-13-2195-20	LUSC	0	0	0	0	1	0	0	0	0	0	0	0	0	0	0	0	0	0	0	Erlotinib,	Erlotinib
812	TCGA-94-7943-01A-13-2195-20	LUSC	0	1	0	0	0	0	0	0	0	0	0	0	0	0	0	0	0	0	0	Lapatinib,	Lapatinib
813	TCGA-56-7221-01A-13-2195-20	LUSC	0	1	-1	0	0	0	0	0	0	1	-1	0	0	0	0	0	0	0	0	Lapatinib,Lapatinib,Crizotinib,Crizotinib,	Lapatinib,Crizotinib
814	TCGA-77-7463-01A-13-2195-20	LUSC	0	0	0	0	1	0	0	0	0	0	0	0	0	0	0	0	0	0	0	Erlotinib,	Erlotinib
815	TCGA-56-7730-01A-13-2195-20	LUSC	0	1	0	0	0	0	0	-1	0	0	0	0	0	0	0	0	0	0	0	Lapatinib,Ifosfamide,	Lapatinib,Ifosfamide
816	TCGA-85-7696-01A-13-2195-20	LUSC	1	1	0	0	0	0	0	0	0	0	0	0	0	0	0	0	0	0	0	Lapatinib,Lapatinib,	Lapatinib
817	TCGA-56-7222-01A-13-2195-20	LUSC	1	1	0	0	1	0	1	0	0	0	0	0	0	0	0	0	0	0	0	Lapatinib,Lapatinib,Erlotinib,Dasatinib,	Lapatinib,Dasatinib
818	TCGA-77-7465-01A-13-2195-20	LUSC	0	0	0	0	0	0	0	0	0	0	0	0	0	0	0	0	0	0	0
819	TCGA-90-7766-01A-23-2195-20	LUSC	0	1	0	0	0	0	0	0	0	0	0	0	0	0	0	0	0	0	0	Lapatinib,	Lapatinib
820	TCGA-52-7810-01A-13-2195-20	LUSC	0	1	0	0	1	0	0	-1	0	0	0	0	0	0	0	0	0	0	0	Lapatinib,Erlotinib,Ifosfamide,	Lapatinib,Ifosfamide
821	TCGA-77-7335-01A-13-2195-20	LUSC	0	1	0	0	0	0	0	0	0	0	0	0	0	0	0	0	0	0	0	Lapatinib,	Lapatinib
822	TCGA-94-7557-01A-13-2195-20	LUSC	0	1	0	0	0	0	0	0	0	0	0	0	0	0	0	0	0	0	0	Lapatinib,	Lapatinib
823	TCGA-90-7767-01A-13-2195-20	LUSC	0	0	0	1	0	0	0	0	0	0	0	0	0	0	0	0	0	0	0	Bendamustine,	Bendamustine
824	TCGA-52-7811-01A-13-2195-20	LUSC	1	1	1	0	0	0	0	0	0	0	0	0	0	0	0	0	0	0	0	Lapatinib,Lapatinib,Epirubicin,	Lapatinib,Epirubicin
825	TCGA-77-7337-01A-23-2195-20	LUSC	1	1	1	0	0	0	0	-1	0	0	0	0	0	0	0	0	0	0	0	Lapatinib,Lapatinib,Epirubicin,Ifosfamide,	Lapatinib,Epirubicin,Ifosfamide
826	TCGA-43-6770-01A-13-2195-20	LUSC	1	1	0	0	1	0	0	0	0	0	0	0	0	0	0	0	0	0	0	Lapatinib,Lapatinib,Erlotinib,	Lapatinib
827	TCGA-90-7769-01A-13-2195-20	LUSC	1	1	0	0	-1	0	-1	0	0	0	0	0	0	0	0	0	0	0	0	Lapatinib,Lapatinib,Neratinib,Erlotinib,	Lapatinib,Neratinib
828	TCGA-52-7812-01A-13-2195-20	LUSC	0	1	0	0	0	0	0	0	0	0	0	0	0	0	0	0	0	0	0	Lapatinib,	Lapatinib
829	TCGA-77-7338-01A-13-2195-20	LUSC	0	1	1	0	0	0	0	0	0	0	0	0	0	0	0	0	0	0	0	Lapatinib,Epirubicin,	Lapatinib,Epirubicin
830	TCGA-43-6771-01A-13-2195-20	LUSC	1	1	0	0	1	0	0	0	0	0	0	0	0	0	0	0	0	0	0	Lapatinib,Lapatinib,Erlotinib,	Lapatinib
831	TCGA-68-7756-01A-13-2195-20	LUSC	1	1	0	0	0	0	0	0	0	0	0	0	0	0	0	0	0	0	0	Lapatinib,Lapatinib,	Lapatinib
832	TCGA-85-7843-01A-13-2195-20	LUSC	0	1	0	0	0	-1	0	0	0	0	0	0	0	0	0	0	0	0	0	Lapatinib,Erlotinib,	Lapatinib
833	TCGA-BF-A1PU-01A-21-A20M-20	SKCM	0	0	0	1	0	0	-1	0	0	0	0	0	0	0	0	0	0	0	0	Bendamustine,Erlotinib,	Bendamustine,Erlotinib
834	TCGA-BF-A1PX-01A-41-A20M-20	SKCM	0	0	0	1	1	0	0	0	0	0	0	0	0	-1	0	0	0	0	0	Bendamustine,Erlotinib,2-Deoxyglucose,	Bendamustine,Erlotinib,2-Deoxyglucose
835	TCGA-BF-A1PZ-01A-21-A20M-20	SKCM	0	-1	0	1	0	0	0	0	0	0	0	0	0	0	0	0	0	0	0	Fulvestrant,Bendamustine,	Fulvestrant,Bendamustine
836	TCGA-D9-A1X3-01A-21-A20M-20	SKCM	0	0	0	1	0	0	0	0	0	0	0	0	0	0	0	0	0	0	0	Bendamustine,	Bendamustine
837	TCGA-EB-A1NK-01A-21-A20M-20	SKCM	1	1	0	0	0	1	0	0	0	0	0	0	0	0	0	0	0	0	0	Lapatinib,Lapatinib,Dasatinib,	Lapatinib,Dasatinib
838	TCGA-EB-A24C-01A-21-A20M-20	SKCM	1	-1	0	1	0	0	0	0	0	0	0	0	0	0	0	0	0	0	0	Lapatinib,Fulvestrant,Bendamustine,	Lapatinib,Fulvestrant,Bendamustine
839	TCGA-EB-A24D-01A-21-A20M-20	SKCM	1	0	1	1	0	0	0	0	0	0	0	0	0	0	0	0	0	0	0	Lapatinib,Epirubicin,Bendamustine,	Lapatinib,Epirubicin,Bendamustine
840	TCGA-EB-A299-01A-11-A20M-20	SKCM	0	0	0	0	0	0	0	0	0	0	0	0	0	0	0	0	0	0	0
841	TCGA-ER-A194-01A-31-A20N-20	SKCM	0	0	1	1	0	0	0	0	0	0	0	0	0	0	0	0	0	0	0	Epirubicin,Bendamustine,	Epirubicin,Bendamustine
842	TCGA-ER-A196-01A-21-A20N-20	SKCM	0	0	1	0	0	1	0	0	0	0	0	0	0	0	0	0	0	0	0	Epirubicin,Dasatinib,	Epirubicin,Dasatinib
843	TCGA-ER-A19K-01A-41-A20N-20	SKCM	0	0	0	1	0	0	0	0	0	0	0	1	0	0	0	0	0	0	0	Bendamustine,Capecitabine,	Bendamustine,Capecitabine
844	TCGA-ER-A2NB-01A-21-A20N-20	SKCM	0	1	0	0	0	0	0	0	0	0	0	0	0	0	0	0	0	0	0	Lapatinib,	Lapatinib
845	TCGA-ER-A2NF-01A-21-A20N-20	SKCM	0	0	1	0	-1	0	0	0	0	0	0	0	0	0	0	0	0	0	0	Epirubicin,Neratinib,	Epirubicin,Neratinib
846	TCGA-FS-A1ZN-01A-21-A20N-20	SKCM	1	0	0	1	0	0	0	0	1	0	0	0	0	0	0	0	0	0	0	Lapatinib,Bendamustine,Erlotinib,	Lapatinib,Bendamustine
847	TCGA-GF-A2C7-01A-21-A20N-20	SKCM	1	0	0	1	0	0	0	0	0	0	0	0	0	0	0	0	0	0	0	Lapatinib,Bendamustine,	Lapatinib,Bendamustine
848	TCGA-GN-A263-01A-21-A20N-20	SKCM	0	0	1	0	0	0	0	0	0	0	0	0	0	0	0	0	0	0	0	Epirubicin,	Epirubicin
849	TCGA-GN-A269-01A-21-A20N-20	SKCM	1	0	1	-1	0	0	0	0	0	1	0	0	0	-1	0	0	0	0	1	Lapatinib,Epirubicin,Fulvestrant,Crizotinib,2-Deoxyglucose,Capecitabine,	Lapatinib,Epirubicin,Fulvestrant,Crizotinib,2-Deoxyglucose,Capecitabine
850	TCGA-GN-A26C-01A-21-A20N-20	SKCM	0	-1	1	0	0	-1	-1	0	-1	0	0	0	0	0	0	0	0	0	0	Fulvestrant,Epirubicin,Erlotinib,Erlotinib,Gelteritinib,	Fulvestrant,Epirubicin,Erlotinib,Gelteritinib
851	TCGA-HR-A2OG-01A-11-A20N-20	SKCM	1	0	1	0	0	0	0	0	0	0	0	0	0	0	0	0	0	0	0	Lapatinib,Epirubicin,	Lapatinib,Epirubicin
852	TCGA-HR-A2OH-01A-21-A20N-20	SKCM	0	-1	1	1	0	0	0	0	0	0	0	0	0	0	0	0	0	0	0	Fulvestrant,Epirubicin,Bendamustine,	Fulvestrant,Epirubicin,Bendamustine
853	TCGA-ER-A19T-01A-21-A215-20	SKCM	0	0	0	0	0	0	0	0	0	0	0	0	0	0	0	0	0	0	0
854	TCGA-BF-A3DN-01A-21-A241-20	SKCM	1	0	1	1	0	0	0	0	0	0	0	0	0	0	0	0	0	0	0	Lapatinib,Epirubicin,Bendamustine,	Lapatinib,Epirubicin,Bendamustine
855	TCGA-BF-A3DJ-01A-21-A241-20	SKCM	1	-1	0	1	0	0	0	0	0	0	0	0	0	0	0	0	0	0	0	Lapatinib,Fulvestrant,Bendamustine,	Lapatinib,Fulvestrant,Bendamustine
856	TCGA-BF-A3DL-01A-21-A241-20	SKCM	0	0	1	1	0	0	0	0	0	0	0	0	0	0	0	0	0	0	0	Epirubicin,Bendamustine,	Epirubicin,Bendamustine
857	TCGA-BF-A3DM-01A-21-A241-20	SKCM	1	-1	0	1	0	0	0	0	0	0	0	0	0	0	0	0	0	0	0	Lapatinib,Fulvestrant,Bendamustine,	Lapatinib,Fulvestrant,Bendamustine
858	TCGA-IH-A3EA-01A-21-A241-20	SKCM	0	0	1	0	0	0	0	0	0	0	0	0	0	0	0	0	0	0	0	Epirubicin,	Epirubicin
859	TCGA-EB-A3HV-01A-21-A241-20	SKCM	1	0	0	1	0	0	0	0	0	0	0	0	0	0	0	0	0	0	0	Lapatinib,Bendamustine,	Lapatinib,Bendamustine
860	TCGA-FR-A3R1-01A-21-A241-20	SKCM	1	0	1	0	0	0	0	0	0	0	0	0	0	0	0	0	0	0	0	Lapatinib,Epirubicin,	Lapatinib,Epirubicin
861	TCGA-EB-A3XE-01A-21-A241-20	SKCM	0	0	0	1	0	0	0	0	0	0	0	0	0	0	0	0	0	0	0	Bendamustine,	Bendamustine
862	TCGA-EB-A3XF-01A-41-A241-20	SKCM	0	1	0	0	0	0	0	0	0	0	0	0	0	0	0	0	0	0	0	Lapatinib,	Lapatinib
863	TCGA-EB-A3XB-01A-21-A241-20	SKCM	1	0	1	0	0	0	0	0	0	0	0	0	0	-1	0	0	0	0	0	Lapatinib,Epirubicin,2-Deoxyglucose,	Lapatinib,Epirubicin,2-Deoxyglucose
864	TCGA-EB-A3XC-01A-21-A241-20	SKCM	0	0	1	1	0	0	0	0	0	0	0	0	0	0	0	0	0	0	0	Epirubicin,Bendamustine,	Epirubicin,Bendamustine
865	TCGA-EB-A3XD-01A-11-A241-20	SKCM	0	1	1	-1	-1	0	0	0	0	0	0	0	0	0	0	0	0	0	0	Lapatinib,Epirubicin,Fulvestrant,Neratinib,	Lapatinib,Epirubicin,Fulvestrant,Neratinib
866	TCGA-EB-A3Y6-01A-11-A241-20	SKCM	1	1	1	0	-1	1	0	0	0	0	0	0	0	0	0	0	0	0	0	Lapatinib,Lapatinib,Epirubicin,Neratinib,Dasatinib,	Lapatinib,Epirubicin,Neratinib,Dasatinib
867	TCGA-EB-A3Y7-01A-21-A241-20	SKCM	1	0	1	0	0	0	0	0	0	0	0	0	0	0	0	0	0	0	0	Lapatinib,Epirubicin,	Lapatinib,Epirubicin
868	TCGA-D9-A3Z4-01A-21-A241-20	SKCM	1	-1	1	1	0	0	0	0	0	0	0	0	0	0	0	0	0	0	0	Lapatinib,Fulvestrant,Epirubicin,Bendamustine,	Lapatinib,Fulvestrant,Epirubicin,Bendamustine
869	TCGA-D3-A1Q1-06A-11-A20M-20	SKCM	0	0	1	0	0	0	0	0	0	0	0	0	0	0	0	0	0	0	0	Epirubicin,	Epirubicin
870	TCGA-D3-A1Q4-06A-21-A20M-20	SKCM	1	0	0	0	0	0	0	0	0	0	0	0	0	0	0	0	0	0	0	Lapatinib,	Lapatinib
871	TCGA-D3-A1Q5-06A-21-A20M-20	SKCM	1	-1	1	1	0	0	0	0	1	0	0	0	0	0	0	0	0	0	0	Lapatinib,Fulvestrant,Epirubicin,Bendamustine,Erlotinib,	Lapatinib,Fulvestrant,Epirubicin,Bendamustine
872	TCGA-D3-A1Q6-06A-21-A20M-20	SKCM	1	0	1	0	0	0	0	0	0	0	0	0	0	0	0	0	0	0	0	Lapatinib,Epirubicin,	Lapatinib,Epirubicin
873	TCGA-D3-A1Q7-06A-21-A20M-20	SKCM	0	0	1	0	0	0	0	0	0	0	0	0	0	0	0	0	0	0	0	Epirubicin,	Epirubicin
874	TCGA-D3-A1Q8-06A-21-A20M-20	SKCM	0	-1	1	0	0	0	0	0	0	0	0	0	1	0	0	0	0	1	0	Fulvestrant,Epirubicin,CabozantinibAfatinib,	Fulvestrant,Epirubicin,CabozantinibAfatinib
875	TCGA-D3-A1Q9-06A-21-A20M-20	SKCM	0	-1	0	1	0	0	0	0	0	0	0	0	0	0	0	0	0	0	0	Fulvestrant,Bendamustine,	Fulvestrant,Bendamustine
876	TCGA-D3-A1QA-06A-21-A20M-20	SKCM	0	-1	0	1	0	-1	0	0	0	0	0	0	0	0	0	0	0	0	0	Fulvestrant,Bendamustine,Erlotinib,	Fulvestrant,Bendamustine,Erlotinib
877	TCGA-D3-A1QB-06A-21-A20M-20	SKCM	0	-1	1	1	0	0	0	0	0	0	0	0	0	0	0	0	0	0	0	Fulvestrant,Epirubicin,Bendamustine,	Fulvestrant,Epirubicin,Bendamustine
878	TCGA-D3-A2J6-06A-21-A20M-20	SKCM	0	-1	1	1	0	0	0	0	0	0	0	0	0	0	0	0	0	0	0	Fulvestrant,Epirubicin,Bendamustine,	Fulvestrant,Epirubicin,Bendamustine
879	TCGA-D3-A2J8-06A-21-A20M-20	SKCM	1	0	1	0	1	0	0	0	0	0	0	0	0	0	0	0	0	0	0	Lapatinib,Epirubicin,Erlotinib,	Lapatinib,Epirubicin
880	TCGA-D3-A2JC-06A-21-A20M-20	SKCM	0	-1	1	1	0	0	0	0	0	0	0	0	0	0	0	0	0	0	0	Fulvestrant,Epirubicin,Bendamustine,	Fulvestrant,Epirubicin,Bendamustine
881	TCGA-D3-A2JD-06A-21-A20M-20	SKCM	0	-1	1	1	0	0	0	0	0	0	0	0	0	0	0	0	0	0	0	Fulvestrant,Epirubicin,Bendamustine,	Fulvestrant,Epirubicin,Bendamustine
882	TCGA-D3-A2JN-06A-21-A20M-20	SKCM	1	0	1	1	0	0	0	0	0	0	0	0	0	0	0	0	0	0	0	Lapatinib,Epirubicin,Bendamustine,	Lapatinib,Epirubicin,Bendamustine
883	TCGA-D3-A2JO-06A-21-A20M-20	SKCM	0	0	1	0	0	0	0	0	0	0	0	0	0	0	0	0	0	0	0	Epirubicin,	Epirubicin
884	TCGA-D3-A2JP-06A-21-A20M-20	SKCM	1	0	1	1	0	0	0	0	0	0	0	0	0	0	0	0	0	0	0	Lapatinib,Epirubicin,Bendamustine,	Lapatinib,Epirubicin,Bendamustine
885	TCGA-D3-A3C1-06A-21-A20M-20	SKCM	1	0	1	1	0	0	0	0	0	0	0	0	0	0	0	0	0	0	0	Lapatinib,Epirubicin,Bendamustine,	Lapatinib,Epirubicin,Bendamustine
886	TCGA-D3-A3C3-06A-21-A20M-20	SKCM	0	-1	1	1	0	-1	0	0	0	0	0	0	0	0	0	0	0	0	0	Fulvestrant,Epirubicin,Bendamustine,Erlotinib,	Fulvestrant,Epirubicin,Bendamustine,Erlotinib
887	TCGA-D3-A3CB-06A-21-A20M-20	SKCM	0	0	1	0	0	0	0	0	0	0	0	0	0	0	0	0	0	0	0	Epirubicin,	Epirubicin
888	TCGA-D3-A3CE-06A-21-A20M-20	SKCM	0	-1	1	0	0	0	0	0	0	0	0	0	0	0	0	0	0	0	0	Fulvestrant,Epirubicin,	Fulvestrant,Epirubicin
889	TCGA-D9-A148-06A-21-A20M-20	SKCM	0	-1	0	1	0	0	0	0	0	0	0	0	0	0	0	0	0	0	0	Fulvestrant,Bendamustine,	Fulvestrant,Bendamustine
890	TCGA-D9-A149-06A-21-A20M-20	SKCM	0	0	0	1	0	0	0	0	0	0	0	0	0	0	0	0	0	0	0	Bendamustine,	Bendamustine
891	TCGA-D9-A1JW-06A-21-A20M-20	SKCM	0	0	0	1	0	0	0	0	0	0	0	0	0	0	0	0	0	0	0	Bendamustine,	Bendamustine
892	TCGA-D9-A1JX-06A-21-A20M-20	SKCM	1	-1	0	1	0	0	0	0	0	0	0	0	0	0	0	0	1	0	0	Lapatinib,Fulvestrant,Bendamustine,Capecitabine,	Lapatinib,Fulvestrant,Bendamustine,Capecitabine
893	TCGA-DA-A1HV-06A-41-A20M-20	SKCM	0	0	1	0	0	0	0	0	0	0	0	0	0	0	0	0	0	0	0	Epirubicin,	Epirubicin
894	TCGA-DA-A1HW-06A-21-A20M-20	SKCM	0	0	1	1	0	0	0	0	0	0	0	0	0	0	0	0	0	0	0	Epirubicin,Bendamustine,	Epirubicin,Bendamustine
895	TCGA-DA-A1HY-06A-21-A20M-20	SKCM	1	0	1	0	0	0	0	0	0	0	0	0	0	0	0	0	0	0	0	Lapatinib,Epirubicin,	Lapatinib,Epirubicin
896	TCGA-DA-A1I2-06A-31-A20M-20	SKCM	0	0	1	1	0	0	0	0	0	0	0	0	0	0	0	0	0	0	0	Epirubicin,Bendamustine,	Epirubicin,Bendamustine
897	TCGA-DA-A1I4-06A-21-A20M-20	SKCM	0	0	1	0	0	0	0	0	0	0	0	0	0	0	0	0	0	0	0	Epirubicin,	Epirubicin
898	TCGA-DA-A1I5-06A-21-A20M-20	SKCM	0	0	1	1	0	0	0	1	0	0	0	0	0	0	0	0	0	0	0	Epirubicin,Bendamustine,Afatinib,	Epirubicin,Bendamustine,Afatinib
899	TCGA-DA-A1I8-06A-21-A20M-20	SKCM	1	0	1	0	0	0	0	0	0	0	0	0	0	0	0	0	0	0	0	Lapatinib,Epirubicin,	Lapatinib,Epirubicin
900	TCGA-DA-A1IA-06A-21-A20M-20	SKCM	0	-1	0	1	0	0	0	1	0	0	0	0	0	0	0	0	0	0	0	Fulvestrant,Bendamustine,Afatinib,	Fulvestrant,Bendamustine,Afatinib
901	TCGA-DA-A1IB-06A-21-A20M-20	SKCM	0	0	1	1	0	0	0	0	0	0	0	0	0	0	0	0	0	0	0	Epirubicin,Bendamustine,	Epirubicin,Bendamustine
902	TCGA-DA-A1IC-06A-21-A20M-20	SKCM	0	0	0	1	0	0	0	0	0	0	0	0	0	0	0	0	0	0	0	Bendamustine,	Bendamustine
903	TCGA-EE-A17X-06A-21-A20M-20	SKCM	0	0	1	1	0	-1	0	0	1	0	0	0	0	0	0	0	0	0	0	Epirubicin,Bendamustine,Erlotinib,Erlotinib,	Epirubicin,Bendamustine,Erlotinib
904	TCGA-EE-A181-06A-21-A20M-20	SKCM	0	0	1	1	0	0	0	0	0	0	0	0	0	0	0	0	0	0	0	Epirubicin,Bendamustine,	Epirubicin,Bendamustine
905	TCGA-EE-A182-06A-21-A20M-20	SKCM	0	0	1	1	0	0	0	0	0	0	0	0	0	0	0	0	0	0	0	Epirubicin,Bendamustine,	Epirubicin,Bendamustine
906	TCGA-EE-A184-06A-21-A20M-20	SKCM	0	0	1	1	0	0	0	0	0	0	0	0	0	0	0	0	0	0	0	Epirubicin,Bendamustine,	Epirubicin,Bendamustine
907	TCGA-EE-A185-06A-21-A20M-20	SKCM	0	-1	1	1	0	0	1	0	1	0	0	0	0	0	0	0	0	0	0	Fulvestrant,Epirubicin,Bendamustine,Dasatinib,Erlotinib,	Fulvestrant,Epirubicin,Bendamustine,Dasatinib,Erlotinib
908	TCGA-EE-A20C-06A-21-A20M-20	SKCM	1	-1	1	1	0	0	0	0	0	0	0	0	0	0	0	0	0	0	0	Lapatinib,Fulvestrant,Epirubicin,Bendamustine,	Lapatinib,Fulvestrant,Epirubicin,Bendamustine
909	TCGA-EE-A20F-06A-41-A20M-20	SKCM	0	0	1	0	0	0	0	0	0	0	0	0	0	0	0	0	0	0	0	Epirubicin,	Epirubicin
910	TCGA-EE-A29B-06A-31-A20M-20	SKCM	0	0	1	1	0	0	0	0	0	0	0	0	0	0	0	0	0	0	0	Epirubicin,Bendamustine,	Epirubicin,Bendamustine
911	TCGA-EE-A29C-06A-31-A20M-20	SKCM	1	0	1	0	-1	0	0	0	1	0	0	0	0	0	0	0	0	0	0	Lapatinib,Epirubicin,Neratinib,Erlotinib,	Lapatinib,Epirubicin,Neratinib
912	TCGA-EE-A29E-06A-21-A20M-20	SKCM	1	0	1	0	0	0	0	0	0	0	0	0	0	0	0	0	0	0	0	Lapatinib,Epirubicin,	Lapatinib,Epirubicin
913	TCGA-EE-A29G-06A-21-A20M-20	SKCM	1	0	1	0	0	0	0	0	0	0	0	0	0	0	0	0	0	0	0	Lapatinib,Epirubicin,	Lapatinib,Epirubicin
914	TCGA-EE-A29H-06A-21-A20M-20	SKCM	0	0	1	1	0	0	0	0	1	0	0	0	0	0	0	0	0	0	0	Epirubicin,Bendamustine,Erlotinib,	Epirubicin,Bendamustine,Erlotinib
915	TCGA-EE-A29L-06A-21-A20M-20	SKCM	0	-1	1	1	0	0	0	0	0	0	0	0	0	0	0	0	0	0	0	Fulvestrant,Epirubicin,Bendamustine,	Fulvestrant,Epirubicin,Bendamustine
916	TCGA-EE-A29M-06A-21-A20M-20	SKCM	0	0	1	1	0	0	0	0	0	0	0	0	0	0	0	0	0	0	0	Epirubicin,Bendamustine,	Epirubicin,Bendamustine
917	TCGA-EE-A29N-06A-21-A20M-20	SKCM	0	0	0	1	0	0	0	0	0	0	0	0	0	0	0	0	0	0	0	Bendamustine,	Bendamustine
918	TCGA-EE-A29P-06A-21-A20M-20	SKCM	0	0	1	0	0	0	0	0	0	0	0	0	0	0	0	0	0	0	0	Epirubicin,	Epirubicin
919	TCGA-EE-A29R-06A-21-A20M-20	SKCM	1	0	1	0	0	0	-1	0	1	0	0	0	0	0	-1	0	0	0	0	Lapatinib,Epirubicin,Erlotinib,Erlotinib,Irinotecan,	Lapatinib,Epirubicin,Irinotecan
920	TCGA-EE-A29S-06A-21-A20M-20	SKCM	0	-1	1	0	0	0	0	0	0	0	0	0	0	0	0	0	0	0	0	Fulvestrant,Epirubicin,	Fulvestrant,Epirubicin
921	TCGA-EE-A29T-06A-21-A20M-20	SKCM	1	0	1	1	0	0	0	0	0	0	0	0	0	0	0	0	0	0	0	Lapatinib,Epirubicin,Bendamustine,	Lapatinib,Epirubicin,Bendamustine
922	TCGA-EE-A29V-06A-21-A20M-20	SKCM	0	0	1	0	0	0	0	0	0	0	0	0	0	-1	0	0	0	0	0	Epirubicin,2-Deoxyglucose,	Epirubicin,2-Deoxyglucose
923	TCGA-EE-A29W-06A-21-A20M-20	SKCM	1	0	1	0	-1	0	0	0	0	0	0	0	0	0	-1	0	0	0	0	Lapatinib,Epirubicin,Neratinib,Irinotecan,	Lapatinib,Epirubicin,Neratinib,Irinotecan
924	TCGA-EE-A2A0-06A-21-A20M-20	SKCM	1	0	1	0	0	0	0	0	0	0	0	0	0	0	0	0	0	0	0	Lapatinib,Epirubicin,	Lapatinib,Epirubicin
925	TCGA-EE-A2A2-06A-21-A20M-20	SKCM	0	0	1	1	0	-1	0	0	0	0	0	0	0	0	0	0	0	0	0	Epirubicin,Bendamustine,Erlotinib,	Epirubicin,Bendamustine,Erlotinib
926	TCGA-EE-A2A6-06A-21-A20M-20	SKCM	0	0	1	1	0	0	0	0	0	0	0	0	0	0	0	0	0	0	0	Epirubicin,Bendamustine,	Epirubicin,Bendamustine
927	TCGA-EE-A2GC-06A-21-A20M-20	SKCM	0	0	1	1	0	0	0	0	0	0	0	0	0	0	0	0	0	0	0	Epirubicin,Bendamustine,	Epirubicin,Bendamustine
928	TCGA-EE-A2GH-06A-21-A20M-20	SKCM	0	-1	1	0	0	0	0	0	0	0	0	0	0	0	0	0	0	0	0	Fulvestrant,Epirubicin,	Fulvestrant,Epirubicin
929	TCGA-EE-A2GI-06A-21-A20M-20	SKCM	0	0	1	1	0	0	0	0	0	0	0	0	0	0	0	0	0	0	0	Epirubicin,Bendamustine,	Epirubicin,Bendamustine
930	TCGA-EE-A2GK-06A-21-A20M-20	SKCM	0	0	1	1	0	0	0	0	0	0	0	0	0	0	0	0	0	0	0	Epirubicin,Bendamustine,	Epirubicin,Bendamustine
931	TCGA-EE-A2GL-06A-21-A20M-20	SKCM	1	-1	1	1	0	0	0	0	0	0	0	0	0	0	0	0	0	0	0	Lapatinib,Fulvestrant,Epirubicin,Bendamustine,	Lapatinib,Fulvestrant,Epirubicin,Bendamustine
932	TCGA-EE-A2GP-06A-21-A20M-20	SKCM	1	0	1	1	0	0	0	0	0	0	0	0	0	0	0	0	0	0	0	Lapatinib,Epirubicin,Bendamustine,	Lapatinib,Epirubicin,Bendamustine
933	TCGA-EE-A2GR-06A-21-A20M-20	SKCM	0	0	0	1	0	0	0	0	0	0	0	1	0	0	0	0	0	0	0	Bendamustine,Capecitabine,	Bendamustine,Capecitabine
934	TCGA-EE-A2GS-06A-21-A20M-20	SKCM	0	-1	0	1	0	0	0	0	0	0	0	0	0	0	0	0	0	0	0	Fulvestrant,Bendamustine,	Fulvestrant,Bendamustine
935	TCGA-EE-A2GT-06A-21-A20M-20	SKCM	0	0	1	1	0	0	0	0	0	0	0	0	0	0	0	0	0	0	0	Epirubicin,Bendamustine,	Epirubicin,Bendamustine
936	TCGA-EE-A2GU-06A-21-A20M-20	SKCM	0	0	1	0	0	0	0	0	0	0	0	0	0	0	0	0	0	0	0	Epirubicin,	Epirubicin
937	TCGA-EE-A2M5-06A-21-A20M-20	SKCM	1	0	1	0	1	0	0	0	0	0	0	0	0	0	0	0	0	0	0	Lapatinib,Epirubicin,Erlotinib,	Lapatinib,Epirubicin
938	TCGA-EE-A2M6-06A-21-A20M-20	SKCM	0	0	1	0	0	-1	0	0	0	0	0	0	0	0	0	0	0	0	0	Epirubicin,Erlotinib,	Epirubicin,Erlotinib
939	TCGA-EE-A2M8-06A-21-A20M-20	SKCM	0	-1	1	1	0	0	0	0	0	0	0	0	0	0	0	0	0	0	0	Fulvestrant,Epirubicin,Bendamustine,	Fulvestrant,Epirubicin,Bendamustine
940	TCGA-EE-A2MC-06A-21-A20M-20	SKCM	1	0	1	0	1	0	0	0	0	0	0	0	0	0	0	0	0	0	0	Lapatinib,Epirubicin,Erlotinib,	Lapatinib,Epirubicin
941	TCGA-EE-A2MD-06A-21-A20N-20	SKCM	0	-1	0	1	0	0	1	0	0	0	0	0	0	0	0	0	0	0	0	Fulvestrant,Bendamustine,Dasatinib,	Fulvestrant,Bendamustine,Dasatinib
942	TCGA-EE-A2MI-06A-21-A20N-20	SKCM	1	-1	1	0	0	0	0	0	0	0	0	0	0	0	0	0	0	0	0	Lapatinib,Fulvestrant,Epirubicin,	Lapatinib,Fulvestrant,Epirubicin
943	TCGA-EE-A2MJ-06A-21-A20N-20	SKCM	0	0	0	1	0	0	0	0	0	0	0	0	0	0	0	0	0	0	0	Bendamustine,	Bendamustine
944	TCGA-EE-A2MK-06A-21-A20N-20	SKCM	0	-1	1	0	0	0	0	0	0	0	0	0	0	0	0	0	0	0	0	Fulvestrant,Epirubicin,	Fulvestrant,Epirubicin
945	TCGA-EE-A2ML-06A-21-A20N-20	SKCM	0	0	0	0	0	0	0	0	0	0	0	0	0	0	0	0	0	0	0
946	TCGA-EE-A2MM-06A-21-A20N-20	SKCM	1	-1	1	0	0	0	0	0	0	0	0	0	0	0	0	0	0	0	0	Lapatinib,Fulvestrant,Epirubicin,	Lapatinib,Fulvestrant,Epirubicin
947	TCGA-EE-A2MN-06A-21-A20N-20	SKCM	0	-1	1	0	0	0	0	0	-1	0	0	0	0	0	0	0	0	0	0	Fulvestrant,Epirubicin,Gelteritinib,	Fulvestrant,Epirubicin,Gelteritinib
948	TCGA-EE-A2MP-06A-21-A20N-20	SKCM	1	0	1	1	0	0	0	0	0	0	0	0	0	0	0	0	0	0	0	Lapatinib,Epirubicin,Bendamustine,	Lapatinib,Epirubicin,Bendamustine
949	TCGA-EE-A2MR-06A-21-A20N-20	SKCM	1	-1	0	0	0	0	0	0	-1	0	0	0	0	0	0	0	0	0	0	Lapatinib,Fulvestrant,Gelteritinib,	Lapatinib,Fulvestrant,Gelteritinib
950	TCGA-EE-A2MS-06A-21-A20N-20	SKCM	0	-1	1	1	0	0	0	0	0	0	0	0	0	0	0	0	0	0	0	Fulvestrant,Epirubicin,Bendamustine,	Fulvestrant,Epirubicin,Bendamustine
951	TCGA-EE-A2MT-06A-21-A20N-20	SKCM	0	-1	1	1	0	0	0	0	0	0	0	0	0	0	0	0	0	0	0	Fulvestrant,Epirubicin,Bendamustine,	Fulvestrant,Epirubicin,Bendamustine
952	TCGA-EE-A2MU-06A-11-A20N-20	SKCM	1	0	1	0	0	0	0	0	0	0	0	-1	0	0	0	0	0	0	0	Lapatinib,Epirubicin,Crizotinib,	Lapatinib,Epirubicin,Crizotinib
953	TCGA-EE-A3AA-06A-21-A20N-20	SKCM	0	0	1	0	0	0	-1	0	0	0	0	0	0	0	0	0	0	0	0	Epirubicin,Erlotinib,	Epirubicin,Erlotinib
954	TCGA-EE-A3AB-06A-21-A20N-20	SKCM	1	-1	1	0	0	0	0	0	0	0	0	0	0	0	0	-1	0	0	0	Lapatinib,Fulvestrant,Epirubicin,Neratinib,	Lapatinib,Fulvestrant,Epirubicin,Neratinib
955	TCGA-EE-A3AC-06A-21-A20N-20	SKCM	0	0	1	1	0	-1	0	0	0	0	0	0	0	0	0	0	0	0	0	Epirubicin,Bendamustine,Erlotinib,	Epirubicin,Bendamustine,Erlotinib
956	TCGA-EE-A3AD-06A-21-A20N-20	SKCM	0	0	0	1	0	0	0	1	0	0	0	0	0	0	0	0	0	0	0	Bendamustine,Afatinib,	Bendamustine,Afatinib
957	TCGA-EE-A3AE-06A-21-A20N-20	SKCM	0	0	1	1	0	0	0	0	0	0	0	0	0	0	0	0	0	0	0	Epirubicin,Bendamustine,	Epirubicin,Bendamustine
958	TCGA-EE-A3AF-06A-21-A20N-20	SKCM	0	0	1	1	0	-1	-1	0	0	0	0	0	0	0	0	0	0	0	0	Epirubicin,Bendamustine,Erlotinib,Erlotinib,	Epirubicin,Bendamustine,Erlotinib
959	TCGA-ER-A193-06A-21-A20N-20	SKCM	1	0	1	1	0	0	0	0	0	0	0	0	0	0	0	0	0	0	0	Lapatinib,Epirubicin,Bendamustine,	Lapatinib,Epirubicin,Bendamustine
960	TCGA-ER-A195-06A-21-A20N-20	SKCM	1	0	1	1	0	0	0	0	0	0	0	0	0	0	0	0	0	0	0	Lapatinib,Epirubicin,Bendamustine,	Lapatinib,Epirubicin,Bendamustine
961	TCGA-ER-A198-06A-21-A20N-20	SKCM	0	-1	1	1	0	0	0	0	0	0	0	0	0	0	0	0	0	0	0	Fulvestrant,Epirubicin,Bendamustine,	Fulvestrant,Epirubicin,Bendamustine
962	TCGA-ER-A199-06A-21-A20N-20	SKCM	0	0	1	1	0	-1	-1	0	0	0	0	0	0	0	0	0	0	0	0	Epirubicin,Bendamustine,Erlotinib,Erlotinib,	Epirubicin,Bendamustine,Erlotinib
963	TCGA-ER-A19A-06A-11-A20N-20	SKCM	0	0	0	0	0	0	0	0	0	0	0	0	0	0	0	0	0	0	0
964	TCGA-ER-A19B-06A-21-A20N-20	SKCM	0	-1	1	1	0	0	0	0	0	0	0	0	0	0	0	0	0	0	0	Fulvestrant,Epirubicin,Bendamustine,	Fulvestrant,Epirubicin,Bendamustine
965	TCGA-ER-A19C-06A-21-A20N-20	SKCM	1	0	0	1	0	0	0	0	0	0	0	0	0	0	0	0	0	0	0	Lapatinib,Bendamustine,	Lapatinib,Bendamustine
966	TCGA-ER-A19D-06A-21-A20N-20	SKCM	1	0	1	0	0	0	0	0	0	0	0	0	0	0	0	0	0	0	0	Lapatinib,Epirubicin,	Lapatinib,Epirubicin
967	TCGA-ER-A19E-06A-21-A20N-20	SKCM	1	0	1	0	0	-1	0	0	0	0	0	0	0	0	0	0	0	0	0	Lapatinib,Epirubicin,Erlotinib,	Lapatinib,Epirubicin
968	TCGA-ER-A19F-06A-21-A20N-20	SKCM	0	-1	1	1	0	0	0	0	0	0	0	0	0	0	0	0	0	0	0	Fulvestrant,Epirubicin,Bendamustine,	Fulvestrant,Epirubicin,Bendamustine
969	TCGA-ER-A19G-06A-21-A20N-20	SKCM	0	-1	1	1	0	-1	0	0	0	0	0	0	0	0	0	0	0	0	0	Fulvestrant,Epirubicin,Bendamustine,Erlotinib,	Fulvestrant,Epirubicin,Bendamustine,Erlotinib
970	TCGA-ER-A19H-06A-21-A20N-20	SKCM	1	0	1	1	0	0	0	0	0	0	0	0	0	0	0	0	0	0	0	Lapatinib,Epirubicin,Bendamustine,	Lapatinib,Epirubicin,Bendamustine
971	TCGA-ER-A19J-06A-21-A20N-20	SKCM	0	-1	0	1	0	-1	0	0	0	0	0	0	0	0	0	0	0	0	0	Fulvestrant,Bendamustine,Erlotinib,	Fulvestrant,Bendamustine,Erlotinib
972	TCGA-ER-A19L-06A-21-A20N-20	SKCM	0	0	0	1	0	0	0	0	0	0	0	1	0	0	0	0	0	0	0	Bendamustine,Capecitabine,	Bendamustine,Capecitabine
973	TCGA-ER-A19N-06A-21-A20N-20	SKCM	0	0	1	1	0	0	-1	0	0	0	0	0	0	0	0	0	0	0	0	Epirubicin,Bendamustine,Erlotinib,	Epirubicin,Bendamustine,Erlotinib
974	TCGA-ER-A1A1-06A-21-A20N-20	SKCM	0	0	0	1	0	0	0	0	0	0	0	0	0	0	0	0	0	0	0	Bendamustine,	Bendamustine
975	TCGA-ER-A2NC-06A-31-A20N-20	SKCM	1	-1	0	0	0	0	0	0	0	0	0	0	0	0	0	0	0	0	0	Lapatinib,Fulvestrant,	Lapatinib,Fulvestrant
976	TCGA-ER-A2ND-06A-21-A20N-20	SKCM	0	0	0	1	0	0	0	0	0	0	0	0	0	0	0	0	0	0	0	Bendamustine,	Bendamustine
977	TCGA-ER-A2NE-06A-11-A20N-20	SKCM	0	-1	1	1	0	0	0	0	0	0	0	0	0	0	0	0	0	0	0	Fulvestrant,Epirubicin,Bendamustine,	Fulvestrant,Epirubicin,Bendamustine
978	TCGA-ER-A2NG-06A-21-A20N-20	SKCM	0	0	1	1	0	0	0	0	0	0	0	-1	0	0	0	0	0	0	0	Epirubicin,Bendamustine,Crizotinib,	Epirubicin,Bendamustine,Crizotinib
979	TCGA-ER-A2NH-06A-21-A20N-20	SKCM	1	0	1	1	0	0	0	0	0	0	0	-1	0	0	0	0	0	0	0	Lapatinib,Epirubicin,Bendamustine,Crizotinib,	Lapatinib,Epirubicin,Bendamustine,Crizotinib
980	TCGA-FS-A1YW-06A-21-A20N-20	SKCM	0	0	0	0	0	0	0	1	0	0	0	0	0	0	0	0	0	0	0	Afatinib,	Afatinib
981	TCGA-FS-A1Z0-06A-21-A20N-20	SKCM	0	-1	1	0	0	0	0	0	0	0	0	0	0	0	0	0	0	0	0	Fulvestrant,Epirubicin,	Fulvestrant,Epirubicin
982	TCGA-FS-A1Z3-06A-21-A20N-20	SKCM	0	-1	0	1	0	0	0	0	0	0	0	0	0	0	0	0	0	0	0	Fulvestrant,Bendamustine,	Fulvestrant,Bendamustine
983	TCGA-FS-A1Z4-06A-21-A20N-20	SKCM	0	0	1	0	0	0	0	0	0	0	0	0	0	0	0	0	0	0	0	Epirubicin,	Epirubicin
984	TCGA-FS-A1ZA-06A-21-A20N-20	SKCM	1	0	1	0	0	0	0	0	0	0	0	0	0	0	0	0	0	0	0	Lapatinib,Epirubicin,	Lapatinib,Epirubicin
985	TCGA-FS-A1ZC-06A-21-A20N-20	SKCM	0	-1	1	0	0	-1	0	0	0	0	0	0	0	0	-1	0	0	0	0	Fulvestrant,Epirubicin,Erlotinib,Irinotecan,	Fulvestrant,Epirubicin,Erlotinib,Irinotecan
986	TCGA-FS-A1ZD-06A-21-A20N-20	SKCM	1	-1	0	0	0	0	0	0	0	0	0	0	0	0	0	0	0	0	0	Lapatinib,Fulvestrant,	Lapatinib,Fulvestrant
987	TCGA-FS-A1ZG-06A-21-A20N-20	SKCM	0	0	0	1	0	0	0	1	0	0	0	0	0	0	0	0	0	0	0	Bendamustine,Afatinib,	Bendamustine,Afatinib
988	TCGA-FS-A1ZH-06A-21-A20N-20	SKCM	0	0	1	1	0	0	0	0	0	0	0	0	0	0	0	0	0	0	0	Epirubicin,Bendamustine,	Epirubicin,Bendamustine
989	TCGA-FS-A1ZJ-06A-21-A20N-20	SKCM	0	0	1	1	0	0	0	0	0	0	0	0	0	0	0	0	0	0	0	Epirubicin,Bendamustine,	Epirubicin,Bendamustine
990	TCGA-FS-A1ZK-06A-21-A20N-20	SKCM	0	-1	1	1	0	0	0	0	0	0	0	0	0	0	0	0	0	0	0	Fulvestrant,Epirubicin,Bendamustine,	Fulvestrant,Epirubicin,Bendamustine
991	TCGA-FS-A1ZM-06A-21-A20N-20	SKCM	1	-1	1	1	0	0	0	0	0	0	0	0	0	0	0	0	0	0	0	Lapatinib,Fulvestrant,Epirubicin,Bendamustine,	Lapatinib,Fulvestrant,Epirubicin,Bendamustine
992	TCGA-FS-A1ZP-06A-21-A20N-20	SKCM	1	0	1	1	-1	0	0	0	0	0	0	0	0	0	0	0	0	0	0	Lapatinib,Epirubicin,Bendamustine,Neratinib,	Lapatinib,Epirubicin,Bendamustine,Neratinib
993	TCGA-FS-A1ZQ-06A-21-A20N-20	SKCM	0	-1	0	1	0	0	1	0	0	0	0	0	0	-1	0	0	0	0	0	Fulvestrant,Bendamustine,Dasatinib,2-Deoxyglucose,	Fulvestrant,Bendamustine,Dasatinib,2-Deoxyglucose
994	TCGA-FS-A1ZT-06A-21-A20N-20	SKCM	0	-1	1	1	0	0	0	0	0	0	0	0	0	0	0	0	0	0	0	Fulvestrant,Epirubicin,Bendamustine,	Fulvestrant,Epirubicin,Bendamustine
995	TCGA-FS-A1ZU-06A-21-A20N-20	SKCM	0	-1	1	1	0	-1	0	0	0	0	0	0	0	0	0	0	0	0	0	Fulvestrant,Epirubicin,Bendamustine,Erlotinib,	Fulvestrant,Epirubicin,Bendamustine,Erlotinib
996	TCGA-GN-A261-06A-21-A20N-20	SKCM	0	0	0	0	-1	1	-1	0	0	0	0	0	0	0	0	0	0	0	0	Neratinib,Dasatinib,Erlotinib,	Neratinib,Dasatinib,Erlotinib
997	TCGA-GN-A262-06A-21-A20N-20	SKCM	0	-1	0	1	0	0	0	0	1	0	0	0	0	0	0	0	0	0	0	Fulvestrant,Bendamustine,Erlotinib,	Fulvestrant,Bendamustine,Erlotinib
998	TCGA-GN-A264-06A-21-A20N-20	SKCM	0	0	1	1	0	-1	0	0	0	0	0	1	0	0	0	0	0	0	0	Epirubicin,Bendamustine,Erlotinib,Capecitabine,	Epirubicin,Bendamustine,Erlotinib,Capecitabine
999	TCGA-GN-A265-06A-11-A20N-20	SKCM	1	0	1	0	-1	0	0	0	1	0	0	0	0	0	0	0	0	0	0	Lapatinib,Epirubicin,Neratinib,Erlotinib,	Lapatinib,Epirubicin,Neratinib
1000	TCGA-GN-A266-06A-21-A20N-20	SKCM	1	-1	0	0	0	0	0	0	0	0	0	0	0	0	0	0	0	0	0	Lapatinib,Fulvestrant,	Lapatinib,Fulvestrant
1001	TCGA-GN-A267-06A-11-A20N-20	SKCM	0	0	1	0	0	0	0	0	0	0	0	0	0	0	0	0	0	0	0	Epirubicin,	Epirubicin
1002	TCGA-GN-A268-06A-21-A20N-20	SKCM	0	-1	1	1	0	0	0	0	0	0	0	0	0	0	0	0	0	0	0	Fulvestrant,Epirubicin,Bendamustine,	Fulvestrant,Epirubicin,Bendamustine
1003	TCGA-GN-A26A-06A-21-A20N-20	SKCM	1	-1	1	1	0	0	0	0	0	0	0	0	0	0	0	0	0	0	0	Lapatinib,Fulvestrant,Epirubicin,Bendamustine,	Lapatinib,Fulvestrant,Epirubicin,Bendamustine
1004	TCGA-GN-A26D-06A-21-A20N-20	SKCM	0	-1	1	0	0	-1	0	0	0	0	0	0	0	0	0	0	0	0	0	Fulvestrant,Epirubicin,Erlotinib,	Fulvestrant,Epirubicin,Erlotinib
1005	TCGA-EE-A3AG-06A-21-A20N-20	SKCM	0	-1	1	0	1	-1	0	0	0	0	0	0	0	0	0	0	0	0	0	Fulvestrant,Epirubicin,Erlotinib,Erlotinib,	Fulvestrant,Epirubicin,Erlotinib
1006	TCGA-ER-A197-06A-41-A20N-20	SKCM	0	-1	1	1	0	0	0	0	0	0	0	0	0	0	0	0	0	0	0	Fulvestrant,Epirubicin,Bendamustine,	Fulvestrant,Epirubicin,Bendamustine
1007	TCGA-ER-A19O-06A-21-A20N-20	SKCM	1	0	1	1	0	0	0	0	0	0	0	0	0	0	0	0	0	0	0	Lapatinib,Epirubicin,Bendamustine,	Lapatinib,Epirubicin,Bendamustine
1008	TCGA-ER-A19P-06A-21-A20N-20	SKCM	0	0	0	1	0	0	0	0	0	0	0	0	0	0	0	0	0	0	0	Bendamustine,	Bendamustine
1009	TCGA-ER-A19Q-06A-21-A215-20	SKCM	0	-1	1	1	0	0	0	0	0	0	0	0	0	0	0	0	0	0	0	Fulvestrant,Epirubicin,Bendamustine,	Fulvestrant,Epirubicin,Bendamustine
1010	TCGA-ER-A19S-06A-21-A215-20	SKCM	0	0	1	1	0	0	0	0	0	0	0	0	0	0	0	0	0	0	0	Epirubicin,Bendamustine,	Epirubicin,Bendamustine
1011	TCGA-EE-A180-06A-21-A241-20	SKCM	0	-1	0	1	0	0	0	1	0	0	0	0	0	0	0	0	0	0	0	Fulvestrant,Bendamustine,Afatinib,	Fulvestrant,Bendamustine,Afatinib
1012	TCGA-ER-A19W-06A-31-A241-20	SKCM	1	0	1	0	0	0	0	0	0	0	0	0	0	0	0	0	0	0	0	Lapatinib,Epirubicin,	Lapatinib,Epirubicin
1013	TCGA-DA-A1I0-06A-21-A241-20	SKCM	0	0	1	0	0	0	0	0	0	0	0	0	0	-1	0	0	0	0	0	Epirubicin,2-Deoxyglucose,	Epirubicin,2-Deoxyglucose
1014	TCGA-FW-A3I3-06A-21-A241-20	SKCM	0	0	0	1	0	0	0	0	0	0	0	0	0	0	0	0	0	0	0	Bendamustine,	Bendamustine
1015	TCGA-ER-A3ET-06A-21-A241-20	SKCM	0	0	0	1	0	0	0	0	0	0	0	0	0	0	0	0	0	0	0	Bendamustine,	Bendamustine
1016	TCGA-ER-A3ES-06A-21-A241-20	SKCM	0	0	1	0	0	-1	0	1	0	0	0	0	0	0	0	0	0	0	0	Epirubicin,Erlotinib,Afatinib,	Epirubicin,Afatinib
1017	TCGA-DA-A3F3-06A-21-A241-20	SKCM	1	0	1	0	0	0	0	0	0	0	0	0	0	0	0	0	0	0	0	Lapatinib,Epirubicin,	Lapatinib,Epirubicin
1018	TCGA-DA-A3F2-06A-21-A241-20	SKCM	1	0	1	0	0	0	-1	0	0	0	0	0	0	0	0	0	0	0	0	Lapatinib,Epirubicin,Erlotinib,	Lapatinib,Epirubicin
1019	TCGA-DA-A3F8-06A-21-A241-20	SKCM	1	0	0	1	0	0	0	0	0	0	0	0	0	0	0	0	0	0	0	Lapatinib,Bendamustine,	Lapatinib,Bendamustine
1020	TCGA-DA-A3F5-06A-21-A241-20	SKCM	1	0	1	0	1	0	0	0	0	0	0	0	0	0	0	0	0	0	0	Lapatinib,Epirubicin,Erlotinib,	Lapatinib,Epirubicin
1021	TCGA-EE-A3J3-06A-21-A241-20	SKCM	0	0	0	1	0	0	0	0	0	0	0	0	0	0	0	0	0	0	0	Bendamustine,	Bendamustine
1022	TCGA-EE-A3JE-06A-21-A241-20	SKCM	1	-1	0	1	0	0	0	0	0	0	0	0	0	0	0	0	0	0	0	Lapatinib,Fulvestrant,Bendamustine,	Lapatinib,Fulvestrant,Bendamustine
1023	TCGA-EE-A3JA-06A-21-A241-20	SKCM	0	-1	0	1	0	0	0	0	0	0	0	0	0	0	0	0	0	0	0	Fulvestrant,Bendamustine,	Fulvestrant,Bendamustine
1024	TCGA-EE-A3JH-06A-21-A241-20	SKCM	1	0	1	0	0	0	0	0	0	0	0	0	0	0	0	0	0	0	0	Lapatinib,Epirubicin,	Lapatinib,Epirubicin
1025	TCGA-EE-A3J7-06A-21-A241-20	SKCM	0	0	0	1	0	0	0	0	0	0	0	0	0	0	0	0	0	0	0	Bendamustine,	Bendamustine
1026	TCGA-EE-A3JD-06A-21-A241-20	SKCM	0	0	1	1	0	0	-1	0	0	0	0	0	0	0	0	0	0	0	0	Epirubicin,Bendamustine,Erlotinib,	Epirubicin,Bendamustine,Erlotinib
1027	TCGA-ER-A3PL-06A-21-A241-20	SKCM	0	0	0	1	0	0	0	0	0	0	0	0	0	0	0	0	0	0	0	Bendamustine,	Bendamustine
1028	TCGA-D3-A3MR-06A-21-A241-20	SKCM	0	0	1	0	0	0	0	0	0	0	0	0	0	0	0	0	1	0	0	Epirubicin,Capecitabine,	Epirubicin,Capecitabine
1029	TCGA-D3-A3MV-06A-21-A241-20	SKCM	0	0	0	1	0	0	0	0	1	0	0	0	0	0	0	0	0	0	0	Bendamustine,Erlotinib,	Bendamustine,Erlotinib
1030	TCGA-D3-A3ML-06A-21-A241-20	SKCM	1	-1	1	1	0	0	0	0	0	0	0	0	0	0	0	0	0	0	0	Lapatinib,Fulvestrant,Epirubicin,Bendamustine,	Lapatinib,Fulvestrant,Epirubicin,Bendamustine
1031	TCGA-D3-A3MO-06A-21-A241-20	SKCM	0	0	0	0	0	0	0	0	0	0	0	0	0	0	0	0	0	0	0
1032	TCGA-GF-A3OT-06A-11-A241-20	SKCM	1	0	1	0	0	0	0	0	0	0	0	0	0	0	0	0	0	0	0	Lapatinib,Epirubicin,	Lapatinib,Epirubicin
1033	TCGA-ER-A19M-06A-51-A241-20	SKCM	0	0	1	0	0	0	0	0	0	0	0	0	0	0	0	0	0	0	0	Epirubicin,	Epirubicin
1034	TCGA-FW-A3TV-06A-21-A241-20	SKCM	0	-1	0	1	0	0	0	0	0	0	0	0	0	0	0	0	0	0	0	Fulvestrant,Bendamustine,	Fulvestrant,Bendamustine
1035	TCGA-D9-A3Z1-06A-21-A241-20	SKCM	0	0	1	1	0	0	0	0	0	0	0	0	0	0	0	0	0	0	0	Epirubicin,Bendamustine,	Epirubicin,Bendamustine
1036	TCGA-FR-A3YO-06A-21-A241-20	SKCM	0	0	1	0	0	0	0	0	0	0	0	0	0	-1	0	0	0	0	0	Epirubicin,2-Deoxyglucose,	Epirubicin,2-Deoxyglucose
1037	TCGA-FR-A3YN-06A-21-A241-20	SKCM	0	0	0	1	0	0	0	0	0	0	0	0	0	0	0	0	0	0	0	Bendamustine,	Bendamustine
1038	TCGA-ER-A2NF-06A-21-A241-20	SKCM	0	0	0	0	0	0	0	0	0	0	0	0	0	0	0	1	0	0	0	Sorafenib,	Sorafenib
