# Supplementary material for: Overcoming resistance to EGFR monotherapy in HNSCC by identification and inhibition of individualized cancer processes
Source: Theranostics. 2022 Jan 1;12(3):1204–19. doi: 10.7150/thno.64347 (PMC8771558; doi:10.7150/thno.64347)
Supplement: Supplementary file 9 — Supplementary table 8. [file thnov12p1204s9.xlsx]

## Sheet: Barcodes
Barcode index	Barcode																				Number of HNSC cell lines that harbor this barcode	Number of LUNG cell lines that harbor this barcode	Number of uterine cell lines that harbor this barcode	Total number of cell lines that harbor this barcode
	1	2	3	4	5	6	7	8	9	10	11	12	13	14	15	16	17	18	19	20
1	1	-1	0	0	0	0	0	0	0	0	0	0	0	0	0	0	0	0	0	0	19	0	0	19
2	1	0	-1	0	0	0	0	0	0	0	0	0	0	0	0	0	0	0	0	0	2	11	0	13
3	1	0	0	0	0	0	0	0	0	0	0	0	0	0	0	0	0	0	0	0	0	5	1	6
4	1	0	1	0	0	0	0	0	0	0	0	0	0	0	0	0	0	0	0	0	1	3	0	4
5	1	1	0	0	1	0	0	0	0	0	0	0	0	0	0	0	0	0	0	0	0	3	0	3
6	1	0	0	-1	0	0	0	0	0	0	0	0	0	0	0	0	0	0	0	0	0	3	0	3
7	1	0	-1	0	0	0	0	0	0	0	0	0	-1	0	0	0	0	0	0	0	0	3	0	3
8	1	0	1	0	0	1	0	0	0	0	0	0	0	0	0	0	0	0	0	0	0	3	0	3
9	1	-1	0	0	1	0	0	0	0	0	0	0	0	0	0	0	0	0	0	0	3	0	0	3
10	1	0	1	1	0	0	0	0	0	0	0	0	0	0	0	0	0	0	0	0	0	1	1	2
11	1	0	0	1	0	0	0	0	0	0	0	0	0	0	0	0	0	0	0	0	0	0	2	2
12	1	1	0	1	-1	0	0	0	0	0	0	0	0	0	0	0	0	0	0	0	0	0	2	2
13	1	0	1	-1	0	0	0	0	0	0	0	0	0	0	0	0	0	0	0	0	0	2	0	2
14	1	0	1	-1	0	0	-1	0	0	0	0	0	0	0	0	0	0	0	0	0	0	2	0	2
15	1	0	0	-1	0	-1	0	0	0	0	0	0	0	0	0	0	0	0	0	0	0	2	0	2
16	1	0	1	0	1	0	0	0	0	0	0	0	0	0	0	0	0	0	0	0	1	1	0	2
17	1	-1	0	1	0	0	0	0	0	0	0	0	0	0	0	0	0	0	0	0	2	0	0	2
18	1	-1	1	0	0	0	0	0	0	0	0	0	0	0	0	0	0	0	0	0	1	1	0	2
19	1	-1	0	0	0	0	0	0	0	0	1	0	0	0	0	0	0	0	0	0	0	2	0	2
20	1	1	-1	1	0	0	0	0	0	0	0	0	0	0	0	0	0	0	0	0	0	0	1	1
21	1	1	0	1	0	0	0	0	0	0	0	0	0	0	0	0	0	0	0	0	0	0	1	1
22	1	0	0	0	-1	0	1	0	0	0	0	0	0	1	0	1	0	0	0	0	0	0	1	1
23	1	0	1	0	-1	0	0	0	0	0	0	0	0	0	0	0	0	0	0	0	0	0	1	1
24	1	-1	-1	0	0	0	0	0	0	0	1	0	0	0	0	0	0	0	0	0	0	0	1	1
25	1	0	0	0	0	0	0	0	0	0	0	0	0	0	1	0	0	0	0	0	0	0	1	1
26	1	0	0	0	0	0	-1	0	0	0	0	0	0	0	0	0	0	0	0	0	0	0	1	1
27	1	0	0	1	0	0	0	1	0	0	0	0	0	0	0	0	0	0	0	0	0	0	1	1
28	1	0	-1	0	0	0	0	0	0	-1	0	0	0	0	0	0	0	0	0	0	0	0	1	1
29	1	0	0	1	-1	0	0	0	1	0	0	0	0	0	0	0	0	0	0	0	0	0	1	1
30	1	0	1	0	-1	0	0	0	1	0	0	0	0	0	0	0	0	0	0	0	0	0	1	1
31	1	0	0	1	-1	0	0	0	0	0	0	0	0	0	0	0	0	0	0	0	0	0	1	1
32	1	0	0	1	-1	0	0	1	0	0	0	0	0	0	0	0	0	0	0	0	0	0	1	1
33	1	1	0	1	0	0	0	0	0	1	0	0	0	0	0	0	0	0	0	0	0	0	1	1
34	1	1	1	1	0	0	0	0	0	0	0	0	0	0	1	0	0	0	0	0	0	0	1	1
35	1	1	0	0	0	-1	-1	1	0	0	0	0	0	0	0	0	0	0	0	0	0	0	1	1
36	1	1	-1	1	0	0	-1	0	0	0	0	0	0	0	0	0	0	0	0	0	0	0	1	1
37	1	1	0	1	0	0	-1	0	0	0	0	0	0	0	0	0	0	0	0	0	0	0	1	1
38	1	1	0	0	-1	0	0	0	-1	0	0	0	0	0	0	0	0	0	0	0	0	0	1	1
39	1	0	0	0	-1	0	1	0	-1	0	0	0	0	0	0	0	0	0	0	0	0	0	1	1
40	1	0	0	1	-1	0	0	0	0	-1	0	0	0	0	0	0	0	0	0	0	0	0	1	1
41	1	1	0	1	0	0	1	0	1	0	0	0	0	0	0	0	0	0	0	0	0	0	1	1
42	1	0	-1	0	0	1	0	0	0	0	0	0	0	0	0	0	0	0	0	0	0	1	0	1
43	1	0	1	-1	0	0	0	0	0	0	0	-1	0	0	0	0	0	0	0	0	0	1	0	1
44	1	0	0	0	0	1	0	0	0	0	0	0	0	0	0	0	0	0	0	0	0	1	0	1
45	1	1	0	0	0	0	0	-1	0	0	0	0	0	0	0	0	0	0	0	0	0	1	0	1
46	1	0	-1	0	0	0	0	0	0	0	0	-1	0	0	0	0	0	0	0	0	0	1	0	1
47	1	0	-1	0	0	0	0	0	0	0	0	0	0	0	0	0	0	0	-1	0	0	1	0	1
48	1	1	0	0	1	1	1	1	0	0	0	0	0	0	0	0	0	0	0	0	0	1	0	1
49	1	0	1	0	0	-1	0	0	0	0	0	0	0	0	0	0	0	0	0	0	0	1	0	1
50	1	0	0	0	0	-1	0	0	0	0	0	0	0	0	0	0	1	0	0	0	0	1	0	1
51	1	1	1	-1	0	0	0	0	0	1	0	0	0	0	0	0	0	0	0	0	0	1	0	1
52	1	1	1	-1	0	0	0	0	0	0	0	0	0	0	0	0	0	0	0	0	0	1	0	1
53	1	0	0	0	0	1	0	0	1	0	0	0	0	0	0	0	0	0	0	0	0	1	0	1
54	1	0	0	-1	0	0	0	0	1	0	0	0	0	0	0	0	0	0	0	0	0	1	0	1
55	1	-1	0	-1	0	0	0	1	0	0	-1	0	0	0	0	0	0	0	0	0	0	1	0	1
56	1	0	1	-1	0	0	-1	0	0	0	-1	0	0	0	0	0	0	0	0	0	0	1	0	1
57	1	1	1	0	1	0	0	0	0	0	0	0	0	0	0	0	0	1	0	0	0	1	0	1
58	1	1	1	0	1	0	0	0	0	0	0	0	0	0	0	0	0	0	0	0	0	1	0	1
59	1	0	0	0	-1	0	0	0	0	0	0	0	0	0	0	0	0	0	0	0	0	1	0	1
60	1	0	-1	-1	0	0	0	0	0	0	0	0	0	0	0	0	0	0	0	0	0	1	0	1
61	1	1	1	0	1	-1	0	0	0	0	0	0	0	0	0	0	0	0	0	0	0	1	0	1
62	1	1	1	0	0	0	0	0	0	0	0	0	0	0	-1	0	0	0	0	0	0	1	0	1
63	1	0	0	0	0	0	1	0	0	0	0	-1	0	0	0	0	0	0	0	0	0	1	0	1
64	1	1	0	1	0	0	1	0	0	-1	0	0	0	0	-1	0	0	-1	0	0	0	1	0	1
65	1	0	-1	0	0	0	0	0	0	0	0	0	1	0	0	0	0	0	0	0	0	1	0	1
66	1	1	-1	0	0	0	1	-1	0	0	0	0	0	0	0	0	0	0	0	0	0	1	0	1
67	1	1	-1	0	-1	0	0	-1	0	0	0	0	0	0	0	0	0	0	0	0	0	1	0	1
68	1	1	0	0	-1	0	0	0	0	0	0	0	0	0	0	0	0	0	0	0	0	1	0	1
69	1	1	0	1	0	0	1	0	0	0	0	0	0	0	0	0	0	0	0	0	0	1	0	1
70	1	0	1	-1	-1	0	0	-1	0	0	0	0	0	0	0	0	0	0	0	0	0	1	0	1
71	1	-1	1	-1	0	0	0	0	0	0	0	0	0	0	0	0	0	0	0	0	0	1	0	1
72	1	-1	1	0	-1	1	1	-1	0	0	0	0	0	0	0	0	0	0	0	0	0	1	0	1
73	1	1	0	0	0	0	0	0	0	0	-1	1	0	-1	0	0	0	0	0	0	0	1	0	1
74	1	1	0	0	0	0	0	-1	0	0	0	0	0	0	0	1	0	0	0	0	0	1	0	1
75	1	0	0	0	0	0	0	0	0	0	0	-1	0	0	0	0	0	0	0	0	0	1	0	1
76	1	1	1	-1	1	0	0	0	0	0	0	0	0	0	0	0	0	0	0	0	0	1	0	1
77	1	0	-1	-1	0	-1	0	0	0	0	0	0	0	0	0	0	0	0	0	0	0	1	0	1
78	1	0	1	0	0	0	1	0	0	0	0	0	0	0	0	0	0	0	0	0	0	1	0	1
79	1	0	0	0	0	-1	0	0	0	1	0	0	0	0	0	0	0	0	0	0	0	1	0	1
80	1	0	0	-1	0	0	-1	0	0	0	0	0	0	0	0	0	0	0	0	0	0	1	0	1
81	1	1	1	-1	-1	1	0	0	-1	0	0	0	0	0	0	0	0	0	0	0	0	1	0	1
82	1	-1	0	0	0	0	0	-1	0	0	0	0	0	0	0	0	0	0	0	0	1	0	0	1
83	1	-1	0	0	0	0	0	0	1	0	-1	0	0	0	0	0	0	0	0	0	1	0	0	1
84	1	0	0	0	0	0	0	-1	0	-1	0	-1	0	0	0	0	0	0	0	0	1	0	0	1
85	1	-1	0	1	1	0	0	0	0	0	0	0	0	0	0	0	0	0	0	0	1	0	0	1
86	1	-1	1	1	0	0	0	-1	0	0	0	0	0	0	0	0	0	0	0	0	1	0	0	1
87	1	0	1	0	0	0	0	0	0	1	0	0	0	0	0	0	0	0	0	0	0	1	0	1
88	1	1	0	1	1	0	0	0	0	0	0	0	0	0	0	0	0	0	0	0	0	1	0	1
89	1	0	0	1	0	1	0	0	0	0	0	0	0	0	0	0	0	0	0	0	1	0	0	1
90	1	0	0	0	0	0	0	0	0	0	0	0	0	0	0	0	0	0	0	1	0	1	0	1
91	1	1	-1	0	0	0	0	0	0	0	0	0	1	0	0	-1	0	0	0	0	0	1	0	1
92	1	0	0	-1	0	0	-1	0	0	0	0	0	0	-1	0	0	0	0	0	0	0	1	0	1
93	1	0	-1	0	0	-1	0	0	0	0	0	0	0	1	0	0	0	0	0	0	0	1	0	1
94	1	1	0	0	0	0	0	0	0	1	0	0	0	0	0	0	0	0	0	0	0	1	0	1
95	1	-1	0	1	0	0	0	0	0	0	-1	0	0	0	0	0	0	0	0	0	1	0	0	1
96	1	-1	0	0	0	0	0	0	0	0	0	1	0	0	0	0	0	0	0	0	1	0	0	1
97	1	0	0	0	0	0	0	0	0	0	0	0	0	0	0	0	-1	0	0	0	0	1	0	1
98	1	0	-1	0	0	0	0	1	0	0	0	0	0	0	0	0	0	0	0	0	0	1	0	1
99	1	-1	0	0	0	-1	0	0	0	0	0	0	0	0	0	0	0	0	0	0	1	0	0	1
100	1	0	-1	0	0	0	0	0	0	1	0	0	0	-1	0	-1	0	0	0	0	1	0	0	1
101	1	0	-1	-1	0	-1	0	0	1	0	0	0	0	0	0	0	0	0	-1	0	0	1	0	1
102	1	-1	0	0	0	0	0	1	0	0	0	0	0	0	0	0	0	0	0	0	1	0	0	1
103	1	-1	0	0	0	0	0	0	0	0	-1	0	0	0	0	0	0	0	0	0	1	0	0	1
104	1	1	-1	0	0	0	0	0	0	1	0	0	0	0	0	0	0	0	0	0	0	1	0	1

## Sheet: TRANSPOSE
Sample_ID	Cancer_Type	Sample_Type	SetID	X1433EPSILON	X4EBP1	X4EBP1_pS65	X4EBP1_pT37T46	X53BP1	ACC_pS79	ACC1	AKT	AKT_pS473	AKT_pT308	AMPKALPHA	AMPKALPHA_pT172	AR	ASNS	ATM	BAK	BAX	BCL2	BCLXL	BECLIN	BETACATENIN	BID	BIM	CJUN_pS73	CKIT	CMET_pY1235	CMYC	CRAF	CRAF_pS338	CASPASE7CLEAVEDD198	CAVEOLIN1	CD31	CD49B	CDK1	CHK1	CHK1_pS345	CHK2	CHK2_pT68	CIAP	CLAUDIN7	COLLAGENVI	CYCLINB1	CYCLIND1	CYCLINE1	DJ1	DVL3
TCGA-02-0011-01B-11-1898-20	GBM	Primary	42	1.49214	1.13438	1.18176	2.09987	0.531433	0.934354	1.1055	0.940368	2.63043	1.97764	0.891861	0.972338	0.844377	1.21224	0.734808	1.20022	1.11816	1.31523	1.32172	1.09685	2.17528	1.01684	1.09061	1.30297	1.98526	1.06258	0.554712	0.919206	1.04952	0.49476	0.382651	1.22751	0.744746	1.03766	1.08633	1.02858	0.644575	1.14983	0.913743	0.391152	0.773348	0.693059	1.04942	0.807884	1.82932	1.10466
TCGA-08-0345-01A-21-1898-20	GBM	Primary	42	1.13347	0.69877	1.01853	1.84705	1.25904	1.20992	1.18654	1.14762	6.78759	4.50117	1.03626	1.26569	0.752963	1.10812	1.01414	0.762088	0.820736	0.81205	0.835511	1.02804	2.58757	0.947901	0.571003	1.16481	1.03862	1.37741	0.710778	0.983212	1.16106	0.453728	0.840698	1.06152	1.09551	0.754404	1.15351	1.026	0.713423	1.07007	1.064	0.332932	0.879472	0.466711	1.1382	0.580135	0.829095	1.0493
TCGA-08-0353-01A-21-1898-20	GBM	Primary	42	1.0729	1.16083	1.08579	1.85464	0.86692	0.748529	0.50838	1.11005	5.09824	3.54012	0.668278	0.935581	0.835204	0.948873	0.153637	1.57206	1.07702	1.23714	1.07699	0.917138	1.2861	1.50632	0.626628	1.12194	1.39691	1.07989	0.692291	0.870828	1.09618	0.575349	0.496374	1.56089	1.09991	1.12107	1.25235	1.08258	0.741275	1.24792	0.658803	0.420623	0.933938	0.672814	1.20385	0.632852	1.40999	0.59141
TCGA-08-0373-01A-21-1898-20	GBM	Primary	42	1.2077	0.745123	1.20863	3.30282	0.771806	0.867984	0.84436	1.01188	3.41078	2.26624	0.60413	0.67633	1.04437	0.877274	1.24014	0.912161	0.768241	0.657221	0.864771	1.05366	0.847644	1.14507	0.795741	1.14196	1.64136	1.05866	0.92401	1.00288	1.12859	0.459871	0.738915	1.12192	0.886204	0.990699	1.22489	0.990589	0.486462	1.15241	0.825357	0.344506	1.09754	0.732342	1.19301	0.795057	0.938423	1.06586
TCGA-19-1386-01A-21-1898-20	GBM	Primary	42	1.10135	0.791258	1.3547	3.88442	1.19072	1.22487	1.33015	1.6203	2.41898	2.10614	1.07227	1.30978	0.769749	1.28301	2.2664	0.464677	1.1368	0.772443	1.11905	0.994936	2.33108	0.816769	0.548043	1.44831	1.94801	0.931443	0.801203	1.23907	1.17626	0.41685	0.277143	0.895733	0.90374	0.870086	1.03193	0.956084	0.651221	0.972282	1.03434	0.324322	1.14953	0.640202	0.941139	0.618532	0.961763	1.05213
TCGA-15-1447-01A-21-1898-20	GBM	Primary	42	1.28569	0.72807	0.947893	0.869676	0.826496	0.825345	0.803405	1.24325	2.12138	0.969343	0.718958	1.04923	1.12518	1.02691	0.884884	0.787199	1.09751	1.11288	0.717634	1.26066	1.28351	1.00605	0.828774	1.39171	1.1071	1.07935	0.894337	0.986775	1.12158	0.575493	0.554573	1.47106	1.33735	0.985785	1.17855	1.04896	0.787352	1.21701	0.93721	0.456536	1.61855	1.19541	1.15269	0.762717	1.33771	0.907557
TCGA-06-0879-01A-21-1898-20	GBM	Primary	42	1.10236	0.737375	1.01627	2.19497	1.00916	1.47402	1.37951	1.21084	2.55974	2.01182	0.866691	1.4243	0.886087	0.92779	1.27478	0.519278	1.03091	0.778641	0.950333	1.04146	2.57148	0.949383	0.503645	1.23267	1.38252	0.911541	0.724341	1.15698	1.1154	0.499273	1.48131	1.16748	1.11613	0.923235	1.0907	1.01617	0.72676	1.05183	1.43081	0.347311	1.2239	0.686552	1.03393	0.657303	0.314777	1.4746
TCGA-12-0692-01A-21-1898-20	GBM	Primary	42	1.28297	0.763505	0.753976	1.2902	0.472144	1.01554	1.23556	1.03034	3.17048	1.37458	1.22013	2.10366	0.805664	1.51735	2.37314	0.754096	1.08809	1.16164	1.05224	1.01786	1.80083	1.03433	0.81405	1.02159	0.692857	0.947741	0.702568	1.16538	1.04959	0.531931	0.349024	1.06638	0.916864	0.799838	1.11515	0.940505	0.971957	1.07696	1.26164	0.36201	1.00319	1.03902	1.03066	0.610473	1.80773	0.956874
TCGA-12-1597-01B-21-1898-20	GBM	Primary	42	1.20019	0.924542	1.36474	5.03642	1.32298	0.986458	0.874142	1.49841	5.08483	3.76226	0.815168	1.5503	0.632852	1.0878	0.837395	0.758032	1.01198	0.736445	1.0762	1.17259	1.31658	1.05918	0.573398	1.09097	2.25293	1.12888	0.936651	1.2771	1.17743	0.501409	0.271853	0.952171	0.832614	0.860055	1.28121	1.02601	0.732774	1.20634	1.0609	0.358315	0.783557	0.589879	1.32136	0.640584	1.10457	1.19095
TCGA-08-0346-01A-21-1898-20	GBM	Primary	42	1.13219	0.555373	1.06002	1.5945	0.750399	1.01445	1.02444	1.47398	2.5266	1.05923	1.12913	1.56133	0.689279	0.999479	1.38065	0.516915	0.693482	0.666007	0.895329	1.07497	1.69415	0.952483	0.672413	1.07284	1.36307	1.04922	0.797751	1.14045	1.20736	0.491478	0.681393	1.19643	1.05549	0.77285	1.02892	0.990742	0.704533	1.07696	1.10912	0.345942	1.92075	0.402232	0.958785	0.582274	0.908192	1.08784
TCGA-08-0354-01A-21-1898-20	GBM	Primary	42	1.37814	0.985689	0.922787	0.671151	0.762136	0.765179	0.673799	0.971223	0.779456	0.728883	0.827671	1.13734	0.909181	1.35285	0.556962	1.19363	1.65996	0.908167	1.10552	1.20172	1.6004	1.37862	0.811611	1.13037	1.1321	1.15202	0.7946	1.0526	1.06974	0.589033	0.777729	1.46256	1.15715	0.983862	1.34855	0.997104	0.551682	1.27021	0.836177	0.395459	1.32121	0.594719	1.41962	0.746607	1.30579	0.799439
TCGA-08-0375-01A-21-1898-20	GBM	Primary	42	1.32615	0.858875	1.06525	3.26052	0.896211	1.00724	0.770224	0.892114	2.89207	1.93663	0.790222	0.937899	0.857424	1.016	0.712287	1.04582	1.41257	0.769098	1.34555	1.11736	1.84164	1.40718	0.709021	1.43837	0.782678	1.22249	0.719507	0.963206	1.16348	0.5929	0.653414	1.48894	1.19662	1.10942	1.25917	1.10854	0.681545	1.30797	0.890409	0.401758	1.59085	0.751326	1.33521	0.750186	0.898892	0.839202
TCGA-19-1389-01A-21-1898-20	GBM	Primary	42	1.28271	0.857929	1.14711	0.816277	0.581584	1.37534	1.0173	0.977943	3.06482	1.53362	1.0058	1.42738	0.629557	0.916407	0.982442	0.652957	1.0763	0.905101	1.6459	0.926723	1.28339	1.08842	0.518818	1.18018	0.961692	1.21837	1.09959	1.12369	1.2013	0.474539	0.747083	0.905151	1.16985	0.799367	1.23032	1.15015	0.631901	1.07735	1.07927	0.378247	0.970077	0.567314	1.13358	0.842442	1.10907	0.854143
TCGA-15-1449-01A-21-1898-20	GBM	Primary	42	1.17224	0.592091	1.27584	2.43344	0.857626	1.66834	1.50485	1.40291	2.06037	1.53988	0.949545	0.675417	0.526801	1.10472	0.656529	0.762305	0.608758	0.734014	1.48063	0.94367	3.08442	0.886597	0.405985	1.26068	1.23019	1.00977	0.825597	1.00717	0.878832	0.585772	0.362311	0.720685	1.35315	0.809942	1.22418	0.975355	1.04256	0.90966	1.03455	0.378326	0.907972	0.974715	1.13789	0.511342	1.10506	1.519
TCGA-06-0882-01A-21-1898-20	GBM	Primary	42	1.22627	0.529213	0.937335	1.52233	0.860311	0.676016	0.741727	1.28733	3.65153	4.15572	0.90379	1.01893	0.743828	1.35074	0.502704	0.668732	1.00167	0.739555	0.977086	1.00836	2.03538	0.912135	0.450844	1.49187	0.783714	1.08497	0.568775	0.957781	1.10437	0.491581	0.684613	1.17572	1.06973	0.790655	1.10935	0.958978	0.567861	1.11691	1.12053	0.366961	1.40733	0.608298	1.00593	0.62148	0.994933	1.01509
TCGA-14-0813-01A-21-1898-20	GBM	Primary	42	1.19673	0.687723	1.29176	3.12012	0.931799	1.72748	2.05324	1.25083	6.77162	4.50616	1.16553	1.15378	0.753892	1.83693	0.97467	0.602244	0.670291	0.869586	0.978675	1.075	2.45105	0.912015	0.608842	1.10611	1.26014	0.968779	0.81192	1.08754	1.07888	0.483672	0.956787	0.982767	1.039	0.730603	1.02551	1.02104	0.711053	1.01025	1.05248	0.342814	1.36306	0.690264	1.03983	0.678062	1.53944	1.12444
TCGA-19-1786-01A-21-1898-20	GBM	Primary	42	1.14619	0.584794	1.79983	2.65057	1.0523	1.28006	1.13424	1.55192	3.84824	3.06014	1.1799	1.52448	0.873531	1.45397	1.12589	0.597554	0.714175	0.731941	1.14366	1.0688	1.82827	0.900445	0.678561	1.17432	1.54612	1.02388	0.849709	1.07024	1.07257	0.416071	0.597181	1.15554	0.91223	0.898655	1.10262	1.07505	0.578994	1.04475	0.953937	0.323581	1.0564	0.499446	0.921982	0.612368	1.28089	0.906702
TCGA-28-1757-01A-11-1898-20	GBM	Primary	42	1.42793	0.945974	0.96315	1.86413	0.772973	0.406633	0.396529	0.820372	0.743626	0.855903	0.68541	0.63251	0.676856	1.0345	0.256939	1.08843	1.94497	0.830027	1.75239	1.11463	1.45292	1.31737	0.924375	1.3092	0.884344	1.22072	1.10846	0.868935	1.1443	0.519275	1.38623	1.38348	1.06214	1.43087	1.23523	1.16559	0.612007	1.10017	0.696251	0.462139	2.42301	0.62388	1.37535	0.577395	1.61001	0.941059
TCGA-02-0068-01A-11-1898-20	GBM	Primary	42	2.24793	0.634935	0.922372	1.86517	0.322037	2.14637	1.39665	0.920417	1.87427	1.06167	0.850569	0.832678	0.814316	0.797773	0.0629434	0.559283	0.639728	1.77713	1.53611	1.32031	3.47666	0.849626	0.929985	0.923843	0.625612	0.94779	2.50811	0.697121	1.01425	0.491444	4.6528	5.24521	1.93639	1.07928	1.91047	0.947762	1.26347	1.05568	1.43743	0.923408	0.907286	0.191684	0.94178	1.57561	0.884185	0.897821
TCGA-08-0347-01A-21-1898-20	GBM	Primary	42	1.27839	0.527865	1.19757	3.06694	0.918066	0.792251	0.894176	0.914205	6.34227	4.33611	0.774083	0.751227	0.893023	1.24137	0.804938	0.680704	0.752702	0.715463	0.724019	1.12618	1.57489	1.05787	0.545473	0.992365	1.71087	1.11905	0.634046	1.08174	1.18731	0.487272	1.24197	1.21946	1.02115	0.8405	1.21099	1.0005	0.674266	1.20706	1.05515	0.33344	1.04707	0.715756	1.19059	0.538766	1.03186	0.887015
TCGA-08-0355-01A-21-1898-20	GBM	Primary	42	1.0749	0.637223	1.04039	1.78549	1.05293	1.08027	0.883101	1.22773	4.47659	3.78869	0.993361	1.53981	1.07582	1.35033	1.41913	0.627101	0.881004	0.827706	1.02463	1.01792	1.63886	0.998665	0.509177	1.17643	1.134	0.994176	0.86074	1.2229	1.1397	0.464741	0.379113	1.14065	0.99515	0.849379	1.09821	1.02175	0.584065	1.13794	0.888683	0.333071	0.909408	0.461371	1.04354	0.582997	1.03911	0.890804
TCGA-08-0380-01A-21-1898-20	GBM	Primary	42	1.2206	0.63698	0.867539	1.83466	1.3589	0.996187	1.63098	1.02803	3.68279	2.25137	1.14163	0.997709	0.737175	1.36003	1.8791	0.709704	1.10102	1.19831	0.899646	1.06293	1.52269	1.02891	0.859846	0.963253	0.788881	0.996317	0.554404	0.978843	1.11265	0.450688	0.542115	0.998708	0.829262	0.710837	0.956466	1.19371	0.681053	1.05403	1.18707	0.326555	1.47037	0.313601	0.980815	0.624048	1.6624	0.771806
TCGA-19-1390-01A-21-1898-20	GBM	Primary	42	1.28961	0.637095	0.899871	2.87827	0.850828	1.17216	0.997013	0.940024	2.45615	1.65984	0.682978	0.844699	0.640713	1.28404	0.990837	0.669349	0.659617	0.644705	1.107	1.24167	0.806413	1.04767	0.561065	1.14127	1.03535	1.28495	1.02533	1.14969	1.38175	0.534192	0.344912	1.05839	0.855915	1.07489	1.49541	1.17619	0.861612	1.43414	0.99372	0.366453	0.927411	1.14086	1.42536	0.586621	1.07425	1.11943
TCGA-06-0644-01A-21-1898-20	GBM	Primary	42	0.921266	0.897398	0.956356	2.26357	0.78353	1.28068	1.20968	1.04742	3.48558	2.50898	0.822273	1.13164	0.993062	1.68553	1.63936	0.678053	0.750935	0.446552	0.975733	0.929509	0.883033	1.15788	0.42396	1.11351	0.632378	1.03102	0.953752	1.1623	1.07962	0.587365	3.42879	1.26456	1.47207	0.809919	1.1512	0.976147	0.762823	1.16091	0.932122	0.341865	2.43429	1.13656	1.03987	0.64864	1.07276	0.951911
TCGA-14-0871-01A-21-1898-20	GBM	Primary	42	0.996932	1.46707	1.2455	2.88426	2.25168	1.68194	1.31185	1.49777	0.970038	1.13966	0.868995	1.1647	0.507483	2.28058	1.29132	0.592748	0.464001	1.357	0.837412	0.942682	0.569671	0.917328	0.767261	0.831426	0.986532	1.02734	1.17925	1.49864	1.46845	0.500673	0.214775	0.869501	0.662425	1.00895	1.15174	1.17119	1.97074	2.24311	0.862072	0.361157	0.744978	1.62005	1.19272	1.44574	0.971186	1.09067
TCGA-19-1788-01A-21-1898-20	GBM	Primary	42	1.27083	0.466064	1.49933	4.28264	0.656538	1.15154	0.952906	1.10645	3.41574	2.04075	0.959144	0.895509	0.702685	0.658087	0.374958	0.647858	0.501847	0.772989	0.992629	1.11973	2.03045	0.93085	0.594797	0.994404	2.17739	1.17999	0.827631	0.849255	1.07725	0.473784	0.376494	1.02254	0.935357	1.27138	1.14294	1.18692	0.447761	1.09494	1.00015	0.346541	0.885013	0.225156	0.989524	0.521078	1.70998	0.956727
TCGA-28-1760-01A-21-1898-20	GBM	Primary	42	1.13576	0.735522	1.2736	1.72889	0.950297	1.19324	0.895267	1.29177	6.1697	3.26391	1.00898	1.38501	0.764411	0.955509	1.6855	0.662903	1.3126	0.865545	1.08128	1.08651	1.61232	1.04687	0.453822	1.4911	0.715201	0.994738	0.676565	1.22447	1.26939	0.411425	0.761882	1.18029	0.901107	0.797093	1.16755	1.0341	0.678551	1.11403	1.18744	0.349073	1.0899	0.668056	1.05407	0.673776	0.875816	0.915156
TCGA-08-0348-01A-21-1898-20	GBM	Primary	42	1.45489	0.951141	1.10195	3.37176	0.629719	0.681568	0.78887	0.989408	5.66038	3.20517	0.617221	0.408668	0.86148	1.52393	0.390015	1.73811	0.789844	0.940657	1.42021	1.1167	1.22098	1.66537	0.724592	1.11193	0.963698	1.23163	0.822815	1.0345	1.16839	0.564545	1.5552	1.58723	1.0992	0.953281	1.27407	1.12662	0.668435	1.37581	0.796	0.397245	1.45963	0.604046	1.38457	0.763786	1.39826	1.0256
TCGA-08-0356-01A-21-1898-20	GBM	Primary	42	1.09187	0.686371	1.08346	2.69858	1.08243	1.02812	0.972903	1.56164	4.10078	3.46607	1.10664	1.27547	0.931915	1.04571	1.88947	0.449907	1.21524	0.994426	1.0287	1.08651	2.35512	0.78397	0.579934	1.31019	0.944837	0.967222	0.900008	1.1166	1.02375	0.407338	1.02252	1.14618	1.13363	0.777778	1.01774	0.921911	0.629736	0.933213	1.22	0.295412	1.58841	0.330129	0.90608	0.546218	1.21613	1.08763
TCGA-08-0385-01A-21-1898-20	GBM	Primary	42	1.19352	0.78309	1.01014	2.29963	1.07634	1.04716	0.979365	1.11941	4.26664	2.37693	0.951	0.999279	0.724873	0.923971	0.940755	0.555158	0.912496	0.562681	0.901675	1.05106	1.56729	0.902401	0.62154	1.39161	1.187	1.02747	0.790321	1.02926	1.133	0.438151	0.754195	1.06665	1.08431	0.881462	1.13464	0.97358	0.70967	1.1519	1.12719	0.314406	1.38787	0.545938	1.06969	0.600318	1.13417	0.83217
TCGA-19-1392-01A-21-1898-20	GBM	Primary	42	1.30676	1.40219	1.21082	3.76591	1.2906	1.74104	1.32726	1.00236	3.48848	2.46417	0.801981	0.891681	1.46969	1.90968	1.22763	0.701007	0.867749	0.925292	0.877518	1.11235	1.18791	0.997191	0.637762	1.53217	1.65192	1.0056	0.84494	1.04358	1.05196	0.416734	1.62089	0.86151	1.46658	0.802927	1.10042	0.936111	0.644526	1.09244	0.967554	0.304265	1.08412	0.454641	1.05266	0.542242	1.23448	0.792317
TCGA-06-0650-01A-21-1898-20	GBM	Primary	42	1.12997	0.582	1.11383	0.948847	0.510704	0.831109	0.672893	0.968608	1.79565	1.26111	0.786408	0.964202	0.718575	0.905207	0.856076	0.864256	0.815671	0.64718	1.38683	1.07957	0.875391	1.17966	0.378824	0.979955	0.883866	1.30345	1.11611	1.09296	1.203	0.54542	0.476385	1.23418	1.14253	0.85878	1.68128	1.18727	0.580444	1.39899	0.894473	0.416128	0.95737	0.398983	1.33163	0.561026	0.915962	0.780321
TCGA-08-0386-01A-21-1898-20	GBM	Primary	42	1.36065	0.79145	1.68619	2.49027	0.915664	0.945872	0.936032	1.08819	5.39678	5.32138	0.777648	0.749188	0.840541	1.37245	1.02881	0.592477	0.947857	0.777282	0.962654	1.08062	1.5571	0.896528	0.95016	1.18591	2.31049	1.02634	0.823642	1.00931	0.940924	0.454736	0.620752	1.19405	1.41573	1.21698	1.24259	0.996707	0.564752	1.1316	0.859911	0.344554	1.00958	0.703953	1.10652	0.979803	1.20723	0.854339
TCGA-16-0846-01A-21-1898-20	GBM	Primary	42	1.15636	0.587589	1.38722	2.11096	0.546991	1.53312	1.35017	0.989192	7.42865	4.14049	0.914408	0.874761	0.972629	1.10908	0.698146	0.566179	0.730213	0.676223	0.908098	1.09334	1.48741	0.856586	0.433619	1.00944	5.16511	1.04915	0.784078	0.885669	1.0278	0.460924	0.227778	1.07735	0.947779	0.75738	1.13479	1.07011	0.690886	1.05901	0.954641	0.313905	0.843728	0.330403	1.22771	0.531503	1.20385	0.9358
TCGA-19-1789-01A-21-1898-20	GBM	Primary	42	1.35261	0.760595	1.65558	1.89872	0.902601	1.18693	1.10829	1.72216	2.53713	1.22431	1.09331	1.21119	1.09791	1.13783	1.08736	0.700841	1.09052	0.919416	1.1259	1.02048	3.01216	0.950147	0.505404	0.949279	1.82969	1.05229	0.629719	0.987399	0.953189	0.424489	0.546662	1.05176	1.17792	0.850958	1.00357	1.01553	0.540846	1.06497	1.14894	0.344005	1.15455	0.484108	0.906601	0.585812	1.88302	1.02449
TCGA-06-1800-01A-21-1898-20	GBM	Primary	42	1.0458	0.779743	0.926306	2.15726	1.0826	1.29759	0.957037	1.44068	4.34905	2.79549	0.973813	1.34979	1.17073	1.35592	0.949615	0.638284	0.742354	0.767932	0.833365	1.10195	1.31389	0.861516	0.629213	1.43073	1.30731	0.958488	1.08716	1.16198	1.14791	0.420944	1.67567	0.947663	0.964128	0.804721	1.2326	0.983513	0.655569	1.03323	1.11296	0.341132	2.18707	0.896174	0.93403	0.796717	1.07568	1.20093
TCGA-02-0116-01A-11-1898-20	GBM	Primary	42	1.25372	1.64711	0.931721	0.864951	0.238788	3.43617	1.50904	0.467261	1.44287	0.907953	0.901407	0.806418	0.913154	0.969231	0.164824	2.46297	0.633699	1.07177	2.21085	1.50039	1.32746	2.00028	0.700997	2.31322	1.24212	1.19087	1.43393	0.65672	1.3042	1.42593	0.156822	3.51397	1.2989	0.843249	0.979403	1.36285	1.22306	1.21867	0.477443	0.444421	0.51898	0.424225	1.78476	0.953989	0.602315	0.995207
TCGA-08-0349-01A-21-1898-20	GBM	Primary	42	1.46878	0.773611	1.12885	1.33606	0.800637	0.937623	0.818917	0.763775	5.76492	3.44953	0.870907	0.81124	1.16643	0.626849	0.981711	1.01211	0.951454	1.12374	1.0001	1.10168	2.07714	0.915302	1.18836	1.05473	1.85102	1.07577	0.659887	0.842664	0.982249	0.481431	0.873797	1.04169	1.00284	1.19066	1.02602	1.15248	0.551342	1.11148	0.837854	0.327008	0.940424	0.682471	1.08851	1.55853	1.9664	0.847285
TCGA-08-0357-01A-21-1898-20	GBM	Primary	42	1.51089	0.748856	1.27789	4.64861	1.24811	0.828486	1.07462	1.33626	4.99055	3.04808	0.83979	0.89259	0.611719	1.10083	0.98224	0.812641	1.15851	1.31698	0.763521	1.02992	1.52671	0.862705	0.792493	1.16243	0.995202	1.02266	0.573057	1.00381	1.02931	0.445902	0.616982	1.17102	0.788788	0.955422	1.02452	0.995416	0.625152	1.14478	1.06424	0.324187	1.2111	0.651714	0.951835	0.656133	1.64143	0.829176
TCGA-06-0155-01B-21-1898-20	GBM	Primary	42	1.09287	0.784204	0.982919	1.67915	1.21833	1.09344	0.847491	1.30868	4.39176	4.3702	0.82362	1.06513	0.618176	1.06086	1.22161	0.680058	1.15761	0.733826	0.669043	1.08392	0.725979	0.959563	0.67913	1.00093	1.11805	1.0763	0.691984	1.04563	1.29929	0.492228	0.545931	1.22151	0.929051	0.887661	1.12121	0.966463	0.730532	1.20942	0.880625	0.349412	1.61728	0.797917	1.05138	0.637488	0.981443	1.09903
TCGA-19-0962-01B-21-1898-20	GBM	Primary	42	1.08772	0.635837	1.54252	2.63098	0.584656	1.30117	1.16866	1.43792	4.08405	2.16941	1.05921	1.37884	0.66104	1.21641	0.954907	0.567782	0.829958	0.625001	0.927578	1.17393	1.28816	0.850793	0.435336	1.35991	1.53525	0.999767	0.822747	1.03205	1.2264	0.445069	1.32349	1.03685	0.831144	0.889169	1.10397	0.984542	0.462492	1.04871	1.13664	0.317164	1.39755	0.300555	0.944267	0.539192	0.981748	0.774797
TCGA-06-0875-01A-21-1898-20	GBM	Primary	42	1.18194	0.952589	1.12273	3.90873	1.00192	1.39758	1.26773	1.11964	7.88603	4.17652	0.738838	0.770865	0.55138	1.969	1.5736	0.610236	0.746694	0.763262	0.862221	1.01628	1.23869	0.946971	0.769722	1.04948	1.24164	0.986841	0.844536	1.23206	1.2126	0.444791	0.316922	1.04671	0.894355	0.894256	1.39829	0.926736	0.816367	1.23606	1.01602	0.305702	0.98006	1.01733	1.13676	0.746182	1.09496	1.35432
TCGA-08-0389-01A-21-1898-20	GBM	Primary	42	1.26983	0.873034	1.84449	3.22098	1.71505	1.05188	1.1063	1.34811	3.67769	2.64121	0.895646	1.06996	0.887033	1.32824	1.98015	0.577067	0.968322	1.23649	0.883591	1.03905	2.12226	0.798586	0.902082	1.16735	1.96621	0.975589	0.640939	1.20298	1.00713	0.45398	0.238721	1.00773	0.721434	0.859196	1.09746	1.08135	0.673458	0.991187	1.06442	0.32753	0.844629	0.900345	0.981358	0.880961	0.908602	1.07566
TCGA-12-1598-01A-21-1898-20	GBM	Primary	42	1.32532	0.797071	0.868826	1.29343	1.01767	1.48918	1.08128	1.276	2.78254	1.12572	1.08854	1.30933	0.784312	1.9519	0.666261	0.779964	0.727934	0.990853	0.729819	0.897815	1.49068	0.849885	0.930972	2.16205	0.850775	0.976453	0.85473	1.07418	0.913249	0.479665	0.644191	0.78962	1.02774	0.928099	1.03083	1.07283	0.552379	1.15525	0.997094	0.35456	1.16707	1.42844	0.885786	2.64965	1.68707	0.895522
TCGA-19-1791-01A-21-1898-20	GBM	Primary	42	1.52421	0.739156	1.04769	1.2871	1.66182	1.72844	1.35496	1.16699	5.69028	2.41379	1.1363	1.42423	2.1202	1.13001	2.10045	0.642808	0.966956	0.772716	0.899933	1.05859	3.45216	0.813847	0.473029	1.12146	2.1437	1.04602	0.583146	1.18326	0.938193	0.417052	0.203331	0.814592	0.97368	0.842548	0.997665	1.16465	0.501635	1.01424	1.24752	0.336622	0.650621	0.756798	0.962721	0.534225	1.71308	1.09577
TCGA-16-1460-01A-21-1898-20	GBM	Primary	42	1.36824	0.733673	0.966542	2.33157	1.16663	1.27877	1.05616	0.837557	2.59224	1.65418	0.842045	1.1266	0.730269	0.920653	0.83525	0.745056	0.70159	0.71666	0.933047	1.14462	1.96898	0.990171	0.779208	1.23642	0.978643	0.977177	0.676405	0.897684	1.12398	0.525739	0.480697	1.10366	0.737451	0.76936	1.0781	1.01286	0.603029	1.14027	0.960217	0.32439	0.908362	0.308427	1.09116	0.726644	1.37401	1.00068
TCGA-06-0189-01A-21-1898-20	GBM	Primary	42	1.40439	0.83089	0.791269	0.779581	0.30511	0.306296	0.303359	0.447513	1.04789	0.968547	0.57814	0.372574	0.87413	0.827958	0.318773	1.39501	0.733424	0.81232	2.70457	1.30813	0.326805	1.50817	0.510846	1.2933	0.712766	1.46042	1.36295	1.09236	1.09886	0.604213	1.07267	2.12432	1.6363	1.11784	1.71798	1.09726	0.436665	1.56169	0.728262	0.411254	1.58017	0.316571	1.73077	0.648919	0.950531	0.391152
TCGA-08-0350-01A-21-1898-20	GBM	Primary	42	1.28378	0.955177	1.2492	1.76175	1.43718	1.35491	1.17014	1.38892	6.03394	2.47392	1.16704	1.64287	1.2065	0.875762	0.71472	0.67987	1.13211	0.85872	0.954689	0.995123	1.84389	1.02208	0.615717	1.04632	1.25763	1.05797	0.803606	1.21833	0.986015	0.407282	0.783796	1.01628	0.687809	0.908199	1.05682	1.00361	0.760663	1.20527	1.20526	0.282143	0.959034	1.10464	0.995339	0.664928	1.43675	1.55512
TCGA-08-0358-01A-21-1898-20	GBM	Primary	42	1.32046	0.925118	0.903114	1.20173	1.4556	0.910929	0.773922	1.14212	3.38839	4.97398	0.964951	1.27922	0.734895	1.09273	1.27938	0.617872	1.89154	0.785351	0.971302	1.09016	2.28137	1.03194	1.04042	1.164	0.856764	1.05945	0.598698	0.961098	0.909793	0.433769	0.278664	1.0594	0.927051	1.43004	1.16886	0.937808	0.75266	1.14042	0.838998	0.343671	1.35055	0.881951	1.00794	0.797275	1.90078	0.779808
TCGA-06-0171-01A-11-1898-20	GBM	Primary	42	1.4258	1.46929	0.857424	0.883395	0.214612	3.03332	1.26406	0.356062	1.26503	0.782895	0.806139	0.841923	0.862413	0.956651	0.125591	2.66771	0.596995	0.987999	2.04542	1.59332	1.86534	2.13509	0.695263	1.93277	1.1539	1.19722	1.34768	0.631126	1.3362	1.23238	0.199505	3.12509	1.26027	0.816848	0.88178	1.24268	0.919945	1.14939	0.469468	0.4427	0.46739	0.411796	1.44889	0.912787	0.657617	0.950626
TCGA-26-1440-01A-21-1898-20	GBM	Primary	42	1.31325	0.750025	0.981415	1.83345	1.37558	1.73183	1.2933	1.09972	5.85391	3.4536	1.25227	1.57859	0.69519	1.34819	0.857465	0.591275	0.898743	0.649986	0.988485	1.0523	2.3692	0.797618	0.534322	2.13658	1.03484	0.953328	0.576931	1.0183	1.03439	0.40265	0.262429	0.936052	0.882373	0.840302	1.01875	1.04568	0.602211	1.03691	1.56533	0.319547	1.03288	0.502749	0.916718	0.510587	1.90356	0.954342
TCGA-06-0876-01A-21-1898-20	GBM	Primary	42	1.18158	0.800415	0.997139	2.68924	1.64223	1.55896	1.69465	1.43687	3.86723	2.30266	0.95999	1.36246	0.972602	1.52164	0.967372	0.475527	0.97872	0.806295	0.953856	0.98287	2.26954	0.922538	1.0401	0.888473	1.52649	0.942576	0.683949	1.12403	1.00339	0.393545	0.617435	0.882868	0.911794	0.780927	1.03027	0.936278	0.781122	0.96101	1.21329	0.297879	0.986538	0.873379	0.919939	0.608429	1.24976	0.97808
TCGA-08-0390-01A-21-1898-20	GBM	Primary	42	1.11965	0.857008	1.59271	2.12535	0.945103	1.05882	1.08454	1.66484	4.19916	3.45073	1.46426	1.10825	0.886984	2.44257	2.38651	0.569173	1.77267	0.817024	1.84442	1.06331	1.88305	0.850575	0.448537	1.65622	0.803049	1.07463	0.813994	1.03186	1.15804	0.422259	1.02333	0.902882	1.59479	0.735226	1.07087	1.04715	0.840092	1.01795	1.13929	0.332678	0.988164	0.363443	0.873216	0.526662	0.83772	1.11037
TCGA-12-1599-01A-21-1898-20	GBM	Primary	42	1.31569	0.673285	1.1261	2.31193	1.19991	1.79648	1.43363	1.46396	4.95814	3.92556	0.995851	1.36844	1.03323	0.96119	1.50658	0.664527	1.13506	0.864669	1.02685	1.01759	2.88486	0.99963	0.531463	1.02377	1.1786	1.03674	0.712519	1.10811	0.97562	0.430803	0.591049	0.962866	1.1491	0.827339	1.0357	1.11602	0.683911	1.04357	1.27859	0.311521	1.11062	0.576667	1.0068	0.604787	0.86328	0.890934
TCGA-28-1746-01A-21-1898-20	GBM	Primary	42	1.29892	0.99479	1.26625	5.15546	1.05164	1.55441	1.3067	1.04767	6.10123	3.38628	0.792037	1.03841	0.775673	1.43048	1.41791	0.641139	0.568011	0.687852	0.9465	1.07361	1.60188	0.878979	0.670547	1.03806	1.8098	1.00516	0.628415	1.12169	1.05546	0.444052	0.336972	0.938422	0.744173	0.736119	1.0543	1.00148	0.756824	0.99254	1.08672	0.27257	0.920851	0.811318	1.03174	0.655238	1.18692	1.46701
TCGA-06-0128-01A-11-1898-20	GBM	Primary	42	1.41126	1.60303	0.900695	0.924375	0.265853	3.16433	1.16962	0.395596	1.35369	0.879448	0.750951	0.736843	0.909572	1.0882	0.144056	3.12488	0.605601	1.02395	2.30074	1.7204	2.21008	2.2904	0.730223	2.33367	1.15012	1.14125	1.53325	0.592937	1.50404	1.29261	0.128256	3.50254	1.2173	0.929109	1.20674	1.37764	0.996469	1.24034	0.522553	0.460924	0.481064	0.438272	1.51308	0.92043	0.595474	1.01638
TCGA-08-0245-01A-11-1898-20	GBM	Primary	42	1.52018	1.51761	0.882428	1.08532	0.220233	2.93671	1.15858	0.392809	1.36259	0.874858	0.743843	0.592768	0.857673	0.9809	0.143836	2.96473	0.686813	1.05134	2.22669	1.55847	3.68662	2.20595	0.698209	2.31017	1.15727	1.19746	1.15132	0.581121	1.30816	1.20152	0.137805	3.09299	1.3241	0.862209	0.922909	1.34357	1.43593	1.15453	0.497373	0.457803	0.459998	0.407762	1.81	0.908369	0.691845	0.936471
TCGA-08-0351-01A-21-1898-20	GBM	Primary	42	1.54595	0.766363	1.45998	2.35937	0.708849	0.763098	1.02601	1.34993	6.32998	3.77245	1.04509	0.813701	0.765614	0.658123	0.453414	0.89094	0.845127	1.3919	0.96606	0.980398	3.16982	1.04629	0.691495	1.04231	2.50463	1.13588	0.741568	0.824122	1.02739	0.472668	0.722921	1.00529	0.71244	0.739525	0.994175	1.08549	0.635406	1.13963	1.04805	0.325088	1.3573	0.263724	0.978765	0.578825	1.996	0.985341
TCGA-08-0359-01A-21-1898-20	GBM	Primary	42	1.30563	0.639373	1.15431	2.75643	0.791401	1.24753	1.1473	0.915854	7.95797	5.1337	0.794556	0.904436	0.783682	1.12632	0.841083	0.651285	0.643397	0.738577	0.755247	1.19725	1.66708	0.854736	0.548335	1.11158	1.20909	1.0915	0.610812	0.969227	1.00968	0.44126	0.478702	1.02394	1.02797	0.837047	1.06729	1.01842	0.627058	1.18176	1.06841	0.305491	0.874694	0.650933	1.06365	0.558465	1.42895	0.977413
TCGA-02-0003-01A-21-1898-20	GBM	Primary	42	1.13946	0.739104	1.01859	1.06848	0.662628	0.632151	0.599761	1.0699	1.14497	0.819832	0.756326	1.083	0.731252	0.750274	1.29285	1.0166	1.19639	0.652111	0.975176	1.13062	0.589838	1.17937	0.496959	1.10975	0.856396	1.2769	0.813802	1.11369	1.08805	0.480131	0.58869	1.44913	0.955121	0.824242	1.20885	1.03226	0.56915	1.29901	0.885105	0.346902	1.06062	0.319724	1.28116	0.559403	1.00352	0.624576
TCGA-26-1442-01A-21-1898-20	GBM	Primary	42	1.23073	1.05821	1.18104	1.99567	0.770048	1.30793	0.988571	0.884908	2.43986	1.27153	0.840308	0.850304	0.809745	1.2504	0.536485	1.18923	0.548624	0.889545	1.42713	1.17946	2.31338	1.24563	0.94651	1.32336	0.985179	1.01087	0.77856	0.768304	1.14797	0.6304	1.00233	1.28693	0.740063	0.761935	0.998214	1.08644	0.57511	1.06469	1.10645	0.339645	0.786812	0.28523	1.05765	0.59221	1.55222	0.934723
TCGA-06-0877-01A-21-1898-20	GBM	Primary	42	1.20085	0.705413	1.0303	2.16565	0.974253	0.991459	0.879588	1.11959	4.7073	4.77235	0.861964	1.45228	0.759178	1.36778	1.09714	0.534033	1.33117	0.704768	0.950251	1.05748	2.34518	0.941849	0.574919	1.02247	1.4446	0.958488	0.555285	0.959076	1.04137	0.434311	0.697691	1.01972	0.776098	0.949436	0.985603	0.88516	0.550727	1.03426	1.08835	0.283909	1.52651	0.340423	0.904787	0.529877	1.40503	0.902983
TCGA-08-0392-01A-21-1898-20	GBM	Primary	42	1.04946	0.844342	1.12486	1.83297	0.840191	1.5213	1.13945	0.872744	0.635917	0.790923	1.17242	1.54242	0.853634	1.62998	1.03651	0.66391	1.13684	0.564913	1.58573	1.07931	0.448164	0.929921	0.444976	1.42667	0.774142	0.993728	0.765259	1.01423	0.959412	0.51023	4.37535	0.978719	2.30058	0.851401	1.15678	0.956033	0.495	1.09495	1.56712	0.479765	2.15382	1.27206	1.16866	0.699415	1.3434	1.08396
TCGA-19-0957-01C-21-1898-20	GBM	Primary	42	1.20906	0.72085	1.1398	3.85973	1.09935	0.999856	1.04272	1.24127	5.34467	2.65443	0.797391	0.941728	0.811099	1.08349	0.89883	0.805496	0.92257	0.829239	1.42752	1.04081	1.43797	0.987856	0.678175	1.14292	2.01922	1.21829	0.85483	1.07675	1.04092	0.496237	0.756116	1.07056	1.0421	0.857626	1.32045	1.06248	0.68061	1.21787	0.941688	0.326986	0.867442	0.44227	1.18407	0.544789	1.13948	0.924689
TCGA-28-1750-01A-21-1898-20	GBM	Primary	42	1.26706	0.630081	1.02157	1.51064	0.626415	1.20806	1.13088	0.679158	2.69465	1.50643	1.1126	0.936771	0.784573	1.25168	0.521316	0.702154	1.0171	1.07335	0.941757	1.06358	1.45569	0.996493	0.55427	1.20044	0.79422	1.13179	0.583357	0.956141	1.17828	0.448911	0.897442	1.51528	0.946597	0.832683	1.23568	1.05448	0.595767	1.17615	1.23914	0.315716	0.854339	0.55427	1.2699	0.554216	1.24453	0.757995
TCGA-06-0154-01A-41-1898-20	GBM	Primary	42	1.11155	0.806972	0.949228	2.4215	1.16046	1.14341	0.972073	1.31109	1.88655	1.34551	0.879649	1.51421	0.803077	1.15979	1.45813	0.835082	1.17976	0.832845	0.867701	1.09221	1.82363	0.975068	0.516439	1.44548	0.981777	1.03623	0.668218	1.15678	1.11206	0.446614	1.05021	1.25848	0.895571	0.983351	1.16857	0.952071	0.570682	1.17601	1.01176	0.364225	1.43313	0.863453	1.38322	0.611982	1.22677	0.869266
TCGA-08-0344-01A-21-1898-20	GBM	Primary	42	1.33927	1.02223	2.03694	5.86	2.30346	2.43783	2.22422	1.4178	2.05196	1.42896	0.800759	1.24746	0.549507	1.17597	0.749105	0.618138	1.22151	1.04352	0.901126	1.05044	1.53805	1.02435	0.347455	0.923446	1.93347	1.00242	0.753213	1.23918	1.00783	0.430654	0.262466	0.944879	0.733785	0.826903	1.08468	0.939333	0.78207	1.09634	1.2046	0.295986	0.85822	0.632431	1.3109	0.649918	1.08138	0.881071
TCGA-08-0352-01A-21-1898-20	GBM	Primary	42	1.19694	0.859608	0.899952	1.24687	0.510754	0.43401	0.401341	0.6116	1.98869	1.36869	0.626306	0.640087	0.771079	1.15293	0.470739	1.14362	1.03093	0.700696	0.987172	1.19105	0.705824	1.32106	0.458216	1.20486	0.749593	1.33113	1.3044	1.01929	1.10136	0.581483	2.61734	1.42322	1.9599	1.29508	1.37591	0.961703	0.447078	1.31725	0.764904	0.37475	2.1136	0.261848	1.78027	0.57578	0.937553	0.444175
TCGA-08-0360-01A-21-1898-20	GBM	Primary	42	1.36888	0.784856	1.01996	3.1795	1.16723	1.00891	1.35724	0.906827	3.13421	2.03242	1.07585	0.871462	0.712642	1.32377	1.04619	0.617885	0.867148	0.732622	1.10936	1.03101	1.26332	0.904611	0.555735	1.16615	0.880308	0.987725	0.537688	0.98626	0.999007	0.44356	0.621825	1.01213	0.970246	0.765917	1.07428	1.05392	0.573208	1.11576	1.22066	0.287254	1.01194	0.482299	1.07977	0.515216	1.6805	0.885068
TCGA-02-0004-01A-21-1898-20	GBM	Primary	42	1.19616	0.66204	0.856426	1.37177	0.408583	0.549031	0.551472	0.607034	2.25355	1.39476	0.624109	0.477079	0.745939	1.00613	0.29937	1.08201	0.728924	0.761851	1.43799	1.14526	0.664168	1.30576	0.422669	1.11956	0.700832	1.30445	1.44852	0.87946	1.0778	0.557916	3.0485	1.98405	1.42535	0.869019	1.43827	1.02112	0.430624	1.25713	0.81801	0.400174	3.07631	0.238573	1.45615	0.539124	1.19522	0.478802
TCGA-15-1446-01A-21-1898-20	GBM	Primary	42	1.34549	0.638018	1.05934	1.17105	1.19808	1.77533	1.30946	1.07199	8.96871	7.34163	0.930637	1.0816	1.92849	1.46837	1.23577	0.620899	0.847051	0.939936	0.777492	1.09512	3.64723	0.888553	0.881443	0.942826	2.45717	0.98788	0.568972	0.95593	1.03493	0.45125	0.675216	0.924965	1.07459	0.795989	0.962671	1.06557	0.512339	0.995146	1.33032	0.294941	1.38565	0.368261	1.16037	0.69908	1.53719	1.09292
TCGA-06-0878-01A-21-1898-20	GBM	Primary	42	1.17296	0.849149	1.00004	3.01843	1.20886	1.13334	0.781317	1.14271	1.77398	1.47751	0.773069	1.33863	1.0078	0.892108	0.885301	0.559306	0.827258	0.899291	1.28702	0.891657	4.3229	0.954603	0.857929	1.23384	0.799024	0.982765	0.607556	0.871565	0.9874	0.451908	0.284165	1.1641	1.17581	0.749817	1.05792	1.06471	0.610689	0.946456	1.10523	0.332148	0.860102	0.6217	0.945057	0.535668	0.817018	1.07931
TCGA-12-0691-01A-21-1898-20	GBM	Primary	42	1.20999	0.760732	0.964906	2.23024	0.962928	1.66888	1.41003	0.885589	1.93509	1.76978	1.11749	0.621407	1.47236	0.805496	1.61357	0.744911	1.16511	0.739889	1.01846	0.995512	4.95368	0.914782	0.604318	1.29707	0.83081	0.920845	0.554381	0.9015	0.931288	0.483169	0.217638	1.04815	1.301	0.820105	1.10693	1.15622	0.60021	1.04359	1.35955	0.295617	0.858143	0.930675	0.886738	0.623301	1.74435	1.05047
TCGA-14-0862-01B-21-1898-20	GBM	Primary	42	1.17449	0.55017	0.982919	3.76304	1.06321	0.916845	0.907041	1.50433	7.16417	2.03172	1.19376	0.947371	0.775678	0.955507	1.76925	0.705535	1.24747	0.997182	0.96478	1.03951	2.15054	0.948023	0.543771	1.74149	0.735129	0.99694	0.512243	0.925452	1.11353	0.44773	0.261449	1.00488	1.3455	0.9523	1.04393	1.04416	0.524993	1.09478	1.31107	0.307594	1.70684	0.595036	0.9752	0.585727	1.72796	0.909194
TCGA-28-1752-01A-21-1898-20	GBM	Primary	42	1.30273	0.834214	1.15513	1.9959	1.07063	1.07644	1.13343	1.56581	4.70926	2.7353	0.864873	1.84673	0.929992	0.86316	0.727672	0.811133	1.48039	1.13136	0.76715	0.992801	2.66512	0.783101	0.686138	0.887839	1.54945	1.06676	0.530789	0.891057	1.05048	0.364983	0.514292	0.930869	1.34835	0.90185	1.02665	0.972254	0.55907	1.22284	1.12836	0.323088	1.18695	0.536969	1.06862	1.23375	1.29349	0.841147
TCGA-06-0156-01A-41-1898-20	GBM	Primary	42	1.19272	0.691701	1.19552	4.87601	1.1624	1.63262	0.963345	0.972324	4.69264	3.36452	0.881028	0.930192	1.01034	1.57039	1.36789	0.694535	0.906111	0.969858	0.867485	1.07957	1.0929	0.8747	0.769584	1.33809	1.27992	0.989727	0.651181	1.22046	1.25894	0.437999	0.335318	0.887458	0.753772	0.863926	1.08902	0.982149	0.658123	1.09827	1.32129	0.308128	0.948948	0.985693	1.17459	0.668125	1.05417	1.30706
TCGA-06-1802-01A-21-1899-20	GBM	Primary	42	1.23748	0.730461	1.07503	2.31466	0.624854	0.612453	0.797137	0.939574	1.85058	2.10439	0.833226	0.464774	0.764236	1.13333	0.683712	0.868899	0.99589	1.01937	0.966585	1.09473	1.222	1.04888	0.713181	1.49712	1.38341	1.09556	0.734335	1.03252	1.10822	0.499204	0.479532	1.20484	0.864765	1.11948	1.12899	0.95424	0.620206	1.32302	0.875822	0.388127	0.826027	0.632067	1.19596	0.606345	1.04328	0.910039
TCGA-27-1836-01A-21-1899-20	GBM	Primary	42	1.30677	0.715776	1.61384	2.18132	0.584	0.895553	1.13267	1.26589	2.68124	1.47071	1.02747	0.978583	0.650806	0.789171	0.452629	0.853338	0.843038	0.957625	1.08637	1.15095	2.77406	0.925042	0.599636	0.987153	2.48337	1.11699	0.656474	0.839633	0.957727	0.438546	0.561197	1.14106	0.936942	1.06862	1.06676	1.09662	0.529374	1.06669	1.00666	0.363342	1.12267	0.447699	1.01381	0.55425	1.66328	0.704993
TCGA-06-2558-01A-22-1899-20	GBM	Primary	42	1.18717	0.737559	1.5963	2.86493	0.752232	1.3544	1.11797	1.03214	3.86937	2.55319	0.935198	0.958956	0.736282	0.866175	0.912641	0.814017	0.64762	0.904279	0.901275	1.12911	1.4774	0.960901	0.556121	1.22128	2.31851	0.992984	0.73806	1.08877	1.16076	0.466419	0.606534	1.11277	0.798321	1.00713	1.10161	1.03486	0.503091	1.11331	1.0237	0.345032	0.938226	0.686847	1.10952	0.588054	1.09162	1.12864
TCGA-06-2570-01A-22-1899-20	GBM	Primary	42	1.2703	0.616161	1.53431	3.27184	1.27549	1.33698	1.1702	1.3695	3.13942	2.00973	0.866511	1.01821	1.29816	0.721444	1.25821	0.696068	0.736726	0.743755	0.919435	1.02712	1.77844	1.04489	0.760495	1.21137	1.82263	1.00937	0.850433	1.13265	1.157	0.485149	0.313492	0.976326	0.772893	0.987426	1.11105	1.05376	0.604553	1.12727	1.08133	0.291729	0.871571	0.836791	1.87765	0.510864	1.21975	0.911276
TCGA-12-3651-01A-22-1899-20	GBM	Primary	42	1.25181	0.657713	0.808977	1.44988	0.695248	1.56649	1.27288	1.34321	4.06738	2.14816	0.94062	1.25037	0.821949	0.84852	1.1326	0.773831	0.812055	1.12686	1.6856	0.785052	2.6753	0.941022	0.718754	0.924119	1.07765	1.16987	0.597624	0.994195	0.997972	0.502641	0.194629	0.680501	1.06227	0.964301	1.31918	1.16566	0.506888	1.31943	1.13723	0.351233	0.71092	0.560533	1.13807	0.607417	1.05718	1.11945
TCGA-76-4926-01B-22-1899-20	GBM	Primary	42	1.42626	0.871674	0.967541	1.32586	0.6785	0.880424	0.77195	0.86999	4.54191	2.40194	0.87601	0.733201	1.07119	0.986051	0.697541	0.97484	0.920462	1.17039	0.945574	1.0575	2.32447	1.05062	0.52594	1.34821	0.639227	1.09322	0.646907	0.930398	1.05069	0.518358	2.37479	1.14514	1.32182	0.988865	1.13211	1.1009	0.40731	1.22218	1.1438	0.377409	1.28357	0.701921	1.20648	0.537643	1.74334	0.737503
TCGA-26-5134-01A-21-1899-20	GBM	Primary	42	1.26202	0.83933	0.888578	1.31536	0.774029	1.05728	1.16875	0.773547	2.67141	0.914408	1.02443	1.2237	0.705853	0.890094	1.621	0.811403	1.3284	0.924311	0.933478	1.03311	1.47889	0.94483	0.54756	0.90733	0.968446	1.02562	0.653591	1.05617	1.01933	0.518052	0.305766	1.07565	1.04806	0.910342	1.17137	1.004	0.82672	1.16257	1.40975	0.342363	1.06637	0.96247	1.22162	0.639067	1.39554	0.807347
TCGA-06-5411-01A-21-1899-20	GBM	Primary	42	1.27339	0.630086	1.88892	3.98009	0.990607	1.30604	1.26711	1.18675	5.29085	3.32557	1.09729	1.25774	0.583239	1.16384	0.478437	0.716471	0.565845	0.690723	1.19814	1.16085	1.61153	0.879503	0.421061	1.05695	1.83794	1.15918	0.661921	1.04697	1.22809	0.453728	0.286876	0.972583	0.778118	0.916165	1.14495	1.12235	0.453194	1.05607	1.20193	0.350309	0.859304	0.552283	0.958787	0.575018	1.13537	1.0976
TCGA-41-5651-01A-21-1899-20	GBM	Primary	42	1.01959	0.808427	1.07751	4.62034	0.643535	1.24574	1.31812	1.3826	3.34568	1.50428	0.792498	0.950054	0.751352	1.13807	1.43034	0.628293	0.597773	0.909181	1.0201	0.958271	1.3566	0.99701	0.618824	1.1568	1.57162	0.962402	0.87427	1.22013	1.17984	0.483571	0.403796	1.07424	0.822729	0.93207	1.28248	1.0949	0.805134	1.27724	1.17799	0.297261	0.839452	1.42354	1.21521	0.620912	1.12412	1.24498
TCGA-06-1804-01A-21-1899-20	GBM	Primary	42	1.14156	0.566681	1.78273	1.92259	1.0167	1.21462	1.09073	1.14169	3.6731	2.12756	0.916292	1.04576	1.48535	0.789182	1.22383	0.531507	0.669247	0.962165	0.758384	1.02234	3.05421	0.750566	1.02765	1.16613	1.39076	0.964682	0.530995	0.978843	1.02697	0.419459	0.794434	0.902301	1.40987	0.899185	1.09232	1.18098	0.465257	1.05979	1.18969	0.290075	0.899372	0.381538	1.15402	0.781637	1.08542	1.00485
TCGA-32-1970-01A-21-1899-20	GBM	Primary	42	1.23874	0.753944	1.15788	2.72773	1.31991	1.28562	1.19191	1.2736	1.55055	1.13194	0.913369	1.32716	1.01175	1.48023	1.53625	0.685059	0.683281	0.863777	0.907299	1.10025	1.84628	0.819667	0.828314	1.26677	2.03482	0.920309	0.646674	1.02239	0.971935	0.44396	0.271533	0.902213	0.852422	0.856408	0.980774	1.00831	0.633383	0.950419	1.01594	0.316483	0.959317	0.727717	0.98011	0.797734	1.48949	0.938852
TCGA-02-2485-01A-22-1899-20	GBM	Primary	42	1.20851	0.693467	1.14823	3.50934	0.81088	1.20238	1.04869	2.29421	7.59948	1.52633	0.653229	0.951934	1.30353	1.70826	1.24383	0.644754	1.01127	0.991658	0.727243	1.05643	1.59822	0.980054	0.895584	1.43322	5.40352	0.888966	0.485048	0.964984	1.04524	0.476352	0.32466	1.12047	0.930346	0.880985	1.04889	1.03393	0.699536	1.07866	1.04745	0.315979	0.855221	0.676978	1.05091	0.567204	1.1953	0.995433
TCGA-06-2559-01A-22-1899-20	GBM	Primary	42	1.22688	1.13641	1.04272	1.838	1.38166	1.64211	1.60805	1.21151	5.33689	3.24383	0.793213	1.06481	0.970158	1.306	1.85898	0.593451	0.932154	0.612143	0.820912	1.0426	1.50075	0.955039	0.639471	1.28084	1.30329	1.0492	0.627388	1.27547	1.08019	0.492126	0.57324	0.874288	0.840413	0.79552	1.16244	0.994661	0.850086	1.07159	1.22355	0.30636	1.09393	1.20443	1.05858	0.60791	1.15277	1.65964
TCGA-41-2573-01A-22-1899-20	GBM	Primary	42	1.10334	0.682817	1.43131	3.99086	0.852452	1.60643	1.28528	1.00462	6.56184	4.04545	0.907997	1.05006	0.922359	1.17698	0.886671	0.707769	0.66959	0.94056	0.95342	1.00917	1.41194	0.893395	0.589887	1.11581	1.6845	1.01913	0.593767	1.06586	1.26254	0.460796	0.264896	1.01712	0.701979	0.925144	1.19377	1.0815	0.570453	1.06353	1.25453	0.316045	0.732002	0.787947	1.15935	0.649661	1.1201	1.1348
TCGA-12-3652-01A-22-1899-20	GBM	Primary	42	1.21628	0.940316	1.05903	6.09489	1.45565	1.59712	1.57206	1.53649	2.10906	2.15891	1.18094	1.39388	0.754629	1.23209	1.44883	0.549001	1.59058	0.721694	1.09124	0.971433	2.31851	0.839772	0.665564	1.35007	0.767958	0.921656	0.566124	1.22734	1.03851	0.493458	0.190017	0.942908	0.867815	1.17776	1.06965	1.00003	0.814316	1.0678	1.03585	0.299847	1.13085	0.88835	0.885485	0.684798	0.239716	1.11133
TCGA-76-4927-01A-22-1899-20	GBM	Primary	42	1.15999	0.607489	0.995401	1.60054	0.826261	0.828578	0.756541	0.843547	3.65355	2.26624	1.29228	0.682978	0.775173	0.810565	1.11079	0.613549	0.955821	0.832331	1.08085	1.04652	1.29471	0.923971	0.61576	1.31067	0.950782	1.11771	0.664242	0.986225	1.18067	0.519624	0.79627	1.09093	1.08123	1.34278	1.32779	1.06483	0.513747	1.13491	1.09745	0.368644	0.841736	0.597777	1.16734	0.582153	0.88578	0.879612
TCGA-28-5208-01A-21-1899-20	GBM	Primary	42	1.19553	0.684352	1.05956	1.81088	1.15597	1.19982	0.956166	1.25609	3.0107	1.66933	1.03394	1.76505	1.06007	0.747995	1.77452	0.634029	1.6288	0.880662	0.794396	1.03371	1.87142	0.816463	0.545046	1.96721	0.679337	0.915772	0.643945	1.0434	1.17	0.460381	0.346662	1.01391	1.00979	0.918709	1.02392	0.992563	0.504879	1.05729	1.07927	0.317494	1.06661	0.497201	1.02432	0.657011	1.10149	0.876703
TCGA-06-5412-01A-21-1899-20	GBM	Primary	42	1.13985	0.842892	1.01368	1.08579	0.740633	0.800587	0.762384	0.980197	3.01195	2.08797	0.898151	1.24664	0.865365	0.868345	1.08364	0.790452	1.20777	0.720785	1.00826	1.08222	0.677217	0.970478	0.481898	1.72959	0.790184	1.05468	0.610871	0.960153	1.0776	0.468104	1.05744	1.40049	0.900482	0.864226	1.21473	0.976382	0.606706	1.12771	0.700574	0.367241	1.35658	0.414258	1.2373	0.631586	1.09369	0.682935
TCGA-06-5856-01A-21-1899-20	GBM	Primary	42	1.09557	0.721629	1.0174	2.60016	1.2076	1.67014	1.18677	1.07972	1.99104	1.50201	0.85822	1.02961	0.741418	0.847867	1.20002	0.4991	0.748778	0.84194	0.683991	0.922493	1.0574	0.832499	0.70696	1.46997	1.37057	0.879911	0.734075	1.07791	1.15117	0.461499	0.314319	0.898618	0.822376	1.01103	1.00586	0.989034	0.731105	1.00049	1.10095	0.283496	0.96247	1.17572	0.973055	0.64283	1.1278	0.993541
TCGA-06-1805-01A-21-1899-20	GBM	Primary	42	1.19026	0.63916	1.13812	2.05438	0.795917	1.1475	0.873706	0.907601	3.28456	1.84802	0.796861	0.897417	0.978487	0.707842	1.07119	0.609568	0.823032	0.966137	0.883266	1.06233	1.38186	0.840902	0.626324	0.94953	1.7415	0.992634	0.719038	1.0034	1.13522	0.485755	0.477311	1.23998	0.941137	0.880778	1.09625	1.03961	0.577695	1.11995	0.855832	0.328258	0.948499	0.441076	1.34232	0.532632	1.07117	0.912015
TCGA-32-1976-01A-21-1899-20	GBM	Primary	42	1.07181	0.739181	1.09595	3.90873	0.912053	1.71667	1.40415	1.1199	3.48534	2.47993	0.768581	0.932102	0.822353	0.88126	0.910581	0.637943	0.873361	0.766119	1.4291	1.00212	1.53277	0.918174	0.558396	1.1354	1.16053	1.21213	0.969004	1.07076	1.19796	0.501055	0.376442	0.864999	1.22383	0.977445	1.32534	1.14805	0.755032	1.27398	1.0928	0.360232	0.683262	0.624481	1.18071	0.481598	1.081	1.02312
TCGA-28-2501-01A-21-1899-20	GBM	Primary	42	1.12938	0.562136	1.11019	0.61836	0.495961	1.24863	0.951492	0.985513	2.72697	1.31606	1.02979	1.27675	0.614494	0.850192	0.497201	0.723342	1.15956	0.866301	1.59425	0.917824	1.29666	0.913432	0.351793	0.982754	0.666063	1.25487	0.687914	0.889878	1.0912	0.535987	1.16943	0.944922	1.35477	0.98139	1.64143	1.14043	0.428213	1.25794	0.967722	0.36516	0.960649	0.329991	1.15147	0.47293	0.981965	0.541064
TCGA-06-2562-01A-22-1899-20	GBM	Primary	42	1.1107	0.598283	1.0942	2.13435	0.679045	1.45247	1.42467	1.12817	4.48435	2.99447	1.20503	0.950177	0.859179	1.04709	0.884062	0.455714	1.12243	0.744214	0.763844	1.10041	1.70419	0.732327	0.469501	2.44494	0.914205	0.905803	0.553951	0.945444	1.26701	0.509078	0.670524	1.18391	1.01619	1.0233	1.06611	1.04194	0.464741	1.05474	1.18012	0.350965	1.47488	0.578136	1.1042	0.775039	0.820173	1.0688
TCGA-41-2575-01A-22-1899-20	GBM	Primary	42	1.0735	0.798038	1.00664	3.74924	0.825832	1.47578	1.14593	1.29684	4.45986	2.86831	0.848214	1.06683	0.73404	1.07306	1.79384	0.479931	0.609188	0.599047	0.846129	0.916953	1.74047	0.834099	0.694088	1.28115	1.15556	0.859625	0.485385	1.14838	1.37076	0.427146	0.340683	0.8302	0.819826	0.803016	0.987151	1.075	0.54088	0.959882	1.29007	0.289794	0.955332	0.680398	1.03265	0.61661	0.814671	1.79526
TCGA-12-3653-01A-22-1899-20	GBM	Primary	42	1.23045	1.16952	0.973068	2.30665	2.65057	1.5188	1.43322	2.24793	1.20536	1.85262	1.22059	1.37274	0.993071	1.13651	1.54878	0.704782	2.38419	2.08262	1.30413	0.927366	2.39114	0.880393	2.35365	1.05042	0.838318	0.894603	0.648451	1.1792	0.895683	0.398762	0.172396	0.770993	0.908312	0.903621	1.02227	1.09439	0.840168	0.926916	1.01642	0.305279	1.08166	0.936353	0.843775	0.678749	2.12933	1.02307
TCGA-76-4928-01B-22-1899-20	GBM	Primary	42	1.56567	0.778414	0.975261	0.740715	0.419924	0.598905	0.518275	0.461883	1.49917	1.08459	0.647028	0.278568	1.00079	0.817046	0.458026	1.85063	0.962542	0.920054	1.41017	1.20085	0.34215	1.99276	0.643686	1.23035	0.765954	1.62846	0.983201	1.08617	1.23307	0.806329	0.735012	1.79564	1.40141	1.16006	1.76814	1.2855	0.530782	1.59697	0.877238	0.489269	1.35285	0.548913	2.37858	0.719841	0.870635	0.558388
TCGA-28-5214-01A-21-1899-20	GBM	Primary	42	1.2962	0.881847	1.06734	1.06531	0.602269	0.806916	0.803756	1.36048	4.54412	2.20305	0.790123	0.676687	0.664196	0.840751	0.697338	0.923216	1.23582	1.02526	1.1975	1.06101	1.16012	1.14769	0.609214	1.41302	1.45553	1.10779	0.561388	0.853279	1.06238	0.549195	0.388261	1.59334	1.15341	1.00619	1.28175	1.07841	0.579966	1.15667	0.932025	0.363493	1.07291	0.42264	1.14216	0.605811	1.41317	0.773386
TCGA-06-5413-01A-21-1899-20	GBM	Primary	42	1.27155	0.780965	1.01061	2.94895	0.811515	1.06161	1.11859	1.01252	1.81305	1.43745	0.945308	0.913167	1.28352	0.908904	0.964436	0.726085	1.13303	1.10966	0.911282	1.0447	1.79511	1.06662	0.832961	1.10666	1.45031	0.944845	0.669948	0.959456	1.16712	0.468331	0.635829	1.07624	1.0731	0.820958	1.14438	1.10839	0.579002	1.01562	1.15216	0.31756	1.22565	0.552249	1.00359	0.660449	1.42418	1.22494
TCGA-06-5858-01A-21-1899-20	GBM	Primary	42	1.16424	0.907916	1.03101	1.74802	1.1126	1.58971	1.38744	0.985503	8.81769	6.7309	0.947136	0.871589	1.21442	2.21945	0.983313	0.602674	0.790995	0.661393	0.831714	1.01953	1.62273	0.958092	0.585216	1.49933	0.601556	0.987528	0.624174	1.04539	1.12831	0.467552	0.834226	1.28184	1.2599	1.05587	1.13858	1.06456	0.71743	1.02859	1.11913	0.305681	0.858923	1.70955	0.934033	0.847667	0.934514	0.91163
TCGA-06-1806-01A-11-1899-20	GBM	Primary	42	1.22066	0.551728	1.24043	1.24567	0.765827	1.01867	0.990469	1.27401	4.91503	3.18501	1.05037	0.95585	1.03073	1.13974	0.865335	0.574377	1.37064	0.881114	0.998368	1.00063	1.64276	0.774222	0.518228	1.35489	1.7082	1.03112	0.704338	0.893531	0.981603	0.451469	0.278105	0.958316	1.37265	0.84802	1.01728	0.970705	0.481698	0.995068	0.92383	0.319215	1.10513	0.205712	0.976786	0.731008	1.51281	1.07656
TCGA-32-1978-01A-21-1899-20	GBM	Primary	42	1.25393	1.11112	0.992994	1.49899	0.848555	0.980154	0.935294	1.027	1.77316	1.39769	0.68992	1.00698	0.669845	0.837151	1.23551	0.858351	1.6774	1.04903	1.09824	1.27628	1.74457	0.958354	1.11214	1.44732	1.35915	1.11978	0.573534	0.796099	1.00927	0.509855	0.430952	1.40594	1.22995	2.10731	1.122	0.957147	0.536009	1.12317	1.0393	0.374283	1.18718	0.535374	0.988662	0.63851	1.09786	0.513836
TCGA-28-1747-01C-21-1899-20	GBM	Primary	42	1.28577	0.746845	1.08291	1.6453	1.19338	1.49124	1.11091	1.09905	5.89095	3.91253	0.889157	1.26468	1.18818	0.933815	1.34533	0.54929	1.11284	0.787363	0.846816	1.09642	2.09871	0.815926	0.584494	0.866811	1.78866	0.969608	0.573768	0.924702	0.957267	0.443191	0.21132	1.01208	0.964047	0.818583	1.01618	1.13582	0.639143	0.958281	1.03326	0.332794	1.06174	0.50025	0.99575	0.554854	1.41816	1.03403
TCGA-06-2563-01A-22-1899-20	GBM	Primary	42	1.14763	0.78739	1.27592	2.72659	1.18087	1.96439	1.49554	1.8602	2.25793	1.87767	0.933221	1.47623	1.03174	1.20733	1.5079	0.642251	1.24982	0.635855	1.0754	1.03219	1.97771	0.942905	0.492741	1.5901	1.16107	1.02952	0.691821	1.18267	1.09088	0.48093	0.241099	1.06991	0.991559	0.979777	1.07615	1.12101	0.657039	1.09473	0.973132	0.31434	0.910588	0.737932	0.846751	0.652324	1.07173	1.07108
TCGA-41-3392-01A-22-1899-20	GBM	Primary	42	1.05846	0.620262	1.37641	1.91061	0.691322	1.04739	0.863166	1.24853	2.61534	1.85718	0.941681	1.39272	1.03745	1.29863	0.926293	0.567031	0.875507	1.06972	0.816373	0.996477	2.2697	0.840873	0.770256	1.30078	0.938654	1.02496	0.559442	1.03203	1.10553	0.473981	0.503562	1.00703	0.885184	1.00009	1.05615	0.992786	0.531002	1.00137	1.14883	0.306828	0.986474	0.654779	0.967868	0.508937	1.34368	1.2062
TCGA-41-3915-01A-22-1899-20	GBM	Primary	42	1.20957	0.765991	0.969192	2.18026	0.828429	0.837923	0.917112	0.959782	4.1977	2.59566	0.817636	0.692713	0.930946	0.845514	0.918022	0.604444	0.8784	0.929895	0.73374	0.984145	1.07906	0.954532	0.716535	1.50086	0.986524	1.06333	0.634943	1.03253	1.15869	0.453791	0.728914	1.17005	1.12059	0.945631	1.21665	1.02474	0.534425	1.09729	1.02272	0.306339	1.3097	0.635053	1.06057	1.21548	1.16514	1.10333
TCGA-76-4929-01A-22-1899-20	GBM	Primary	42	1.29557	0.795388	1.01595	2.84573	1.14417	1.0653	1.55621	1.02897	2.18783	1.16909	0.963608	0.567479	0.87882	1.06916	2.17815	0.658612	0.701021	0.84698	1.17211	1.01079	1.45795	0.89277	0.838981	1.09561	0.786583	0.949	0.538396	1.00212	1.04117	0.451282	1.1536	0.868634	0.890674	0.74938	1.06953	1.06307	0.536719	0.943048	1.38276	0.290518	1.02764	0.292377	0.931276	0.522434	1.90501	1.06004
TCGA-32-5222-01A-21-1899-20	GBM	Primary	42	1.23397	0.681389	1.01823	1.79473	0.837732	1.02647	0.984402	1.16456	4.04405	2.94384	0.896708	1.32681	0.904969	0.90857	0.95635	0.57191	1.39849	1.09347	1.28149	0.960887	2.08017	0.884062	0.49141	1.21981	1.2993	1.07047	0.61019	1.06228	1.088	0.455998	0.402204	1.0053	1.03274	0.801048	1.14653	1.1521	0.63995	1.03592	1.04946	0.311391	0.822798	0.551575	0.99871	0.510782	0.681786	0.841865
TCGA-06-5414-01A-21-1899-20	GBM	Primary	42	1.27645	0.749968	0.925349	2.14637	0.744323	0.90586	0.828349	0.882116	3.41882	3.19253	0.91156	1.21708	0.896012	0.770966	1.06715	0.701965	1.13464	0.918423	0.917347	1.12051	1.9797	1.07562	0.576739	1.51898	0.949175	1.0985	0.56913	0.99186	1.08551	0.505587	0.23519	1.2596	0.931928	1.4647	1.30882	1.0129	0.531418	1.18987	0.907205	0.350091	1.05293	0.470283	1.23584	0.588874	1.02188	0.786506
TCGA-06-5859-01A-21-1899-20	GBM	Primary	42	1.21696	0.787608	0.912104	1.79123	0.706015	2.37463	1.8805	0.901513	1.10709	0.736363	1.0312	1.64558	0.821476	2.46605	2.29406	0.612007	0.796811	1.30038	1.14736	1.04943	2.7283	0.990873	0.733231	1.2696	0.7669	0.926851	0.485687	0.911276	1.09643	0.459871	0.193956	1.03636	0.850062	0.821385	1.05999	1.34662	0.656037	0.911529	1.32236	0.276567	0.900114	0.600069	0.927411	0.593833	1.05591	0.904361
TCGA-14-1823-01A-21-1899-20	GBM	Primary	42	1.23592	0.856901	0.850009	2.04514	1.5383	1.14018	1.01459	1.19069	1.31638	0.75385	1.1427	1.22044	0.594793	0.742637	1.10959	0.696073	1.22194	1.22863	1.2466	0.935761	2.10716	0.948123	0.897205	1.39243	0.760426	0.975077	0.592279	0.910108	1.0151	0.470772	0.353406	0.9464	0.998272	0.849591	0.991721	0.974112	0.604481	0.995755	1.36406	0.319326	0.974574	0.398072	1.04595	0.587756	1.55986	0.796105
TCGA-32-1982-01A-21-1899-20	GBM	Primary	42	1.08981	0.878236	1.08922	1.28661	0.65203	0.547067	0.540172	1.04482	1.68365	1.49847	0.897199	1.37404	0.760352	0.609125	0.849756	0.780364	1.223	0.870092	0.903064	1.21082	1.44341	1.12583	0.729273	1.37374	2.01587	1.03089	0.811262	0.922762	1.0383	0.467034	0.796469	1.61104	1.19507	1.00284	1.23133	0.998036	0.581298	1.0583	0.768752	0.349678	1.19603	0.365666	1.10326	0.536214	1.3671	0.731673
TCGA-19-1790-01B-21-1899-20	GBM	Primary	42	1.24231	0.78643	0.84201	1.36053	0.446893	0.750982	0.662545	0.815553	2.1133	1.31558	0.800393	0.690661	0.781929	0.834897	0.800726	0.767602	0.994809	0.605001	0.84145	1.05962	0.789171	1.01076	0.415869	1.50584	0.635617	1.13701	0.625118	0.939908	1.10782	0.49339	1.57574	1.33044	1.06331	0.994081	1.25282	1.04279	0.507799	1.22326	0.995805	0.357719	1.07406	0.287394	1.22609	0.529125	1.01466	0.634908
TCGA-06-2564-01A-22-1899-20	GBM	Primary	42	1.19864	0.664375	1.51725	2.27663	0.750873	1.28944	1.23968	1.09705	2.41513	2.13125	0.890928	1.2301	0.878455	1.29804	1.25094	0.607674	0.958174	0.773654	0.984676	1.05111	1.72679	0.96847	0.550025	1.05458	1.5647	1.04048	0.549138	0.948923	1.10474	0.423402	0.351964	1.01547	0.845795	0.849944	1.1225	1.12704	0.603958	1.03574	1.19614	0.317978	0.797364	0.455051	0.94754	0.55495	1.25161	0.947692
TCGA-41-3393-01A-22-1899-20	GBM	Primary	42	1.23329	0.660312	1.14073	2.14058	0.681327	0.664716	0.786899	0.936446	2.422	1.9071	0.608327	0.518239	0.640642	0.932283	0.97796	0.826072	0.804827	0.681979	1.02914	1.33248	0.962566	0.999399	0.475231	1.13879	1.03119	1.07991	1.26781	0.879777	1.237	0.533396	1.32335	1.57451	0.924356	1.02477	1.36407	0.913654	0.480231	1.0831	0.737385	0.331344	1.32812	0.370642	1.23337	0.611019	0.882587	0.549709
TCGA-19-4068-01A-22-1899-20	GBM	Primary	42	1.26903	0.767719	1.1207	3.77192	1.57148	1.94693	1.46311	1.6066	4.10989	1.81741	1.25798	2.12668	1.19778	2.34827	2.45241	0.531525	1.29768	0.789532	0.977226	1.11193	3.38018	0.730477	0.661439	0.981833	1.14657	0.956153	0.629056	1.01367	1.05931	0.421791	0.256175	0.955057	1.10155	0.698121	0.938118	1.05429	0.724165	0.946048	1.36037	0.314275	1.68035	0.476022	0.867906	0.617025	1.06132	0.898867
TCGA-76-4931-01A-22-1899-20	GBM	Primary	42	1.33716	0.833815	1.35235	5.96078	1.86009	1.63048	1.73552	1.49305	9.24133	6.50658	1.07643	1.25421	1.1148	1.46686	1.94951	0.626845	1.19836	0.804687	1.02467	0.948803	4.00083	0.906677	0.699012	1.17294	2.24934	0.982774	0.653057	1.1308	1.05296	0.406464	0.608424	0.889206	0.975231	0.851035	1.0698	1.04843	0.611613	0.924888	1.33352	0.29486	0.960458	0.736542	0.979658	0.571363	1.62255	0.950138
TCGA-12-5295-01A-21-1899-20	GBM	Primary	42	1.40548	0.993724	0.897653	1.34658	1.24706	0.993068	1.01608	1.28738	3.07141	1.39922	1.12253	2.12579	0.979871	1.7083	2.67326	0.752843	1.69456	1.53699	1.04406	1.01451	2.45649	0.887107	0.945896	1.07539	0.845701	1.00465	0.519837	1.00078	0.897411	0.455114	0.266739	0.85218	0.795917	0.83815	1.05826	1.08355	0.695803	0.96219	1.64972	0.284697	1.3653	0.956728	0.922314	0.661389	2.38221	1.15747
TCGA-06-5415-01A-21-1899-20	GBM	Primary	42	1.16623	0.786359	1.53536	1.75089	0.7311	1.05856	0.924529	2.90694	2.26891	1.70751	1.00315	1.1321	0.811301	0.905898	0.915911	0.711699	0.927893	0.877262	0.9393	1.04115	1.7664	0.991579	0.580259	1.13476	1.66168	1.01621	0.666326	0.932774	1.02269	0.445192	0.492911	0.993362	1.13464	1.02312	1.01683	1.06582	0.427679	1.04192	1.0237	0.316505	1.08389	0.436272	0.944898	0.559938	1.06271	0.996508
TCGA-81-5910-01A-21-1899-20	GBM	Primary	42	1.144	0.883474	1.03723	2.38949	1.41164	1.86165	1.37277	1.40697	4.22602	3.56945	1.11797	1.7191	0.706578	1.57869	0.928684	0.678077	1.28893	0.762759	0.968973	1.08799	2.1901	0.992162	0.756866	1.51171	0.72425	0.951642	0.824328	1.18106	1.15826	0.439185	0.432359	1.25665	0.965353	1.07217	1.03069	1.04681	0.679606	0.992695	0.825437	0.326759	1.24427	1.14155	0.957719	0.577835	0.242726	1.10575
TCGA-27-1831-01A-21-1899-20	GBM	Primary	42	1.20535	0.697261	0.944896	1.30153	1.23446	2.09202	1.43841	1.30488	2.26483	1.22049	1.23694	1.69456	0.984858	1.59388	1.70423	0.602929	1.3139	0.920334	0.93809	1.07813	2.31723	0.940165	0.709852	1.20896	1.36618	0.969947	0.605841	0.992666	0.982084	0.449004	0.51109	0.939027	1.27391	0.793301	1.01308	1.05145	0.666571	0.960072	1.08727	0.323088	1.24543	0.497614	0.916343	0.5646	1.2428	1.07733
TCGA-32-1986-01A-21-1899-20	GBM	Primary	42	1.21891	0.677705	0.938213	1.60215	0.69989	0.416763	0.478304	1.08459	3.4926	2.38551	0.854516	0.852594	0.797723	1.16087	0.947622	0.836641	1.17486	0.669766	0.920519	1.18647	0.913876	1.03845	0.548141	2.06108	0.706	1.12945	0.736409	0.96923	1.13746	0.584028	3.23867	1.57013	1.10287	0.819258	1.34536	0.96364	0.500749	1.13925	0.940909	0.348662	2.80889	0.343671	1.06396	0.589396	1.07967	0.781615
TCGA-27-2518-01A-22-1899-20	GBM	Primary	42	1.14406	0.593085	0.951128	1.23656	0.801825	1.21608	1.04125	0.998268	2.01768	1.19391	0.916934	1.0175	0.827557	0.859828	0.886541	0.646253	1.1216	0.989334	1.18716	1.02294	1.7537	0.909969	0.48599	1.02468	1.29222	1.1741	0.620808	0.84962	1.10979	0.492672	1.12714	1.06988	1.30436	1.08642	1.30841	1.09281	0.519574	1.12761	0.963767	0.334019	0.946992	0.283555	1.07406	0.49339	1.20136	0.835094
TCGA-06-2565-01A-22-1899-20	GBM	Primary	42	1.10009	0.725295	1.13882	6.18383	1.22231	1.0378	0.87226	1.44764	2.99634	2.17709	0.915613	1.51262	1.40362	1.32937	2.07599	0.588111	1.3105	1.17144	1.08055	1.06369	2.75681	0.851631	0.940441	1.75809	1.03044	0.924266	0.84173	1.06896	1.11122	0.43885	0.423255	1.01732	0.889613	1.20759	1.05032	0.960033	0.717142	1.02195	1.02294	0.309991	1.02391	0.692113	0.951824	0.54829	1.32909	1.00026
TCGA-12-3646-01A-22-1899-20	GBM	Primary	42	1.53381	2.12594	1.51921	1.50231	0.687013	0.822587	0.649108	0.912382	3.0388	2.49787	0.737344	0.577463	0.881994	1.5319	0.682552	1.87868	1.78093	1.21541	1.18238	0.872931	1.79702	1.47245	1.2803	1.50431	1.04082	1.21649	0.794875	1.0207	1.22701	0.537598	5.10532	1.0075	1.13921	1.41203	1.41353	1.00833	0.523837	1.28474	0.828481	0.370771	1.24003	1.26837	1.14755	1.14339	1.74549	0.679149
TCGA-41-4097-01A-22-1899-20	GBM	Primary	42	1.09791	0.746358	1.47903	2.68347	1.00084	0.876983	0.781079	1.19478	2.79588	1.47404	1.26527	1.16501	0.876332	1.01328	1.1366	0.567224	1.16596	0.704026	0.898487	1.03526	1.35148	0.906413	0.479499	1.66835	1.03643	0.98775	0.576191	0.990944	1.17115	0.486462	0.958032	1.04073	1.20195	0.819423	1.07973	1.06218	0.678288	1.08262	1.40509	0.34234	1.52269	0.664711	0.922199	0.577203	1.35354	1.01781
TCGA-76-4932-01A-22-1899-20	GBM	Primary	42	1.21936	0.703928	1.10995	4.20586	1.25522	1.69771	1.34999	1.65067	5.17443	2.42083	1.24512	1.29876	0.837871	0.608813	2.12064	0.449409	1.22915	0.868784	1.04015	0.89298	3.10308	0.881492	0.789374	1.26584	0.892163	0.884583	0.559139	1.18884	1.08893	0.396447	0.525142	0.76098	0.919888	0.849355	1.02819	1.04128	0.670723	0.867809	1.33126	0.266259	0.961302	0.8768	0.833151	0.454704	1.44963	1.07748
TCGA-12-5301-01A-21-1899-20	GBM	Primary	42	1.41604	1.07914	0.901269	6.04734	1.11478	1.21976	1.39657	1.37943	3.0504	3.17862	0.994807	1.18416	0.663547	1.31776	1.10687	0.974189	1.21841	0.687151	0.883254	1.05336	1.84988	1.11236	0.776716	1.33491	0.781382	0.999001	0.504823	1.116	1.05983	0.473882	1.19068	0.997101	0.82358	1.02926	1.03564	0.976382	0.630641	1.07808	1.21009	0.330587	1.4102	0.802637	0.981582	0.645107	1.17008	1.00557
TCGA-06-5416-01A-21-1899-20	GBM	Primary	42	1.11912	0.919474	1.18144	2.90653	1.07341	1.06932	0.928903	0.866613	1.75008	0.72224	1.12584	1.1206	0.856432	2.83825	1.22413	0.741043	1.08235	0.745071	0.857804	1.09108	1.31006	0.993211	0.6661	1.61268	0.997635	0.966098	0.604922	1.13084	1.20832	0.521761	0.475527	1.13194	0.777708	1.21172	1.08844	1.11239	1.01608	1.24819	1.28098	0.293982	0.946527	2.01531	1.19359	0.699104	1.081	0.927173
TCGA-19-5947-01A-13-1899-20	GBM	Primary	42	1.12803	0.784889	1.03166	0.980192	0.672987	1.03312	0.796298	0.526943	1.9174	0.855696	1.18647	1.26413	0.841392	1.25679	1.40977	0.736833	1.31003	0.655378	0.893717	1.09533	0.59364	1.15233	0.566148	1.49742	0.67865	1.04115	0.67024	1.08865	1.29714	0.683082	0.997542	1.20291	0.906771	0.996601	1.17996	1.08451	0.504424	1.20161	1.50395	0.370899	1.8766	0.799301	1.20331	0.937071	0.911232	0.857085
TCGA-27-1832-01A-21-1899-20	GBM	Primary	42	1.21483	0.871196	0.753714	0.837813	0.972003	1.49697	1.34168	0.698242	3.79106	2.28754	0.987127	1.26405	0.743467	1.15126	0.87957	0.581109	1.30402	1.23207	0.928176	1.01681	1.43203	1.02056	0.937362	0.992453	0.940161	1.06801	0.49124	0.985963	1.01763	0.476914	2.21883	1.12261	1.21316	0.836536	1.16372	1.10368	0.658338	1.0423	1.5203	0.297425	1.08511	0.637917	0.965927	1.0602	1.43846	0.980794
TCGA-32-1987-01A-21-1899-20	GBM	Primary	42	1.18371	0.895708	1.40477	2.58596	1.2571	1.33143	1.00926	1.14642	2.07844	1.77053	1.00629	1.38705	0.831928	0.952075	2.84258	0.533393	1.01938	0.640553	0.769546	1.00884	1.85759	0.857465	0.584466	2.02764	1.15841	0.886474	0.463198	1.25882	1.21651	0.398873	0.347455	0.943009	0.90645	1.02877	1.12409	1.26444	0.789844	1.00713	1.23859	0.281831	0.880198	1.03302	0.866061	1.01703	1.09667	1.42109
TCGA-06-2566-01A-22-1899-20	GBM	Primary	42	1.20854	0.685045	1.81964	1.57984	1.12183	1.45443	1.34103	1.6703	5.89217	3.5878	1.1972	1.67419	0.751159	1.05612	0.843792	0.742504	1.08349	0.876618	1.10955	1.04169	2.40527	0.926819	0.595891	1.26138	1.82989	1.05843	0.570504	0.898755	1.09469	0.447978	0.362462	0.994044	1.09054	0.823951	1.01615	1.0604	0.505832	1.00842	0.966457	0.347962	1.02662	0.255607	0.873282	0.576387	1.41146	0.981476
TCGA-12-3649-01A-22-1899-20	GBM	Primary	42	1.23709	0.70427	1.16089	1.96232	1.03632	1.57085	1.35506	1.15221	7.10286	6.12538	1.19117	1.50179	0.891947	1.17501	0.714819	0.768443	1.28727	1.01134	1.09713	1.11917	3.667	0.935116	0.736695	1.07333	1.23405	0.991649	0.518962	0.926691	1.22117	0.435215	0.688863	0.933241	0.907299	1.03319	1.03897	1.11717	0.516851	1.01769	1.04572	0.323783	0.920309	0.518793	1.06939	0.651705	1.32277	1.06896
TCGA-32-4210-01A-22-1899-20	GBM	Primary	42	1.24713	0.956765	1.14059	5.03119	1.22891	1.0805	0.931075	1.56875	6.27885	3.95177	0.930882	1.05712	1.08683	3.36592	1.13225	0.66294	0.679488	0.873803	1.05413	0.957502	1.17926	0.954532	0.842548	1.10845	1.32542	0.984948	0.640083	0.970931	1.06147	0.441321	0.267591	0.964447	1.0183	0.857085	1.03907	1.11758	0.777277	1.04391	1.29123	0.288751	0.694689	0.875895	0.964293	0.500499	1.28384	0.865923
TCGA-26-5132-01A-22-1899-20	GBM	Primary	42	1.18095	0.972195	0.939652	1.46482	1.28229	1.11237	0.875592	1.18582	3.10071	1.08641	0.844858	0.995337	0.944552	1.9445	1.40555	0.750087	1.14149	0.68687	0.795272	1.01042	1.52	1.00088	0.892182	1.42675	1.10531	0.96928	0.567302	1.03612	0.988356	0.47837	0.585467	1.10127	1.28438	1.0248	1.07719	1.09316	0.660903	1.15736	1.03419	0.313253	0.950801	0.963741	0.988662	0.792196	1.16727	0.731997
TCGA-06-5408-01A-21-1899-20	GBM	Primary	42	1.13978	0.708932	0.961301	3.78974	1.44282	1.08108	1.10569	1.31634	3.13703	1.67414	0.8951	1.01059	0.892937	0.982611	1.47187	0.591643	1.25261	0.787259	0.833267	0.978017	1.7074	0.93623	0.748955	1.4069	1.687	0.950973	0.479001	0.997186	1.13525	0.418268	0.326284	0.968985	1.08546	0.902426	1.1501	1.00539	0.676241	1.06831	1.2395	0.300951	0.894647	0.684793	1.03698	0.535	1.53023	1.06642
TCGA-06-5417-01A-21-1899-20	GBM	Primary	42	1.49843	0.862102	0.996241	0.9202	1.39344	1.11553	1.84021	1.01626	1.08394	0.57341	0.818446	1.28601	0.791878	1.01396	1.04142	0.797408	0.642336	0.735955	0.900564	1.1765	2.07786	1.12851	1.83253	1.1054	5.05531	1.00404	0.557058	1.20678	1.06229	0.492775	0.378299	1.03255	0.951022	0.920762	1.03672	0.94848	0.67889	1.02163	1.40621	0.305194	0.745216	1.15629	1.25011	0.552586	1.56945	1.87136
TCGA-27-1830-01A-21-1899-20	GBM	Primary	42	1.1928	0.725491	0.915543	2.33496	0.789291	1.33457	1.05093	0.921043	7.92659	4.2773	0.963608	0.875264	1.14644	1.48684	1.21089	0.666086	0.832314	0.852777	0.842962	1.079	1.53543	0.916832	0.741753	1.57843	2.19817	0.972675	0.654548	0.972136	1.32023	0.43888	1.32136	1.15173	1.16234	0.824871	1.15349	1.01759	0.572433	1.07583	0.922103	0.292579	1.15275	0.584397	1.1106	0.563185	1.23334	1.21273
TCGA-27-1833-01A-21-1899-20	GBM	Primary	42	1.36001	0.660404	0.932658	2.14325	0.512385	1.00622	0.779472	1.19531	2.94772	0.947322	0.886689	1.03903	0.978207	0.996453	0.639036	0.66034	1.43283	0.965617	0.847244	1.08912	1.95858	0.943063	0.703192	1.16815	0.866163	0.976297	0.679253	0.889274	1.07868	0.525128	0.56098	1.18946	1.16065	0.929702	1.19652	0.956852	0.579018	1.04491	0.965059	0.353676	1.07526	0.56265	0.994557	0.648878	1.02498	0.904818
TCGA-32-1991-01A-21-1899-20	GBM	Primary	42	1.17254	0.688191	0.935531	1.39447	0.970154	1.18163	1.01347	1.20271	2.51438	2.74899	0.999596	1.29836	1.37708	1.72836	1.01789	0.517191	1.03018	1.09751	0.967832	1.11747	2.09087	0.795901	0.940186	1.25811	0.917182	1.03415	0.503747	0.872478	0.981529	0.425108	0.915245	0.912123	1.27475	1.11822	0.995569	0.999018	0.717694	1.03002	1.02052	0.297178	0.934613	0.481197	0.957035	0.526224	1.14215	0.982595
TCGA-06-2557-01A-22-1899-20	GBM	Primary	42	1.18629	0.693809	0.901382	1.572	0.829688	0.862287	0.781133	0.947153	2.4502	1.56123	0.839953	1.04392	0.951833	1.47039	0.943915	0.726085	0.951825	0.976638	0.901225	1.11138	0.904498	1.12989	0.671854	1.07295	0.90032	1.08792	0.713804	1.05142	1.12496	0.50731	0.190439	1.11733	0.94909	0.875106	1.25217	1.10266	0.5334	1.25115	0.914313	0.334551	1.02301	0.336482	1.24469	0.55135	1.28877	0.729864
TCGA-06-2567-01A-22-1899-20	GBM	Primary	42	1.09272	0.850716	1.15865	1.25226	0.752269	0.998605	0.729778	1.00257	4.69232	2.59045	0.835331	0.987877	1.13491	1.24663	1.46667	0.662003	0.955913	0.716228	0.922826	1.10171	1.55055	1.04312	0.984555	1.75299	1.99222	0.939677	0.588723	1.12871	1.19409	0.52594	0.912882	1.09816	1.55111	1.02112	1.17727	1.19791	0.575529	1.00603	1.24807	0.31434	0.908085	0.875598	1.12655	0.798321	1.1613	0.832597
TCGA-26-5133-01A-21-1899-20	GBM	Primary	42	1.18398	1.16406	0.998297	1.89553	1.10484	1.95319	1.35766	0.828079	1.42222	0.604184	0.712924	1.0432	0.926884	3.03143	1.10542	0.915734	0.710088	0.638359	1.1521	1.13994	0.552448	1.16188	0.659608	1.16146	0.765455	0.958488	0.848085	1.12706	1.21898	0.634244	0.314493	1.07248	0.738874	0.902789	1.08644	1.07083	0.822102	1.17397	1.09442	0.338822	1.32881	0.782878	1.08373	0.622886	1.3476	0.970923
TCGA-06-5410-01A-21-1899-20	GBM	Primary	42	1.17721	0.74055	1.00655	0.917869	0.663147	0.734533	0.844805	0.862688	1.47564	1.07021	0.939142	1.11774	0.741897	1.12161	1.04779	0.69586	1.15147	0.682192	1.04167	1.06724	0.895155	0.972553	0.490084	1.37758	0.760352	1.09885	0.579825	1.04711	1.12901	0.500624	1.02571	1.07988	1.2505	0.895286	1.25623	0.983201	0.514899	1.16671	1.03863	0.387025	0.981195	0.430117	1.21773	0.583676	1.09208	0.641615
TCGA-06-5418-01A-21-1899-20	GBM	Primary	42	1.30159	0.86319	1.00883	1.5307	1.32893	1.44214	1.16204	1.21074	6.0398	5.24448	0.959909	1.33669	1.01418	1.5809	1.7174	0.541349	1.25542	0.793466	0.956031	1.05229	2.40994	0.836438	0.711122	1.35006	0.764771	0.924458	0.55109	1.14653	1.14914	0.416071	1.28779	0.986123	1.10555	0.828642	1.14746	1.05321	0.558775	1.05045	1.18173	0.320279	1.25937	0.440526	0.971995	0.515913	1.17607	1.05573
TCGA-27-1834-01A-21-1899-20	GBM	Primary	42	1.43494	1.17113	0.946966	0.95188	0.85502	1.60477	1.27113	0.881309	3.69046	2.02329	0.855085	1.04184	1.03156	2.70232	1.30179	0.824482	0.987777	0.962755	1.17352	1.09781	1.76442	1.05805	0.620679	1.1388	1.30861	0.90973	0.563044	0.870538	1.21478	0.586617	0.616148	1.0916	1.00969	0.789773	1.02062	1.06904	0.558462	1.04503	0.940254	0.324615	1.12018	0.429878	1.0877	0.629065	1.66628	1.19354
TCGA-19-5950-01A-13-1900-20	GBM	Primary	42	1.4232	0.693833	1.34836	1.88587	1.16375	1.25013	0.891033	1.3385	2.75299	1.71993	1.24692	1.11378	1.17615	1.29692	1.40311	0.581177	1.12327	0.961129	1.52882	0.994935	4.30198	0.961186	0.66007	1.16924	0.860615	1.07031	0.693866	1.00718	1.02534	0.408215	1.24638	0.876077	1.4046	0.932199	1.05304	1.20866	0.759273	0.928066	1.09143	0.310723	1.52572	0.447668	1.05368	0.542367	0.860454	1.04938
TCGA-19-5960-01A-13-1900-20	GBM	Primary	42	1.25614	0.933756	1.04706	2.07801	1.01826	1.24308	0.93218	1.34273	2.59746	1.02263	0.759615	0.94505	0.86964	1.25866	2.34291	0.59592	0.846992	0.508324	1.24857	0.93509	1.50648	0.947618	0.556491	1.59058	1.4213	0.935793	0.692593	1.02934	0.991478	0.421382	0.233177	0.781664	0.900114	0.879863	1.0805	1.11275	0.911118	0.974461	1.18149	0.290236	0.75685	0.905967	0.897946	0.5875	1.09722	1.21203
TCGA-76-6285-01A-13-1900-20	GBM	Primary	42	1.33412	0.828337	0.96891	1.80586	1.14277	0.901463	1.02546	1.33507	4.299	1.95373	0.956995	0.735772	1.32886	1.98485	2.46981	0.764649	0.952137	0.941421	1.69637	0.935863	3.11731	1.06048	0.746296	0.907274	1.33164	1.06148	0.782038	1.48549	1.08404	0.468656	0.247603	0.851861	0.748622	0.796414	1.09118	1.1027	0.866151	0.987468	1.32516	0.300367	0.770197	0.556622	1.1496	0.686418	1.14247	1.85663
TCGA-74-6581-01A-13-1900-20	GBM	Primary	42	1.25463	0.649387	1.4764	1.73535	0.978285	1.29054	0.984806	1.24281	7.15822	3.79106	0.81052	0.81303	0.729991	1.00118	0.9647	0.719771	0.737876	0.743544	1.33543	1.03149	1.63393	0.918104	0.724873	1.08564	1.27043	1.05284	0.686228	1.0586	1.20331	0.422464	0.484276	1.07327	0.932277	0.900127	1.17083	1.17877	0.678843	1.05599	0.941725	0.321658	0.913736	0.63258	1.01951	0.58034	0.897927	1.08652
TCGA-76-6664-01A-13-1900-20	GBM	Primary	42	1.24005	0.798005	1.16499	3.35753	1.05348	1.7791	1.2656	1.50817	11.2208	5.38744	1.15178	1.81107	1.16693	1.32893	1.57092	0.714304	0.707023	0.780489	1.17636	1.10088	2.40878	0.944166	0.620877	1.19964	0.967956	0.998138	0.677879	1.26484	1.28762	0.41191	0.299328	0.898568	1.39007	0.849703	1.12216	1.1118	0.699623	1.00806	1.36452	0.355445	1.46343	0.824596	0.934725	0.583033	1.01118	1.20222
TCGA-06-6700-01A-23-1900-20	GBM	Primary	42	1.20676	0.667366	1.11378	1.17673	0.838638	1.21072	1.09609	1.13139	1.81732	1.04949	0.931966	1.14523	0.867436	1.38442	0.969725	0.782602	0.6735	0.775963	1.2399	1.07124	1.51051	1.06229	0.864663	0.995523	1.7736	1.15435	0.715102	0.981068	1.0779	0.486092	0.279671	1.13493	1.05267	0.896664	1.13048	1.04287	0.503855	1.09069	1.06306	0.334181	0.803912	0.315279	0.939363	0.529635	1.17548	0.86077
TCGA-06-0129-01A-03-1900-20	GBM	Primary	42	1.22278	0.991807	1.14122	2.37314	1.12243	1.27617	1.14974	1.27034	2.7215	1.19026	0.772662	0.692171	1.10125	1.22536	1.80129	0.619789	1.05049	0.603431	0.949994	0.8951	1.47398	0.943907	0.805167	1.33356	1.26852	1.05108	0.85486	1.13952	1.09983	0.459297	0.265209	0.87298	0.835273	1.00592	1.08762	1.07859	0.821225	1.06276	1.17128	0.296355	0.752097	1.4291	0.960845	0.499965	1.08235	1.03059
TCGA-19-5951-01A-13-1900-20	GBM	Primary	42	1.37358	0.94847	0.975401	2.30953	1.36799	1.76786	1.34875	1.36464	2.14399	1.0471	1.03266	1.38081	1.47094	1.4279	1.4468	0.60923	0.939422	0.893011	1.13093	1.0447	2.4153	0.940893	0.671794	1.52316	1.50216	1.01379	0.745965	1.12433	1.02245	0.460349	0.443375	1.09689	1.12065	0.746182	1.07614	1.03288	0.651822	0.99008	1.15698	0.321703	0.982706	0.552383	0.96833	0.548632	1.44088	0.993874
TCGA-19-5953-01B-23-1900-20	GBM	Primary	42	1.55878	1.13037	0.974219	0.746731	0.464194	0.499792	0.577299	0.656861	2.2801	1.35327	0.756384	0.630077	0.937771	1.2254	0.793911	1.42364	1.61255	0.636424	1.11261	1.0727	0.636583	1.59706	0.565022	1.24155	0.732891	1.32716	0.830343	1.12242	1.27865	0.773498	2.15382	1.45681	1.84138	0.984776	1.51325	1.12352	0.513484	1.43852	1.129	0.410229	1.86237	0.440068	1.41714	0.695692	1.28532	0.578196
TCGA-06-6388-01A-23-1900-20	GBM	Primary	42	1.29878	0.719786	1.72923	1.82444	1.105	1.95024	1.55236	1.55826	5.03677	4.3343	1.19238	1.4512	0.627519	1.20257	1.12525	0.686119	0.701775	0.643664	1.41368	1.10685	2.90835	0.927205	0.492877	1.09826	1.85156	0.986663	0.787537	1.13252	1.30276	0.453885	0.492467	1.04876	0.738674	0.864699	1.11762	1.15735	0.550067	1.01804	1.13273	0.328189	0.996225	0.450375	0.94943	0.598802	1.24119	1.12792
TCGA-74-6584-01A-13-1900-20	GBM	Primary	42	1.18516	0.755221	0.858024	2.2456	1.36929	1.29197	0.996469	1.08615	5.14974	3.63159	1.01662	1.35427	0.762014	1.96664	1.90972	0.598167	0.747072	0.646342	0.756782	1.00716	1.68982	0.871837	0.71028	1.10635	1.67028	0.884688	0.517686	0.954313	0.99188	0.428688	0.291527	1.04124	0.874912	0.810683	1.03382	1.01247	0.690192	0.936092	1.15689	0.299328	0.873615	0.779116	0.828446	0.508726	1.34443	1.68774
TCGA-76-6660-01A-13-1900-20	GBM	Primary	42	1.16468	1.03981	1.22546	3.69199	0.641597	0.3989	0.342458	0.70824	2.38733	1.2706	0.618296	0.333625	0.712642	1.24101	0.458884	0.95285	1.21804	0.740186	1.46658	1.03776	0.924055	1.08879	0.701901	1.50927	0.724371	1.27746	0.688797	0.891953	1.11433	0.556244	1.79866	1.56629	1.53362	0.966621	1.49671	1.0609	0.517672	1.19521	0.770571	0.408073	1.13923	0.397851	1.32932	0.518537	1.10677	0.884436
TCGA-06-6701-01A-13-1900-20	GBM	Primary	42	1.68256	0.816237	1.10778	1.23155	0.713354	0.886818	1.07649	1.07298	1.60958	0.882789	0.788619	0.78715	0.981558	0.901007	1.016	1.05588	0.830056	0.875494	1.41483	1.16639	1.8924	1.22863	0.864573	1.08842	1.11629	1.15623	0.87049	0.837343	1.10238	0.577595	0.286737	1.13174	0.887525	0.915277	1.21663	1.04603	0.641628	1.1115	1.0384	0.363443	0.805245	0.32502	1.20149	0.600106	1.74064	0.902701
TCGA-06-0130-01A-03-1900-20	GBM	Primary	42	1.00361	0.839906	1.08743	1.31228	0.743611	0.952051	0.779959	1.03198	4.9123	3.19253	0.906381	0.686304	1.02541	0.96118	1.43926	0.67756	0.964446	0.647566	1.07287	1.08165	0.700254	0.910752	0.628999	1.76727	0.648523	1.00441	0.671049	1.18983	1.25918	0.493561	1.30792	1.18378	0.630142	0.955063	1.02063	1.12707	0.757711	1.10704	0.887132	0.323963	1.04569	1.08473	1.01232	0.88326	0.912294	0.97499
TCGA-19-5952-01A-13-1900-20	GBM	Primary	42	1.18247	0.721749	0.836728	0.95226	0.881046	0.949601	0.72424	0.963522	2.24669	1.41487	0.935334	1.02697	0.819201	1.18277	0.962499	0.758563	0.950859	0.782585	1.06995	1.06308	1.37648	0.90718	0.541814	1.63937	1.24646	0.993658	0.665906	0.902688	1.218	0.471327	1.06714	1.30536	1.04553	0.834307	1.14492	0.985578	0.528172	1.11468	0.995242	0.333394	1.4474	0.396502	1.07832	0.538187	1.02707	0.876478
TCGA-26-6173-01A-13-1900-20	GBM	Primary	42	1.08021	0.647809	1.29956	1.70258	1.05397	1.32033	0.990858	1.38866	7.19054	4.4707	1.09883	1.32736	0.814434	1.35227	1.36011	0.678556	1.21511	0.702631	1.02784	1.02114	1.34566	1.04596	0.509788	1.23736	0.925523	0.986465	0.930753	1.16962	1.11535	0.455366	1.19827	1.24375	1.178	0.756971	1.03481	1.04988	0.55683	0.972689	1.02647	0.299017	1.70548	0.400202	0.979497	0.647791	0.798713	1.12348
TCGA-06-6389-01A-23-1900-20	GBM	Primary	42	1.48867	0.700385	0.833036	1.89986	1.24987	1.06543	0.990808	1.13649	2.46092	1.57559	1.05488	0.992291	0.803857	0.965234	0.91918	0.888732	0.765312	0.894157	1.46616	0.975924	1.74156	1.19756	0.69219	1.24077	1.06502	1.08037	0.966439	0.976458	1.0985	0.509774	0.386704	0.994961	1.03331	0.861594	1.28479	1.00832	0.567995	1.06836	0.98617	0.345151	1.00216	0.553134	1.19129	0.549484	1.30662	0.8435
TCGA-06-6693-01A-13-1900-20	GBM	Primary	42	1.65338	0.801264	1.02204	1.88277	1.57057	0.934195	0.974818	1.8681	1.37841	1.10794	1.16036	1.03665	1.06726	1.31944	1.89728	0.626232	0.919435	1.323	1.6813	0.971596	3.9834	0.827482	1.19823	1.21635	0.969655	0.958488	0.936647	0.99577	1.05068	0.432179	0.462588	0.925471	0.943147	1.11894	1.09799	1.06122	0.697507	0.976014	1.37568	0.314057	1.16953	0.719462	1.06607	0.456156	0.942184	0.825128
TCGA-06-0238-01A-03-1900-20	GBM	Primary	42	1.47979	0.999164	0.957303	0.703245	0.951119	0.659123	1.30546	1.32189	1.7171	1.30872	0.73073	0.300722	0.741897	1.14758	1.27103	1.23695	0.960635	0.900401	1.59631	1.04376	1.54279	1.01729	0.802732	0.926678	1.05286	1.06677	0.742977	0.935361	1.21625	0.486125	1.45414	1.23936	1.24552	0.81183	1.25381	0.949504	0.597504	1.08736	0.848267	0.390177	1.80509	0.827924	1.25497	0.756714	1.19618	1.00816
TCGA-19-2619-01A-03-1900-20	GBM	Primary	42	1.19615	0.99062	1.3677	1.62943	2.16445	3.23172	2.58524	1.79298	1.50302	1.54645	1.69262	1.76462	0.84569	1.46043	1.70603	1.01022	1.15586	1.2286	1.12854	0.997492	2.88526	0.990383	1.04976	1.0181	1.08317	0.961917	0.555427	1.14042	0.910361	0.433048	0.344363	0.829021	0.781821	0.83754	1.03092	1.14708	0.838638	0.943477	1.21964	0.336855	1.83702	0.848049	0.738224	0.72532	1.07247	1.71554
TCGA-19-5954-01A-13-1900-20	GBM	Primary	42	1.23686	0.709906	0.869272	2.63098	1.11684	1.29169	0.842904	1.23644	1.63018	1.1366	0.983139	1.40695	0.887642	1.19121	1.58064	0.666146	0.996029	0.653247	0.870545	1.08928	1.65655	0.820821	0.685254	1.24009	0.722901	0.960257	0.480997	1.11139	0.994003	0.392537	0.687866	1.03612	0.853285	0.942383	1.03489	0.968293	0.616875	0.95667	1.13102	0.294982	1.35068	0.762215	0.876308	0.506927	1.23473	0.963918
TCGA-26-6174-01A-13-1900-20	GBM	Primary	42	1.27794	0.729288	1.45875	3.60126	0.802031	1.28628	1.27577	1.38203	3.95945	2.57773	1.04038	1.10549	0.729692	1.29434	0.989048	0.795752	0.673687	0.715394	1.16107	1.09325	1.58515	0.915182	0.492024	1.01362	2.05309	1.05118	0.739945	1.05715	1.17632	0.449907	0.473652	1.03729	0.778738	0.839924	1.13326	1.0721	0.54609	1.03945	1.11929	0.321391	0.983822	0.353308	1.03439	0.659941	1.04246	1.1888
TCGA-06-6390-01A-23-1900-20	GBM	Primary	42	1.1214	0.757527	1.01212	1.25096	1.07264	2.02764	1.44521	1.34052	3.94192	2.96658	1.25414	1.44519	1.08276	1.34267	1.41323	0.677785	0.787253	0.807906	1.3393	1.05484	1.50931	0.780819	0.534536	1.32593	0.72234	0.934261	0.520136	0.993083	1.12242	0.435819	0.294227	0.955425	0.991395	0.806418	0.964516	1.13471	0.528022	0.946261	1.15521	0.340753	1.1617	0.296232	0.875913	0.615798	1.4422	0.906702
TCGA-76-6656-01A-13-1900-20	GBM	Primary	42	1.30291	0.938314	1.27294	1.34877	1.22461	1.13162	1.01676	1.63239	2.7864	2.42637	1.16115	1.0185	0.82139	1.40394	0.797955	0.875173	1.24054	0.865017	1.53066	1.04387	2.48837	1.08654	0.796276	0.946282	1.12492	0.997385	0.58787	0.814191	1.19012	0.509509	0.875355	0.976396	0.840162	1.3973	1.22202	1.13569	0.796635	1.19441	1.19258	0.336272	1.38535	0.815163	1.1565	0.650306	1.19058	1.07909
TCGA-06-6694-01A-13-1900-20	GBM	Primary	42	1.06473	0.783307	1.11755	2.66567	1.14104	1.23077	0.979811	1.25881	5.64628	3.68841	0.883591	0.741043	0.882807	1.41141	0.934301	0.759346	0.891205	0.523376	1.11088	1.01083	0.765275	1.11329	0.548856	1.50908	0.855399	1.01362	0.925837	1.04395	1.08581	0.764989	0.751362	1.08389	0.812281	0.879533	1.13194	1.283	0.786932	1.12609	0.786882	0.334157	1.56828	0.593735	0.967395	0.622183	0.678678	1.30106
TCGA-19-2620-01A-03-1900-20	GBM	Primary	42	1.48053	0.593562	1.26517	1.4972	0.817607	1.19208	0.927886	1.2538	2.67623	1.80564	0.979159	0.707936	1.07743	0.804024	0.806664	0.660358	0.601501	1.01623	1.34683	1.03191	2.82314	0.817913	0.550086	0.944993	3.6609	1.06321	0.641753	0.789883	1.05988	0.449128	0.848531	0.870822	1.64438	0.788165	1.12089	1.14046	0.604586	0.928452	0.88435	0.298169	1.47514	0.233841	1.00187	0.488287	1.09213	0.80177
TCGA-19-5955-01A-13-1900-20	GBM	Primary	42	1.24602	0.620116	1.19968	1.8638	0.67795	1.3138	0.925234	1.10426	8.62007	5.61272	1.04401	0.877712	0.831893	1.29124	1.0151	0.570457	1.05915	0.700438	1.7032	1.0241	1.4386	0.862801	0.462877	1.40908	0.947662	1.06026	0.79279	1.09349	1.25079	0.411225	0.541457	0.963538	1.05308	0.859167	1.18697	1.16765	0.75016	0.990204	1.05407	0.338376	0.940845	0.44997	1.09241	0.579873	0.804514	0.91043
TCGA-76-6192-01A-13-1900-20	GBM	Primary	42	1.35889	0.556749	1.1485	1.43431	0.677771	0.853114	0.783633	1.25718	4.15054	2.11213	1.09764	1.04452	0.62478	1.03047	1.27487	0.610765	0.82163	0.823049	1.65204	1.08275	1.6369	0.85897	0.429283	1.00783	1.01853	1.02997	0.843395	1.03487	1.32949	0.456757	0.841089	1.10845	0.800182	0.844904	1.33852	1.11732	0.707151	0.992369	0.972403	0.313709	1.38199	0.34441	1.21469	0.537226	0.937611	0.808444
TCGA-06-6391-01A-23-1900-20	GBM	Primary	42	1.32343	0.608256	1.34485	1.16298	1.16967	0.636036	0.633805	1.4389	2.09406	1.56909	1.04701	1.31998	0.515584	1.42898	0.784938	0.66561	0.605547	0.648941	1.64434	1.09463	1.54678	0.882422	0.417573	1.15505	3.56747	1.10845	0.641918	0.975903	1.03792	0.408724	0.310378	0.843336	0.697633	0.828377	1.05972	0.991009	0.545295	0.994951	0.900021	0.320234	0.998865	0.570864	0.963641	0.585674	1.23117	1.23702
TCGA-76-6657-01A-13-1900-20	GBM	Primary	42	1.22775	0.72258	1.69939	1.51985	1.23284	1.81509	1.56986	1.42096	4.86858	2.00792	1.37228	1.4854	0.833989	1.41502	0.844401	0.834099	0.991216	0.822222	1.22763	1.15624	2.2176	1.07275	0.541424	1.19075	2.18374	1.05969	0.745252	1.01157	1.10961	0.502373	0.501228	1.2242	0.758394	0.871172	1.35724	1.13145	0.469827	1.09445	1.264	0.36367	1.34487	0.703713	1.05486	0.596527	1.06388	0.974295
TCGA-06-6695-01A-13-1900-20	GBM	Primary	42	1.16641	0.663032	1.17477	1.77949	0.86713	1.17668	0.896174	1.04008	2.75681	1.97716	0.930604	0.763796	0.89386	1.15347	0.785368	0.816231	0.839411	0.957105	1.16856	1.0622	1.79318	0.992519	0.594237	1.49629	1.05107	1.017	0.617752	0.882208	1.01962	0.447482	0.632506	1.05633	1.27454	0.864184	1.26221	1.14372	0.629662	1.0332	0.86713	0.311866	0.982808	0.384805	0.999555	0.458788	0.895807	1.19774
TCGA-06-1086-01A-03-1900-20	GBM	Primary	42	1.04263	0.857548	0.936256	1.79757	1.40859	0.827832	0.760215	1.2329	1.2598	1.30414	1.07814	0.871946	0.682651	1.28616	2.57952	0.711556	0.82727	1.45813	0.921879	1.00827	1.11721	0.921209	1.16868	2.0757	0.715344	1.00875	0.81518	1.03511	1.0917	0.418036	1.0207	0.713487	0.879076	0.969336	1.084	0.902075	0.973769	1.16208	0.890897	0.335829	2.64304	0.31434	1.05389	0.534255	0.823819	1.25576
TCGA-19-5956-01A-13-1900-20	GBM	Primary	42	1.2416	0.943229	1.49205	4.37172	1.50961	1.02351	1.05704	1.164	4.40151	2.05908	1.04959	1.21643	0.584498	1.27183	2.40311	0.800798	0.730932	0.844377	1.18978	0.952915	1.72783	0.80374	0.507546	0.985847	1.27375	0.949136	0.863399	1.39878	1.08584	0.409547	0.537181	0.77513	0.746953	1.11697	1.16249	0.973272	0.709891	0.948137	1.24072	0.291405	0.915353	2.88166	1.10832	0.454011	1.32794	0.932813
TCGA-76-6193-01A-13-1900-20	GBM	Primary	42	1.39995	0.683101	0.973277	1.01468	0.613175	0.772079	0.767884	0.898525	2.19893	1.68105	1.12086	1.11064	0.674261	1.02613	0.906972	0.696333	0.643825	0.998033	1.51875	1.02961	1.36889	0.805887	0.604989	1.26169	0.971501	1.12935	0.757916	0.893339	1.2175	0.450813	0.328371	0.881871	1.03418	1.11688	1.21275	1.09865	0.505587	1.07802	0.975047	0.330587	0.975962	0.350819	1.24668	0.51567	1.15981	0.807817
TCGA-74-6575-01A-13-1900-20	GBM	Primary	42	1.20411	0.640855	1.31323	1.92099	1.0878	1.3601	0.984911	1.30822	7.38552	3.63108	1.04627	1.23568	0.665357	1.22439	1.35932	0.560606	0.711675	0.753318	1.25547	1.09525	1.51728	0.752837	0.483974	1.49307	1.41433	0.965282	0.70175	0.96918	1.52238	0.416648	0.722345	0.984155	0.915448	0.854818	1.09905	1.12176	0.610076	0.950985	1.06727	0.286399	1.10618	0.558752	1.01054	0.554808	1.07329	0.943996
TCGA-76-6661-01A-13-1900-20	GBM	Primary	42	1.74419	0.880631	0.928472	0.65467	0.293493	0.465838	0.306339	0.303233	0.645791	0.729065	0.525157	0.149146	1.33766	1.24395	0.151491	4.62836	0.642982	0.891947	2.28026	1.39797	0.204433	3.14465	0.528103	1.21313	1.06406	2.0558	1.83487	1.36298	1.38241	0.766342	0.612724	4.03845	2.35463	1.95285	2.15024	1.5353	0.502707	2.00847	0.961137	0.548852	1.35497	0.421732	2.1598	0.729303	0.722605	0.467488
TCGA-06-6697-01A-13-1900-20	GBM	Primary	42	1.23778	0.836641	1.12004	1.27977	1.06671	1.12479	0.819042	1.38829	2.81786	1.96508	1.04591	1.44788	0.674406	1.45779	1.87991	0.745428	1.16268	0.921139	1.96642	1.11111	0.851932	1.13306	0.619983	1.24681	0.74074	1.06001	1.07758	0.921068	1.16574	0.488557	1.83415	1.06169	0.882195	0.945072	1.54336	1.29068	0.731145	1.21011	1.11022	0.452096	2.01922	0.492297	1.11969	0.607535	0.987001	1.16231
TCGA-06-1087-01A-03-1900-20	GBM	Primary	42	1.18405	1.35735	1.59345	3.78318	1.53773	2.05167	1.5248	2.03101	6.76505	3.49308	0.799932	1.09378	0.670064	2.12417	1.66259	1.17814	0.845543	0.889514	0.902951	1.03301	1.1041	0.941973	0.756085	1.85822	0.948669	1.04049	0.755064	1.38605	1.0453	0.577243	0.702656	0.857174	0.593056	1.0474	1.30256	1.21201	1.08439	1.34503	0.940734	0.300826	1.31657	2.07613	1.03619	2.77329	0.604674	1.53951
TCGA-19-2631-01A-03-1900-20	GBM	Primary	42	1.58116	0.977094	0.843652	0.654094	0.437453	1.29905	0.84166	1.03185	1.55963	1.62499	0.535857	0.692876	0.645948	1.11774	0.322372	0.961641	0.999828	0.918805	1.35391	1.02195	1.41082	1.03629	0.518078	1.68626	1.02815	1.48136	0.999695	0.613638	1.06083	0.518714	1.57504	1.34707	1.30452	0.829193	0.937669	1.03963	0.573112	1.32344	0.922922	0.375062	2.09507	0.261957	0.985382	0.562631	1.8227	0.37885
TCGA-19-5958-01A-13-1900-20	GBM	Primary	42	1.28446	0.758032	1.35699	0.954066	1.14867	1.11539	1.2616	1.29237	2.00028	1.15467	0.934596	1.42473	0.830418	1.14615	0.869779	0.852599	0.662866	0.758268	1.31346	1.10559	2.23736	1.04372	0.708402	1.03175	0.985592	1.03967	0.668389	0.968055	1.04302	0.531525	0.323111	1.29661	0.792542	0.820929	1.03866	1.03788	0.488727	1.01543	0.964249	0.350552	1.03492	0.286003	1.02401	0.598121	1.31203	1.09812
TCGA-74-6577-01A-13-1900-20	GBM	Primary	42	1.17761	0.805039	1.07491	2.37051	1.26774	1.23698	1.08872	1.17159	6.75708	4.44659	1.02276	1.437	0.828682	1.6761	1.86213	0.652767	0.829101	0.598939	1.28017	1.00986	1.7013	0.846874	0.554327	1.13811	0.852056	1.00975	0.579705	1.45776	1.45438	0.467067	1.27154	1.09639	0.832522	0.87301	1.44323	0.961863	0.65231	1.04463	1.0371	0.336645	1.17112	0.71837	1.04527	0.608652	0.992662	1.07267
TCGA-76-6662-01A-13-1900-20	GBM	Primary	42	1.1375	0.877426	1.00323	1.28022	1.18894	1.22519	1.04409	1.13118	8.3299	4.52212	1.00462	0.989977	0.930966	1.57998	1.05768	1.01917	0.875282	0.73349	1.45491	0.958736	1.4098	1.19548	0.589257	1.10753	0.768022	1.03317	0.765567	1.18234	1.37882	0.545726	0.848402	1.25652	0.990096	0.868676	1.32413	1.03731	0.618558	1.0868	0.806094	0.326261	1.51887	0.532639	1.01879	1.55552	1.02583	0.721434
TCGA-06-6698-01A-13-1900-20	GBM	Primary	42	1.04322	0.773627	1.06538	1.68207	1.31518	1.29741	1.22932	1.42948	1.53676	1.18458	1.14139	0.97195	1.06765	1.01101	1.46123	0.540254	1.11077	1.10912	1.26074	0.985392	1.81796	0.804375	0.844418	1.26317	0.565967	0.857263	0.618866	1.09366	1.01964	0.491785	1.32262	0.891094	1.41161	0.764655	0.981158	1.02837	0.717614	0.870345	1.17396	0.283889	1.32166	0.851914	0.806798	0.796033	1.2503	1.02237
TCGA-06-0125-01A-03-1900-20	GBM	Primary	42	1.27253	0.701887	1.26233	2.1898	1.42828	1.13575	0.870665	1.51916	4.3232	3.30786	0.882201	1.11327	1.09261	1.29501	1.46352	0.638505	1.03116	0.941127	1.40872	1.0703	2.27237	0.925574	0.597239	1.27	1.15848	1.00684	0.860066	1.00049	1.03604	0.422054	1.16464	0.98466	1.32538	0.855399	1.13177	0.973491	0.768203	1.00205	0.957805	0.359733	1.25914	0.585922	1.06754	0.618206	0.872193	0.772555
TCGA-74-6573-01A-03-1900-20	GBM	Primary	42	1.32605	0.765524	0.88054	0.900083	0.592526	0.697116	0.544736	0.842209	1.54391	1.28779	0.649842	0.602733	0.958217	1.10816	0.447326	1.25885	0.58313	0.84443	1.39356	1.18193	0.692516	1.41509	0.526246	1.10445	0.886683	1.35663	0.735751	0.982351	1.13248	0.615231	0.649981	1.8155	1.20151	1.09724	1.37446	1.15584	0.527495	1.29541	0.837151	0.389016	1.24831	0.796751	1.40246	0.579375	1.168	0.657936
TCGA-19-5959-01A-13-1900-20	GBM	Primary	42	1.19098	0.628428	0.724265	1.75281	1.09296	0.751112	0.713854	1.15379	3.41054	2.07887	0.930005	1.44756	1.5037	1.07183	1.33731	0.697208	0.740535	0.844161	0.655387	1.15704	1.9091	0.865275	0.779916	1.12926	1.67359	1.05803	0.768352	1.04401	0.984807	0.440496	0.614076	1.12273	1.10303	1.0835	1.04873	0.991803	0.461595	1.03668	1.07745	0.301745	1.39121	0.472374	1.00989	0.538941	0.793268	0.98077
TCGA-76-6283-01A-13-1900-20	GBM	Primary	42	1.18091	0.941495	1.29984	3.14378	1.43299	1.33524	1.18508	1.75059	3.17312	1.6896	0.939045	0.988868	0.978078	1.53822	1.20405	0.971867	1.02463	1.00185	0.849361	0.938626	1.38328	0.808545	0.702826	1.98202	1.77034	0.934258	0.692219	1.16489	1.16844	0.426643	0.660596	0.86811	1.00247	0.987572	1.12069	1.02063	0.770112	0.97507	0.897124	0.283555	0.899684	1.36611	0.867605	1.56162	1.17125	1.07869
TCGA-74-6578-01A-13-1900-20	GBM	Primary	42	1.1327	0.782466	1.23706	1.45659	1.16486	1.55781	1.29279	1.46523	2.94139	2.28089	0.929328	1.27429	0.870581	1.61513	1.49457	0.524375	0.999417	0.640442	1.0238	0.97273	1.69576	0.841293	0.599811	1.83104	1.16111	0.959358	0.485856	1.08955	1.17024	0.457359	0.582125	1.25633	0.889718	1.00285	1.09684	0.976382	0.734365	0.942187	1.02672	0.330862	1.23819	0.96293	0.944675	0.629924	0.91406	0.999387
TCGA-76-6663-01A-13-1900-20	GBM	Primary	42	1.57479	0.728611	1.84472	0.943598	0.959215	1.25486	1.16407	1.56758	2.85264	1.81112	1.39616	1.34506	0.82766	0.952746	0.956016	0.622122	0.87544	1.00104	1.9529	0.981808	3.51202	0.823819	0.514556	0.985388	1.78872	1.05393	0.73542	0.996069	1.19996	0.414832	0.593261	0.823169	1.08448	0.797712	1.18673	1.20076	0.649031	1.0188	1.12159	0.314144	1.04571	0.251425	1.01753	0.762358	1.25532	0.89695
TCGA-06-6699-01A-13-1900-20	GBM	Primary	42	1.28377	0.714339	1.01078	2.69559	0.896111	1.25248	0.814299	1.23427	1.34082	1.03769	0.785591	1.13407	0.861463	1.58388	1.24412	0.586316	0.750103	0.688448	1.52879	0.997564	1.39365	0.775721	0.593171	1.17785	1.05197	0.957441	0.61833	1.12771	1.22208	0.454484	0.719267	1.26525	0.843447	0.981035	1.12096	1.02345	0.675122	0.936017	0.801586	0.297941	1.40165	0.673019	0.972451	0.621596	1.1525	0.942491
TCGA-06-0126-01A-03-1900-20	GBM	Primary	42	1.16386	0.716565	1.38667	3.14683	1.18191	1.28898	0.93924	1.46199	3.98561	2.82236	1.02688	1.45606	0.892355	1.65441	1.47994	0.539042	0.826215	0.872411	0.940851	1.07884	3.08122	0.796668	0.779856	1.39381	1.10291	0.958488	0.61292	1.18897	1.31288	0.440007	0.414919	0.948491	0.770032	0.969111	1.09555	1.03647	0.700215	1.01816	1.01544	0.291628	0.834972	0.545851	1.01382	0.583583	1.0105	1.03934
TCGA-BA-4074-01A-21-2072-20	HNSC	Primary	51	1.00455	0.573351	0.903089	1.35843	0.475461	0.719721	1.04037	0.517909	1.13216	1.1235	1.22212	0.202697	0.751529	0.97329	0.501771	2.66956	1.02009	0.676569	1.22229	0.819701	0.635362	1.10452	0.684646	1.00744	0.938083	1.23772	0.794836	0.964123	1.03112	2.1492	3.74898	0.929103	2.94813	1.39486	1.1832	0.839988	1.29548	1.24206	1.05993	0.389393	2.67808	2.37397	1.19485	1.20511	0.991089	0.69183
TCGA-CN-4729-01A-21-2072-20	HNSC	Primary	51	0.971986	1.55274	0.728076	0.829831	0.400146	0.873718	1.03372	0.624217	0.452064	0.631888	0.882208	0.887796	0.678025	1.72672	0.552272	1.59701	1.30097	1.01012	1.04153	0.638819	0.319038	0.875434	1.2038	0.846692	1.22215	0.924484	0.675005	0.956053	0.958392	1.51716	3.96247	0.763399	1.82145	1.06147	1.13481	0.634077	0.740689	1.12961	0.931876	1.02594	2.25918	1.43813	0.828303	1.01591	1.25793	0.744008
TCGA-CN-4738-01A-31-2072-20	HNSC	Primary	51	1.07783	1.03055	0.72413	0.698281	0.643588	0.767437	0.962623	0.811195	0.811712	1.13001	1.05122	1.01649	0.684304	0.72225	0.635688	0.728474	1.14466	0.876873	0.865383	1.23634	1.49284	0.842115	1.08102	1.41329	1.223	0.98668	0.701969	0.942683	0.963905	1.03167	6.93935	1.21308	1.89219	1.23857	0.948486	0.939106	0.761925	0.950032	1.01718	1.34113	2.14593	0.971427	1.0163	0.74473	1.09645	0.86049
TCGA-BA-5153-01A-21-2072-20	HNSC	Primary	51	0.967103	1.05456	0.754185	0.86215	0.630907	1.12859	0.877761	1.07206	1.04999	1.04551	1.5034	2.06609	0.477079	1.17434	0.635287	0.601372	1.01666	2.28754	0.724376	0.842898	1.89382	0.743152	1.65487	1.48625	0.723879	0.855281	0.716004	1.08249	0.774491	1.80672	0.61049	0.877968	1.57949	1.62422	0.885915	0.926447	1.55656	0.773305	1.42292	2.74956	1.4001	3.37737	0.729187	0.976356	0.925465	1.75938
TCGA-CQ-5332-01A-21-2072-20	HNSC	Primary	51	1.10415	1.12378	0.774899	0.687318	0.890397	1.13172	1.3389	1.18	0.536675	0.845643	1.12222	1.58459	0.550029	1.37874	0.765477	0.860818	1.03239	0.725929	0.781355	0.878924	1.41163	0.838952	1.06252	1.2132	0.888898	0.918524	0.976172	0.975762	0.794781	0.503457	1.39764	0.836252	1.11663	1.25201	0.922199	1.04592	1.75955	1.51069	1.1164	2.26247	1.29358	1.61458	0.875737	1.70155	0.760779	1.3249
TCGA-CN-5363-01A-21-2072-20	HNSC	Primary	51	1.432	1.34105	1.06666	0.280739	0.595049	0.609273	0.731155	0.67978	0.407649	1.28839	1.15543	0.885013	0.671147	1.25345	0.577803	1.01435	1.66275	0.83013	0.915842	0.830936	0.569789	1.22009	1.29731	1.06703	1.15504	1.1921	0.765461	1.21009	0.998419	4.88649	6.43616	1.27908	1.6082	1.7574	1.2278	0.906488	0.677701	1.09366	0.926261	0.493116	1.7333	2.26985	1.13822	0.724431	1.36714	1.19402
TCGA-CN-5373-01A-21-2072-20	HNSC	Primary	51	0.950898	1.16227	0.989873	0.990163	0.75912	1.05896	0.66933	0.958625	2.10089	1.24005	0.903064	1.36275	0.541484	0.988321	0.530907	1.18679	0.708628	0.501531	0.926222	0.826846	2.71133	0.957133	0.657941	1.53593	0.797491	0.971312	0.750748	0.978028	0.860716	1.56864	1.78211	0.776017	1.11712	0.970941	0.924984	1.3896	0.610148	1.08112	1.20651	0.52243	1.50994	0.671291	0.825626	0.748825	0.591639	1.32596
TCGA-CV-5439-01A-21-2072-20	HNSC	Primary	51	0.932768	1.34518	0.743328	0.880167	0.4793	0.595482	0.811504	0.751919	0.677414	1.54227	1.52903	0.981224	0.592567	0.996835	0.781918	0.651361	1.08558	1.38592	0.968153	0.834729	0.667033	1.04536	1.26563	1.42355	1.38021	1.02276	0.752441	1.42969	0.974472	3.00195	3.19762	1.42197	1.07727	1.84537	1.05706	0.908482	0.68129	0.930908	0.973637	0.794165	1.65204	0.778107	0.8186	0.798271	1.20831	0.727843
TCGA-CV-5978-01A-13-2072-20	HNSC	Primary	51	0.931773	0.926973	0.738024	1.05222	0.947413	0.773466	0.986888	1.08031	1.28215	1.85724	1.07915	0.816226	0.537334	0.852381	0.805496	1.34556	1.11524	1.19079	1.04248	0.922122	1.33988	0.77491	1.15365	1.21826	1.06349	0.894374	0.730679	1.15257	0.872381	0.916763	1.74442	0.916483	1.78402	1.41651	1.00576	1.02329	1.09815	0.860233	1.27302	1.01411	1.45713	0.697691	0.824442	0.888793	1.0718	0.924817
TCGA-BA-4078-01A-21-2072-20	HNSC	Primary	51	1.00615	0.923927	0.66972	0.911813	0.612805	0.655556	0.847515	0.840203	0.756074	1.72725	1.98206	1.19652	0.59967	0.698969	0.622122	1.25078	1.41269	2.9808	0.919461	0.658041	1.07118	0.730421	1.98427	1.79098	0.772293	0.858905	0.656811	0.815112	0.800876	0.599952	2.35904	0.80438	2.83373	2.18328	0.877062	0.880766	1.19085	0.916032	0.954081	0.429699	2.05267	0.824111	0.870804	0.678227	0.68689	2.43412
TCGA-CN-4730-01A-21-2072-20	HNSC	Primary	51	0.897448	0.976227	0.640455	0.343957	0.655769	1.30589	1.22609	0.772534	0.531975	0.891817	0.996869	1.46622	0.597334	0.893092	0.587398	1.95636	0.877895	0.422874	2.02343	0.871444	1.11215	1.02402	0.945098	1.10197	0.700574	1.05724	0.957194	0.810436	0.901907	0.927051	8.54867	0.633712	3.61977	1.80396	1.34193	1.22824	1.10251	1.90417	0.915378	1.07797	1.76338	3.32672	1.04433	1.57929	0.73543	0.577639
TCGA-CQ-5323-01A-21-2072-20	HNSC	Primary	51	0.988877	1.42955	1.0695	1.53553	0.740643	1.22213	1.24937	0.908274	0.773434	0.943478	0.757948	0.761756	0.456378	1.23475	0.605362	0.756069	0.72012	0.695489	0.864555	0.721034	2.4502	0.667514	1.07926	1.68972	0.723748	0.860681	0.883542	1.00317	0.904931	1.79533	1.23795	0.831962	1.49036	1.42519	0.957261	1.11109	1.14849	0.946137	0.927623	2.51734	1.09711	3.67285	0.815106	1.21158	0.664785	1.28564
TCGA-CQ-5334-01A-21-2072-20	HNSC	Primary	51	0.77462	1.07939	1.14176	1.09092	0.752801	1.01651	0.860901	1.21214	0.443129	0.729702	0.977644	1.34941	0.564909	0.756326	0.73619	1.11383	0.989132	0.576923	0.796502	0.9328	1.79943	0.824928	0.778091	1.08147	0.814931	0.869507	0.976883	1.21632	0.845338	4.02168	2.29135	0.869001	1.71674	1.06619	0.955515	1.11368	0.828268	0.863771	1.13295	0.890903	1.24427	1.71858	0.956283	0.861934	0.697265	1.58856
TCGA-CN-5364-01A-21-2072-20	HNSC	Primary	51	1.87941	1.26851	0.655397	0.638784	0.539345	0.604595	0.710546	0.863106	0.584555	1.07087	1.26814	1.045	0.833856	0.508394	0.618163	1.95108	0.936002	0.872732	1.01263	1.04676	0.853812	1.43177	0.902945	1.28928	1.17538	1.15884	0.800154	1.04129	0.970598	1.1074	2.37134	1.0994	1.47468	1.47044	1.00432	0.937362	0.715811	1.10466	1.07301	0.598553	1.82798	1.50078	1.04451	0.641918	1.24892	1.04311
TCGA-CQ-5331-01A-31-2072-20	HNSC	Primary	51	1.15971	2.34421	1.31695	2.2509	0.394446	0.734157	0.668625	0.76589	1.00277	1.71505	0.900638	0.776846	0.562182	1.55146	0.588666	0.757843	1.12063	0.726422	0.870514	0.962671	0.895509	0.687318	1.06138	1.31028	1.05916	1.0379	0.702583	0.993164	1.25098	5.45508	3.60076	1.17738	1.30733	1.61766	1.37411	0.99774	0.648316	0.891706	1.19904	0.537036	1.65459	1.68817	0.886941	1.45102	0.934807	1.02602
TCGA-CV-5440-01A-21-2072-20	HNSC	Primary	51	1.07581	1.0439	0.940108	0.573128	0.809251	0.736517	0.774426	1.0274	0.584053	0.783546	1.03158	1.28512	0.608395	1.64048	0.65852	0.789751	0.944575	0.801164	0.763135	0.977561	0.929444	1.15113	1.03776	0.993963	0.934179	1.0696	1.0347	1.09443	0.927295	0.728383	1.10177	1.02617	1.22402	1.17898	0.953096	0.91771	1.24115	1.16085	0.939241	0.645313	1.64877	1.56898	1.23045	0.985461	0.836739	1.00831
TCGA-BA-5559-01A-21-2072-20	HNSC	Primary	51	1.00554	1.3105	0.728616	0.66502	0.740479	0.565469	0.684817	0.849408	0.568988	1.03162	1.3182	1.44782	1.98967	1.02577	0.775716	0.923466	1.65093	1.72838	1.01756	0.845561	0.849809	0.850628	1.91869	1.11268	1.04631	0.966979	0.744612	1.33609	0.940013	2.54594	0.887328	1.08577	1.77528	1.4411	0.968417	0.978175	1.00631	0.904028	1.01626	1.86391	1.47236	1.3297	0.798254	0.68914	1.11361	1.16481
TCGA-CV-5979-01A-13-2072-20	HNSC	Primary	51	0.951475	1.76808	1.52542	1.29081	0.412424	0.741902	0.914693	0.764172	0.5894	1.17852	1.34263	0.646656	0.560882	1.0894	0.508162	0.649734	1.25505	0.679945	0.760616	0.786419	0.723257	0.800393	0.945392	1.29405	0.91418	0.973551	0.740068	0.979293	1.01005	1.1636	9.5712	1.14739	1.74967	1.36533	1.04488	0.936769	0.619935	1.00595	3.84344	0.500614	1.66094	1.36715	0.979509	0.71097	1.13939	1.28546
TCGA-BB-4217-01A-21-2072-20	HNSC	Primary	51	1.01733	2.62479	0.554931	0.969254	0.388881	0.865659	1.15052	0.882568	0.478072	0.824453	0.858798	1.36417	0.525066	3.24788	0.659809	2.53151	1.34119	1.37564	1.46969	1.31803	0.664444	0.815507	1.34104	1.0288	0.837906	0.831593	0.702052	0.870237	0.812551	0.97289	2.67567	1.00564	1.97382	1.1572	1.02686	0.847573	1.01543	0.886253	0.767905	1.47794	1.89382	1.12587	1.09161	0.811757	0.930553	1.09329
TCGA-CN-4731-01A-21-2072-20	HNSC	Primary	51	0.920271	0.827953	0.571292	0.601706	0.571181	0.886886	0.688257	1.20968	0.900258	0.961276	1.14287	1.46733	0.492024	0.865917	0.842758	0.901263	0.64851	0.633682	1.118	0.869827	1.50814	0.745681	0.890316	1.0126	1.21175	0.732058	0.840186	0.858143	0.735415	0.767756	4.96089	0.85133	1.48586	1.32573	0.886664	0.917475	1.22685	0.972838	1.11333	1.50574	1.27583	0.83908	0.897578	0.757806	0.848396	1.48016
TCGA-CN-4740-01A-21-2072-20	HNSC	Primary	51	0.987331	1.41243	0.701955	0.63438	0.597028	0.725617	0.420681	1.2157	0.704197	0.890532	1.04394	1.37994	0.750748	0.710763	0.664615	6.62445	1.124	0.890421	1.02722	1.01574	1.02186	1.32999	0.808102	1.13636	1.09304	1.05802	0.887494	1.00258	1.02771	0.446057	1.78634	0.86914	0.866631	1.26924	0.890415	1.13336	0.712924	1.45769	1.0511	0.55629	1.75742	0.640957	1.40998	0.72076	0.901975	1.01225
TCGA-CQ-5324-01A-21-2072-20	HNSC	Primary	51	1.09415	1.45404	0.835899	0.702855	0.72201	1.00628	1.51462	0.936397	0.678175	1.33912	1.0328	0.982313	0.523521	0.826084	0.624828	1.02184	1.99866	0.657759	1.07652	0.833313	2.09682	0.893952	0.745159	1.39219	1.02567	0.937179	0.719801	0.965335	0.93697	1.71821	1.51447	0.928485	2.81259	1.71754	1.00066	0.828274	0.709788	0.979462	0.972305	0.732881	1.40525	1.2365	0.849084	1.00609	1.01372	1.42612
TCGA-CN-5355-01A-21-2072-20	HNSC	Primary	51	0.942921	2.63408	0.730178	0.325945	0.529374	0.697256	1.33762	0.783551	0.302142	1.0296	0.917201	1.14235	0.633642	2.10804	0.67522	1.06689	1.26288	0.638917	1.81737	1.81853	0.599138	0.827018	1.0352	0.92889	1.00858	0.961312	0.739448	0.88543	1.00536	0.725924	7.8321	1.1215	1.71323	1.3173	1.19018	0.823009	0.594686	0.976415	1.22685	1.12103	1.60852	1.70955	0.974678	1.53778	1.16012	1.62484
TCGA-CN-5365-01A-21-2072-20	HNSC	Primary	51	1.11896	1.31696	1.13254	1.60757	0.486867	0.951618	0.932651	0.906664	0.802209	1.19707	0.866325	0.625109	0.490186	0.685553	0.386114	1.2058	0.825466	0.47136	0.936579	0.793955	1.77574	0.822952	0.52698	2.17362	0.663436	0.929296	0.831213	0.910266	0.904774	0.854818	5.04971	0.904304	1.55848	1.08551	0.940165	1.17537	0.644267	0.804776	0.919091	0.491172	1.33962	1.20869	1.10707	0.949951	0.648132	2.4977
TCGA-CN-4722-01A-21-2072-20	HNSC	Primary	51	1.0485	1.43053	0.844863	1.75101	0.568361	1.73807	1.60839	0.947879	0.438789	0.722115	0.797508	0.974026	0.50794	1.56841	0.556823	0.708372	0.67177	0.691135	0.927873	0.901463	2.57683	0.697744	0.522716	1.37677	0.652039	0.915638	0.948936	0.963601	0.953406	0.482065	1.52402	0.906011	1.21043	1.07901	0.924381	1.08355	0.647988	0.712711	1.14114	0.496856	1.36804	0.677691	0.775705	1.22826	0.632361	1.16524
TCGA-CV-5441-01A-21-2072-20	HNSC	Primary	51	0.978127	0.910771	0.722525	0.571601	0.617012	0.923011	0.982614	1.01448	0.386061	1.18935	1.2305	1.62233	0.610592	0.99214	0.693684	1.03169	1.14435	0.767533	0.947015	0.909843	0.787417	1.09294	0.876023	0.996974	0.902244	1.08156	0.946254	1.36998	1.01793	3.54897	2.43851	1.03372	2.20717	1.60081	1.09871	0.935698	0.932988	1.06275	0.983373	0.620813	1.29091	1.17951	1.03569	1.29966	0.883138	0.888664
TCGA-CV-5966-01A-13-2072-20	HNSC	Primary	51	1.09561	0.980521	1.13652	0.813847	0.505934	0.727415	0.788909	0.682362	0.356605	0.974227	0.874682	0.732586	0.576064	0.930592	0.569852	1.03024	1.83438	0.754091	1.01565	0.913895	0.608787	0.901213	1.02544	1.54992	0.8144	1.03515	0.678556	1.1534	0.979659	5.4204	15.4957	1.07005	1.9313	1.57369	1.03942	0.963588	0.786501	0.973841	1.0336	0.438576	1.60236	4.3217	0.86734	0.84637	1.20099	1.23244
TCGA-CV-6003-01A-13-2072-20	HNSC	Primary	51	0.918263	1.44735	1.13041	1.41291	0.533618	0.650035	0.809392	0.682627	0.779543	1.26166	1.1112	0.796193	0.565579	1.10291	0.50461	1.01108	1.28993	0.625816	0.980817	1.02283	0.600015	0.851944	0.797817	1.33054	0.979372	0.977017	0.701444	1.04329	0.995347	1.68007	7.01382	1.06608	1.61918	1.33526	1.05317	0.939686	0.563724	0.935674	0.961113	0.471164	1.61167	1.41886	0.982244	1.16896	1.09385	1.13483
TCGA-CN-4723-01A-21-2072-20	HNSC	Primary	51	1.09349	1.40727	0.549103	0.275706	0.644039	0.944866	1.18396	0.713369	0.423901	0.599965	0.930979	1.10557	0.600061	1.91498	0.4623	2.22006	1.83182	1.22743	1.33344	0.672823	0.56091	0.838196	1.62501	0.980149	1.41646	0.99016	0.731794	0.938795	0.88156	2.12388	5.73026	1.13653	1.35932	1.01693	0.946159	0.845156	0.997879	0.949687	0.830574	0.523492	2.11272	2.48354	0.774663	0.88527	1.34071	1.05392
TCGA-CN-4733-01A-31-2072-20	HNSC	Primary	51	1.06213	0.874718	0.819599	0.823209	0.41094	0.634737	0.652242	0.676241	0.74112	1.13364	0.983508	1.02653	0.633159	1.28335	0.660985	2.14771	1.27555	1.5128	1.40152	0.730143	0.538982	0.766517	1.83261	1.64305	1.72075	0.965668	0.659914	0.956091	1.04739	2.14935	7.54751	1.28938	1.24237	1.2167	1.02743	0.703138	0.745402	0.941522	0.946631	0.514503	2.08522	0.807626	0.89641	0.760874	1.17253	0.901488
TCGA-CN-4741-01A-21-2072-20	HNSC	Primary	51	1.07391	1.06368	0.76449	1.42309	0.770555	0.864675	0.61741	1.04291	0.589539	1.20897	1.22889	1.06447	0.556456	0.598096	0.685429	2.005	0.856639	0.711142	6.28887	1.04093	1.57588	0.887328	0.757953	1.10399	0.654167	0.983843	0.972735	1.05934	0.861588	1.12806	2.03341	0.935481	0.952089	2.54383	0.837354	1.0758	0.690388	0.982288	0.915689	2.6226	1.51283	1.18738	1.05415	1.00406	0.685192	1.16603
TCGA-CQ-5325-01A-21-2072-20	HNSC	Primary	51	1.1049	1.05362	0.891564	0.795713	0.535838	0.889194	0.792345	0.850315	0.524418	0.828515	0.920271	1.17321	0.56145	1.13543	0.672208	1.27991	0.965178	0.833226	1.05499	1.47909	0.568101	0.865929	1.06593	1.2451	1.20127	1.00813	0.75544	1.06305	0.981476	2.68962	7.29193	1.0912	1.08358	1.07837	0.965462	0.857049	0.800659	0.988666	1.18438	0.46739	1.43173	1.08099	0.972059	0.773745	0.959912	0.910367
TCGA-CN-5356-01A-21-2072-20	HNSC	Primary	51	1.04451	2.66217	0.931766	1.45306	0.841544	1.19762	1.48248	0.85483	0.436454	0.71167	0.775753	1.11818	0.538852	1.24616	0.593817	0.724034	1.05374	0.885031	0.756877	0.77308	1.49091	0.793999	0.809106	1.0048	0.860484	0.922608	0.768283	0.848578	0.857691	0.614217	6.53053	1.05957	2.07628	1.04895	0.934101	0.800848	0.904868	0.993674	0.907507	1.39016	1.35396	1.8629	0.701123	0.924048	0.819042	1.74701
TCGA-CN-5366-01A-21-2072-20	HNSC	Primary	51	1.21914	1.66784	1.51627	0.641522	0.690695	0.864262	1.05394	0.919678	0.380851	1.37484	1.53883	1.62961	0.608889	0.797784	0.535779	0.982704	1.10121	0.716645	0.876332	0.870237	0.759362	0.77984	1.04258	1.17725	0.874197	1.08207	0.737988	1.04587	0.958009	2.65295	14.451	1.23681	1.71554	1.63748	1.05624	0.943364	0.865191	0.897075	1.09848	0.628393	1.66592	0.982948	0.913464	1.00465	1.15611	1.84926
TCGA-CV-5430-01A-31-2072-20	HNSC	Primary	51	1.00795	1.44906	0.78447	1.05748	1.14569	0.980961	0.842571	1.0864	0.423226	0.882018	1.07592	1.23575	1.84027	0.707852	0.757575	0.915873	0.845965	1.07971	0.897336	0.971507	1.85651	0.80924	2.09188	1.09948	1.29228	1.02828	1.00883	1.12304	0.826341	2.10731	0.688863	1.00056	1.05175	1.42608	0.862191	1.06524	1.49608	1.03727	0.926196	1.40002	1.26799	1.84591	0.901588	1.25904	0.783264	1.30574
TCGA-CV-5442-01A-21-2072-20	HNSC	Primary	51	0.978462	1.48376	0.807324	1.07215	0.615978	0.860633	0.941407	0.776889	0.496925	1.1101	1.00353	1.14981	0.520114	0.593479	0.571573	0.473193	1.30022	0.635115	0.867424	0.839324	2.71754	0.625937	1.12472	1.5785	1.03054	0.987895	0.679837	0.949197	1.06004	0.74581	1.00589	1.06977	1.55396	1.60187	1.00588	0.971308	1.15585	0.930405	1.20033	1.11345	1.51781	1.62061	0.714452	1.12174	0.942315	1.05738
TCGA-CV-5970-01A-13-2072-20	HNSC	Primary	51	0.984284	0.953059	0.828343	0.717226	0.421908	0.828205	0.877147	0.935373	0.692656	1.90218	1.61369	1.09828	0.612499	0.732637	0.577443	1.07047	0.939178	0.605173	1.0446	0.842501	1.0215	0.947751	0.714413	1.66898	1.0212	1.03607	0.765657	0.975588	1.04408	0.74111	3.09642	0.96919	1.37627	2.06709	1.19083	0.788952	0.696208	1.04094	0.93123	0.582391	1.78422	0.594818	0.990808	0.682746	0.981292	1.07428
TCGA-CN-6010-01A-13-2072-20	HNSC	Primary	51	0.946813	1.40119	0.828722	0.918111	1.18112	1.00941	0.7793	1.00337	0.441107	1.26425	1.2849	1.7762	0.603142	1.25332	1.01721	0.936327	0.851572	0.633431	0.877603	1.02136	1.52983	0.768709	0.933987	1.06885	1.10301	0.893265	1.10326	1.04905	0.855625	1.80673	1.20989	1.03978	1.33945	1.59846	0.877578	1.00489	1.92412	0.932483	1.20213	1.27153	1.23378	1.26726	0.880552	0.818929	0.822695	1.14639
TCGA-CN-4725-01A-21-2072-20	HNSC	Primary	51	1.71586	0.692012	0.762781	0.458311	0.167961	0.851064	0.453571	0.810672	1.02761	0.884301	0.676335	0.832008	0.822815	0.836983	0.327235	4.57414	0.545379	0.526385	1.67692	0.743194	0.494211	1.05548	0.73543	1.95993	0.980976	1.33912	0.82863	0.62899	1.04883	0.869194	9.51036	0.807688	1.46166	1.59192	1.0983	1.86205	0.92073	3.46247	0.58133	0.91574	1.44992	0.376286	0.720765	0.54717	0.715523	0.523046
TCGA-CN-4734-01A-21-2072-20	HNSC	Primary	51	0.87168	2.5865	0.710324	1.35187	0.687618	0.880027	0.615282	1.14046	0.51577	0.592423	0.939798	1.19857	0.510449	1.08066	0.640753	1.72173	0.886302	0.707136	0.720525	0.729237	2.54753	0.660381	0.907916	1.52856	0.700914	0.899965	1.02815	1.04368	0.853303	2.51943	3.01843	0.738905	1.36571	0.951827	0.864993	1.18259	0.771426	0.730775	0.739468	0.354879	1.69533	0.604364	0.774222	0.53843	0.624598	1.67918
TCGA-CN-4742-01A-31-2072-20	HNSC	Primary	51	0.964065	0.922717	0.865821	0.724727	0.772721	1.37286	1.03423	1.26807	0.556313	0.80827	1.08606	1.69918	0.585333	0.869622	0.706587	2.7864	0.705946	0.644798	0.742715	0.865305	1.52773	0.757365	0.768028	0.926935	0.714452	0.903145	0.713418	0.989031	0.819786	0.40402	4.03649	0.845391	1.29708	1.08594	0.803394	1.04639	0.610105	0.839569	1.01361	0.410997	1.28491	0.671058	0.845484	0.92752	0.870756	1.7321
TCGA-CN-5358-01A-21-2072-20	HNSC	Primary	51	1.3198	0.956885	0.759636	1.04349	0.481765	0.869495	0.786468	0.880405	1.32415	1.24592	1.14975	1.0557	0.680728	1.12402	0.585678	0.972857	0.672157	0.850215	0.737324	1.83798	0.789253	0.962532	0.765614	1.21349	1.30529	1.11962	0.812309	1.0916	1.05034	0.826124	6.96827	1.08938	1.07368	1.40266	0.962685	0.895397	0.56514	0.99297	1.00293	0.549679	1.56834	0.736175	0.992651	0.788821	1.10475	0.789543
TCGA-CN-5374-01A-21-2072-20	HNSC	Primary	51	1.12341	1.31663	0.907431	1.27432	0.712855	0.604712	0.711177	0.669618	0.522974	1.07915	1.10381	0.634741	0.513516	0.852452	0.649585	0.740135	1.35126	1.42933	0.765174	0.801292	1.30723	0.653895	1.04088	1.30483	1.16313	0.947111	0.692704	1.04252	1.09832	2.69708	1.4756	1.18243	2.09406	1.43501	0.969016	0.829429	0.760099	0.942536	0.815948	6.1326	1.48071	1.69226	0.713344	1.06878	1.00656	0.767565
TCGA-CV-5431-01A-31-2072-20	HNSC	Primary	51	1.19382	1.88	0.758705	1.03636	0.432179	0.716287	0.723162	0.574616	0.299515	1.33136	1.20654	0.595387	0.687009	2.62061	0.594039	0.728368	2.53309	1.2732	0.752963	0.747321	0.45125	0.902732	1.675	1.06439	1.0429	1.12672	0.727616	1.27206	1.04626	4.23335	2.01964	1.37651	2.17633	1.69187	1.30712	0.818378	1.1166	1.37975	0.938009	0.750571	1.54013	1.44959	0.866295	0.873967	1.4121	1.04779
TCGA-CV-5443-01A-21-2072-20	HNSC	Primary	51	1.08478	1.35111	0.754739	0.370977	0.605379	0.511048	0.644919	0.514385	0.416648	0.776469	0.941428	0.59891	1.05594	1.96575	0.550498	0.85894	1.15345	1.9055	1.1124	0.795266	0.772459	1.09198	2.51072	0.839499	1.0499	1.19626	0.790534	1.2895	1.09823	2.88706	0.427916	1.20245	2.11741	1.38068	1.30307	0.762337	0.808657	1.44323	0.987071	1.75299	1.72514	1.56534	0.98221	0.928813	1.34581	1.14428
TCGA-CN-6011-01A-13-2072-20	HNSC	Primary	51	1.12849	1.43153	0.976329	1.01889	0.541034	0.874955	0.760152	0.647719	0.519278	0.58595	1.0999	0.784464	0.561462	1.00741	0.445223	0.764723	1.69066	0.778414	0.83783	0.909314	0.779845	0.606706	0.920041	1.35727	0.958534	1.13701	0.707587	0.866109	1.15429	2.91178	13.6346	1.25125	2.42654	1.06731	1.14109	1.05123	0.806016	1.08521	1.1091	0.614008	1.55085	2.17091	0.865335	0.949603	1.472	0.987073
TCGA-CN-4726-01A-21-2072-20	HNSC	Primary	51	1.93258	0.990711	0.798603	0.335108	0.184898	0.694054	0.286658	0.632054	0.958914	0.827356	0.497821	0.591258	0.977377	0.935286	0.352062	11.924	0.653365	0.586613	2.27017	0.865035	0.330609	1.11166	0.877311	1.38299	0.902482	1.53304	0.789127	0.88334	1.1445	0.829877	1.96879	0.958299	1.50778	1.39844	0.851129	2.34096	1.19483	4.69362	0.564052	0.903415	2.36133	0.325967	0.939336	0.741167	0.615005	0.722801
TCGA-BA-5149-01A-21-2072-20	HNSC	Primary	51	1.13338	1.39393	0.883799	0.570311	0.608834	0.546779	0.651569	0.576915	0.693626	0.584486	0.688076	0.714467	0.601343	1.64022	0.44399	0.882905	1.1447	0.785232	0.957143	0.73377	0.559267	0.720325	1.13366	1.37622	0.703085	1.01787	0.763908	0.907041	1.07836	4.57224	10.3496	1.25058	3.28866	1.14477	1.06598	1.00854	0.614677	1.09729	0.952326	0.533663	1.68197	4.24452	1.05686	0.837737	1.19631	1.05429
TCGA-CQ-5327-01A-21-2072-20	HNSC	Primary	51	1.05613	1.57339	0.987986	1.01297	0.675056	1.03869	1.02024	0.982407	0.493561	0.628328	0.919174	1.03026	0.535501	1.13059	0.675286	0.970824	1.23554	0.876752	1.00035	0.823779	1.66735	0.710324	0.946247	0.960823	0.946016	0.855844	0.688634	1.21779	0.904398	1.86366	3.83759	1.03494	1.4372	0.973325	0.885135	1.07801	0.798869	0.795625	1.05075	0.811178	1.26886	1.33601	0.880155	1.24907	0.836919	1.24535
TCGA-CN-5367-01A-21-2072-20	HNSC	Primary	51	1.02355	0.622709	1.2943	0.827826	0.440771	0.53227	0.446893	1.13824	2.25777	1.98335	1.52507	0.869049	0.757118	0.625811	0.586088	1.45794	0.577667	0.69877	0.903446	1.05242	0.530392	1.07257	0.577471	1.37093	0.828498	1.01166	1.17088	1.04434	1.12393	0.662582	15.9336	1.0411	0.975345	2.36231	0.910992	0.926428	0.740458	0.939383	1.09308	0.467714	2.52363	0.880643	1.36182	0.537956	0.83638	0.822279
TCGA-CV-5432-01A-31-2072-20	HNSC	Primary	51	1.27109	1.36508	0.705677	0.553924	0.389393	0.853611	0.972938	0.795288	0.454421	0.948869	0.780332	1.08698	0.558462	2.66401	0.511618	0.778247	1.12994	0.509481	1.79781	1.22043	1.42148	0.885031	0.92662	0.829837	0.901425	1.01517	0.769936	0.844249	0.976155	0.910316	3.8777	0.97137	1.98529	1.25377	1.13667	0.84799	1.02342	1.16857	1.02951	1.12757	1.29279	2.32608	1.09491	1.04628	0.801248	0.585414
TCGA-CV-5444-01A-11-2072-20	HNSC	Primary	51	0.936735	0.849414	0.852363	0.462428	0.733628	0.658069	0.453068	1.18248	0.478404	0.762152	1.1701	1.91233	0.654706	0.892813	0.63362	2.43783	0.893847	0.571601	0.760094	0.939232	1.5962	0.905157	0.733551	1.26851	0.842968	1.02774	0.873767	1.09837	0.95918	1.26673	1.74355	0.876873	0.887414	1.25538	0.933514	0.942987	0.673537	0.914186	1.25516	0.712287	1.55633	0.585865	1.00853	0.705384	0.810015	1.47479
TCGA-CV-5973-01A-13-2072-20	HNSC	Primary	51	1.03746	1.47485	1.09319	1.57005	0.630313	0.695735	0.511711	1.08931	0.696078	1.61364	1.44876	0.746048	0.542679	0.471556	0.429015	0.703148	0.779527	0.561629	1.1273	1.45922	2.51316	0.998827	0.776813	1.02796	0.769664	0.993322	0.722105	0.983786	1.05443	0.703631	2.95713	0.954445	2.08276	1.30606	0.983766	1.32341	0.599238	1.03964	1.22251	0.657868	1.43095	0.30475	1.22745	0.962449	0.954978	1.14781
TCGA-CN-4736-01A-21-2072-20	HNSC	Primary	51	1.03849	0.992848	0.735629	0.700264	0.415091	0.723041	0.457074	0.9856	0.932781	0.962992	1.16326	1.04873	0.62391	0.751841	0.443621	2.85047	0.834388	0.691063	1.4955	0.784089	0.631402	0.913755	0.851867	1.76929	1.12745	0.961359	0.867605	0.704114	0.866265	1.50481	5.55813	0.869905	0.818526	1.16759	0.749038	1.3004	0.865965	1.49898	0.808595	0.528524	1.60692	0.666612	0.91115	0.525951	0.819889	0.55597
TCGA-BA-5151-01A-21-2072-20	HNSC	Primary	51	1.29034	2.24062	0.796552	0.522916	0.46019	0.950436	1.17436	0.57147	0.293087	1.34007	1.41655	0.849126	0.605673	2.3875	0.39962	0.958054	1.40382	1.04919	1.29854	0.765519	0.564545	0.693093	1.10072	0.934893	1.00053	0.984279	0.760063	0.927141	1.01624	1.07647	2.80617	1.17229	3.20561	1.7192	1.23902	0.814965	0.730056	1.02656	0.936402	0.514385	2.00458	1.59006	0.890298	1.50157	1.23323	0.985116
TCGA-CQ-5329-01A-21-2072-20	HNSC	Primary	51	1.26669	1.82721	1.34366	0.896379	0.527192	0.617542	0.60645	0.559484	0.417602	0.658781	1.25028	0.815434	0.650527	0.984008	0.538042	1.07174	1.66638	0.874445	1.03256	1.10989	0.532148	0.789467	1.01478	0.82886	1.02198	1.08025	0.712934	1.02054	1.18861	3.74769	7.07534	1.12727	1.56647	1.45448	1.41625	0.99027	0.658854	1.26035	1.03694	0.586092	1.81196	1.49297	0.873143	0.814214	1.07766	1.01661
TCGA-CN-5360-01A-21-2072-20	HNSC	Primary	51	1.04201	0.910386	1.11436	0.931534	0.879838	1.08543	0.78484	1.15951	0.741269	2.43834	2.30649	1.40638	0.593891	1.66005	0.960177	0.894355	0.717345	1.49099	0.867948	1.02178	1.58876	0.745118	0.985846	1.2477	1.08562	0.900607	1.08128	1.04737	0.936695	1.13895	1.35116	0.827218	1.50765	2.68012	0.885129	1.2219	1.12352	0.903546	0.913496	0.915816	1.24511	0.53474	0.981867	0.644151	0.654774	0.838964
TCGA-CN-5369-01A-21-2072-20	HNSC	Primary	51	1.15381	1.65677	0.943386	0.958984	0.339998	0.591812	0.461915	0.485957	0.403293	0.837883	1.22228	0.426554	0.62123	1.02271	0.583462	0.840803	1.68664	1.22389	0.869507	0.895739	0.238887	0.827574	1.21943	0.984134	1.16321	1.16158	0.72424	1.09391	1.22842	3.42191	4.53248	1.51941	1.84644	1.44325	1.33537	0.69519	0.753485	1.09062	0.94723	0.970195	1.84249	0.960331	1.00903	0.84173	1.02213	0.84218
TCGA-CV-5434-01A-21-2072-20	HNSC	Primary	51	1.03076	0.982466	0.75662	0.645322	1.00184	0.918919	0.705335	1.08441	0.502348	0.742993	0.982221	1.53198	0.5413	1.43964	0.777794	1.56748	0.872913	0.921899	8.51968	0.989359	1.91946	0.892467	0.84183	1.45516	0.911251	0.986679	1.12168	1.0777	0.882055	0.85179	1.10211	0.982829	1.96038	2.61081	0.968451	0.975151	1.11995	0.950072	0.903534	4.2628	1.35575	0.771212	1.06531	0.816695	0.839254	1.09936
TCGA-BA-5555-01A-21-2072-20	HNSC	Primary	51	1.08448	1.61369	0.891477	0.951008	0.368184	0.962079	1.10594	0.759752	0.557444	1.59932	1.36217	1.21931	0.532274	1.659	0.480064	0.477873	0.749526	0.816124	0.665744	0.86316	1.66659	0.541521	1.35516	1.31513	0.787024	0.89664	0.686504	0.934869	1.01503	0.821203	2.06881	1.05844	1.80885	1.96956	1.00469	0.891286	1.07996	1.13455	0.918989	2.55779	1.40588	2.74727	0.684323	1.09145	0.897491	1.53466
TCGA-CV-5976-01A-13-2072-20	HNSC	Primary	51	1.11805	1.03489	0.849514	0.632374	0.716108	0.774158	0.5472	1.00087	0.880528	1.35026	1.41822	1.50163	0.733897	0.869134	0.766687	1.07841	0.5905	0.853001	0.862849	1.98345	1.43797	1.16406	0.793097	1.31765	0.990578	1.08108	1.09666	1.08905	1.10431	0.785248	3.74483	1.26774	1.59972	1.68364	0.935417	0.992792	0.689432	0.996314	0.884387	1.15662	1.66682	0.467617	1.23851	0.674837	0.904963	0.817687
TCGA-CN-6013-01A-13-2072-20	HNSC	Primary	51	0.950865	0.994844	0.943516	0.501482	0.611278	0.692656	0.985377	0.78472	0.312711	1.51508	1.44384	0.937322	0.49141	1.12648	0.622355	0.707332	1.18255	0.868339	0.972559	0.844764	1.02672	0.719317	2.02764	1.09031	0.924984	1.06966	0.694757	1.13077	1.05901	3.28889	2.40227	1.21938	1.85342	1.75259	1.02324	0.96754	0.742941	0.851519	0.997616	1.08735	1.5517	1.36052	1.23831	0.987102	0.892856	1.33447
TCGA-CN-4728-01A-21-2072-20	HNSC	Primary	51	0.898394	1.03136	0.586438	0.249533	0.455745	0.582104	0.458661	0.985659	0.706734	1.08861	0.998225	1.20234	0.682358	0.570762	0.469599	9.11094	1.33145	0.93034	1.76658	0.843985	0.809336	0.815253	0.953577	1.37942	1.9873	1.10509	0.905119	0.973469	0.954908	1.01327	5.19491	0.911093	1.25277	1.35423	0.806893	1.07595	0.881065	2.13524	0.816039	0.771266	2.11946	0.502387	0.926081	0.661201	0.992071	0.640012
TCGA-CN-4737-01A-21-2072-20	HNSC	Primary	51	1.00201	1.26547	0.868766	0.636322	0.670863	1.09981	0.753182	1.01946	0.66254	1.0017	1.49575	1.48172	0.549522	0.783818	0.630579	1.25626	0.454106	0.85071	0.872363	1.11509	1.06659	0.848584	0.565928	0.983872	1.47556	0.916699	0.851643	0.941355	0.85412	0.593023	7.6465	0.96636	1.15549	1.16707	0.908917	0.921611	1.16922	0.925279	0.977326	0.534499	1.39382	0.50964	0.973725	0.667773	0.889903	1.03316
TCGA-BA-5152-01A-11-2072-20	HNSC	Primary	51	1.09467	1.72307	0.672441	0.646992	0.429342	1.00227	1.77741	0.736925	0.467552	1.64061	1.6057	1.0974	0.534451	0.732764	0.52379	0.530101	1.21041	0.727087	1.05269	0.693636	1.41368	0.708422	1.43918	1.56332	0.627771	0.940036	0.774469	1.14859	1.03264	2.13969	1.91181	1.00219	1.70236	2.17302	0.889114	0.915854	0.866403	0.978849	1.16837	3.91795	1.45361	1.80383	0.816435	1.40493	1.26819	0.909093
TCGA-CQ-5330-01A-21-2072-20	HNSC	Primary	51	1.48753	0.912521	1.16797	0.65536	0.601856	0.6789	0.540944	0.960658	0.718306	0.948603	1.54949	1.09316	0.61088	0.580489	0.751742	1.59719	0.885645	0.828601	0.847591	1.53772	0.814587	1.01952	0.664421	1.29034	0.921994	0.960976	0.976147	1.12749	1.01311	1.74412	4.56685	1.0534	0.975864	1.53782	0.896372	1.09677	0.838115	0.785988	1.01305	0.394555	1.72314	1.19545	1.12509	0.733328	1.18595	0.988592
TCGA-CN-5361-01A-21-2072-20	HNSC	Primary	51	1.08412	3.44929	1.08096	1.00783	0.782569	0.845443	1.34543	1.01424	0.300492	1.45902	1.64051	1.34149	0.625287	0.644276	0.611943	1.73448	1.42901	0.660243	0.91206	1.02344	1.62417	0.737482	1.23423	1.03516	1.07195	1.0384	0.648564	0.981569	1.02034	1.79978	4.1884	1.06644	2.20901	1.81938	0.897796	0.737124	0.668014	0.960768	1.05147	0.558853	1.25886	0.863286	0.9698	0.92833	1.08564	1.46226
TCGA-CN-5370-01A-21-2072-20	HNSC	Primary	51	1.19633	1.02548	0.829941	0.707725	0.610812	0.513886	0.595672	0.979265	0.49039	1.17522	1.24615	0.884252	0.626041	0.552065	0.736619	1.38112	0.855393	0.752764	0.991238	1.38726	1.00598	1.14668	1.04519	1.50247	1.02523	1.07151	0.845584	1.15451	1.06492	2.19466	4.5716	1.07713	1.30107	1.55455	0.928234	0.976154	0.725526	0.970251	0.992945	0.564087	1.53663	0.902019	0.895199	0.784383	0.93738	0.93176
TCGA-CV-5436-01A-21-2072-20	HNSC	Primary	51	1.00737	1.01156	0.809431	0.761228	0.859518	1.07448	0.877858	0.948195	1.55764	1.55758	1.223	1.42442	0.508761	0.982065	0.766687	1.54364	0.704763	0.624698	1.10216	1.40322	1.22851	0.772186	0.92655	2.2839	0.686847	0.941612	0.923235	0.951043	0.918862	2.17287	2.11521	0.909919	1.52427	1.62032	0.841771	1.08587	0.830499	0.972926	1.06572	0.511721	1.22795	2.41781	0.817619	1.01954	0.852227	1.17652
TCGA-BA-5556-01A-21-2072-20	HNSC	Primary	51	0.871946	1.2864	1.2279	1.73153	0.345295	0.463005	0.603038	0.538243	0.567869	1.50089	1.158	0.377121	0.781734	1.19728	0.540404	0.832591	1.13244	0.84501	1.01913	0.985568	0.723788	1.50337	0.821755	1.30744	1.17655	1.09038	0.885037	1.34537	1.45771	6.55956	9.0637	1.32255	1.82019	1.98855	1.48755	0.757464	0.591307	1.24038	0.936944	1.03243	1.41479	1.11364	1.00344	0.786364	0.812956	0.869158
TCGA-CV-5977-01A-13-2072-20	HNSC	Primary	51	0.991631	1.4725	1.04071	0.593471	0.333486	0.748342	0.889114	0.688334	0.498927	0.891861	0.766129	0.673313	0.556468	1.0357	0.333394	0.589425	0.896149	0.575644	0.855826	1.01882	0.289312	0.665016	0.95947	1.72549	0.839423	1.08224	0.87784	0.888584	1.05076	2.9003	7.03719	1.08996	1.92056	1.45204	1.18279	0.975682	0.68036	0.95259	0.846082	0.465483	1.13753	2.31033	1.16223	0.710423	0.90537	1.13656
TCGA-CN-6016-01A-13-2072-20	HNSC	Primary	51	0.944136	1.22823	1.13435	1.69746	0.728101	0.899198	0.825128	1.03805	1.1762	1.32735	1.13447	1.31505	0.615487	1.06134	0.676818	1.1184	0.771298	0.683532	0.981126	0.986532	1.86524	0.824928	1.10595	1.19216	0.927693	0.93125	0.903283	1.00919	1.00052	1.15984	2.46895	1.15522	1.69362	1.47326	0.903759	1.00169	1.0762	0.857846	0.904079	1.63916	1.06222	0.877305	0.948939	0.806966	0.647562	1.33705
TCGA-CN-6017-01A-13-2073-20	HNSC	Primary	51	0.992367	0.993108	0.65702	0.613813	0.579942	0.639723	0.697894	1.04504	0.432658	0.486833	0.924926	1.59698	0.567881	1.37643	0.894988	2.07398	1.11473	1.11685	1.04523	0.914155	0.95099	0.861791	1.56089	0.980758	1.41537	0.961692	0.884718	1.04301	0.790567	12.0855	4.29126	1.10369	0.906143	0.950012	0.922493	0.766273	0.713873	0.801536	1.29502	0.501506	0.79774	0.911484	0.798558	0.628694	0.885099	0.938628
TCGA-CQ-6218-01A-13-2073-20	HNSC	Primary	51	0.877323	2.14726	0.858202	1.56958	0.693612	1.03995	1.07968	1.05519	0.966524	1.05372	0.83202	1.1231	0.483974	0.924509	0.576024	1.76464	0.938187	0.51247	0.655842	0.900039	1.02391	0.709154	0.760194	1.46293	0.882562	0.888362	1.09001	0.829147	0.852464	1.51205	3.46127	0.721279	1.31533	1.19808	0.929354	1.14256	0.848996	0.79552	1.02458	0.394364	0.726331	1.93301	0.712914	0.879673	0.618969	1.25242
TCGA-CQ-6228-01A-13-2073-20	HNSC	Primary	51	0.928401	1.03001	0.811318	0.887851	1.24612	1.25375	1.27255	1.1757	0.683555	0.669279	0.870183	1.66816	0.803929	0.823956	0.652052	2.29151	0.687023	0.941961	0.78515	0.750383	1.7628	1.06135	1.47894	1.00827	0.947702	1.12567	1.38706	1.09413	0.933821	0.687804	0.94237	0.857008	2.7637	0.984645	0.94957	0.925433	0.940572	0.925208	2.56134	1.00485	0.891718	0.846628	1.03163	0.608096	0.887125	1.66078
TCGA-D6-6823-01A-13-2073-20	HNSC	Primary	51	1.16686	1.8873	1.12887	1.90001	0.344936	1.02154	0.748565	0.571553	0.543157	0.495652	1.13139	0.776986	0.617281	1.97911	0.550418	0.693429	1.92112	1.0222	1.35781	0.860585	0.326759	0.799561	1.07954	0.826175	1.3587	1.02291	0.726513	0.888171	1.07154	3.79658	12.1148	1.37119	1.77852	1.01937	1.54177	0.839103	0.760732	1.04944	0.862371	1.45191	1.17003	1.03595	0.933007	0.821248	0.8951	0.885571
TCGA-BA-6872-01A-13-2073-20	HNSC	Primary	51	1.11896	1.67257	1.32612	0.758252	0.575489	0.965386	0.797425	0.816735	0.455019	0.623694	0.945936	1.16834	0.550132	0.986147	0.566069	0.509576	0.934207	0.701823	0.876381	0.785634	0.852794	0.641975	1.31921	1.53002	1.02994	0.904198	0.67315	0.958265	1.0967	0.84333	6.40057	1.11905	1.79148	1.15644	1.35023	1.00444	0.640575	1.04556	0.851466	0.874173	1.55041	1.60673	1.0855	1.30754	0.930346	1.27537
TCGA-CV-6939-01A-13-2073-20	HNSC	Primary	51	1.07549	1.25635	0.68979	0.77462	0.692958	0.60392	0.748586	0.852688	0.462011	0.595697	1.0112	1.41856	1.11869	0.972882	0.833856	0.883621	1.59443	1.32976	1.04417	0.891057	1.39271	0.793532	1.73426	1.09925	1.41256	0.985726	0.759141	1.1239	1.0168	3.89737	1.68114	1.09081	1.65934	1.13506	1.07173	0.808702	0.838074	0.883284	1.16372	2.27931	1.33676	1.747	0.945555	1.09113	1.21122	0.843529
TCGA-CV-6951-01A-13-2073-20	HNSC	Primary	51	0.976834	1.34622	0.977898	1.37008	0.881951	0.772443	0.851247	1.08528	0.624087	0.674107	0.874688	1.77924	0.685458	1.20742	0.815524	1.31693	0.885577	0.533726	0.892182	0.933212	1.62458	0.824596	0.772266	1.24211	0.948687	0.980379	0.992989	0.993102	1.03049	0.819781	2.03242	0.818095	1.1568	1.02936	1.0447	0.992922	0.745738	0.98838	0.891997	1.871	0.848478	0.964987	0.950692	0.939516	0.724672	1.39022
TCGA-CV-6961-01A-23-2073-20	HNSC	Primary	51	0.98861	1.03435	0.796182	0.596015	0.377513	0.832389	0.989712	0.845174	0.837923	1.39119	1.09071	0.542389	0.776948	0.755865	0.481664	2.06151	0.898886	0.693362	1.00094	1.09862	0.490662	1.24937	0.558764	1.11953	0.953425	1.09742	0.852003	1.06512	1.105	1.40065	0.71281	1.02789	1.20323	1.57475	1.30909	0.835615	0.625651	1.07878	0.8097	0.725557	1.30038	1.03556	1.21808	0.911352	0.808147	0.896608
TCGA-CN-6997-01A-13-2073-20	HNSC	Primary	51	0.940576	1.17787	0.79422	0.865341	0.639923	0.664223	0.921024	0.915315	0.659169	0.604427	0.937738	1.39595	0.723302	1.53746	0.938898	1.23021	1.08114	1.17825	1.06698	0.944409	1.07169	0.92305	1.40691	1.05416	1.15739	1.00291	0.926954	1.06696	1.05329	2.17136	5.37029	1.32055	1.47567	0.993538	1.01066	0.866163	0.899734	0.986703	1.03708	1.39621	1.07708	1.1503	1.01021	0.777029	1.1008	0.872695
TCGA-CV-7090-01A-13-2073-20	HNSC	Primary	51	1.0641	1.97708	1.24713	1.71267	0.401452	0.499273	0.348251	0.797767	0.471425	0.723578	0.932703	0.765561	0.797358	1.01869	0.530414	1.39518	1.77138	0.903289	1.17134	0.745789	0.26183	1.10197	0.796624	1.14519	1.48739	1.11133	0.855079	1.19215	1.19878	2.67104	5.39529	1.33407	2.31274	1.27149	1.48984	0.909824	0.639386	1.24721	0.837209	0.577743	1.35543	0.73314	0.997434	0.841182	1.0381	0.97248
TCGA-CN-6018-01A-13-2073-20	HNSC	Primary	51	1.22063	2.18904	0.617247	0.970308	0.434492	0.641002	0.604645	0.778252	0.470543	1.41941	0.97218	0.713122	0.666973	1.28167	0.672106	2.23798	1.7887	0.900152	1.2023	0.712306	0.247998	0.834272	1.01524	1.02279	1.38662	1.07867	0.766719	0.93847	0.906871	1.57487	4.79523	1.17136	0.889767	1.22041	1.59419	0.634037	0.858673	1.09084	0.927693	0.471654	1.76555	1.39763	0.840098	0.748877	0.731541	1.53531
TCGA-CQ-6219-01A-13-2073-20	HNSC	Primary	51	1.28299	1.39718	0.935712	0.708721	0.440526	0.99201	1.01645	0.692296	0.763892	0.651528	0.93125	0.87935	0.67379	0.834955	0.668023	1.12842	1.57927	1.03446	0.863076	0.728464	0.277585	0.838127	0.998398	0.862036	1.46323	1.02692	0.690403	1.03462	0.983615	8.28097	2.20244	1.10996	2.01489	0.977692	1.38151	0.797657	0.661613	1.02157	1.0245	0.3927	1.33631	1.09866	0.893482	0.872199	1.22043	1.28764
TCGA-CQ-6229-01A-13-2073-20	HNSC	Primary	51	1.01232	2.58291	1.42638	2.6818	0.585414	0.761481	0.941875	1.00823	1.08494	0.76147	0.819275	1.12765	0.56297	1.16325	0.766167	0.941345	1.01893	0.839278	0.844284	0.802659	1.18665	0.776248	0.705628	1.20511	1.41375	0.904981	0.745634	1.02116	0.979848	4.98364	5.56854	0.855803	1.41004	0.903083	0.992263	0.977408	0.693328	0.737779	0.989889	0.660701	0.811847	0.801803	0.926903	0.840902	0.872707	1.29869
TCGA-D6-6824-01A-13-2073-20	HNSC	Primary	51	0.951746	1.49734	1.30346	1.01307	0.790671	0.714665	0.835725	1.1	1.45054	0.99988	0.817092	1.28215	0.551331	0.823226	0.829923	0.87413	1.30939	0.691217	0.791724	1.09248	0.693222	0.668913	0.87107	1.13156	0.977479	0.821624	0.816888	0.907299	0.946816	2.09014	6.27798	0.859542	1.83987	1.31093	1.03205	1.06052	0.652066	0.861755	1.17907	0.343457	1.06035	3.68637	0.777072	0.754237	0.937363	1.41115
TCGA-BA-6873-01A-13-2073-20	HNSC	Primary	51	1.09082	1.09044	0.978028	0.717355	0.564576	0.789423	0.829469	0.778047	0.507856	0.488185	0.759989	0.990001	0.6536	0.846974	0.590603	0.964598	1.13994	0.696082	0.911674	0.972517	0.981868	0.889897	0.867154	1.41177	1.02817	1.00291	0.762553	1.09714	1.12264	3.59502	5.8783	1.04873	1.46086	1.04959	1.11163	1.00359	0.963032	1.2719	0.935409	0.436968	0.938948	1.45437	1.07408	0.740571	0.861952	1.24244
TCGA-CV-6940-01A-13-2073-20	HNSC	Primary	51	1.08752	1.82963	1.18814	1.56842	0.447544	0.844852	0.942529	0.760384	0.63173	0.775592	0.678011	0.94994	0.611456	1.21981	0.484679	0.767724	0.771105	0.599757	1.00586	0.939191	0.72047	0.630916	0.872085	1.26672	0.972167	1.00705	0.870557	0.838022	1.07744	0.781398	8.24317	1.03637	1.5459	1.37072	1.11249	1.03534	0.881236	1.1696	0.798581	0.875027	0.842694	2.10249	0.88029	0.648465	0.834787	1.37306
TCGA-CV-6952-01A-13-2073-20	HNSC	Primary	51	0.971955	0.800199	0.961082	1.1163	0.550536	1.01609	0.995035	0.941864	0.870376	0.773868	0.612011	0.794049	0.602261	1.04494	0.638386	0.830263	0.791664	0.744013	0.987291	1.02786	1.3758	0.824351	0.822501	1.68933	1.01261	0.977768	0.940557	0.855221	1.00877	2.0734	2.62661	0.917188	1.11268	1.08816	1.00318	1.41	0.811161	0.984651	1.1295	0.628502	0.755362	1.06964	0.898942	0.721004	0.735027	1.38806
TCGA-CV-6962-01A-13-2073-20	HNSC	Primary	51	1.21402	2.16085	0.73619	0.397961	0.303275	0.489574	0.586564	0.6121	0.309991	1.05086	1.37433	0.619373	0.811161	3.63965	0.423079	0.880381	1.8188	0.745324	1.27894	1.03468	0.240532	1.16337	0.821806	0.952417	1.34852	1.29917	0.867587	1.23074	1.21719	1.09751	0.991706	1.57326	1.30449	1.68077	1.82407	0.836003	0.691638	1.51821	1.04063	3.58656	1.64693	0.980135	1.24952	1.04876	0.704822	0.74656
TCGA-CN-6998-01A-24-2073-20	HNSC	Primary	51	1.02325	2.0806	1.14308	0.627623	0.439886	1.09866	1.29466	0.895993	0.817488	0.675501	0.757233	1.44026	0.631476	1.56514	0.632177	2.19193	0.900788	0.571153	0.898986	1.00845	1.39913	0.946234	0.871396	1.47986	0.886455	1.06616	0.861851	1.12066	1.00876	2.79898	3.80053	0.96931	1.18547	1.13787	1.0216	0.975063	0.675113	0.983122	1.04424	0.488727	0.919282	1.99391	1.03523	0.729981	0.834347	2.25058
TCGA-CV-7091-01A-13-2073-20	HNSC	Primary	51	0.951189	2.14652	1.11562	1.39075	0.406887	0.895168	0.980087	1.09287	0.541401	0.678584	0.714274	1.1387	0.617482	1.26569	0.716988	1.05884	0.909932	0.698325	0.987376	0.83876	1.9149	0.973514	0.882379	1.24371	0.870333	1.00761	0.854226	1.10431	0.985003	3.04681	1.69013	1.03937	2.46212	1.06513	1.0613	1.0791	1.60493	1.09429	0.869562	3.37784	0.959831	1.70887	0.876029	1.36237	0.894244	2.15562
TCGA-CN-6019-01A-13-2073-20	HNSC	Primary	51	1.03651	0.888104	0.55809	0.5954	0.570777	0.579267	0.801825	0.925336	0.715563	0.629318	0.847215	0.906614	0.699681	0.486395	0.90017	2.78273	0.98466	1.71422	1.06379	1.00666	1.42029	0.712484	1.16128	1.37693	1.53382	1.06381	0.927803	0.967699	0.822028	0.765264	3.50885	1.08506	1.09398	1.30552	0.863453	0.709301	0.709085	0.896205	0.87002	1.93693	1.36267	0.458979	0.889132	0.508225	0.91168	0.790381
TCGA-CQ-6220-01A-13-2073-20	HNSC	Primary	51	1.02834	1.58138	0.856984	0.829222	0.453917	1.2805	1.37067	0.804972	0.632804	0.654334	0.723467	1.09098	0.582266	1.22373	0.707936	1.02383	1.15834	0.820707	1.12929	0.799417	0.489133	0.657877	0.823209	0.864166	1.09001	0.823231	0.649846	0.809554	0.872538	5.72629	8.56647	0.921432	1.92698	0.91002	1.10572	0.771255	0.62862	0.739555	1.04221	0.606462	0.913819	1.24801	0.724044	0.806686	0.806452	1.62773
TCGA-CV-6433-01A-13-2073-20	HNSC	Primary	51	1.15509	1.52738	0.668982	0.635802	0.626441	0.769893	0.735925	0.667903	0.504533	0.44227	1.02594	1.37186	0.707126	2.37166	0.912142	1.15236	1.99531	2.89487	1.47665	0.698426	1.19496	0.768475	1.91016	1.11234	1.06754	0.95595	0.752519	1.03766	0.973992	11.7974	0.542652	1.35479	2.21514	1.10623	1.18875	0.87252	0.923389	1.00888	1.28449	2.26718	1.50087	2.40044	0.74699	1.0759	1.24339	0.950636
TCGA-D6-6825-01A-23-2073-20	HNSC	Primary	51	1.06189	1.39526	1.32474	1.72215	0.419081	0.689915	0.670551	0.867863	0.849414	1.28623	1.02594	0.488761	0.491921	0.628681	0.579311	0.50383	1.15979	0.780375	0.725386	0.81457	0.618622	0.576056	0.957073	1.24991	1.09163	0.831155	0.687213	0.851761	1.02797	2.90855	4.46915	0.912268	1.13222	1.85616	1.07872	0.87677	0.591045	0.800609	0.829118	0.649936	1.21587	0.882636	1.07558	0.939349	0.792229	1.49469
TCGA-CV-6933-01A-13-2073-20	HNSC	Primary	51	1.01812	1.18329	0.753923	0.716988	0.635053	0.982653	1.31078	1.05593	0.442393	0.604875	0.873749	1.57352	0.584636	2.87886	0.803968	0.966934	0.950214	0.775463	1.11449	0.91266	1.31512	0.915708	1.02679	1.08715	0.886584	0.947235	0.801959	1.10705	0.973553	0.895397	0.47025	0.945904	1.40592	1.13268	1.01223	0.91175	0.935735	0.936044	1.02868	0.57007	0.829475	0.862233	0.968744	0.737227	0.800304	1.72326
TCGA-CV-6941-01A-13-2073-20	HNSC	Primary	51	1.04114	2.38833	1.07229	2.14295	0.478802	0.864723	0.933418	0.968445	0.567869	0.762463	0.827907	0.659452	0.603803	1.47939	0.643985	0.837023	0.947101	0.68365	1.03137	1.16964	0.84357	0.839301	0.82867	1.11781	1.00074	0.921426	0.804721	0.919964	1.02153	1.21349	1.31472	0.865755	1.71278	1.12813	1.16432	1.15541	1.03921	0.951465	0.925279	1.55089	0.965523	1.98457	0.90359	1.05844	0.854197	0.810267
TCGA-CV-6953-01A-13-2073-20	HNSC	Primary	51	0.979185	1.65824	0.768107	0.910998	0.514253	1.19617	1.44061	0.839202	0.537073	0.617504	0.715141	1.05395	0.629828	1.03114	0.681932	0.671496	0.914199	0.663768	0.883444	0.842016	1.5783	0.746612	0.807302	1.97674	0.961283	1.03218	0.838545	1.01851	1.12078	1.30092	2.56401	1.05745	1.23701	1.101	1.07726	1.00663	0.775356	1.12766	0.835325	0.608235	1.03633	0.802053	0.925349	1.23692	0.870647	1.01494
TCGA-CN-6988-01A-13-2073-20	HNSC	Primary	51	0.852842	1.15971	0.981556	0.893116	0.694396	2.31546	2.22515	1.10832	0.473948	0.576567	0.834856	1.54009	0.555173	1.13472	0.751966	1.03707	0.866463	0.568058	1.33179	0.927314	1.5092	0.924894	0.770053	0.90359	0.678791	1.04746	1.31063	1.50142	0.989792	0.566638	4.00777	0.785112	1.56598	0.995035	0.933076	1.17346	1.13323	1.01643	1.29549	3.77637	0.750363	1.93618	0.949648	1.31456	0.845684	1.96533
TCGA-CQ-7065-01A-13-2073-20	HNSC	Primary	51	0.970851	0.708849	1.15863	0.952839	0.815191	1.28407	0.84364	1.19288	0.635238	0.707543	0.907186	1.44909	0.607203	0.905352	0.594707	1.14891	0.73251	0.436665	1.04009	0.894107	2.32318	0.965893	0.634833	1.28691	0.826433	1.01677	0.851991	0.994085	1.01304	0.746151	10.0137	0.957415	1.8143	0.959857	1.00586	1.43118	0.594348	0.923927	1.13431	0.619588	1.06692	0.784774	0.971204	1.03487	0.758946	1.28952
TCGA-CV-7095-01A-23-2073-20	HNSC	Primary	51	1.31567	0.880741	0.903358	1.02251	0.588776	0.586052	0.600989	1.08086	0.920864	0.954756	1.14449	1.02702	0.859119	0.754148	0.829176	1.78617	0.715305	0.735527	0.90185	1.00306	0.662977	1.49031	0.631148	1.16481	1.27507	1.32143	1.03527	1.16071	1.17201	0.847885	2.99987	1.33061	0.957455	1.10805	1.08906	0.904028	0.628346	1.07672	1.06134	0.647845	1.0466	0.643223	1.20696	0.702442	1.07572	0.896683
TCGA-CN-6020-01A-13-2073-20	HNSC	Primary	51	1.12763	1.21245	0.648793	0.865635	0.295719	0.546828	0.377828	0.625612	0.642545	0.709985	1.09145	0.725939	0.684898	0.625378	0.611757	1.48908	1.90956	1.18451	1.22563	0.632041	0.185591	0.892584	0.929528	0.793086	2.10935	1.12656	0.902319	0.948506	0.908658	1.32866	4.79855	1.43839	1.04656	1.27753	1.42118	0.683461	0.64504	1.07127	0.871686	1.12127	1.42338	0.417312	1.02253	0.580799	1.10074	0.651542
TCGA-CQ-6221-01A-13-2073-20	HNSC	Primary	51	0.986799	1.34492	0.616413	1.13325	0.954491	0.595598	0.696464	1.26283	0.954452	0.923184	1.38266	2.35757	0.822672	1.43953	0.544219	1.7667	1.11707	0.517798	0.990185	0.747798	0.771052	0.871668	0.971299	2.93101	1.1385	0.925388	0.833636	0.924631	0.942632	1.57313	4.45461	0.849114	0.727859	1.20075	1.01632	0.864028	1.30378	1.29652	1.24139	0.361358	1.353	1.35824	1.34716	0.585439	1.35621	3.75262
TCGA-CV-6436-01A-13-2073-20	HNSC	Primary	51	1.13858	1.53426	0.796403	0.798094	0.388665	0.928555	1.35914	0.786762	0.719133	0.764591	0.877518	0.806027	0.671151	1.09024	0.666437	2.29724	1.20597	0.725285	1.04	0.925612	0.750316	0.939312	0.775022	1.25521	1.04935	1.09623	0.809453	1.13004	1.04233	10.8521	2.69559	1.15515	1.56302	1.07811	1.2761	0.975213	0.73251	1.0134	1.06208	0.784802	2.07082	1.48985	0.797231	0.982181	1.05477	0.662935
TCGA-D6-6826-01A-13-2073-20	HNSC	Primary	51	0.976755	1.84978	1.16215	1.45874	0.447017	0.969976	1.131	1.04476	0.926087	0.707435	0.761771	1.14247	0.566941	1.26713	0.707867	0.646494	0.959525	0.68475	0.814824	0.793114	1.60146	0.810835	0.627723	1.15521	0.969535	0.859143	0.775651	0.989872	1.01433	1.58988	14.0529	0.91019	1.52406	1.11487	1.16807	1.09884	0.929921	0.941259	1.44998	0.753683	1.53816	1.71358	0.917303	0.613124	0.842279	1.08445
TCGA-CV-6934-01A-13-2073-20	HNSC	Primary	51	0.996044	1.36502	0.798282	0.67329	0.725421	0.547287	0.548122	1.00921	0.579612	1.75036	1.53162	0.905239	0.723768	0.504225	0.815191	1.72739	0.843833	0.81686	1.00072	1.02174	1.33405	1.00537	0.73894	1.38595	1.22521	0.981048	0.951665	1.1187	0.997871	0.867629	4.13303	1.01807	1.23072	2.05039	0.966219	0.906375	0.619094	0.882208	0.937976	0.426022	1.30738	0.783752	1.18218	0.680167	0.760015	1.17772
TCGA-CV-6942-01A-23-2073-20	HNSC	Primary	51	1.08499	0.934013	0.841707	0.546328	0.43809	0.496271	0.544182	0.779262	0.566705	1.27969	1.18023	1.05673	0.84281	1.05818	0.832533	1.2415	1.17986	1.46862	1.13806	0.994062	0.431072	1.09991	1.17864	1.00658	2.18707	1.05694	0.913933	1.31508	1.13211	4.60085	8.69689	1.34502	1.2447	1.62112	1.11461	0.859923	0.699206	1.12186	0.960785	1.12215	1.37821	0.951812	1.08156	0.673164	1.12253	0.549663
TCGA-CV-6954-01A-13-2073-20	HNSC	Primary	51	1.06566	2.12388	0.837116	0.70621	0.507507	0.854197	1.15018	0.900863	0.401619	0.559399	1.03676	1.56805	0.711187	0.786097	0.906809	1.86318	1.5823	0.885804	1.44644	0.902701	0.988088	1.00343	0.951399	0.94588	0.949168	1.13818	0.842805	1.09346	1.03664	2.2414	4.70273	1.03998	1.172	0.969863	1.09807	1.02931	0.787259	1.05337	1.29976	0.72534	1.01502	1.47155	0.976447	1.08411	1.20801	1.50208
TCGA-CN-6989-01A-13-2073-20	HNSC	Primary	51	0.987495	0.916343	0.733541	0.618108	0.650874	0.610109	0.655974	1.0206	0.448444	0.471915	0.858304	1.59898	0.722	2.08565	0.721739	1.32648	1.08091	0.899148	1.23778	0.952128	0.879015	0.875246	1.18181	1.03218	1.31036	0.965561	0.864244	1.12783	1.05054	1.06013	4.64571	1.05174	1.19681	0.950318	0.957157	0.860806	0.783774	0.895913	0.962244	0.838824	1.02919	1.2241	1.09285	0.712568	0.871982	1.04323
TCGA-CQ-7068-01A-13-2073-20	HNSC	Primary	51	1.07191	1.98521	1.30171	1.19337	0.441321	0.850858	0.835076	0.753887	0.368414	1.0285	1.00155	0.998832	0.568834	1.2932	0.56168	0.928485	1.45895	0.719203	1.05004	0.918314	1.32553	0.697454	1.01857	0.979093	0.926717	0.995019	0.798841	0.919697	1.1478	6.48003	3.4728	1.05832	2.01266	1.52307	1.31794	1.01904	0.764882	0.932742	1.21223	0.666663	0.989162	1.80121	0.904649	0.886486	1.14954	0.909566
TCGA-CV-7097-01A-13-2073-20	HNSC	Primary	51	0.968631	2.43631	0.90801	0.512829	0.880924	1.01651	1.23062	1.01918	0.445995	0.553364	0.940832	1.36001	0.629047	1.17786	0.60091	3.46031	0.927051	0.582807	1.08873	1.01072	0.959246	1.03336	1.21838	1.10575	0.812455	1.02577	1.14572	1.24274	1.04727	2.28834	2.6766	0.997256	1.63114	0.998559	1.04567	1.01664	1.19199	0.978099	0.993185	0.542645	0.914459	2.11184	1.21048	0.981998	0.816894	1.39924
TCGA-CN-6021-01A-13-2073-20	HNSC	Primary	51	1.04267	1.46156	0.688615	1.53711	0.460668	0.765683	0.678956	0.741357	1.24558	1.42268	1.10473	1.18129	0.58069	1.50574	0.828664	1.85984	1.82083	1.75605	1.68091	0.765042	0.630326	0.724069	3.26459	1.09026	1.37341	0.942952	0.700997	0.864777	0.831674	0.834243	2.52013	1.03786	2.60882	1.10182	1.20152	0.683034	0.757769	0.865005	0.896863	6.28059	1.48541	1.59326	0.657125	1.18628	0.771095	1.34093
TCGA-CQ-6222-01A-13-2073-20	HNSC	Primary	51	2.78987	0.913553	0.720505	0.717052	0.336832	0.474671	0.322864	0.86434	0.944896	0.725667	1.71992	0.810413	0.848461	0.499169	0.603079	1.77307	0.451908	0.966091	0.78703	3.49453	0.302289	1.83248	0.460636	0.892281	2.33496	1.33366	1.12638	1.11621	1.10666	0.860651	5.60067	1.23971	0.805089	0.851395	1.02736	0.862741	0.787455	1.0609	0.993039	0.358638	1.70488	0.331964	1.42786	0.502348	1.38337	0.500791
TCGA-CV-6441-01A-13-2073-20	HNSC	Primary	51	1.06314	0.763399	0.750357	0.624568	0.448102	0.619953	0.704817	0.929122	0.561777	0.55169	1.26093	2.5813	0.610359	0.838859	0.814909	1.90947	1.12739	0.85071	1.19002	0.906564	0.259571	1.00308	1.17474	0.933511	0.926697	0.935943	0.976545	0.838295	0.934112	1.50424	2.07815	0.875792	2.21407	1.04436	0.962416	0.903546	0.962382	1.1973	1.32018	2.91299	1.56711	2.39263	0.816407	0.648123	1.00992	0.879424
TCGA-D6-6827-01A-13-2073-20	HNSC	Primary	51	1.00586	1.83874	1.04717	1.5707	1.01422	0.889428	0.914509	1.10369	1.58406	1.00458	0.756441	1.23331	0.596631	0.802253	1.32777	0.970094	1.05849	2.14043	0.783557	0.893655	1.26787	1.0055	1.48433	1.2007	1.44217	0.922934	1.25896	0.960434	0.951528	0.56485	2.90674	0.92186	1.64415	1.22524	0.938228	0.958234	1.24183	0.967642	1.34192	0.403125	1.32214	1.71694	0.873222	1.12736	0.908558	0.782455
TCGA-CV-6935-01A-13-2073-20	HNSC	Primary	51	1.09049	1.40394	0.958442	0.882556	0.845379	0.832268	1.05025	1.11158	0.677236	0.675468	1.0182	1.85634	0.603841	1.12362	0.604984	1.29389	1.0389	0.627771	1.01316	0.997982	1.08504	0.911737	1.08313	1.36502	0.927758	0.944169	0.969402	1.00967	1.00715	0.772936	1.18841	0.925997	2.49476	1.08952	0.927507	0.804927	0.833567	0.819508	0.984273	2.51124	1.15853	1.40453	1.27407	0.864597	0.770742	1.44092
TCGA-CV-6943-01A-13-2073-20	HNSC	Primary	51	1.03762	0.997756	1.03058	0.755744	0.725476	0.540981	0.621945	1.11912	0.639001	0.58158	0.936255	1.35485	0.637607	0.707779	0.864753	1.91355	1.3426	0.989513	1.07954	0.930237	1.05731	0.854836	0.933334	1.34803	1.18615	0.973292	0.823979	1.28063	1.11054	1.44382	3.84824	0.978618	1.13943	0.9049	0.861576	0.913964	0.673967	0.979813	1.11095	0.51316	1.38137	0.713913	0.887901	0.712647	0.87957	1.11388
TCGA-CV-6955-01A-13-2073-20	HNSC	Primary	51	0.97078	1.29088	0.831086	0.971821	0.332955	0.658744	0.623733	0.669971	0.428272	0.731759	0.905245	0.676279	0.818549	0.850492	0.502934	0.954274	1.32941	0.89199	0.969886	0.952121	0.451031	1.11058	0.941536	1.20386	1.32802	1.20122	0.824711	1.20514	1.26437	3.4955	1.66933	1.12643	1.257	1.28681	1.28427	0.830735	0.621519	1.30048	0.958136	0.799999	1.16229	0.750337	1.20557	0.858435	0.987654	0.796485
TCGA-CN-6992-01A-13-2073-20	HNSC	Primary	51	0.916337	1.75422	0.915328	1.47373	1.11692	1.19207	1.35826	1.03404	0.804141	0.960654	1.05396	1.73062	0.764739	1.34757	0.759831	1.55457	0.946903	0.751143	1.14902	1.04139	2.36559	0.77944	1.13233	0.953801	0.872768	0.912989	1.06968	1.01026	0.977904	1.05456	2.74157	0.870418	1.67654	1.14246	0.906972	1.06269	1.00881	0.995072	0.943865	3.27456	0.882807	1.50312	0.871154	0.999322	0.683769	1.14363
TCGA-CV-7099-01A-13-2073-20	HNSC	Primary	51	1.00665	2.17362	1.08712	0.907343	0.296129	0.730284	0.656269	0.605748	0.400091	0.94961	0.972018	0.6041	0.672367	1.13649	0.431161	1.16675	1.5472	0.718435	1.10707	0.93958	0.249394	0.950981	0.983802	1.03576	1.43313	1.04955	0.875737	1.02196	1.18211	2.26592	9.4486	1.32238	1.83389	1.27108	1.88416	0.913755	0.641891	1.10402	0.991265	1.13061	1.2553	1.32887	1.06273	1.02417	0.744235	0.756452
TCGA-CN-6022-01A-23-2073-20	HNSC	Primary	51	0.817437	0.923888	0.652826	0.684006	0.911421	1.19495	1.34443	1.13514	0.44773	0.485889	1.02095	2.04061	0.934684	0.750196	0.965793	1.89268	1.06774	0.902426	0.851365	0.953324	1.10902	0.820127	1.11881	0.884448	1.99886	0.801286	0.81936	1.16777	0.787346	0.991527	4.25512	0.855749	1.04287	0.838254	0.990376	0.675857	0.551086	0.680737	1.10599	0.41737	0.908243	0.80428	0.783237	0.572965	0.85502	1.01142
TCGA-CQ-6224-01A-13-2073-20	HNSC	Primary	51	0.974611	0.918085	1.06733	1.31117	1.00433	0.659727	0.539551	1.24217	0.900632	0.713997	1.12915	1.51947	0.641811	0.713883	0.800476	3.02095	0.857334	0.653079	0.630282	0.890273	1.04027	0.991705	0.733577	1.61603	1.29555	0.943721	0.882556	1.09039	0.862771	0.793108	7.68955	0.807834	0.998	1.06522	0.956445	1.01765	0.623741	0.819923	1.10185	0.302289	0.975002	0.58752	0.993159	0.522383	0.712721	1.95723
TCGA-D6-6515-01A-23-2073-20	HNSC	Primary	51	1.27406	0.914865	0.820093	1.39731	0.236105	0.671049	0.550002	0.448973	0.632922	0.931779	1.04597	0.737733	0.630431	1.17856	0.486833	1.37712	1.99699	1.22605	0.928292	0.982021	0.0811199	0.99687	0.656415	0.836977	1.25997	1.20651	0.72211	0.933928	1.18721	4.60468	7.41527	1.17205	1.36315	1.16485	1.79348	0.96885	0.798094	1.03278	0.965271	0.533581	2.09391	0.783166	0.869899	0.686342	1.15629	0.751451
TCGA-BA-6869-01A-13-2073-20	HNSC	Primary	51	1.09385	1.6466	0.854824	1.70173	0.398154	0.818055	0.98122	0.92433	0.854629	1.08096	1.04467	1.3142	0.528692	1.27173	0.615056	0.682273	0.714012	2.31017	1.03791	0.740751	2.94201	0.743281	1.03529	1.46847	0.837296	0.900932	0.813627	0.788253	0.948586	2.13421	1.64878	0.974805	2.99945	0.95624	1.08869	0.948517	1.11423	0.797723	0.940396	3.18833	1.01115	1.31794	0.808125	0.820781	0.930495	1.46272
TCGA-CV-6936-01A-13-2073-20	HNSC	Primary	51	1.20066	1.52378	1.12661	1.42391	0.235925	0.965422	1.04546	0.49216	0.452315	0.84576	0.992113	0.45524	0.616836	1.69743	0.451219	0.772973	1.40172	0.766246	1.27511	0.87148	0.157225	0.942108	1.00075	0.875634	1.0877	1.24108	0.756441	0.833769	1.06668	4.27552	1.36929	1.22057	1.86722	1.2002	1.64255	1.0596	0.827006	1.09691	0.819752	2.13791	1.03756	1.26811	1.18782	0.771576	1.08093	0.80606
TCGA-CV-6945-01A-13-2073-20	HNSC	Primary	51	1.10098	1.66411	0.848249	0.921011	0.367547	0.89065	0.953468	0.635644	0.577783	0.741054	0.92853	0.94636	0.643602	0.996021	0.577859	1.2727	1.36902	0.790501	1.153	0.807475	0.366732	0.946193	0.819616	0.896807	1.01322	1.09697	0.735461	1.09219	1.07779	2.27458	3.26119	1.12845	2.39131	1.14884	1.10246	0.911554	0.670933	1.00297	1.01272	0.407847	1.21544	2.55602	1.21975	0.905239	1.10783	1.15321
TCGA-CV-6956-01A-23-2073-20	HNSC	Primary	51	0.970707	1.25968	0.939291	0.714299	0.547724	1.72977	1.42539	1.10176	0.53859	2.10235	0.899952	1.04803	0.644959	0.733882	0.395267	2.1848	0.51792	0.457486	1.65837	1.03673	1.81918	1.10759	0.738838	1.05112	0.719362	1.11146	1.03315	0.908331	0.958899	0.788296	27.3677	0.811448	2.22345	1.69163	1.03318	2.06308	0.799101	1.08494	0.812038	3.15491	1.23936	1.5714	1.03983	0.731581	0.626489	1.56635
TCGA-CN-6994-01A-13-2073-20	HNSC	Primary	51	0.898294	2.18359	0.941341	1.57801	0.710866	1.57951	1.29629	1.09205	1.26594	0.922711	1.00596	1.12852	0.559023	1.08134	0.732576	1.2953	0.797485	0.530851	0.843693	0.916731	1.09896	0.861522	0.726065	1.23488	0.845836	0.999686	0.775339	1.01946	0.959446	0.68095	2.55071	0.784024	1.37153	0.970885	0.900345	1.38041	0.73694	0.897	1.03124	0.633506	0.965359	1.03287	1.23202	0.958066	0.688859	1.67853
TCGA-CX-7085-01A-23-2073-20	HNSC	Primary	51	0.910405	0.943536	0.854913	1.06936	0.573987	1.24191	0.814818	1.14673	0.946895	0.996933	0.903133	1.38049	0.596114	1.14457	0.662453	1.65007	0.793449	0.500735	1.15698	1.08434	2.83274	1.1331	0.696835	1.35949	0.987552	1.03899	0.845396	1.14205	1.09241	1.62443	8.48844	0.998589	1.50709	1.21059	1.00772	1.49737	0.780137	0.927854	1.04122	0.93045	1.14174	1.02596	1.00344	0.788346	0.659868	1.13589
TCGA-CV-7100-01A-13-2073-20	HNSC	Primary	51	1.16906	2.48113	0.974125	0.633409	0.509329	0.960844	0.738167	0.638904	0.300388	0.764723	1.40421	0.844407	0.683944	2.08551	0.679733	1.05482	2.64414	0.843933	1.05504	0.937088	0.297776	0.899796	0.869447	0.900489	1.31492	1.21381	0.723387	1.0836	1.19305	2.73284	3.00486	1.45601	2.24856	1.13964	1.55327	0.913021	0.925766	1.09061	1.01689	3.48824	1.65022	1.5953	0.998204	0.869459	1.19586	1.76428
TCGA-CN-6023-01A-13-2073-20	HNSC	Primary	51	1.07412	1.16839	0.742529	0.77944	0.552142	0.84809	1.1976	0.845379	0.468201	0.415034	0.840564	1.4346	0.621321	1.98404	0.911219	1.47533	1.49001	1.26582	0.878138	0.861564	0.523692	0.760163	1.56283	0.947934	1.59687	0.919658	0.841159	1.0646	0.820446	3.49623	1.01384	0.973928	1.49209	1.08168	1.03257	0.787772	0.81201	0.845285	0.962364	1.26132	0.937793	1.23786	0.812495	0.646629	0.895571	1.07291
TCGA-CQ-6225-01A-13-2073-20	HNSC	Primary	51	0.97364	3.30511	0.873942	2.04061	0.642291	1.04875	1.21586	0.948904	0.929612	0.889434	0.807498	1.02259	0.60658	0.595016	0.801192	1.36017	0.675127	0.81174	1.131	0.996103	1.24785	0.898811	0.960816	0.996847	1.1609	0.84552	0.973583	0.845086	0.864831	0.779418	2.93834	0.940475	1.49584	1.15224	0.923018	0.984424	1.00373	1.14487	0.910468	1.16	1.08061	1.23917	0.929824	0.692195	0.512925	1.05586
TCGA-D6-6516-01A-13-2073-20	HNSC	Primary	51	1.05225	2.06523	1.10832	2.05908	0.257082	0.838481	1.27412	0.829757	1.42215	1.28675	0.805513	0.645465	0.581996	0.71206	0.675365	0.921062	0.789089	0.736098	0.901044	0.699269	0.233809	0.790337	1.20567	1.16281	1.05474	0.989249	0.646342	0.870062	0.995064	7.62216	4.47194	1.0124	1.24864	1.06871	1.21413	1.04649	0.834509	1.01356	1.0298	0.449409	1.31927	1.0007	0.797414	1.71986	0.688348	0.906972
TCGA-BA-6870-01A-13-2073-20	HNSC	Primary	51	1.15457	2.33351	1.31375	2.07311	0.438151	0.623888	0.467844	0.669298	0.442853	0.491819	0.792054	0.632378	0.632321	1.43946	0.783856	0.8231	1.25067	1.89145	1.29394	0.689982	0.195901	0.855097	2.53661	0.985098	1.33591	0.934732	0.707749	1.07796	1.20084	2.06151	4.89429	1.29909	1.81244	0.923549	1.31039	0.80112	0.871166	0.955759	1.34442	0.492024	1.4945	1.00946	0.760305	0.767916	1.03145	1.0526
TCGA-CV-6937-01A-13-2073-20	HNSC	Primary	51	1.08124	1.04019	0.928916	0.858893	0.44356	0.872986	0.942704	0.80901	1.19929	0.957082	0.957997	0.915543	0.622027	0.937663	0.634539	1.23598	1.54611	0.773327	0.923568	0.954675	0.584453	0.902713	0.613787	0.965755	1.19124	1.0429	0.773911	0.962049	1.09454	0.841065	3.00945	0.974151	2.61172	1.17025	1.30122	0.861104	0.683593	1.01037	1.08471	1.30056	1.19243	1.13361	1.1097	1.14293	1.25246	1.26277
TCGA-CV-6948-01A-13-2073-20	HNSC	Primary	51	0.963394	1.0044	0.779197	1.19827	0.738254	1.02051	1.10449	1.06414	1.01221	0.993736	0.772357	1.05012	0.75747	1.20554	1.08622	1.05318	0.888553	0.641162	0.866932	1.00849	2.1848	1.00082	0.926492	1.05617	0.786408	1.01861	1.12443	0.958202	1.062	3.13312	1.2984	0.920698	1.48295	1.18744	0.958439	1.05906	2.13125	2.60684	0.902707	2.47976	1.00748	1.63446	1.0095	1.74415	0.508793	0.753683
TCGA-CV-6959-01A-13-2073-20	HNSC	Primary	51	1.26792	1.17965	1.01563	0.641562	0.303696	1.01825	0.867599	0.550788	0.492228	0.841713	1.22914	0.794737	0.729343	1.14646	0.506741	0.910973	1.15279	0.845684	1.55509	0.84829	0.273081	1.04571	0.750633	0.870002	1.4417	1.17878	0.797524	0.96667	1.20425	1.08879	47.0036	1.31203	1.79635	1.37405	1.34268	0.792015	0.588282	1.18618	0.940198	0.534359	1.27643	1.07891	1.19089	0.562904	1.17196	0.953255
TCGA-CN-6995-01A-13-2073-20	HNSC	Primary	51	0.934807	1.50021	0.848561	0.523086	0.657763	1.07278	1.41443	1.01332	0.377487	0.606563	0.88416	1.34503	0.601672	1.00286	0.769984	1.75785	1.26216	0.73714	1.08019	0.890372	0.758668	0.906626	1.19831	0.953551	0.836444	0.995266	0.814378	1.28591	0.990536	5.07321	3.41267	0.885577	1.17467	1.12056	0.924785	0.959216	0.707131	0.860049	0.95797	1.34459	0.883872	2.38733	0.930463	0.957761	1.05481	1.86418
TCGA-CX-7086-01A-13-2073-20	HNSC	Primary	51	0.844951	1.66011	1.09488	1.73027	0.651686	0.949588	1.15342	0.987798	0.43419	0.658575	0.919646	1.99936	0.556487	1.53087	0.619068	0.97	0.932632	0.540647	0.858268	0.956599	2.06809	0.873688	1.03582	1.7452	0.756961	0.959671	1.01606	1.04231	1.06179	1.28289	2.15427	0.870201	1.07381	1.27165	1.07026	1.18279	0.848167	0.959482	1.39195	1.32804	0.799384	0.287713	0.923235	0.999912	0.745629	1.15513
TCGA-CV-7101-01A-13-2073-20	HNSC	Primary	51	0.944305	0.88629	1.02725	1.31502	0.810672	0.989128	0.843599	1.1303	2.60864	1.54871	0.972011	1.10471	0.578613	0.806133	0.711872	1.48369	0.699138	0.507936	1.2312	0.803896	1.71	1.03927	1.0138	1.38792	0.727576	1.26857	0.882226	0.884841	1.00429	0.664633	2.6831	1.11028	1.56483	1.24347	0.884173	1.55212	1.2011	1.06891	0.99304	0.939948	1.11203	0.889743	1.04792	0.63068	0.436908	1.14189
TCGA-CN-6024-01A-13-2073-20	HNSC	Primary	51	0.982829	1.06139	0.793361	0.795564	0.66985	0.967834	0.821322	1.09254	1.26893	0.938392	0.948142	1.48923	0.555331	1.18922	0.615965	1.84307	0.891273	0.798791	0.890532	0.704153	1.28765	0.635155	0.97395	1.2422	1.24251	0.965572	0.890767	0.990751	0.721019	0.645747	2.41429	0.87809	2.32189	1.16002	0.865359	0.870345	0.985128	0.940359	0.825283	0.367216	0.957601	1.34552	0.83243	0.845098	0.693193	1.37183
TCGA-CQ-6227-01A-13-2073-20	HNSC	Primary	51	1.20893	0.999092	0.90937	0.823123	0.713423	0.806575	0.574863	1.24628	0.693645	0.670463	1.10952	1.62624	0.68873	1.0105	0.856455	1.46175	0.752514	0.762548	0.634341	0.839516	1.3066	0.857239	0.750123	0.980471	1.12509	1.04246	0.748353	1.0151	0.806826	1.07365	12.9798	1.00847	1.49448	0.928182	0.887033	0.871595	0.818259	0.97353	0.947208	0.364225	1.26253	0.485183	0.908482	0.628341	0.775055	1.58449
TCGA-D6-6517-01A-13-2073-20	HNSC	Primary	51	0.970012	1.08362	0.984713	1.49398	0.574134	1.54125	1.634	1.04029	1.63033	1.32872	0.849414	1.32024	0.476682	0.949273	0.713849	0.801937	0.539685	0.532185	0.74518	0.812511	2.60178	0.761856	0.681951	1.42168	0.953021	0.827172	0.737774	0.903928	0.929296	0.859316	10.3704	0.834926	1.26584	0.962001	1.0274	1.23172	0.684067	0.72261	1.13779	1.0616	0.963685	1.03293	0.831553	0.591434	0.829504	2.96124
TCGA-BA-6871-01A-13-2073-20	HNSC	Primary	51	1.0642	1.85611	0.957166	1.11137	0.886253	0.527214	0.598283	0.941283	0.601005	0.503649	0.69817	0.997991	0.566752	2.24233	0.74015	1.05405	0.925516	1.0458	0.711596	0.839894	1.28507	0.795404	1.68933	1.21732	0.934447	1.04441	0.845654	0.908337	0.989724	1.62408	1.10197	1.08934	2.59494	1.22129	0.999695	0.837981	1.00553	1.04677	0.749791	1.51173	1.09231	2.68626	1.02224	0.646584	0.881908	1.33642
TCGA-CV-6938-01A-13-2073-20	HNSC	Primary	51	0.960168	1.25286	0.969275	0.735282	0.594365	0.788668	0.679846	1.22433	0.724029	0.639267	0.933735	1.28743	0.624204	0.700715	0.808646	2.20121	1.38474	1.03466	1.22315	1.04292	0.561606	1.01039	0.951258	1.08888	1.05899	0.991843	0.888356	1.30615	1.00046	4.56179	2.57291	1.08637	1.51829	0.977515	0.991637	1.08807	0.772973	0.910581	1.00814	0.789067	1.10866	0.835406	1.05582	0.812055	1.13595	0.912793
TCGA-CV-6950-01A-13-2073-20	HNSC	Primary	51	1.36544	2.09043	1.05744	1.34416	0.390502	0.546003	0.500891	0.616042	0.490798	0.489574	0.895534	0.755132	0.653573	1.18743	0.622826	0.848179	1.59648	0.911383	0.816412	1.10165	0.246541	0.704309	0.681578	0.77822	1.19951	1.07717	0.703265	0.991562	1.10346	2.85423	25.8322	1.27066	1.92675	1.01888	1.83379	0.83062	0.692891	1.18543	1.01557	0.770603	1.61361	1.39872	1.24518	0.864525	1.02239	0.962811
TCGA-CV-6960-01A-13-2073-20	HNSC	Primary	51	1.06202	1.10627	0.816407	0.863531	0.293026	0.636976	0.668922	0.819292	0.645487	1.01745	0.602344	0.886947	0.714636	4.36385	0.680544	1.37709	0.721434	0.693741	1.21362	0.951233	1.07767	1.27494	1.3948	1.28284	0.997263	1.08116	0.927597	1.02324	1.1323	0.727319	4.20848	1.04267	3.80686	1.34181	1.45041	0.945309	0.820162	1.10295	0.985713	1.14397	1.07311	0.741568	1.32656	0.807156	0.815745	1.09185
TCGA-CN-6996-01A-13-2073-20	HNSC	Primary	51	0.95883	0.708559	1.06091	0.982264	0.558233	0.876266	0.846833	1.06873	0.933462	0.702305	0.896627	1.25681	0.603335	0.871728	0.875373	1.63124	0.984749	0.860711	1.17053	0.99407	0.494588	0.79395	1.16735	1.45246	1.02137	0.938971	0.816627	1.17375	1.06788	7.6534	5.75294	0.949104	1.11223	1.04001	1.03091	1.07291	0.88318	0.896957	1.25479	0.611185	1.0851	1.32507	0.821368	0.916858	0.942315	0.971943
TCGA-CV-7089-01A-13-2073-20	HNSC	Primary	51	1.00171	1.3785	1.02071	0.741054	0.257849	0.679201	0.608454	0.674968	0.323335	0.570623	1.22216	1.34931	0.600781	1.32533	0.644182	0.755797	1.69063	0.789718	0.992329	0.883499	0.2845	0.822798	1.09219	0.966808	1.14958	1.10237	0.752702	0.987497	1.15065	8.24946	44.638	1.46884	1.36505	1.26148	1.58456	0.93948	0.667588	0.909925	1.12638	0.505282	1.24097	3.15294	0.851235	0.862514	1.13099	1.16522
TCGA-CV-7102-01A-13-2073-20	HNSC	Primary	51	1.15285	1.06657	1.36097	0.526513	0.618515	0.973306	1.10439	1.01228	0.415782	0.681545	1.27396	1.94947	0.578304	1.08919	0.765386	1.04598	0.808186	0.581391	0.880674	1.2379	1.17145	1.37761	0.740848	1.37497	0.885927	1.07897	0.922199	1.07564	1.00253	2.22222	11.529	1.03086	1.61624	1.14347	1.00273	0.877694	0.870532	0.858851	1.06674	0.38907	0.899484	2.09493	1.09575	0.642817	0.976293	1.00427
TCGA-CV-7103-01A-23-2074-20	HNSC	Primary	51	0.886763	1.2434	1.01968	1.70345	0.993024	0.718948	0.758946	1.0225	0.837308	0.748892	1.17713	1.10121	0.511335	0.432059	0.781523	0.973445	0.916864	1.08701	0.52933	0.871088	1.60633	0.495412	0.773702	1.63424	1.23467	0.831415	0.670914	0.934544	0.665634	0.525769	3.36545	0.761576	1.8351	0.905383	0.812112	0.860365	1.00446	0.687695	1.01414	1.00001	1.22169	0.65749	0.74487	0.733745	0.769557	2.38039
TCGA-CV-7236-01A-13-2074-20	HNSC	Primary	51	0.88543	0.863136	0.703635	0.628668	0.504967	0.624498	0.713557	0.97364	0.995011	0.978005	1.14642	0.978651	0.768603	0.791713	0.635388	4.10135	1.08189	1.04039	0.923382	0.607695	0.706906	1.28994	0.846563	1.5666	1.29575	0.926158	0.880497	1.17016	0.871154	1.02224	5.10001	0.836983	0.938205	1.41909	0.97095	0.766687	0.747487	1.09124	0.928826	0.469046	2.07498	0.537069	0.86264	0.819747	0.847368	1.03176
TCGA-CV-7252-01A-13-2074-20	HNSC	Primary	51	1.17772	2.1625	0.970057	0.922583	0.49428	0.754713	0.739453	0.590943	0.256797	0.872822	1.04523	0.5929	0.704704	1.9199	0.586877	0.617726	1.29191	0.847785	0.73666	0.766942	0.550102	0.814344	0.759962	1.04508	1.35907	1.00726	0.747347	1.5063	1.06399	2.07916	7.08761	1.05446	2.2321	1.39682	1.55607	0.830159	0.728459	1.20424	1.03617	0.416619	1.83711	1.42631	1.03256	0.832591	0.993474	1.59342
TCGA-CV-7410-01A-23-2074-20	HNSC	Primary	51	0.971702	1.37479	0.975537	1.13896	0.765747	0.655592	0.664868	1.05831	0.792048	0.850587	1.10917	1.33718	0.640145	0.711976	0.742735	1.85643	0.967431	0.76314	0.639537	0.943212	0.79785	0.892046	0.836264	1.67766	0.952874	0.909522	0.815338	1.13369	0.961121	1.39661	5.69265	0.977954	0.900632	1.22643	0.96654	0.955262	0.654652	0.854753	0.996036	0.393054	1.15876	0.948388	0.940644	0.719317	0.900663	2.04443
TCGA-CV-7422-01A-23-2074-20	HNSC	Primary	51	1.12381	1.45415	0.797143	0.536727	0.584231	0.803617	0.99173	0.73346	0.437271	0.842355	0.963042	1.00552	0.578444	1.53927	0.568204	0.937446	0.895851	1.29911	0.776157	1.02401	0.87968	0.687371	1.26105	1.02167	0.950618	0.948786	0.780981	0.988475	0.998584	1.26261	2.32286	1.2399	1.64564	1.33088	0.965037	0.868905	1.12382	1.01398	0.931592	0.746979	1.27681	1.48715	0.949531	0.740284	1.17268	1.11971
TCGA-CV-7432-01A-13-2074-20	HNSC	Primary	51	1.18729	2.71321	0.839656	1.12574	0.345271	0.816197	1.02165	0.558446	0.408923	0.865275	1.19568	0.645899	0.589278	1.75004	0.4427	0.721254	1.62609	0.701468	0.87223	0.809369	0.376077	0.646047	0.942658	1.17409	1.00898	1.0265	0.705037	0.949092	1.14649	1.72418	13.1291	1.16417	1.70683	1.31675	1.29038	0.89233	0.586446	1.0566	1.71453	1.52087	1.54428	2.16535	1.28129	0.711364	1.07206	1.01105
TCGA-CV-7568-01A-13-2074-20	HNSC	Primary	51	1.0604	1.048	0.90042	0.424225	1.06669	0.936877	0.850368	0.971951	0.50199	0.879783	1.29973	1.5851	0.603301	0.545885	0.709326	1.21081	0.645165	0.67211	0.888036	1.08396	0.671524	1.03705	0.755477	1.05293	1.06278	1.00094	0.940868	1.17878	1.0218	0.659763	8.22947	0.867503	2.21591	1.31497	0.961036	1.04965	1.35321	1.07009	1.14331	0.388611	1.33828	2.21883	1.08716	0.888079	0.845045	1.69804
TCGA-CV-7104-01A-13-2074-20	HNSC	Primary	51	1.87712	0.834203	0.769493	0.51246	0.567759	0.59134	0.493869	0.976372	0.633001	0.856242	1.71343	1.02455	0.678509	0.574811	0.587508	1.38718	0.739427	0.764209	0.817726	1.51755	0.727949	1.19348	0.815762	0.89102	1.15769	1.0071	1.09019	1.0927	1.17558	1.02878	12.0629	1.04023	0.998834	1.04048	0.888738	0.904141	0.698131	0.696116	1.11946	0.462203	1.74476	0.615649	1.31748	0.693136	1.14912	0.865215
TCGA-CV-7238-01A-13-2074-20	HNSC	Primary	51	0.953805	1.32644	1.20476	1.11486	0.560319	1.10268	1.36283	1.08504	3.76983	3.61777	0.850292	0.551916	0.524611	0.921643	0.629505	0.971854	0.622636	0.54434	0.722756	1.00361	1.58042	0.827029	0.718565	1.34305	0.830856	0.858268	0.796728	0.974501	1.03503	1.50483	3.73291	0.81378	1.14898	1.01416	0.88981	1.25196	0.710236	0.803723	1.01574	0.440465	0.949257	0.960017	0.856432	1.22184	0.725728	1.77484
TCGA-CV-7253-01A-13-2074-20	HNSC	Primary	51	1.03299	0.758589	0.758468	0.309605	0.361583	0.474671	0.538997	0.678848	0.394091	1.0737	0.801053	0.701327	1.11033	0.739468	0.393982	8.40589	0.708589	0.611261	1.56361	1.15139	0.715012	2.25012	0.587679	1.26699	1.2268	1.6735	1.17371	1.49121	1.351	0.96677	3.47714	1.09117	2.88826	1.70722	1.53821	0.966388	0.749349	1.36303	0.826811	2.00014	1.90689	0.359111	1.80535	0.633866	0.745412	0.824774
TCGA-CV-7411-01A-13-2074-20	HNSC	Primary	51	0.878747	1.48248	0.622403	0.913483	0.501308	0.91778	1.00358	0.910682	5.26743	4.37475	0.924791	0.90711	0.53727	0.840285	0.618815	1.38962	0.846833	0.83198	0.588037	0.822148	1.47565	0.587418	0.710438	1.54315	0.867274	0.889681	0.718495	0.963957	0.811133	0.890606	3.38604	0.899272	1.25579	1.14958	0.952282	0.920296	0.70694	0.765991	1.07972	0.42756	1.24418	0.734808	0.729864	0.693833	0.725773	1.1734
TCGA-CV-7423-01A-13-2074-20	HNSC	Primary	51	0.888455	0.960479	0.893841	0.78583	0.575836	1.45694	1.49531	1.00294	0.530914	0.530807	0.913407	1.17785	0.487002	1.01941	0.577755	1.1474	0.642568	0.404553	0.56338	0.851637	0.991913	0.646118	0.681937	1.38332	0.748721	0.898718	0.823814	0.905496	0.689896	0.72041	4.35629	0.796563	1.43652	0.885473	0.927719	0.991213	0.887722	0.698775	0.906991	0.378745	1.14489	0.80152	0.855666	0.816803	0.718306	1.37789
TCGA-CV-7433-01A-13-2074-20	HNSC	Primary	51	1.02327	2.05096	0.815943	0.883958	0.669688	1.18978	1.38775	0.908161	0.396035	0.716247	1.01901	1.23692	0.55313	1.6201	0.555185	1.41031	1.12994	0.727717	0.767267	0.822353	1.40824	0.818038	0.679799	1.14647	0.890872	0.996434	0.673425	1.09677	0.858619	4.86588	3.92366	0.890397	1.73458	1.26857	1.03748	0.88888	0.800337	0.894913	1.05977	0.707411	1.30003	1.23163	0.965872	0.927205	0.889891	2.58668
TCGA-DQ-7591-01A-13-2074-20	HNSC	Primary	51	0.964235	0.92524	0.746332	0.789855	0.697348	0.488287	0.581387	0.909503	0.643401	0.633458	0.841795	0.838051	0.58907	0.954727	0.949865	1.53018	0.808965	3.9351	1.04796	0.897659	0.916661	0.786632	3.07013	1.19962	1.03154	0.940303	0.817403	1.09598	0.914066	3.01008	1.58176	1.22237	1.74881	1.18278	0.892844	0.916648	1.38467	1.20929	0.839988	0.858934	1.16195	2.16775	0.869296	0.865143	0.765959	0.91827
TCGA-CV-7177-01A-13-2074-20	HNSC	Primary	51	1.02872	1.38439	0.979816	1.20232	0.624724	0.688348	1.08094	0.87581	0.69341	0.916292	1.13044	0.564001	0.638368	2.12255	0.568093	1.02159	1.07177	0.777072	1.43367	0.854001	0.958261	0.726281	0.916966	1.3979	1.41883	0.976295	0.754059	0.918193	1.02168	0.499861	4.92355	1.03606	1.25049	1.29172	1.01257	0.850722	0.722826	0.870357	1.03364	1.25636	1.59346	0.711231	1.08004	1.16553	0.968117	0.977384
TCGA-CV-7242-01A-13-2074-20	HNSC	Primary	51	0.941083	1.25616	0.885718	1.16325	0.583163	1.021	1.06759	0.982857	0.746751	0.813932	1.10042	1.42586	0.599977	1.25078	0.818055	0.711443	0.804637	1.35298	1.1657	0.817381	1.9033	0.80803	1.35333	1.37298	1.12691	0.825637	0.836333	1.04377	0.941169	1.05103	1.45916	0.972368	1.97117	1.09346	1.01434	1.06771	0.943221	0.950304	1.08123	1.51353	1.01138	0.637806	0.885939	1.11697	0.869694	0.997046
TCGA-CV-7254-01A-13-2074-20	HNSC	Primary	51	1.06657	0.470902	0.682334	0.546749	0.295637	0.40388	0.749276	0.506239	0.526348	0.744488	0.937346	0.832401	0.68035	1.79577	0.835047	1.68891	1.17039	2.0757	1.52072	1.16358	0.344601	0.708206	1.66728	0.920117	1.4926	1.01181	1.06011	1.32927	1.0894	1.64626	2.21852	1.54512	1.18073	1.0552	1.06556	0.815615	1.48122	0.909125	0.975773	0.699453	1.97952	0.751925	1.21095	0.866253	1.1799	0.439337
TCGA-CV-7413-01A-13-2074-20	HNSC	Primary	51	0.801625	1.63534	1.33152	1.36197	0.859727	0.875859	1.14982	1.08594	0.792306	0.953716	1.12006	0.721819	0.790556	0.666931	0.783139	1.40809	1.58098	0.632479	0.787352	1.3717	1.51054	0.926832	0.826714	1.0151	1.27594	1.03971	1.08634	1.27127	1.36682	0.819338	14.8779	0.924683	1.12918	1.41895	1.53382	1.16368	0.614643	1.44896	1.09453	0.605463	1.45702	0.933685	1.05772	1.04797	0.656347	2.11653
TCGA-CV-7424-01A-13-2074-20	HNSC	Primary	51	0.890421	1.14285	0.844266	0.971081	0.850091	1.05143	1.23692	0.933861	0.666931	0.989134	1.03858	1.04716	0.67379	2.33529	0.82986	1.09821	0.942763	0.83153	0.917068	1.01799	0.879125	1.05001	1.30859	0.961256	1.15742	1.05753	0.965372	1.12668	1.06293	0.986276	2.45377	1.16643	1.13178	1.34125	1.12684	0.961218	1.05553	1.24219	0.970287	0.596713	1.09104	0.920736	0.973696	0.844436	0.873343	1.35057
TCGA-CV-7434-01A-13-2074-20	HNSC	Primary	51	0.875798	1.14032	0.918868	0.898157	0.600318	0.764448	0.873506	1.17371	0.690063	1.07345	0.824333	1.40225	0.518376	1.17827	0.674467	0.749396	1.00893	0.581076	0.76912	1.01318	0.895646	0.790145	0.907519	1.90074	0.739468	0.890928	0.940041	1.08649	1.04869	2.41379	8.40356	0.91211	1.19513	1.66499	1.04254	1.14664	0.903208	0.863046	1.36035	0.393709	1.02788	3.76905	0.846428	0.830205	0.752456	1.95243
TCGA-CV-7178-01A-23-2074-20	HNSC	Primary	51	1.05436	1.86567	0.971876	1.66675	0.54408	0.53669	0.94502	0.779165	0.452754	0.6338	1.00877	0.384832	0.533322	1.33577	0.613557	0.713433	1.27961	0.810694	0.493595	0.62223	0.566501	0.659064	1.25921	1.32315	0.977548	0.945397	0.642581	0.894151	0.815061	1.50143	3.42452	1.10849	1.33333	0.931566	1.0261	0.958407	0.934211	1.02815	0.913787	0.404076	1.3391	1.3378	0.883854	0.909377	1.02882	1.37247
TCGA-CV-7243-01A-13-2074-20	HNSC	Primary	51	1.02137	1.75555	1.01512	1.55073	0.862759	1.05753	0.954794	1.23562	0.748036	1.00748	1.31986	1.60772	0.586121	0.806005	0.751096	1.34304	0.797419	0.490559	0.61038	0.965134	1.78902	0.721219	0.468233	1.86875	0.797187	0.936027	0.797519	0.960008	0.794198	0.487948	8.7817	0.842372	1.71594	1.22886	0.882036	1.44873	0.776803	0.740545	0.957576	0.377513	1.14554	0.60514	0.914877	0.90037	0.604708	1.61336
TCGA-CV-7255-01A-13-2074-20	HNSC	Primary	51	1.00497	0.851879	1.21844	0.439307	0.665103	0.648316	0.750404	0.875021	0.403125	0.581838	0.962071	1.02527	0.516053	0.587895	0.711285	0.837569	0.721694	0.575034	0.874233	0.951401	1.18266	0.719836	0.536247	1.31952	0.717241	0.856455	0.753803	0.904047	0.847515	1.12713	11.5835	0.892065	2.68645	1.28262	0.943684	0.932147	0.730021	0.781951	0.921969	1.28153	1.33495	1.162	0.933785	0.694636	0.901525	1.47341
TCGA-CV-7414-01A-13-2074-20	HNSC	Primary	51	1.05966	1.82293	1.27751	2.62479	0.949432	0.714353	0.586397	1.15445	2.84731	4.75584	1.31482	1.16311	0.687409	0.785509	0.552459	1.41083	0.837319	0.718699	0.68947	0.966675	3.14487	0.901207	1.02044	1.13211	1.30362	0.975958	0.932516	0.945562	0.959105	0.861236	1.37992	0.837482	1.36786	1.61784	0.900133	1.1248	0.838859	0.941545	1.02876	2.49891	1.22714	0.904097	1.05297	0.673145	0.753526	1.99544
TCGA-CV-7425-01A-13-2074-20	HNSC	Primary	51	0.93123	1.16579	0.732109	0.610943	0.685677	1.46764	1.232	1.11603	0.581443	1.09744	1.25256	1.44217	0.490491	0.980863	0.659498	0.987814	1.05694	0.718535	0.889305	0.858095	1.57844	0.639453	0.693117	1.64202	0.969359	0.759599	0.767671	1.0769	0.902188	1.62438	2.46553	0.802938	1.57758	1.64918	0.935393	1.09008	0.830464	0.772936	1.33238	0.389636	1.19139	0.899341	0.755933	1.15782	0.763542	1.19389
TCGA-CV-7435-01A-13-2074-20	HNSC	Primary	51	0.914953	1.24815	1.12444	1.03006	0.750217	1.06089	0.927507	0.950406	0.647876	0.854973	0.982176	1.25242	0.615393	0.802009	0.519584	1.27079	0.959525	0.826685	1.15757	1.041	1.31522	0.932723	0.759341	1.24144	0.914807	0.908023	0.892677	0.980053	0.967722	0.768592	2.74822	1.02758	1.97464	2.07211	1.0133	0.834845	1.05503	1.01316	0.930959	0.740345	1.33743	1.15422	1.06416	0.728929	0.843523	1.31554
TCGA-IQ-7630-01A-13-2074-20	HNSC	Primary	51	0.978022	0.900046	1.01876	0.491444	0.603042	0.641473	0.830597	0.834428	0.4341	1.22171	1.38933	1.19269	0.616888	0.9768	0.592887	1.26349	1.28971	0.835186	1.01928	0.912281	1.18587	0.80026	1.25699	1.27881	0.870955	0.949832	0.748176	1.17336	1.06543	2.41949	13.718	1.21737	2.21745	1.97743	1.04785	0.902745	0.637691	0.920647	1.113	0.432718	1.26025	2.26687	1.02537	0.703367	1.0099	1.2881
TCGA-CV-7180-01A-13-2074-20	HNSC	Primary	51	0.975946	1.31671	0.887439	0.824711	0.293758	0.90852	1.05102	0.689317	0.534425	1.27274	1.06285	1.06283	0.596837	1.34607	0.615897	0.959676	1.00015	0.605576	1.07976	1.24585	0.682978	0.785749	0.753417	1.19882	1.07168	1.10449	0.798287	1.07885	1.16171	1.96138	8.17659	1.21692	1.67529	1.63268	1.41689	0.992695	0.694844	1.13215	1.41113	1.09005	1.73252	0.914186	1.0551	1.0341	1.01269	0.762395
TCGA-CV-7245-01A-13-2074-20	HNSC	Primary	51	0.896776	1.24084	0.890335	0.855868	0.74976	1.39159	1.38722	0.830113	0.622096	1.03094	1.34524	1.52324	0.602637	1.40603	0.500215	1.29986	0.894479	0.582536	1.08844	0.75395	1.64747	0.826783	0.806949	1.5861	0.868465	0.912407	0.750779	1.10362	1.11586	0.765795	4.379	0.886425	1.76566	1.4523	1.00348	1.11871	1.00191	0.915423	1.02935	0.542197	1.30185	1.56257	0.847086	0.984735	0.727032	1.39421
TCGA-CV-7261-01A-13-2074-20	HNSC	Primary	51	1.13705	1.26835	0.593673	0.48394	0.420157	0.500964	0.697647	0.703889	0.466419	0.561544	0.768294	0.925657	0.566835	1.40473	0.590566	1.34905	0.84057	1.00326	1.05269	0.615014	0.892126	0.652862	1.60031	0.99558	1.04678	0.94891	0.727526	0.913629	0.723768	1.15109	2.17332	1.06796	2.50898	1.33768	1.0851	0.738474	1.0623	0.817908	0.943404	0.822365	1.19941	1.2254	0.807363	0.668871	0.763754	1.06226
TCGA-CV-7415-01A-13-2074-20	HNSC	Primary	51	0.985827	1.00257	0.869007	0.389798	0.735869	0.860907	0.749064	1.09196	0.483538	0.612758	0.989066	1.18892	0.671631	1.29369	0.797994	1.78985	0.806502	0.561933	0.60093	0.906507	1.20621	0.880259	1.22987	1.2439	0.933716	0.912521	0.869646	1.08933	0.770422	2.74347	1.99235	1.17255	1.21822	1.20675	0.944612	0.962558	0.937788	0.862413	0.974816	0.539012	0.98537	0.991795	0.910178	0.78904	0.811448	1.71738
TCGA-CV-7427-01A-13-2074-20	HNSC	Primary	51	1.15522	1.36992	0.917824	1.81023	0.517159	0.810706	0.966798	0.609602	0.58765	0.982219	1.20392	0.754865	0.596097	0.924734	0.497132	1.12065	1.09305	1.1257	0.701687	0.821129	0.920928	0.827379	1.13824	1.29187	1.49215	0.998529	0.708053	0.972879	1.21313	4.42354	4.59479	1.08772	1.16807	1.7125	1.06247	0.811746	0.576163	0.840926	0.980655	0.672185	1.39527	1.26885	0.933679	0.958174	1.02756	0.654638
TCGA-CV-7437-01A-23-2074-20	HNSC	Primary	51	1.04055	1.17559	0.668913	0.772593	0.530502	0.634081	0.815067	0.69684	0.499723	0.567967	1.10809	1.22889	0.647311	1.52028	0.613272	1.36938	1.24323	0.777519	0.823871	0.875046	1.23051	0.960549	0.86698	0.846399	0.935067	1.00705	0.833775	1.09797	0.971335	0.870285	1.14398	0.978753	2.11888	1.03419	1.03556	0.906136	0.930953	1.06993	0.89549	0.934367	1.30985	1.41865	1.10099	1.00062	0.842431	1.31601
TCGA-IQ-7632-01A-13-2074-20	HNSC	Primary	51	0.990343	1.93386	0.937708	1.35443	0.480431	1.34257	1.14552	0.616114	1.28847	1.11565	1.01961	0.738608	0.747824	1.24528	0.476914	1.12616	1.06853	0.820514	1.82546	0.813605	0.577375	0.92103	1.28545	1.34386	1.13937	0.98512	0.80202	1.02208	1.20903	1.26925	2.01015	1.16279	1.53597	1.37899	1.3525	0.86392	0.562697	1.23371	0.882049	0.998852	1.89938	1.95189	1.00344	1.3493	1.19384	1.07131
TCGA-CV-7183-01A-13-2074-20	HNSC	Primary	51	1.01138	1.25875	0.751065	1.01051	0.414976	0.763553	0.956769	0.83972	0.732028	1.50683	1.33936	0.767081	0.727374	0.88315	0.542675	1.43735	0.733495	0.744379	1.12527	1.37322	1.31047	1.03738	0.512495	1.36323	1.55407	0.952449	0.902864	1.1312	1.16225	0.815372	4.67673	0.9566	1.31698	1.99776	1.23773	1.06188	0.627945	1.10329	1.00883	0.908936	1.4293	0.864981	1.03656	0.977946	0.827666	0.894591
TCGA-CV-7247-01A-13-2074-20	HNSC	Primary	51	1.06793	0.894163	0.967691	0.84852	0.384645	0.952499	1.06107	0.761022	0.734269	1.07506	1.36254	1.19339	0.767607	2.60575	0.436847	3.01822	1.03199	0.944255	1.10872	0.737431	0.525095	1.16719	1.10668	1.08739	1.2621	1.11028	0.777778	1.12539	1.16798	0.758063	5.81468	0.952882	1.64258	1.18499	1.12079	0.849232	0.626072	1.09275	1.08616	0.689556	1.76134	1.67678	0.875798	0.92689	1.16697	0.707769
TCGA-CV-7263-01A-13-2074-20	HNSC	Primary	51	0.945738	1.12245	0.670723	0.543059	0.648393	0.931256	0.910266	0.972148	0.680888	0.911333	1.13371	1.34287	0.743797	1.13617	0.677137	1.78025	0.939981	0.971258	1.31039	0.829653	0.972277	1.01413	1.36771	1.23242	1.3167	1.00422	0.858994	1.23058	1.04303	0.759836	3.49865	0.944117	1.09512	1.35989	1.0951	0.882055	0.927726	1.04393	0.93043	0.57237	1.33142	0.913641	0.944644	1.31046	0.983943	1.09041
TCGA-CV-7416-01A-13-2074-20	HNSC	Primary	51	0.832395	1.16099	1.02307	0.739074	1.0197	1.08486	0.945479	1.11561	0.772004	1.02373	1.23431	1.4412	0.61553	0.87416	0.852995	1.51781	0.971985	0.576056	0.973152	0.939292	1.63444	0.815253	0.742869	1.2154	0.640975	0.923158	1.14181	1.07816	0.923261	0.639808	9.23108	0.843588	1.56563	1.4362	0.992332	1.47827	0.734447	0.92433	1.24933	1.01404	1.12773	1.3933	0.901269	0.874112	0.79406	1.9225
TCGA-CV-7428-01A-13-2074-20	HNSC	Primary	51	0.882899	1.41875	1.24952	1.43526	0.508472	1.24785	1.48614	0.863094	0.758394	0.874027	0.931676	0.716699	0.588666	1.24343	0.60934	0.920513	0.950483	0.798005	0.951629	0.907393	0.751617	0.883131	1.3093	1.12613	0.943731	0.921215	0.839237	1.10044	1.07672	2.32028	3.36265	1.03409	1.19592	1.41742	1.04471	1.02659	0.998935	1.00186	1.00442	0.562272	1.29133	1.99261	0.960325	1.13572	1.03371	0.757527
TCGA-CV-7438-01A-23-2074-20	HNSC	Primary	51	1.23525	0.884148	1.00529	0.826359	0.425993	0.630951	0.711788	0.788941	0.661898	0.890767	1.16536	1.1401	0.652279	0.905653	0.494485	1.91673	1.2323	0.697957	0.635481	0.748213	0.678034	1.14637	1.13469	1.56038	0.901144	1.13282	0.833925	1.20456	0.92133	1.7094	4.53216	1.07823	1.52792	1.20169	1.04885	0.792411	0.886757	0.908728	1.19536	0.417718	1.72176	1.33893	1.26324	0.75831	0.920832	1.00766
TCGA-CX-7219-01A-13-2074-20	HNSC	Primary	51	1.22888	1.48177	0.764628	0.775082	0.412224	1.19096	1.0352	0.63664	0.538613	0.713715	0.897323	0.676265	0.710118	1.4257	0.396667	1.23602	1.28829	0.627814	0.890205	1.10234	0.599308	0.920519	1.1559	1.0694	1.06616	0.994881	0.809768	0.912521	0.92319	1.5082	4.25424	1.02369	1.55639	1.28746	1.6055	0.758011	0.905195	0.982413	0.838388	0.576883	1.63114	2.01224	0.790189	1.45963	0.856022	1.01796
TCGA-CV-7248-01A-13-2074-20	HNSC	Primary	51	1.16356	1.20238	0.756284	0.517191	0.551113	0.765614	0.923747	0.739115	0.458629	0.652532	0.900801	0.989708	0.653686	1.63833	0.761038	0.896366	1.04384	0.917392	0.783812	0.909654	0.573132	0.831466	1.23437	1.39529	0.990191	1.03868	0.80974	0.991977	0.910083	2.2369	3.6879	1.31268	1.2985	1.34174	1.0802	0.966793	0.879984	0.999951	0.968103	0.716953	1.14285	1.59141	1.00907	1.0202	0.899952	1.0087
TCGA-CV-7406-01A-13-2074-20	HNSC	Primary	51	1.65857	1.0925	0.714774	0.566674	0.429193	0.621838	0.664504	0.612499	0.431999	0.892893	1.3629	0.758342	0.884369	0.618571	0.490525	1.47631	1.19979	1.26548	0.854238	0.931902	0.618789	1.12667	1.00016	1.08033	1.34838	1.15828	0.87174	1.04256	1.05027	0.55802	2.50463	1.05122	2.02764	1.49137	1.08652	0.838964	0.844945	1.03469	0.861421	1.03728	1.49687	0.734686	1.3486	0.957654	1.0129	0.843389
TCGA-CV-7418-01A-13-2074-20	HNSC	Primary	51	1.05332	1.35222	1.59684	0.554612	1.27868	0.636512	0.864082	0.85956	0.562272	0.952937	0.984794	1.12687	0.669316	1.40991	0.654017	0.900876	0.939493	0.841299	0.871227	0.978175	2.03821	0.974175	1.6832	1.11999	0.906237	0.968038	0.990419	0.984439	0.974568	2.83569	0.515874	0.962967	1.42986	1.51784	1.09153	1.07035	1.17294	1.50276	0.868273	1.92807	1.11457	1.97641	0.99074	1.09045	0.860186	1.28538
TCGA-CV-7429-01A-13-2074-20	HNSC	Primary	51	0.972631	1.54142	0.768139	0.280466	0.988852	0.94819	0.993555	1.03733	0.413282	0.730492	1.10946	1.23791	0.58468	1.18471	0.766714	0.910967	1.1225	0.61676	0.951537	0.949114	0.511796	0.88811	0.89251	1.05033	0.735206	0.873349	0.963111	1.23145	0.893482	1.11301	12.6407	1.00327	0.966595	1.32487	0.957661	0.858125	0.96862	0.89007	1.21052	0.373531	1.15281	2.01531	1.01338	1.19536	0.847432	1.3355
TCGA-CV-7440-01A-13-2074-20	HNSC	Primary	51	1.15713	1.70796	0.960145	0.741696	0.324187	1.19906	1.16776	0.546601	0.508884	1.21078	1.57743	0.432718	0.716441	1.48668	0.467423	1.30261	1.22317	0.830297	0.969682	1.31454	0.296294	0.840098	1.30224	0.833007	1.0417	1.05621	0.803556	1.07915	1.26072	2.43378	5.60184	1.22757	1.85205	2.01266	1.48068	0.790085	0.568342	1.20213	0.944221	0.911516	2.06996	1.15122	1.2374	0.954283	1.29893	0.742056
TCGA-CV-7235-01A-13-2074-20	HNSC	Primary	51	0.938982	0.817483	0.7635	0.539046	0.60826	0.932768	1.03747	1.05145	0.539854	1.00423	1.47142	1.39329	0.572537	1.21131	0.708245	1.51217	0.980324	0.946674	0.813875	0.754833	1.23872	0.725647	1.35099	1.70805	0.926781	0.879741	0.788848	1.16166	0.941772	2.89668	3.11904	0.877828	0.85831	1.38845	0.886621	1.12077	0.949413	1.00498	2.16565	0.404188	1.44146	0.965226	0.921669	0.876867	1.05477	1.22263
TCGA-CV-7250-01A-13-2074-20	HNSC	Primary	51	0.97111	1.57758	1.13193	1.39746	0.733175	1.61409	1.86	0.780494	0.810503	1.20314	0.938051	0.962827	0.578276	1.16099	0.611244	0.697406	1.29785	0.667653	0.882978	0.873979	1.99601	0.68302	0.796331	1.10837	0.775017	0.913319	0.88811	1.04468	1.0722	1.5887	2.6898	0.938846	2.6392	1.28509	1.13285	1.0952	0.847567	0.964337	0.944274	2.08031	1.18917	1.37345	0.906155	1.03665	0.931773	1.4172
TCGA-CV-7407-01A-13-2074-20	HNSC	Primary	51	0.921151	0.981947	0.821089	1.09179	0.650418	0.860293	0.690044	0.877834	0.775705	0.746074	1.29243	1.34502	0.570623	1.05164	0.699934	1.6157	1.02085	0.789833	0.892893	0.92218	1.92749	0.922557	1.07787	1.17301	0.889459	0.930546	1.11318	1.11338	1.00548	1.76547	1.83611	0.828578	1.22867	1.35275	0.876466	0.996884	1.14222	0.831732	1.11419	0.507279	1.35955	1.18064	1.00344	0.745805	0.357149	1.17097
TCGA-CV-7421-01A-13-2074-20	HNSC	Primary	51	0.960471	1.08959	0.621894	1.1148	0.72612	0.692915	0.648694	1.17753	0.519311	0.615598	1.25385	1.8613	0.978389	1.98974	0.599828	2.25324	1.19649	0.777072	1.44674	0.875112	1.5575	0.870436	1.24676	1.63019	1.31692	0.837465	1.10331	0.90369	0.719776	0.730163	4.16062	0.857768	2.45156	1.05164	0.905904	0.79493	0.632168	0.788471	1.00766	0.55957	1.06934	0.578761	0.955741	0.615572	0.75067	1.72343
TCGA-CV-7430-01A-13-2074-20	HNSC	Primary	51	1.12265	1.41872	0.704406	1.26752	0.597757	0.790178	1.03044	0.641522	0.481731	1.07755	1.52128	0.827832	0.621808	1.83035	0.503754	1.50276	0.905195	0.723919	1.00716	0.830021	1.27303	0.85803	1.00588	1.38898	1.09968	0.910815	0.696947	0.88562	0.866445	1.14809	4.93073	1.02458	1.69759	1.61525	1.02422	0.779505	0.797436	0.883456	0.870985	1.93861	1.50696	0.973499	1.00344	0.82739	0.657449	1.06857
TCGA-CV-7446-01A-13-2074-20	HNSC	Primary	51	0.937865	0.890211	0.83123	1.79842	0.738597	0.642153	0.737513	0.977258	1.33274	0.79919	1.06929	0.989192	0.640451	1.04868	0.829969	1.17653	0.756258	0.663814	0.762062	0.939283	1.1079	0.824659	1.12535	1.58371	0.885203	0.897274	1.20734	0.929973	0.905584	1.33507	1.06973	0.869911	1.47949	1.30991	0.98841	1.04994	0.874809	0.956166	0.862682	1.92475	0.960207	0.636239	1.11242	1.17092	0.592054	0.792861
Sample_ID	Cancer_Type	Sample_Type	SetID	X1433EPSILON	X4EBP1	X4EBP1_pS65	X4EBP1_pT37T46	X53BP1	ACC_pS79	ACC1	AKT	AKT_pS473	AKT_pT308	AMPKALPHA	AMPKALPHA_pT172	AR	ASNS	ATM	BAK	BAX	BCL2	BCLXL	BECLIN	BETACATENIN	BID	BIM	CJUN_pS73	CKIT	CMET_pY1235	CMYC	CRAF	CRAF_pS338	CASPASE7CLEAVEDD198	CAVEOLIN1	CD31	CD49B	CDK1	CHK1	CHK1_pS345	CHK2	CHK2_pT68	CIAP	CLAUDIN7	COLLAGENVI	CYCLINB1	CYCLIND1	CYCLINE1	DJ1	DVL3
TCGA-44-2657-01A-21-2190-20	LUAD	Primary	51	0.874597	0.756242	0.903127	1.24533	0.691198	0.506801	0.470576	0.834654	0.934828	0.949463	0.993777	0.894951	0.912123	1.38723	0.841911	1.03217	1.07542	1.83623	1.05269	1.20743	0.785259	0.902482	1.50041	1.10221	1.90953	1.06741	0.751972	1.13614	1.07711	0.926697	5.25722	1.35356	1.27118	1.39301	1.15621	1.01601	0.716809	1.15328	0.896316	0.604033	1.03255	0.586478	1.0623	0.792839	1.39661	0.843711
TCGA-64-1676-01A-21-2190-20	LUAD	Primary	51	0.915378	1.09137	0.921381	0.724155	0.665375	0.683138	0.788455	1.11178	0.7202	0.593426	1.0743	1.55053	0.702227	0.905477	1.07228	1.55597	1.03492	0.822861	0.808926	1.08231	1.49636	0.798686	0.765079	1.05656	1.70272	1.01759	0.85906	1.12253	1.01302	1.04269	1.59486	1.16313	1.21243	1.03484	0.944982	1.00386	0.751268	0.976972	1.07718	0.708495	0.90772	0.575952	1.11049	0.737288	1.07655	1.45585
TCGA-44-3919-01A-11-2190-20	LUAD	Primary	51	0.790902	0.651921	0.863639	1.55249	0.611973	1.13519	1.1393	1.18643	1.35586	0.872278	1.02343	0.837842	0.693083	0.838161	0.881236	0.737728	0.80794	0.859375	0.950303	1.11642	1.45511	0.751253	0.724697	1.34109	1.92741	0.866685	0.83318	1.06968	1.03156	0.778441	13.611	1.26502	1.04694	1.163	0.956826	0.950736	0.596651	0.829176	0.912085	0.663372	1.03231	0.489507	0.948282	0.849314	1.03429	1.06859
TCGA-55-1592-01A-21-2190-20	LUAD	Primary	51	0.794005	0.917125	0.976169	1.85741	0.803461	1.23182	1.25175	1.09534	1.13136	0.86802	1.25467	1.71447	0.961018	0.566144	0.896379	0.794093	1.0163	0.730102	0.832655	1.02837	1.61166	0.783856	1.04586	1.1394	1.31464	0.894306	0.759336	1.03105	0.98766	0.639227	17.4348	1.24923	1.13992	1.13168	0.951653	0.953248	0.832793	1.05385	0.942425	1.34584	1.46107	0.547948	0.954495	0.724617	1.18559	0.851885
TCGA-38-4627-01A-21-2190-20	LUAD	Primary	51	0.935024	0.747663	0.849485	0.792383	0.637196	0.807766	0.877347	1.01683	0.752149	0.864124	1.10149	1.04208	1.25195	0.715518	0.644039	4.04181	0.916204	0.896534	1.39982	1.80014	0.749386	0.958945	0.80873	1.00389	1.42609	1.15477	0.900445	1.01119	1.10389	0.653301	3.64318	1.02586	1.21884	1.3936	1.119	0.891626	0.631196	1.05246	0.874494	0.541112	2.10045	0.360407	1.29978	0.714368	0.812793	0.902538
TCGA-49-4507-01A-21-2190-20	LUAD	Primary	51	0.855127	0.873688	0.975167	1.33141	0.73186	0.978452	1.37685	0.793521	0.714101	0.884933	1.46264	0.789395	0.735914	1.28584	0.802838	1.47339	1.08481	0.98063	1.04936	1.01086	0.940196	0.865839	2.07542	0.944841	1.27152	1.0413	0.741609	1.04033	1.00282	3.46751	4.12187	1.38325	2.44715	1.09194	1.06861	1.02699	0.7924	0.924811	1.08671	1.07989	1.05743	1.70594	0.990348	0.874482	1.06244	0.795465
TCGA-05-4405-01A-22-2190-20	LUAD	Primary	51	0.793537	0.634174	0.818191	1.31147	1.18203	0.837523	0.931276	1.11356	1.20871	1.00675	1.11916	1.59762	0.652129	0.820616	0.810981	0.874664	1.05007	0.990829	0.897815	0.910222	1.53244	0.799672	0.918283	1.3537	1.16714	0.871589	0.724406	1.11309	1.105	0.508638	1.43742	1.04324	1.64288	1.01834	0.932768	0.964481	1.68989	1.31651	1.02531	1.18016	1.02165	0.516443	0.960219	0.705824	0.921496	1.58942
TCGA-05-4430-01A-11-2190-20	LUAD	Primary	51	0.754833	0.763908	0.900245	1.39714	0.801892	0.833301	0.947287	1.22216	1.41873	1.12948	1.02638	1.23049	0.704607	0.715022	0.876673	0.773659	0.890588	0.819946	0.975082	1.07973	1.64248	0.83772	0.921273	1.31861	2.30617	0.973335	0.766044	1.16792	1.12284	0.825866	8.14943	1.26636	1.59031	1.09019	0.98717	0.951804	0.704138	0.821129	0.972796	0.903026	0.961652	0.563138	1.09726	0.742988	0.931502	1.33584
TCGA-50-5072-01A-22-2190-20	LUAD	Primary	51	0.865839	0.969345	0.806882	0.78077	1.01016	1.08259	1.6333	0.984648	0.518448	0.58248	1.11072	0.88394	0.75278	1.93703	0.886111	1.14194	1.09578	0.802109	0.963673	0.964975	1.34443	0.978557	1.01994	1.04379	1.96131	1.00533	0.735512	0.993555	1.04016	0.907035	5.05917	1.3457	1.53952	1.13999	1.11727	1.01826	0.854617	0.99584	0.952206	3.59926	1.12782	2.63499	1.00344	1.15583	1.13193	1.21144
TCGA-73-4658-01A-21-2190-20	LUAD	Primary	51	0.905678	0.958934	0.806155	0.657558	0.619278	0.652536	1.07267	0.897417	0.838307	0.470446	0.879527	1.09561	0.74291	0.683271	0.759799	0.856752	1.26248	1.14319	1.2997	0.862921	0.905032	1.01371	0.755608	1.25806	1.98777	1.0731	0.776577	1.13466	1.0643	0.661109	7.85331	1.41248	1.71417	0.861033	1.20288	0.83851	0.497925	0.986266	0.890131	0.797546	1.5924	0.486024	1.08061	0.830447	1.08845	0.918454
TCGA-44-2664-01A-21-2190-20	LUAD	Primary	51	0.806178	0.698151	0.942104	1.11206	0.590726	0.707788	0.691169	1.1308	1.86281	1.18377	0.998965	0.937042	0.828676	1.40092	1.0773	1.96767	1.00821	1.17863	1.12117	0.922819	0.881523	1.11772	0.99892	1.27036	1.35693	0.943196	0.795696	1.32928	1.10922	1.42424	1.24274	1.26429	1.07957	1.18162	1.1565	1.08979	0.851141	1.26326	0.886634	0.666201	1.27799	0.693328	0.90985	1.31372	1.18179	1.15598
TCGA-64-1677-01A-21-2190-20	LUAD	Primary	51	0.968051	1.13372	0.937624	0.969987	0.551461	0.717748	0.998515	0.822838	1.09563	0.762025	1.16302	1.14786	0.847585	2.09783	0.805597	1.69991	1.31499	0.925978	1.38877	0.960136	0.961336	1.03311	1.14247	0.96761	1.3798	1.16552	1.1758	1.13949	1.05401	1.56748	3.10265	1.36875	1.75347	1.09699	1.44634	0.932186	0.743936	1.2201	0.983048	1.84246	1.28967	1.07486	1.02157	0.696956	0.971551	1.15598
TCGA-44-4112-01A-21-2190-20	LUAD	Primary	51	0.831847	1.13699	1.07584	0.899347	0.854629	0.585033	0.665301	0.98788	0.628594	0.703933	0.909925	1.03924	0.715339	0.945405	0.554297	0.906783	1.3157	0.797005	0.9834	0.998534	1.1191	0.886873	0.820343	1.35905	2.36248	1.00575	0.881676	1.15404	1.08109	0.574863	1.82916	1.07035	1.70307	1.22913	1.07193	0.931631	0.566815	1.02372	0.879332	1.54281	0.922563	1.324	1.16355	0.662306	1.05673	1.02436
TCGA-55-1594-01A-21-2190-20	LUAD	Primary	51	0.841707	0.896205	1.27138	1.24779	0.893222	1.42122	1.89185	0.97253	0.562954	0.597873	1.78361	2.48475	0.699037	1.55312	0.923927	0.871027	1.03256	0.731566	0.903377	1.03913	1.46817	0.796519	1.00255	0.885062	1.99515	1.03238	0.833024	0.902438	0.932529	2.28453	1.34633	1.00418	0.864136	1.24072	1.02782	1.02508	1.28045	1.64367	0.938355	1.19464	0.766358	1.89553	0.887913	0.625577	1.04722	1.44167
TCGA-49-4486-01A-21-2190-20	LUAD	Primary	51	1.00652	0.5578	0.801853	0.738838	0.845619	1.08075	1.13331	1.26449	0.981466	0.723162	1.30122	0.95329	1.10509	0.662967	0.668014	1.12282	0.806591	0.668904	0.921911	0.924035	2.65204	1.03	0.612771	1.02978	5.41102	1.15597	1.02982	1.18029	1.0575	0.635089	4.34182	1.28786	0.855073	1.14635	1.18343	0.9814	0.601739	1.03438	1.07401	6.29715	0.944294	0.34099	0.991774	0.563286	1.20588	0.86802
TCGA-49-4510-01A-21-2190-20	LUAD	Primary	51	0.850268	0.666945	0.963448	1.07262	0.944577	0.999838	1.43921	1.07253	0.881963	0.900276	1.28902	0.792207	0.741418	0.760906	0.606723	1.90179	1.21784	1.35538	1.31653	1.05402	1.81991	0.848232	1.26683	1.0453	7.23153	0.92073	0.740335	0.991791	1.11797	0.808803	10.9147	1.30903	1.25299	1.39927	0.960857	0.870901	0.86086	0.895385	0.977894	3.59303	1.24369	0.521761	1.01104	0.640358	1.45247	0.89451
TCGA-05-4410-01A-22-2190-20	LUAD	Primary	51	0.825105	0.559628	0.963198	1.24182	0.67259	1.39409	1.53741	1.0577	1.59752	1.1027	1.13186	1.19952	0.710758	1.00376	1.00151	1.06362	0.676992	1.0222	0.91515	1.19773	1.62744	0.888991	0.900763	1.06749	1.90036	1.12152	0.946351	1.30507	1.05721	1.60765	2.41412	0.986497	0.860776	1.34614	0.988052	0.947147	0.657184	0.998227	0.990646	0.797021	0.949149	0.529411	1.03129	0.597077	0.898045	1.0493
TCGA-05-4434-01A-21-2190-20	LUAD	Primary	51	0.821521	0.72204	0.933477	1.53738	0.843149	0.639245	0.941706	1.06338	1.03318	0.853711	1.17123	0.831622	0.762559	1.04729	0.895956	1.22306	0.828314	0.849002	0.938413	1.1537	1.41614	0.814073	1.12281	1.17394	1.5371	1.00632	0.852676	1.05912	1.05431	0.776463	5.0183	1.02303	1.50389	1.2845	0.933925	1.01211	0.689929	0.885731	0.973025	1.53517	0.954666	1.03044	1.05075	0.719118	0.890582	0.986597
TCGA-35-5375-01A-21-2190-20	LUAD	Primary	51	0.925779	1.22894	0.680803	1.7259	0.575373	0.939342	1.205	0.958813	0.66856	1.1003	1.28118	1.0128	0.903408	1.13062	0.817114	1.96984	1.21336	0.873773	1.64148	1.11316	0.743523	1.10754	1.56505	0.952092	1.23663	0.961254	0.819275	1.02695	1.03347	0.806368	0.629998	0.991461	0.788701	1.10424	1.13186	1.07049	0.935015	1.29694	0.722831	0.708829	1.17626	1.8369	1.1299	0.985262	1.16095	1.42615
TCGA-73-4659-01A-21-2190-20	LUAD	Primary	51	0.872707	0.679314	0.841584	1.00575	0.553682	1.01674	1.65373	1.0188	0.882422	0.830459	1.1474	1.30084	0.959441	1.16613	0.816463	1.19549	1.0557	0.867274	1.03237	0.942843	1.29364	1.40568	0.817477	1.10043	2.40077	1.15191	0.899441	1.33729	1.21758	0.817953	12.4158	1.53588	0.954046	1.49979	1.34054	0.907079	0.51092	1.23231	0.923747	1.06831	1.12453	0.725697	1.28127	0.689494	1.01528	0.808041
TCGA-44-2665-01A-21-2190-20	LUAD	Primary	51	0.872345	0.940463	0.968005	0.620365	0.978521	0.709016	0.688152	1.09263	0.58479	0.902545	1.15173	1.45984	0.804626	0.748384	0.913553	1.5216	0.689413	0.723809	1.04971	1.05513	1.2597	0.982503	0.718191	1.1828	1.58581	1.09054	0.905339	1.12433	1.07844	0.570754	4.8477	1.11878	1.53469	1.36191	1.04767	0.965981	0.684727	0.939066	1.01478	0.748871	1.05149	0.516539	1.12373	0.654711	0.899958	1.42601
TCGA-64-1678-01A-21-2190-20	LUAD	Primary	51	0.96119	0.902	1.02462	0.78956	0.489066	0.52145	0.483169	0.717102	0.573228	0.914788	0.95898	0.461115	1.34428	1.44902	0.505849	3.42452	0.590853	1.6029	1.19907	0.94478	0.621605	2.38204	0.987743	1.03564	2.58453	1.36282	1.29075	1.60959	1.29669	1.30709	0.66165	1.47824	1.3635	1.97776	1.85568	1.02629	0.954344	2.02146	0.78875	2.91561	1.13449	1.09801	1.82885	0.618618	0.95151	0.849026
TCGA-35-4122-01A-21-2190-20	LUAD	Primary	51	0.899684	1.34051	0.783584	0.749593	0.637855	0.835731	1.10168	1.06864	0.53206	0.518958	1.05205	1.84565	0.756378	2.1634	0.987059	1.27108	1.07067	0.83266	1.25626	1.17106	0.791406	0.961813	1.07263	0.941475	1.37372	0.994262	0.908224	1.25345	0.993669	0.917913	1.4997	1.25174	1.88625	1.13693	1.01582	0.977843	0.804236	0.996443	0.867803	0.751112	1.0149	1.27547	1.04667	1.16145	0.955396	1.13365
TCGA-55-1596-01A-21-2190-20	LUAD	Primary	51	0.827235	0.747958	1.10079	1.72032	1.42699	1.51142	1.47863	1.02507	1.11795	0.804185	1.33885	0.873234	0.609467	3.67846	1.55445	1.09931	0.630335	0.564212	0.935535	1.21654	0.741855	0.843073	0.952894	1.14298	4.55768	0.971264	0.872593	1.07327	0.926145	2.93244	3.71664	1.08473	0.817205	1.30251	1.0191	1.20055	1.49313	1.41134	1.1164	2.05765	0.738981	1.17917	1.02472	0.824362	0.950336	1.03738
TCGA-49-4487-01A-22-2190-20	LUAD	Primary	51	0.975681	0.766841	1.06133	0.891107	0.706201	0.799384	0.857257	0.955652	0.878303	0.75706	0.959551	1.11329	0.810374	1.09517	1.15268	1.49764	1.12511	1.2762	1.03833	0.994041	0.849597	0.972319	1.32831	1.08547	3.23867	1.04686	0.8199	1.21041	1.06111	1.57557	1.82432	1.20213	1.13464	1.32322	1.04476	1.05409	1.48143	1.59436	0.943013	1.09443	1.00632	2.36789	0.920181	0.934955	0.978115	1.10253
TCGA-49-4512-01A-22-2190-20	LUAD	Primary	51	0.953711	0.780316	0.844998	1.65371	0.690384	0.87447	0.914839	1.06696	0.946024	0.854878	1.14877	1.47744	0.684328	1.03268	1.03316	1.35701	1.09833	0.876411	1.21998	1.10176	1.82236	0.826565	0.565763	1.2028	1.23887	0.788668	0.84204	0.936315	0.965705	0.688701	2.13421	1.28064	1.18001	1.20437	0.853256	0.974445	0.739145	0.959064	0.958952	0.82955	0.817517	0.584697	1.00344	0.656761	1.0564	0.817262
TCGA-05-4417-01A-23-2190-20	LUAD	Primary	51	0.899621	1.08161	1.03924	0.898736	0.733968	0.982305	1.49245	1.05613	0.586413	0.838312	1.39835	0.756095	0.686005	1.13314	0.803985	1.3375	1.05792	0.955941	1.16949	1.19255	2.37397	0.900058	1.05211	1.08117	3.79211	0.929373	0.797192	1.21422	1.01144	1.93073	0.753427	1.21752	1.16033	1.14649	0.98466	0.927231	0.888565	1.00221	0.967044	1.5012	0.978662	0.897647	1.0632	0.684575	0.80016	0.980328
TCGA-75-5122-01A-21-2190-20	LUAD	Primary	51	0.93874	0.789685	0.937771	0.967001	0.674163	0.795266	1.02256	1.07121	0.872774	0.731125	0.928961	1.13944	0.670561	1.72583	1.22683	1.40242	1.2358	0.819741	1.3289	1.11359	0.958113	0.761713	1.00941	1.05343	0.98832	1.06305	0.886879	1.2032	1.01228	1.52649	0.603447	1.14091	0.841993	1.11877	0.946607	1.17044	0.829124	1.1108	1.02176	0.655001	0.923882	0.815253	1.08369	0.760347	0.911219	0.905032
TCGA-05-5425-01A-11-2190-20	LUAD	Primary	51	0.951967	0.738515	0.833353	0.887101	0.534384	1.04807	1.3604	0.899684	0.95602	0.694588	1.20365	1.47095	0.779791	0.935877	0.941914	1.01526	1.24244	0.904091	1.39491	0.92321	1.05778	0.952454	1.30018	0.972505	2.43075	0.97814	0.805117	1.06705	1.05261	3.54184	5.47895	1.97182	1.09464	1.25506	1.21983	0.971994	0.656929	1.05503	1.03796	2.18889	1.00386	0.765604	1.06224	0.761903	1.17157	0.88156
TCGA-73-4670-01A-21-2190-20	LUAD	Primary	51	1.0514	1.30058	1.16452	1.0096	0.393518	1.0707	1.20231	1.00723	0.787898	0.517539	0.858976	0.790551	0.847532	1.43141	0.339527	2.3923	0.601572	0.383235	2.17815	1.07224	1.14564	1.28912	1.15573	0.993312	1.40089	1.41749	0.953721	0.866745	1.4558	0.709449	0.931644	1.12159	1.73739	1.48893	1.10946	1.88156	0.973595	3.23687	0.97541	2.59908	1.24084	0.710236	1.42971	0.570473	1.34755	0.55964
TCGA-44-2668-01A-21-2190-20	LUAD	Primary	51	0.985769	1.38841	1.21295	1.2429	0.478669	0.67826	0.463905	0.769696	0.760036	0.927346	1.41683	0.918187	0.757695	1.11263	0.590947	1.63254	1.74353	1.06106	1.76063	0.779921	0.310056	0.839091	1.31933	0.819429	1.49286	1.09523	0.787144	1.00754	1.21491	5.98271	1.3853	1.32701	1.61773	1.18896	1.74011	0.989467	0.856782	1.17123	0.964979	0.883977	1.52279	1.12553	1.04063	0.953158	0.740597	1.46348
TCGA-64-1681-01A-21-2190-20	LUAD	Primary	51	0.893829	0.629121	0.747103	1.23695	0.770635	0.835632	0.993906	1.25309	0.738265	0.60877	1.13967	1.04557	0.735491	0.695277	0.74185	1.25828	1.04102	1.06858	1.20493	1.13782	2.08768	0.879808	0.73187	1.1391	1.67729	0.805954	0.82986	1.04043	1.03816	0.53834	4.0934	1.10545	1.18356	1.05542	0.943079	0.954139	0.743312	0.840273	0.901394	0.86876	1.09844	0.41211	0.981167	0.597119	1.32964	0.864921
TCGA-35-4123-01A-21-2190-20	LUAD	Primary	51	0.867954	1.1369	0.871559	0.641922	0.838086	0.78233	0.975648	1.0396	0.447513	0.597471	1.26221	1.09623	0.665426	0.950782	0.916	1.34537	0.784682	0.675595	1.1466	0.924003	1.95706	0.952639	0.74685	0.961911	0.985926	0.947894	0.993694	1.11521	0.968239	1.15753	1.45793	0.965333	2.7637	0.893178	0.99859	0.953101	0.8513	0.901938	1.12261	2.4628	1.08281	1.08655	1.12657	1.13671	1.05314	1.18295
TCGA-44-3396-01A-31-2190-20	LUAD	Primary	51	0.898954	1.54027	1.09312	0.923114	0.45952	1.39355	1.45277	0.643098	0.794567	0.893729	1.01904	1.15472	0.806256	1.68822	0.633387	1.07034	1.83233	0.634402	1.45536	1.46296	0.361233	0.944697	0.707313	0.92994	1.33709	1.03528	1.08644	1.01991	1.32052	0.934535	0.824945	1.11132	1.03051	1.38242	1.95407	1.5613	0.652401	2.6308	1.02111	1.11957	1.31161	0.687442	1.44772	0.812084	0.905433	0.635379
TCGA-49-4488-01A-21-2190-20	LUAD	Primary	51	0.877664	0.604901	1.04071	0.882887	0.853835	0.760526	0.766655	1.2526	0.832083	0.866529	1.11112	1.14482	0.672823	1.05301	0.761597	1.27555	0.904122	0.678152	1.18796	0.882281	2.1114	0.982703	0.669159	1.07063	1.02201	0.948496	0.905973	1.31619	1.0917	0.946262	2.17317	0.901775	1.20276	0.930366	0.903847	1.00808	1.26749	1.15282	1.07061	1.12999	0.970275	0.903101	0.879777	0.655596	1.10477	1.42404
TCGA-49-4514-01A-22-2190-20	LUAD	Primary	51	1.06351	1.6716	1.20013	2.46058	0.308256	0.645169	0.495171	0.469566	0.508553	0.80316	1.64768	0.504669	0.891959	2.61281	0.561629	2.43176	1.53967	0.840366	1.37962	1.33105	0.169905	1.40173	0.91254	0.886333	1.64368	1.23825	1.97807	1.2488	1.15922	2.17166	2.49355	1.72978	1.32855	1.37189	2.01503	0.89115	1.03177	1.69763	0.78951	1.71111	1.68617	0.563567	1.2184	0.675782	0.605765	0.917761
TCGA-05-4418-01A-21-2190-20	LUAD	Primary	51	0.89023	0.778101	0.921394	0.775415	0.736726	0.555689	0.957852	1.02631	0.513484	0.612533	1.36459	0.578508	0.726724	1.15189	0.844811	1.47633	1.06306	0.710999	1.18847	1.00868	1.3393	1.08868	0.974228	0.983862	1.37848	1.08998	0.888393	1.32674	1.03601	1.45232	0.475428	0.93629	1.50547	1.09159	1.02905	0.908444	0.751581	1.28686	1.00126	4.22749	0.896615	1.13872	1.22329	1.48785	1.1542	0.983403
TCGA-75-5125-01A-21-2190-20	LUAD	Primary	51	0.820759	0.941393	0.933962	0.869079	0.957599	1.26702	1.54441	1.05698	0.744307	0.619154	1.21139	1.56481	0.635547	1.91121	1.14363	1.00749	1.05897	0.678246	0.974703	0.918849	5.19167	0.888221	0.68102	1.14209	1.14418	1.22329	0.791225	1.379	1.0365	2.14741	1.6548	1.02361	1.29947	1.23307	0.991867	1.04908	0.871716	1.12911	1.34582	0.831207	0.772271	2.10162	1.00668	0.779672	1.09739	1.16396
TCGA-05-5420-01A-21-2190-20	LUAD	Primary	51	0.813109	0.550697	0.819252	0.817828	0.579833	1.03769	1.20251	1.06328	1.08442	0.744029	1.28347	1.45528	0.865557	0.948085	1.03075	1.38844	0.939301	0.973873	1.04747	0.958643	1.15266	1.3071	0.779046	0.92585	1.65174	0.923165	0.951486	1.31777	1.10344	1.17829	7.90574	1.27138	0.883352	1.2162	1.17495	0.91708	0.657918	1.18412	0.871607	0.890909	1.05652	0.422464	1.24963	0.604142	0.92328	0.77194
TCGA-73-4675-01A-21-2190-20	LUAD	Primary	51	0.909251	0.642461	0.932012	0.861731	1.01573	1.78156	2.34047	1.2524	0.571601	1.10153	4.01806	0.565657	0.973405	0.732033	0.827522	1.1665	0.959525	0.614711	1.33749	1.1751	1.77483	1.27589	0.821624	0.87896	1.11898	1.15075	1.02661	1.23512	1.00184	0.686019	0.911301	0.997595	0.822507	1.20665	1.18809	1.00116	0.678547	0.917227	0.917602	4.71873	0.745913	0.457011	1.41206	0.787057	1.35138	0.898992
TCGA-44-2656-01A-11-2190-20	LUAD	Primary	51	1.1053	0.67399	0.908293	1.18549	0.622377	0.968486	1.03404	1.14446	1.19312	0.826754	0.884626	1.26299	0.643584	0.878729	0.987414	0.829567	0.81505	0.90973	0.825523	0.998922	1.49202	0.717042	0.714507	1.13873	1.80961	0.964913	0.835082	1.17862	1.03807	0.97061	7.14632	1.29337	1.1305	1.2159	0.91019	1.00714	0.692612	0.778225	0.933455	1.34847	1.19074	0.740586	0.906243	0.61077	1.01377	0.824288
TCGA-35-3615-01A-21-2190-20	LUAD	Primary	51	0.860806	0.514503	0.790912	1.07322	0.725697	0.857959	0.759699	1.05318	1.62186	1.2107	1.71656	0.907909	0.790386	0.744039	0.88032	1.30439	0.938271	0.779229	1.28188	1.11216	1.42318	0.874251	1.12794	1.10496	2.7283	0.879052	0.902476	1.00853	1.03699	0.610913	1.94315	1.14684	1.29884	1.45746	0.956932	0.890403	0.642002	0.777692	1.01911	3.49987	1.10078	0.356531	1.18827	0.502944	1.165	0.754462
TCGA-05-4244-01A-21-2190-20	LUAD	Primary	51	0.809684	0.633497	0.903602	1.07191	0.81169	1.1169	1.13569	1.05689	0.747259	0.65926	1.02728	1.50799	0.59984	0.915575	0.699565	1.10703	0.797817	0.673916	1.1858	1.0421	1.64595	0.83247	0.581024	1.19354	1.50349	0.90062	0.871994	1.12429	1.08971	0.620378	3.36172	1.16189	1.36553	0.999529	0.879174	1.04554	0.699555	0.968669	0.979194	1.22368	1.08292	0.945057	0.918652	0.743018	0.820554	0.855642
TCGA-44-3398-01A-31-2190-20	LUAD	Primary	51	0.885411	0.654552	0.80107	0.677325	0.37864	0.845121	0.727082	1.03709	1.28822	1.35231	1.09737	1.41745	0.782433	0.789007	0.492775	1.08842	0.793955	0.727985	1.31327	1.31755	1.29691	0.950499	0.557278	1.1902	1.68549	0.996934	0.852133	0.984948	1.20307	0.619609	5.43131	1.09429	1.14014	1.20407	0.928054	1.34721	0.613434	1.67381	0.960278	1.02706	1.48287	0.372626	1.40318	0.493116	1.02157	0.523246
TCGA-49-4494-01A-21-2190-20	LUAD	Primary	51	0.913369	0.960753	0.928839	1.64585	0.572414	1.02319	1.16279	0.974384	1.67209	0.91918	1.02121	1.30178	0.823625	1.45039	0.730811	1.65192	1.10004	0.679507	1.09816	1.33287	1.69046	1.32485	0.666756	1.07704	1.3847	1.03118	0.959662	1.19437	1.09646	1.36317	17.459	1.51252	1.35513	1.12296	1.15376	0.924766	0.711182	1.05212	0.93145	1.05352	1.2383	0.585816	1.1693	0.633914	0.797342	1.06284
TCGA-05-4396-01A-22-2190-20	LUAD	Primary	51	0.858851	0.674369	1.14125	1.54007	1.55567	0.835725	0.924247	1.2375	1.13119	0.782146	2.59224	0.949928	0.873997	1.0067	1.06506	0.896273	0.637793	0.614328	1.25113	1.16583	3.11709	0.941614	1.13952	0.95236	4.75749	1.0135	0.797651	1.04208	1.03262	0.696324	1.95399	1.0154	1.12251	0.972548	0.992836	1.00019	0.776313	0.833209	1.72203	9.97004	0.878662	0.433138	1.18715	0.582443	1.17104	1.22431
TCGA-05-4420-01A-21-2190-20	LUAD	Primary	51	0.901944	1.14512	1.01071	0.885485	1.0018	1.02137	1.54494	0.777481	0.452974	0.669836	1.32746	0.625612	0.827488	1.80263	0.554631	2.36838	0.974605	0.690259	1.46815	1.18904	1.51597	1.25822	1.4351	0.868405	3.82909	1.09987	0.827545	1.16225	1.12326	0.810234	0.53859	1.08825	1.69495	1.37502	1.29243	0.828073	0.801498	1.30011	1.03569	1.7035	1.20941	1.7479	1.51444	0.713507	1.26464	1.23452
TCGA-50-5049-01A-21-2190-20	LUAD	Primary	51	0.866397	0.718032	0.896758	0.709837	0.86328	0.64619	0.669822	1.18157	0.78691	0.749479	1.02594	1.37911	0.919799	1.27383	1.16829	1.69416	1.18649	1.01833	1.41425	1.04642	1.01577	1.19134	1.05707	0.997349	1.54071	1.05001	0.92833	1.48626	1.04899	1.69949	0.748072	1.09142	0.961873	1.14447	1.11669	1.00122	0.905113	1.28484	0.925298	0.834041	0.868411	0.569402	1.18357	0.71526	1.02846	1.22257
TCGA-05-5423-01A-21-2190-20	LUAD	Primary	51	0.896608	0.558133	0.782086	0.782835	0.850657	1.33169	1.41414	1.2364	0.883811	0.620963	1.44761	1.77965	0.699037	1.01418	0.968436	0.867004	0.90667	0.781295	1.26656	1.03011	2.58399	0.900495	0.57806	0.972083	1.5931	1.09237	0.856052	1.4387	1.01721	1.24619	4.84065	1.13397	1.27832	1.10145	0.865761	1.00565	0.685372	0.983519	1.04405	1.74032	0.797054	0.570995	1.09191	0.634983	1.20689	0.805
TCGA-73-4676-01A-21-2190-20	LUAD	Primary	51	0.863507	0.804024	0.756258	0.872363	0.70347	1.14395	1.47785	0.883401	0.839638	0.638337	0.950043	1.21405	1.13609	1.04857	1.05683	1.17325	0.927513	0.870122	1.16283	0.95568	1.5943	0.927417	0.812314	1.29879	1.74568	1.10071	0.804754	1.00435	1.04202	1.16332	16.6344	1.45845	1.09987	1.29271	0.986153	1.05131	0.809695	1.00466	1.01941	0.906746	1.63042	1.1951	1.06332	0.813396	0.922333	0.857031
TCGA-44-2661-01A-21-2190-20	LUAD	Primary	51	0.865515	0.679983	0.842992	1.20816	0.490968	1.22546	1.34498	1.12638	1.03519	0.767964	1.04585	1.19264	0.715637	0.611842	1.00225	0.956367	0.959525	1.019	1.27651	1.1475	1.18712	1.04395	0.986843	1.03604	2.62551	0.864118	0.795691	1.18005	1.04441	0.63435	3.69558	1.23206	1.1688	1.12445	1.03905	0.824636	0.685439	0.874288	0.87453	0.672782	0.868188	0.35155	0.972011	0.519336	1.31813	0.765227
TCGA-67-3771-01A-21-2190-20	LUAD	Primary	51	0.88211	0.903772	1.08015	1.02682	0.908822	0.622096	0.554696	0.843974	0.472865	0.898842	1.02227	0.389852	0.686894	1.17388	0.701984	1.35218	0.957852	0.712534	1.24133	1.24753	0.412395	1.21698	1.32087	0.741542	1.82226	1.11882	1.12621	1.19556	1.02939	0.780624	2.06337	1.11887	1.23919	1.17942	1.13757	0.938146	0.917544	1.03667	0.831518	1.20693	0.995434	0.790567	1.18805	0.786762	1.09881	0.927546
TCGA-05-4249-01A-21-2190-20	LUAD	Primary	51	0.855726	0.738387	1.01875	1.31249	0.690125	0.719736	0.855909	1.17046	1.17958	1.06921	0.993762	1.04262	0.755037	0.675628	1.04526	1.56753	1.00508	0.945033	1.08185	0.913667	2.22253	0.962636	0.813176	1.28986	1.87426	0.858048	0.756289	1.20643	1.37264	0.683982	2.128	1.10902	1.75517	1.02215	1.03597	0.82676	0.802626	0.887414	0.923952	1.06398	1.29495	0.30602	0.913116	0.601039	1.08698	0.888393
TCGA-38-4629-01A-11-2190-20	LUAD	Primary	51	0.914928	1.93665	0.972695	0.78799	0.728171	0.973385	1.39415	1.09201	0.536255	0.60767	0.847485	1.30422	0.683963	0.883952	0.763849	1.379	1.1535	0.693996	1.30049	0.921554	1.44886	0.850522	0.815106	0.895087	1.12043	2.92006	0.775915	1.13041	1.02819	0.768267	1.68856	1.09354	2.20717	0.941956	1.0803	0.903033	0.698659	0.907431	0.943601	0.787925	1.10651	1.08929	1.12145	1.05395	1.08859	1.25229
TCGA-49-4501-01A-21-2190-20	LUAD	Primary	51	0.869598	0.587887	0.848296	0.804052	0.648878	0.751107	1.01313	1.14101	0.966644	0.961279	1.14504	1.38268	0.743652	0.899173	0.937453	1.30662	1.44999	1.2481	1.60005	0.936339	1.62399	0.924625	0.981877	1.23846	2.02216	0.874851	0.821055	1.04556	0.998012	0.603857	6.78759	1.21299	1.63011	1.06423	0.999492	0.899734	0.649432	0.860824	0.881425	1.02513	1.22361	0.426583	0.925779	1.00672	1.64161	0.829256
TCGA-05-4397-01A-21-2190-20	LUAD	Primary	51	0.732906	1.18489	1.16797	2.02104	0.668681	1.17809	1.36426	1.06207	3.31544	2.33044	0.95149	1.08734	0.622795	1.34022	0.991869	0.894895	0.9632	0.842968	0.995797	1.06133	1.30467	0.907878	1.20301	0.895962	0.729	0.914123	0.741285	1.20664	1.01288	1.70575	0.788865	0.798022	1.00328	1.44509	1.06186	1.31981	0.809768	1.04185	0.994922	1.4331	0.682405	2.19026	1.06919	1.22944	1.08911	1.75152
TCGA-05-4422-01A-21-2190-20	LUAD	Primary	51	0.876411	0.79722	0.983267	1.40031	0.898712	1.02778	1.06557	1.18124	0.753224	0.890576	2.04755	0.721319	1.1219	1.62385	1.20113	1.32127	0.832851	0.725129	1.02695	1.07672	0.687266	1.04504	0.830608	0.884013	7.53705	1.01248	1.3577	1.3052	1.03515	0.88315	1.08712	0.94334	1.30631	1.21606	0.913122	1.04242	1.15296	1.18996	1.76516	8.39133	0.807526	0.750446	1.0159	0.742288	0.727379	0.6939
TCGA-50-5051-01A-22-2190-20	LUAD	Primary	51	0.946174	0.902688	0.971103	1.53215	0.746244	0.855939	1.16525	0.83865	0.844957	0.658397	1.58421	0.845473	1.39553	1.42352	0.836478	1.0368	1.31927	1.14395	0.978546	1.0289	1.6621	0.915448	0.763172	1.14178	2.79355	0.953144	0.819315	1.08704	1.16384	1.00938	2.49787	1.14628	1.07783	1.12681	1.02006	0.91218	0.677874	1.0829	1.13818	2.45394	0.886111	1.52968	1.1561	0.568129	1.12517	0.833983
TCGA-05-5429-01A-21-2190-20	LUAD	Primary	51	0.847779	0.682589	0.903527	0.750706	0.777934	1.05275	1.06858	1.16048	0.833966	0.629104	1.60592	1.63945	0.713067	1.04245	0.804525	1.62632	1.6434	0.824762	1.6407	1.21778	3.26957	0.972133	0.666862	1.13881	1.33912	0.946302	0.946959	1.01151	1.05566	0.701332	3.21986	0.94765	2.06422	1.15184	1.03116	1.03476	0.716625	0.888405	1.23213	4.84501	0.94382	0.715816	1.04949	0.69629	0.89728	0.992643
TCGA-50-5044-01A-31-2190-20	LUAD	Primary	51	0.821015	0.605211	1.0998	0.931211	0.917335	1.02714	1.2189	0.864807	0.85875	0.898668	1.2713	0.979869	0.800237	1.05678	0.926139	1.08494	1.5405	0.634525	1.01629	0.944578	0.99221	0.91026	0.532414	1.12589	1.01556	1.04128	0.814254	1.29437	1.15453	2.59404	4.02364	1.18875	1.60228	1.01575	1.00183	0.993297	0.810981	1.04229	1.04112	0.633598	0.815813	1.21219	1.24245	0.914586	1.04891	0.764776
TCGA-64-1679-01A-11-2190-20	LUAD	Primary	51	0.847409	0.971824	0.914085	1.34665	0.99059	0.989254	0.846024	1.29441	1.03435	1.02052	1.18119	1.28008	0.756709	0.718894	0.83134	1.29011	0.958474	0.724034	1.15951	0.980031	1.04825	1.10515	0.648645	1.31973	1.27022	0.956431	0.897031	1.26797	1.06447	0.625152	1.78204	0.911731	1.13354	0.929412	1.02941	0.959849	0.976658	0.907488	0.909673	0.761608	1.02203	0.62426	1.01456	0.663229	0.919474	1.38645
TCGA-44-3917-01A-21-2190-20	LUAD	Primary	51	0.880998	1.03245	1.16703	1.28731	1.1641	0.900607	1.44209	0.997437	0.547462	0.589008	1.34569	0.762094	0.604151	5.21512	0.97159	1.19973	1.17728	1.15767	1.00104	1.10005	1.25712	0.860538	1.38119	0.92073	2.17709	1.04716	0.935063	1.18069	1.03229	1.88798	0.623763	1.10184	0.942453	1.13212	0.948296	0.937524	1.51078	1.03151	1.04248	1.17447	0.910417	1.92379	1.0259	0.747684	1.02628	0.932729
TCGA-05-4250-01A-21-2190-20	LUAD	Primary	51	0.864903	1.17301	0.832031	1.04256	0.793609	1.00981	1.07002	1.03561	1.18728	0.765036	0.826468	1.06254	0.588576	0.992854	0.869549	1.98769	0.960524	1.22997	1.92234	0.926761	1.26844	0.817245	0.984011	1.76162	1.41464	0.855809	0.813966	1.10758	1.13485	1.03857	3.04787	1.02639	1.68352	1.02287	0.892801	0.942926	0.467812	0.739725	0.897454	1.05777	1.71229	1.14888	0.805748	1.24059	0.920653	0.74111
TCGA-38-4625-01A-21-2190-20	LUAD	Primary	51	0.843787	2.27947	1.33168	1.87522	0.628703	1.21411	1.63432	1.05833	0.782678	0.692838	1.28783	1.8032	0.656151	2.12727	0.890786	1.25411	1.2797	1.07906	0.912926	0.846041	1.48877	0.836768	1.08564	0.920513	1.40854	1.01372	0.815892	1.20175	1.02494	0.964434	1.96879	1.10819	1.05038	0.970449	0.993624	0.937376	1.15425	0.921777	1.01462	1.85373	1.05232	1.57399	0.945623	0.949314	1.06248	0.964666
TCGA-49-4505-01A-21-2190-20	LUAD	Primary	51	0.850952	0.676612	0.929547	1.3065	0.860937	0.757359	0.845068	1.24956	0.976365	0.89682	1.0252	1.13406	0.65283	0.799323	0.899703	1.05422	0.872036	0.852038	1.05316	0.958486	1.78087	0.923472	0.612648	1.20717	2.05594	0.877055	0.809959	1.14786	1.04009	0.66221	6.99101	1.14663	1.41314	0.986008	0.900832	0.85959	0.715855	0.707563	0.89277	1.0908	1.23432	0.42964	0.89128	0.53698	1.27613	0.832014
TCGA-05-4398-01A-21-2190-20	LUAD	Primary	51	0.785487	1.11971	1.05425	1.37881	0.683882	1.28523	1.56365	1.06886	0.733241	0.802609	1.01006	1.00339	0.635727	2.05096	0.821419	1.1716	0.870116	0.777072	0.982976	1.03065	1.55754	1.00719	0.910689	1.45585	1.70552	1.24084	0.909969	1.22329	1.06712	0.830286	1.33885	1.08149	1.3802	1.23899	0.961351	0.958437	0.837076	0.958521	1.03391	0.732241	1.14136	0.796944	1.03712	0.923178	0.778285	1.07452
TCGA-05-4426-01A-21-2190-20	LUAD	Primary	51	0.847409	0.811543	0.812252	0.694145	0.639972	1.18403	1.33491	0.887562	0.801536	1.21265	1.14194	1.27175	0.696637	0.653265	0.56552	1.65154	1.2358	0.686323	1.34904	0.870792	1.45381	1.19375	0.669228	1.18345	2.09943	1.15598	0.817777	1.05422	1.00307	0.544978	35.6542	1.80722	1.50763	1.36295	1.11481	1.06865	0.596854	0.952679	0.883811	1.8107	1.60534	0.452911	1.20152	0.654947	1.20357	1.13363
TCGA-50-5066-01A-21-2190-20	LUAD	Primary	51	0.863555	0.677301	0.936934	1.19988	0.587565	0.762754	0.866763	1.03112	1.54448	0.746451	1.04199	1.15912	0.74148	1.73008	0.992837	1.7731	1.24188	1.27049	1.21245	0.842221	0.806401	1.03613	0.960265	1.29118	1.61143	0.99919	0.838051	1.2939	1.10275	2.46964	10.0491	1.41987	1.1173	1.04249	1.02812	1.05188	0.899023	1.10613	0.879235	0.670073	1.2422	0.821647	0.943076	0.957655	1.00714	1.00424
TCGA-80-5607-01A-11-2190-20	LUAD	Primary	51	0.894151	0.909043	0.867094	0.874961	0.733974	0.70023	0.738695	0.832978	1.18383	0.949469	0.893085	0.834191	0.714988	0.981927	1.03114	0.918728	1.39491	1.04531	1.2713	0.935678	1.73467	0.850056	0.92376	1.25821	2.13066	0.960472	0.809038	1.14465	1.07152	1.55395	11.8343	1.60934	1.25029	1.357	1.17018	0.962124	0.600552	0.974415	0.957651	1.67966	0.981644	0.627727	1.08832	0.732089	1.32699	0.839423
TCGA-50-5045-01A-31-2190-20	LUAD	Primary	51	0.859643	0.624338	0.892491	0.969479	0.68883	0.900638	0.885712	1.10025	0.821356	0.591955	1.24984	1.77144	0.733445	1.05673	1.12666	1.48439	1.04329	1.0517	1.11232	1.00714	1.69937	0.965934	0.691351	1.12369	1.52159	1.01411	0.960727	1.37009	1.07953	0.805279	5.38333	1.30736	1.3379	0.92312	1.00809	1.00779	0.736231	1.02367	1.0207	0.906526	1.06942	0.44396	1.1341	0.764967	1.11427	0.890557
TCGA-64-1680-01A-11-2190-20	LUAD	Primary	51	1.08403	0.823979	0.769509	0.860233	0.832222	0.88032	1.19515	1.02762	0.822587	0.759768	1.24434	1.83304	0.852263	0.677372	0.814728	1.20071	0.874348	1.00884	1.38739	1.09739	1.8197	0.819281	0.853001	1.21022	1.79836	0.928955	0.788591	0.970499	0.981603	0.539588	9.53346	1.41863	1.0874	0.915778	0.922679	0.916242	0.656829	0.840028	1.01272	1.08126	1.07441	0.371543	0.923069	0.563388	1.15514	0.902251
TCGA-44-3918-01A-21-2190-20	LUAD	Primary	51	0.836293	0.928523	1.00204	1.39679	0.778193	0.826743	0.68503	1.06797	1.45544	1.21936	1.21823	1.04205	0.596031	0.905954	0.964915	1.29972	0.727173	0.700089	0.938731	1.02698	1.07838	0.924349	0.943806	1.53914	1.75512	0.979965	0.955831	1.20613	1.13987	1.41304	1.27675	1.02071	1.1137	1.19594	0.977725	1.0036	0.69137	0.890002	1.10213	0.99592	0.839627	0.670765	1.13882	0.58704	0.840232	1.24914
TCGA-05-4384-01A-21-2190-20	LUAD	Primary	51	0.904085	0.541683	0.847585	1.26783	0.830407	0.890174	0.89081	1.1588	1.65616	1.11148	1.32823	0.797861	0.801114	0.407282	0.883621	1.18693	0.723663	0.828802	1.04342	1.04006	2.97626	0.768219	0.804525	1.29664	6.43081	0.949576	0.842372	0.98266	1.14252	0.637214	11.1155	1.35057	0.974067	1.10789	0.857025	0.93238	0.632992	0.815926	1.04914	4.95368	1.08597	0.317626	0.839627	0.557151	1.24264	0.886363
TCGA-38-4626-01A-21-2190-20	LUAD	Primary	51	0.911484	0.899696	0.809908	0.616213	0.586905	1.23684	1.69164	0.953437	1.13635	1.10113	1.32805	1.35173	0.73183	0.802548	0.706671	1.25833	1.18543	0.771362	1.26666	0.879826	1.09685	0.994918	0.670779	1.07895	2.56543	1.11718	0.790896	1.0386	1.11501	0.728661	39.0486	2.08869	1.36776	1.18288	1.04419	0.845385	0.581725	0.942016	0.943655	1.48972	1.60294	0.509976	1.20879	0.630116	1.25504	0.84043
TCGA-49-4506-01A-21-2190-20	LUAD	Primary	51	1.00497	1.89336	0.888683	0.361383	0.511271	0.507391	0.808876	0.704143	0.404357	0.521139	1.06498	0.747777	0.80653	1.55645	0.842466	1.45599	1.52962	1.00306	1.18098	0.901444	0.478238	1.35651	1.54238	0.880821	1.62463	1.19237	0.888621	1.32029	1.13065	2.83707	0.36516	1.21735	2.91743	1.03235	1.41385	0.844694	0.74291	1.28247	1.01698	2.44155	1.22536	1.19547	1.23673	1.40444	1.40724	0.747326
TCGA-05-4402-01A-21-2190-20	LUAD	Primary	51	0.927899	0.670603	0.951912	1.17505	0.756536	1.00325	1.1084	1.12787	3.19984	2.27096	1.53297	0.960891	0.845209	0.97908	0.808842	1.07687	0.838603	0.903302	1.03148	0.98424	1.55795	0.931831	0.804804	1.16537	1.10366	0.924157	0.770357	1.08083	1.11782	0.701731	1.45113	1.05255	1.27279	1.27563	0.99253	0.889021	0.698518	0.973844	0.995562	0.80447	0.97104	0.629073	0.958677	0.591984	1.06412	1.07427
TCGA-05-4427-01A-22-2190-20	LUAD	Primary	51	0.900894	0.983743	1.03024	0.695865	1.39266	1.10205	1.55041	0.987027	0.565642	0.628215	0.956906	1.23267	0.590893	1.29471	0.60751	1.04512	1.13325	0.730867	1.20163	0.845238	1.88854	0.839481	0.992192	1.09266	1.08324	1.05984	0.719696	1.34656	1.00773	0.903452	0.503136	1.00111	1.19577	0.985195	0.953474	1.02995	1.52653	1.51252	1.23992	2.93061	0.960629	1.46851	0.890008	4.97122	1.28827	1.27221
TCGA-50-5068-01A-21-2190-20	LUAD	Primary	51	0.885411	0.799151	0.852617	0.676063	0.848108	0.601793	0.769973	1.02861	0.609446	0.689074	1.07042	1.6178	0.648784	0.803985	1.16395	1.0994	1.15959	1.05966	1.28056	1.08781	1.57448	0.921969	0.964791	0.952248	1.59279	1.08442	0.762643	1.25148	0.987238	1.37668	4.26161	1.13787	1.34026	1.00323	0.984226	0.928034	0.68266	0.896105	0.939191	1.49466	1.05286	0.53669	1.11443	0.663285	1.17267	0.88101
TCGA-80-5608-01A-11-2190-20	LUAD	Primary	51	0.898276	0.573514	0.787712	0.868044	0.449284	0.714309	1.007	0.957593	0.660559	0.833174	1.18791	0.708898	0.885068	0.831599	0.811723	1.62326	0.910935	0.810284	0.983469	1.15218	1.37859	1.47349	0.587964	0.83915	3.72722	1.19143	0.913705	1.29407	1.26905	1.27237	6.94272	1.63289	1.06126	1.41872	1.38636	0.982709	0.528447	1.37362	0.975568	1.09429	1.15024	0.506741	1.40015	0.63928	0.989111	0.7016
TCGA-55-5899-01A-21-2190-20	LUAD	Primary	51	1.00548	1.29131	1.00475	1.58105	0.776716	1.04534	1.18571	1.06491	0.801725	1.00703	1.15688	1.35793	0.633392	2.17452	0.891731	1.73395	0.930172	0.823585	1.0072	0.984518	1.4443	0.847755	1.01319	1.13943	1.06228	1.08583	1.06807	1.28467	1.08195	2.18192	0.879204	1.0893	0.943138	1.31031	0.978096	1.06107	0.768795	1.03366	1.09177	0.706411	0.837888	1.08863	1.10623	0.5784	1.2102	0.841946
TCGA-83-5908-01A-31-2191-20	LUAD	Primary	51	0.922538	1.06014	0.952346	1.21199	0.725562	0.668046	0.71745	1.09443	0.743487	0.820713	1.25423	1.25918	0.644311	1.18522	1.05251	0.956393	1.18838	1.22494	0.995135	1.00247	1.49071	0.801942	0.90215	1.22888	1.26365	1.05473	0.78037	1.24107	1.12401	4.50273	1.99072	1.0624	1.06841	1.20737	1.01427	1.00312	0.704543	0.90728	1.03273	0.744679	0.94574	1.02066	1.0033	0.774706	1.04537	1.12839
TCGA-50-5942-01A-31-2191-20	LUAD	Primary	51	0.982208	0.701152	0.933576	2.21223	0.778177	0.914719	0.774367	1.05287	0.938559	0.99076	1.32978	1.1708	0.588327	0.450375	0.966567	0.929786	0.880088	0.863465	1.06899	1.11558	1.83077	0.744266	0.625755	1.48858	1.65397	0.859113	0.836977	0.910222	0.924388	0.517643	6.29061	1.04501	1.50567	1.03831	0.83844	1.03956	0.564279	0.748404	0.883407	1.67063	1.37327	0.258297	0.93603	0.467002	0.949722	0.816826
TCGA-64-5774-01A-41-2191-20	LUAD	Primary	51	0.949962	1.82611	1.28056	1.33473	0.826788	0.89672	1.2207	1.15738	0.531197	0.780408	1.82728	0.647854	0.561213	2.84061	0.64967	1.82384	0.988164	1.41076	1.07332	1.16478	0.817483	0.909566	1.32884	1.09134	7.48603	1.17773	0.739514	1.05628	1.03184	0.748565	0.257581	1.0233	1.33726	1.19139	1.10958	1.0225	1.21743	1.16882	1.0767	1.91312	0.793829	1.7907	1.16449	0.702875	0.904542	0.950898
TCGA-44-6147-01A-13-2191-20	LUAD	Primary	51	0.89073	0.718884	0.881376	1.2901	0.876332	0.782265	0.603778	1.15344	1.45267	1.13336	1.13751	1.27745	0.754289	0.980585	0.903389	1.18721	0.772127	1.02215	0.948035	1.47246	1.54342	0.966503	0.746012	1.15231	1.6194	1.02597	1.08664	1.17856	1.00489	0.757885	9.77028	1.32771	1.22274	1.18198	0.953324	0.876363	0.838737	0.851613	0.975443	1.04184	1.1411	0.351452	1.23198	0.545518	1.03406	0.887907
TCGA-75-6211-01A-13-2191-20	LUAD	Primary	51	0.859292	1.3127	1.09818	0.942975	1.21771	1.86695	2.14444	1.00393	0.556213	0.799816	1.22598	0.696155	1.05442	1.67275	0.851507	2.02258	1.06578	1.33797	1.28466	0.999419	0.960569	1.41019	1.29114	0.913464	2.5633	1.18332	0.943324	1.27064	1.04809	1.38173	0.533079	1.16161	0.921918	1.09086	1.15233	0.885234	0.934406	1.23083	0.969602	0.94633	0.887458	1.20749	1.27283	0.765492	1.16031	1.04652
TCGA-50-6592-01A-13-2191-20	LUAD	Primary	51	0.904662	0.904793	0.902895	0.685781	0.601764	0.825614	0.851383	0.749173	0.558322	0.846106	1.04584	0.895447	0.698426	1.05167	0.526841	1.53317	1.09164	0.595177	1.01682	0.938502	0.649621	1.32909	0.721354	0.955329	1.13211	1.08224	0.818849	1.29086	1.18169	1.64955	0.90985	1.09585	2.14444	1.26266	1.19686	0.95784	0.852245	1.12875	0.934945	1.47606	0.99614	1.32269	1.41297	1.28707	0.87666	0.91743
TCGA-49-6742-01A-13-2191-20	LUAD	Primary	51	0.9123	0.581842	0.776501	0.659617	0.639333	0.865737	0.715102	1.03776	0.830021	1.17923	1.19689	0.843909	0.762664	0.670835	0.628568	1.68361	0.873742	0.843295	1.15465	1.2952	1.20315	1.2887	0.671333	0.984112	2.59296	1.12735	0.910613	1.10975	1.08156	0.730375	8.37739	1.47675	1.12341	1.04253	1.02801	0.83761	0.764676	1.00402	0.946462	2.31675	1.22305	0.737288	1.29793	0.716317	0.989395	0.719926
TCGA-91-6829-01A-23-2191-20	LUAD	Primary	51	0.853362	0.837337	0.955296	0.930463	0.75544	0.805714	0.622964	1.13102	1.00072	0.96039	1.52458	1.94916	0.769168	1.30611	0.946611	2.07326	0.825065	0.696005	1.10323	0.989207	0.916852	1.34754	0.763828	1.03991	1.93559	0.960606	1.22705	1.16938	1.0112	0.87046	1.02692	0.988088	1.72154	1.28704	1.07913	1.04745	0.684575	0.916572	0.979175	1.06732	1.3554	0.889132	1.90506	0.844582	0.803767	1.51885
TCGA-91-6849-01A-13-2191-20	LUAD	Primary	51	0.896633	0.533959	0.752357	0.811532	0.669469	1.1649	1.15778	0.955452	1.41523	0.984566	1.09713	0.670975	1.27258	0.782905	0.876818	1.42109	0.698673	0.922468	1.11049	1.13197	1.0366	1.15202	0.888972	1.17066	2.3743	0.978658	1.04992	1.13997	1.08764	0.800004	1.95067	1.24978	1.09662	1.14816	1.05841	0.938841	0.643713	1.06345	0.993972	2.28263	0.92601	0.384166	1.2754	0.625994	0.970311	0.818895
TCGA-55-6971-01A-13-2191-20	LUAD	Primary	51	0.864525	0.87612	1.00716	0.899179	0.765461	0.762189	0.944504	1.03033	0.693222	0.767362	1.24392	1.18267	0.835545	1.40495	0.913236	1.00934	1.17867	0.946605	1.03941	1.10506	1.50789	0.98097	1.2815	1.03118	3.29642	1.01392	0.83598	1.52729	1.06928	3.25713	3.19275	1.11829	1.16534	1.31044	1.08162	1.00944	0.761661	0.941339	1.12211	1.47974	0.7429	0.850887	1.38314	0.894262	1.00097	0.969561
TCGA-50-5930-01A-31-2191-20	LUAD	Primary	51	1.08786	1.0186	0.792669	0.51263	0.448631	0.796519	0.737135	0.588462	0.570655	0.750347	1.18682	0.606349	0.743291	1.76427	0.592961	0.809886	1.51966	1.05941	1.09503	0.926575	0.40949	0.932736	1.203	0.945959	2.1382	1.17724	0.751352	1.22082	1.1756	0.863591	8.95256	1.77583	1.55194	1.12281	1.42505	0.858762	0.700953	1.12996	0.990683	3.81029	1.56241	0.659978	1.32402	0.853989	1.66496	0.638359
TCGA-64-5778-01A-41-2191-20	LUAD	Primary	51	0.883254	0.733124	0.846886	0.814508	1.12145	0.735512	0.596271	1.04934	0.801831	0.67694	0.895522	1.48174	0.694102	0.673967	1.05014	1.23833	0.756483	1.15361	1.10099	1.0827	1.27852	0.866613	0.923786	0.924836	1.32814	0.900033	1.04794	1.20516	0.999106	0.866193	3.28115	1.00629	1.04953	1.05417	0.968134	0.969067	0.819065	0.802087	1.02237	0.943541	1.52293	0.596474	1.13279	1.16506	1.01898	0.884798
TCGA-64-5815-01A-41-2191-20	LUAD	Primary	51	0.822844	0.780473	0.861051	0.693309	0.697652	0.684636	0.595907	1.09445	0.900264	0.777212	1.01125	1.40414	0.790589	0.783133	0.813531	1.51033	0.766507	0.697967	1.12983	0.978293	1.11639	1.31854	0.66658	1.17989	1.16981	1.04371	0.967075	1.5063	1.07036	0.769349	0.937367	1.10776	1.82217	1.16937	1.15846	0.941845	0.646042	1.09596	0.916381	0.959329	0.964306	0.581689	1.14888	0.673757	0.658479	1.25718
TCGA-75-6212-01A-13-2191-20	LUAD	Primary	51	0.961723	0.771041	0.881792	0.622536	0.961123	1.03877	1.44372	1.40527	0.569481	0.592937	1.33245	1.73521	1.22515	0.61702	0.988201	0.932496	0.967252	0.729601	0.984928	1.08152	1.77912	0.850109	0.587487	1.0781	0.961101	1.06341	0.740977	1.33093	0.968796	0.61437	4.19334	1.13064	1.18513	0.787717	0.851542	0.876709	1.83657	0.787477	0.855103	1.15711	0.764644	0.408384	0.97859	0.670765	1.47892	0.867376
TCGA-50-6593-01A-13-2191-20	LUAD	Primary	51	0.858488	0.916743	0.982419	1.13831	1.37512	1.44457	1.35827	1.2063	0.686628	0.973886	1.29882	2.00194	0.699075	0.848243	1.05519	1.14999	0.688296	0.814835	1.09284	1.21385	2.02806	0.8307	0.780592	1.03631	1.97375	0.904674	1.26589	1.14934	0.943473	0.793873	3.53179	0.968424	1.58286	1.24638	0.961807	0.960716	0.827195	0.795481	1.10396	1.28785	1.0921	0.638616	1.27175	0.599603	0.911788	1.08759
TCGA-44-6774-01A-23-2191-20	LUAD	Primary	51	1.029	1.76475	1.27835	2.42503	0.359659	0.924503	0.692612	0.59738	0.451563	0.734961	1.23897	0.568562	0.670245	2.69391	0.50558	0.715776	1.32383	0.674612	1.1059	1.16625	0.328485	0.899191	0.867683	0.87049	1.96337	1.11822	0.719183	0.970966	1.1309	1.11692	0.750373	1.38352	1.44885	1.14891	1.75339	0.950021	0.892157	1.49879	0.860866	1.62931	1.26876	1.11264	1.20468	0.639644	1.60182	0.728091
TCGA-91-6830-01A-13-2191-20	LUAD	Primary	51	0.841929	0.618108	0.946157	1.57055	0.779294	1.20651	1.27167	1.08454	0.676738	0.953919	1.67187	1.13177	0.741475	1.16506	0.843693	0.898693	0.680959	0.506818	1.11729	1.02605	2.27979	1.10323	0.746141	0.960033	1.15125	0.924522	0.922698	1.0668	0.951264	0.706347	6.96634	1.11686	1.29925	1.7503	1.01114	0.943731	0.598768	0.849897	0.929895	2.27253	1.47145	0.582456	1.14228	0.818566	0.888412	0.889231
TCGA-86-6851-01A-13-2191-20	LUAD	Primary	51	0.77578	1.02711	0.957066	1.52762	0.81919	0.898076	0.734442	1.22451	1.01519	0.669799	1.28199	2.0484	0.660949	1.70993	0.873858	1.32633	0.964679	0.985228	1.02273	1.03563	1.47439	0.863256	1.09755	0.959588	1.33534	0.959458	0.801948	1.67521	1.07293	7.16417	1.62277	1.10096	0.902738	1.05831	0.976282	1.05966	0.916248	1.06068	1.02817	0.67336	0.810672	0.648465	1.00247	0.715067	1.01235	1.36805
TCGA-55-6978-01A-13-2191-20	LUAD	Primary	51	0.7767	1.4475	0.950274	0.433198	1.02994	1.69633	1.74784	1.18783	0.358539	0.777498	1.11811	1.69283	0.642764	2.47787	0.834712	1.06088	1.0484	0.789921	1.0915	1.15039	1.5277	0.972275	0.897044	1.14946	0.974054	1.93936	0.921177	1.427	1.0986	1.06271	0.836183	0.934149	1.6207	1.26947	0.980216	0.967568	0.773884	0.723974	1.06346	0.869164	1.99314	2.03031	1.56282	0.867677	0.983839	1.20756
TCGA-50-5931-01A-31-2191-20	LUAD	Primary	51	0.866157	3.68483	0.888892	1.24651	1.18818	0.848873	0.879875	1.23907	0.552701	0.994052	1.17117	1.97713	0.945625	0.786561	1.02536	1.60751	0.850516	2.14191	0.98119	1.091	0.717186	0.974957	3.33827	1.0481	8.70172	0.977362	1.33252	1.08421	0.923722	0.835157	6.79042	1.01028	1.07529	1.24651	0.937895	0.988002	1.18035	0.921426	1.10021	0.666284	1.26183	1.78592	1.1759	0.908627	0.934747	0.94661
TCGA-05-5715-01A-41-2191-20	LUAD	Primary	51	0.942551	1.97359	1.42123	0.614119	1.15062	0.661315	0.724506	1.10634	0.422493	0.467228	0.789368	1.27335	0.584899	1.736	0.831691	1.31839	1.00827	0.802971	1.1999	1.00661	0.984429	1.00128	0.874985	1.27636	0.851525	1.03885	0.980804	1.33895	0.965279	0.620795	20.2493	0.99639	3.03332	1.09656	0.962015	0.921087	0.858702	0.866097	1.41245	0.519905	0.951086	2.05253	1.03199	0.694112	0.951464	1.01066
TCGA-44-5645-01A-41-2191-20	LUAD	Primary	51	0.937381	0.620744	0.75107	1.12465	0.961665	0.701138	0.525033	0.962801	2.40394	1.5753	1.03407	1.16671	0.80207	0.452284	0.983245	2.55815	0.830614	0.820469	1.14505	1.15433	1.82793	0.986756	0.782612	1.18396	1.41724	0.973991	1.0485	0.924862	1.01454	0.596035	8.09426	1.1399	0.976158	1.15907	0.906991	0.956009	0.648357	0.920424	0.844758	0.81002	1.83209	0.299743	1.08346	0.453665	1.11653	0.854463
TCGA-67-6215-01A-13-2191-20	LUAD	Primary	51	0.953614	0.725597	0.76165	0.501618	0.893791	1.79185	2.11228	1.26262	0.754886	0.87327	1.33841	1.55001	0.630003	0.673934	1.01308	1.38202	1.0633	0.63854	1.28161	1.14525	1.60895	1.17189	0.693515	0.788089	1.0731	0.999849	0.938165	1.33783	0.948962	0.614064	5.30113	1.31998	1.38972	1.01211	0.926074	0.867364	0.813605	0.870014	1.14822	1.32782	1.18123	0.593854	1.15064	0.601351	1.17981	0.880198
TCGA-75-6205-01A-13-2191-20	LUAD	Primary	51	0.666294	1.98357	0.975719	1.17393	1.15931	1.09575	1.20543	1.40325	0.397796	0.462332	1.77983	3.22769	0.499273	1.66847	1.42566	0.796767	1.74116	1.11763	1.30149	1.212	1.41227	1.18753	0.868188	0.657193	1.92042	0.794848	1.28302	2.07096	0.8749	1.31207	4.82658	0.996754	1.70836	0.718445	0.954972	0.710699	0.752545	0.68137	1.36498	0.607363	0.807906	1.089	1.29484	0.666515	1.46732	0.699749
TCGA-50-6594-01A-13-2191-20	LUAD	Primary	51	0.879984	1.06666	0.84552	0.894157	0.881706	1.34421	1.53822	0.869447	0.658425	0.84859	1.17989	1.28969	0.749661	1.02867	0.623763	2.05594	0.609214	0.63901	1.0254	0.992025	0.591582	1.28852	0.803773	1.39932	0.970832	1.01428	0.932619	1.11111	1.14907	0.831703	0.682452	1.00663	1.73683	1.06672	1.11292	0.884608	0.608981	1.02052	1.03722	1.39482	1.02916	0.813751	1.08503	1.11763	1.08298	0.704817
TCGA-44-6775-01A-13-2191-20	LUAD	Primary	51	0.861164	0.837795	1.06607	1.03587	0.732403	1.03536	1.10003	1.14107	1.08445	1.08815	1.129	1.23328	0.745763	0.628411	0.853362	1.76121	1.11975	0.824368	1.13321	1.25774	1.11697	1.22992	0.962242	0.873864	1.42615	0.909591	1.1818	1.32844	1.05716	0.701191	1.93853	1.00374	1.17137	1.15581	1.07678	0.863962	0.720845	0.859375	0.972385	0.658178	0.946628	0.61466	1.62323	0.821903	1.06167	1.44536
TCGA-91-6831-01A-13-2191-20	LUAD	Primary	51	0.877797	2.14176	0.954128	1.04545	0.656606	0.517823	0.668542	0.966626	0.468136	0.93633	1.27366	0.495309	0.940202	1.12955	0.722996	4.62194	1.19221	1.1335	1.40238	1.28972	0.660092	1.94939	1.9164	0.869399	1.85472	1.20879	1.3641	1.38344	1.11565	1.42851	1.8763	1.13398	1.41042	1.28923	1.28983	0.870689	0.863501	1.2182	0.887488	0.740638	1.27498	1.65051	2.52976	0.695856	1.19317	1.06879
TCGA-55-6969-01A-13-2191-20	LUAD	Primary	51	0.854943	1.20567	0.869664	0.668042	0.779348	0.592103	0.512946	1.18259	0.559632	0.527956	1.05114	1.44928	0.888147	3.50545	0.890248	3.2134	0.976301	1.29985	1.21278	1.04001	0.716615	1.45753	1.38581	0.931075	1.48205	1.25293	1.2725	1.47528	1.0662	1.24752	1.53062	1.29681	0.864429	1.05622	1.17357	1.05931	0.738009	1.18172	0.935731	0.575333	0.773563	0.671091	1.43474	0.581181	0.988088	1.14361
TCGA-55-6970-01A-13-2191-20	LUAD	Primary	51	0.826628	0.539921	0.767299	0.854084	0.718271	0.755802	0.731485	1.13974	1.60168	1.0642	1.21917	0.719577	0.777929	0.824042	0.84532	1.37058	0.691456	0.798099	1.04333	0.986463	1.32452	1.25844	0.973445	1.1388	2.38221	1.04028	1.15271	1.32502	1.10145	0.644244	9.71154	1.35533	0.873294	1.3192	1.16354	0.919149	0.754917	1.01173	0.9976	1.9486	1.06738	0.680799	1.33073	0.742277	0.772437	0.631459
TCGA-50-5932-01A-31-2191-20	LUAD	Primary	51	0.902244	0.419371	0.650256	0.896702	0.423901	0.690273	0.865635	0.966459	1.14054	1.05596	1.21136	1.17834	0.996746	0.425196	0.838987	1.09768	0.777223	0.986414	1.03125	1.065	1.21707	1.11685	0.622191	0.854356	2.53573	1.05856	0.956828	1.2086	1.06542	0.672656	46.4369	2.36215	1.02125	1.20916	1.03328	0.721209	0.477178	0.868634	0.948315	1.30965	3.60825	0.257242	1.22166	0.481698	1.05107	0.506843
TCGA-44-5644-01A-41-2191-20	LUAD	Primary	51	0.865467	1.13938	1.38954	1.53057	1.0125	0.411995	0.461403	0.98334	0.763796	0.806815	2.08667	0.647122	0.705208	2.4463	0.919474	1.83307	0.897205	1.32567	1.07387	1.00057	1.62878	1.43218	1.08631	0.987267	2.02694	0.992009	0.883909	1.27737	1.12398	1.57031	1.25106	0.991663	1.57865	1.1197	1.16985	0.962462	1.74905	1.61165	1.07705	2.08797	0.969158	0.946746	1.19049	0.588865	1.50752	1.03279
TCGA-50-5946-01A-13-2191-20	LUAD	Primary	51	0.90082	1.41206	0.939014	0.70211	0.790973	0.874409	1.34704	0.985384	0.818878	1.18726	1.27794	0.551568	0.687995	1.03187	0.717818	1.84917	1.0639	0.784345	1.20994	1.04568	0.671012	1.12857	1.11213	0.899285	1.35602	1.10693	0.903383	1.14132	0.980216	0.971687	3.6085	1.25717	2.11668	1.14673	1.03258	0.926819	0.971112	0.966258	0.950568	1.68974	0.982105	1.54273	1.12317	1.00531	1.2864	1.10265
TCGA-67-6216-01A-13-2191-20	LUAD	Primary	51	0.787379	0.772652	0.859095	1.06383	1.26293	1.01847	0.845754	1.22964	1.3761	0.948486	1.14109	1.4238	1.13891	0.696314	1.11181	1.01934	1.14131	1.09827	0.980878	1.30232	1.54689	0.919461	0.761354	1.11995	1.2938	0.893779	1.13297	1.46946	1.105	0.668148	3.00299	0.959404	1.19777	1.07798	0.884847	0.88424	0.710492	0.792076	1.1207	0.943912	0.935052	0.344434	0.872841	0.584688	1.12688	0.889891
TCGA-75-6206-01A-13-2191-20	LUAD	Primary	51	0.948486	0.654443	0.976528	0.951483	1.09669	1.25945	1.02885	1.10578	0.912515	0.760737	1.38291	1.14408	0.860329	0.457994	0.872139	1.21302	0.842203	0.706695	1.03957	1.15357	1.77341	0.889058	0.780148	1.15357	3.80686	1.01443	1.14242	1.13317	1.04944	0.989377	3.73498	1.35011	0.937006	1.35369	0.885964	0.988876	0.6353	0.928774	1.03603	1.23294	0.801759	0.278298	1.1192	0.466387	1.06314	0.958332
TCGA-50-6595-01A-23-2191-20	LUAD	Primary	51	0.853936	1.04882	0.990628	0.621497	0.676677	0.699206	0.723849	1.0242	0.465064	0.686352	0.915277	1.14747	0.76175	1.29576	0.745774	2.37841	1.14124	0.624061	1.62093	1.15705	0.818458	1.40605	0.806714	0.858078	0.88383	1.1766	1.08984	1.27212	1.09918	1.10813	2.55124	1.16467	3.17818	1.02338	1.27757	0.980385	0.7133	1.02951	0.96496	1.04052	1.16659	1.24095	1.85822	0.775087	0.700021	0.957822
TCGA-91-6835-01A-13-2191-20	LUAD	Primary	51	0.7884	0.680586	0.943624	0.848396	0.808579	1.93678	1.68236	1.26378	0.890748	0.813238	1.09005	1.7115	0.853646	0.977025	0.918257	1.06908	1.3141	1.01969	1.10791	1.15043	0.959163	0.945329	1.27532	1.26684	1.64209	0.913806	0.964348	1.15483	0.946941	0.567597	4.31991	0.983694	1.08784	1.06783	0.883493	0.944348	1.23386	0.780397	0.868851	0.612291	1.51187	0.718346	0.960536	1.19063	0.981567	0.769888
TCGA-49-6743-01A-13-2191-20	LUAD	Primary	51	0.758815	0.75852	0.890082	1.2106	1.02239	2.14043	2.39065	1.0396	0.772684	0.908721	2.00847	0.961331	0.640189	1.06792	1.06467	1.85832	1.14113	0.91127	1.09189	1.17088	1.19245	1.17568	1.3265	1.16129	1.59185	0.890569	0.853569	1.30001	1.01936	1.19721	1.38942	0.971839	1.23167	1.24708	1.02215	1.08704	1.40151	1.07858	1.02707	1.04246	1.00385	1.61849	1.05617	1.32858	1.24543	0.995858
TCGA-55-6982-01A-13-2191-20	LUAD	Primary	51	0.749214	0.530318	0.982288	1.09468	0.86811	1.72706	1.41389	1.20021	1.19311	0.914687	0.961187	1.09918	0.715315	0.910007	1.29607	1.58759	0.906972	1.11424	1.02683	1.13501	1.54944	0.846423	0.967313	0.978571	1.13187	0.959684	1.11612	1.42655	1.01268	1.33352	2.68757	0.977708	0.91621	1.19006	0.962827	1.11651	0.659434	0.85521	1.04701	0.591947	0.691471	0.456219	1.10687	0.611812	1.10832	0.994378
TCGA-50-5933-01A-31-2191-20	LUAD	Primary	51	0.836125	1.18323	0.818169	0.384912	1.00757	0.847691	0.999037	1.08332	0.309455	0.521941	0.927083	1.28124	0.646611	0.732596	0.773075	1.59708	0.960369	0.623932	1.31304	0.945762	1.2679	1.33628	1.06807	0.756074	1.03911	0.978921	1.2567	1.59852	0.91444	0.880375	2.20549	1.17635	1.84788	0.917907	1.03936	0.823123	0.805675	0.85195	1.02813	1.55087	0.923664	1.18181	1.29037	1.0727	0.88307	1.06234
TCGA-64-5779-01A-41-2191-20	LUAD	Primary	51	0.876703	1.04119	0.946176	1.13367	0.780078	0.656406	0.963397	0.99047	0.650004	1.09773	1.24446	0.530701	0.736833	1.37474	0.868176	1.6118	0.949965	1.81758	1.1112	1.02964	1.63523	1.09975	1.8457	0.984451	2.78775	1.15127	0.920181	1.16579	1.01915	1.06593	1.50523	1.17055	1.53894	1.1184	1.05554	0.913363	1.05065	0.984273	1.03291	1.03334	0.932335	1.02603	1.13678	0.72524	1.35091	1.00873
TCGA-50-5944-01A-13-2191-20	LUAD	Primary	51	0.854481	0.735262	0.798276	1.79248	0.74729	1.76735	1.64887	1.29779	0.697962	0.922679	1.80594	0.928214	0.793356	0.849491	0.813734	0.89178	0.687718	0.842863	1.0642	0.999938	1.9114	0.779289	0.753067	1.52048	2.73454	0.859959	0.855737	1.06218	0.936506	0.46246	9.69809	1.11247	0.917939	1.55998	0.83108	0.956178	0.70509	0.699512	0.972115	1.30603	1.48616	0.265798	0.869001	0.472046	1.24278	1.05724
TCGA-67-6217-01A-13-2191-20	LUAD	Primary	51	0.796149	0.679507	0.92761	1.11497	0.985133	1.16089	1.15572	0.971912	1.15101	1.04976	1.05216	1.09426	0.703504	0.891966	0.982631	1.31926	0.790348	0.962542	0.941099	1.12006	1.86492	0.863992	0.945098	1.03155	1.46376	1.07967	1.10624	1.07311	0.936309	0.922902	3.73446	0.942886	1.12352	1.13895	0.906344	0.964169	0.662044	0.865641	0.926774	1.15495	0.798055	0.441504	1.04491	0.526859	1.34235	0.992408
TCGA-86-6562-01A-13-2191-20	LUAD	Primary	51	0.912022	0.815174	0.982388	1.36117	0.747368	1.21493	1.12778	1.33531	2.46844	1.42156	2.00097	1.85501	0.721915	0.864034	0.788346	0.793774	1.52867	0.620133	1.15193	1.35362	2.00889	0.997549	0.711734	1.02376	1.18071	0.84106	0.877712	1.14031	0.983401	0.544227	2.51769	0.996909	1.0979	1.04101	1.00812	0.895373	1.15325	0.793378	1.20919	2.33755	0.880668	0.590762	1.02134	0.583211	1.33793	1.06482
TCGA-50-6597-01A-23-2191-20	LUAD	Primary	51	0.904699	0.665491	0.792861	1.13685	0.697488	0.970087	1.05317	0.83104	1.29109	0.822467	1.43569	1.5199	0.685311	1.0661	0.921496	1.85676	1.0913	1.53824	1.36438	0.943682	3.12358	1.05804	1.14743	1.00836	1.20493	0.98965	0.888756	1.09888	1.04022	1.0628	3.31682	1.24779	1.91586	0.996755	0.932503	0.941772	0.677377	0.940202	1.15377	1.42617	1.45085	0.618673	0.97595	0.950401	1.38253	0.719208
TCGA-44-6777-01A-13-2191-20	LUAD	Primary	51	0.817335	0.811077	0.823568	0.985108	0.589012	1.07278	1.0086	1.12845	0.49199	0.976466	1.08038	0.837639	0.753046	1.04889	0.910102	1.41276	0.875494	0.864657	0.956339	1.34391	0.884761	1.22904	0.676091	1.06332	1.39051	0.95722	1.28146	1.44363	1.00204	0.669159	7.40244	1.10693	1.30195	1.32089	1.1009	0.868188	0.720021	0.955057	0.906205	0.636389	1.35894	0.404749	1.26412	0.577631	0.899784	0.900813
TCGA-91-6836-01A-23-2191-20	LUAD	Primary	51	0.839796	1.00199	0.929386	1.22121	0.733475	1.5953	2.10482	1.07358	0.745324	0.920519	0.865839	1.07194	0.690728	1.61715	0.66901	1.51746	1.01255	0.529275	1.37816	0.994597	1.46497	1.00775	1.24387	1.2045	1.35666	1.06446	0.826771	1.38068	1.2078	0.803433	1.45799	0.936963	2.52783	1.22	1.21182	0.921924	0.936868	1.00852	0.977979	1.96491	1.36481	2.73701	1.139	0.683707	1.05774	0.815502
TCGA-49-6744-01A-13-2191-20	LUAD	Primary	51	0.827132	0.973574	1.16447	2.24264	0.809886	1.00722	0.967494	0.992564	0.847456	1.43909	1.11684	0.595618	0.729723	0.686799	0.510814	1.77434	1.15581	1.03058	1.30259	1.26509	1.34147	1.11689	0.973138	0.960343	2.15069	0.921087	0.828733	1.21981	1.03555	0.979251	22.8164	1.59391	1.02448	0.998198	1.00609	0.980518	0.85566	0.964148	0.878912	1.14603	1.40844	0.522423	1.04959	1.38716	1.69932	0.967144
TCGA-55-6979-01A-13-2191-20	LUAD	Primary	51	0.835615	0.96542	1.07942	1.23828	0.743358	1.56894	1.40695	1.19359	0.662559	0.794308	1.08379	1.63118	0.651781	1.97889	1.21089	1.63393	0.813718	0.703114	1.19903	1.09701	1.56818	0.951721	0.902	1.30403	1.75891	1.00726	0.988683	1.36995	0.958432	1.58116	1.28612	1.03755	1.32581	0.96043	0.959076	1.18834	0.830925	0.921375	1.22335	0.729768	0.68146	0.98175	0.909421	1.18711	0.80582	1.10206
TCGA-50-5936-01A-31-2191-20	LUAD	Primary	51	0.834353	0.894058	0.865593	1.06601	1.2455	1.06204	1.30708	1.22375	0.992565	0.687914	1.80672	1.59981	0.719033	0.603339	1.06384	1.74141	1.33705	0.745986	1.13727	1.47429	1.74851	0.959122	0.85572	1.11135	2.53064	0.954369	1.06769	1.3384	0.946889	1.11773	4.8239	1.06349	1.21234	0.989548	0.969813	0.864423	0.917131	0.749515	1.26769	1.021	1.10409	0.905866	1.06483	0.678613	1.03308	1.38848
TCGA-80-5611-01A-31-2191-20	LUAD	Primary	51	0.818446	1.51931	1.17727	1.33165	1.05812	1.92574	1.71689	1.18251	0.647521	0.947832	1.18849	0.959537	0.776517	1.14665	1.01859	1.2818	1.05809	0.817998	0.939915	0.94108	0.703533	0.896074	1.51489	1.0107	0.850811	0.972691	0.83134	1.61156	0.929431	1.92195	0.724155	0.929116	0.699429	0.937529	0.934785	1.15266	0.80993	0.910152	1.06303	0.730041	0.853652	0.807514	0.886161	0.958611	0.973364	0.775683
TCGA-44-6144-01A-13-2191-20	LUAD	Primary	51	0.810267	0.927314	1.14053	1.12182	1.33408	1.39454	1.83365	1.26939	1.09129	0.887864	1.39264	1.16983	0.703611	1.75493	1.0146	0.910954	1.1449	0.870925	0.893395	1.05257	1.14208	1.00251	1.05475	0.812776	2.37495	0.994918	0.864022	1.07406	1.00237	2.10994	1.88887	0.972929	0.968614	1.09761	1.03638	0.82334	0.880924	0.912262	1.40405	1.4693	0.870315	1.06261	1.09694	0.617487	1.02906	1.2286
TCGA-38-6178-01A-13-2191-20	LUAD	Primary	51	0.80956	0.776124	0.800898	1.07018	1.13391	0.858506	0.661765	1.24926	0.923959	0.652021	1.22197	1.39857	0.669808	1.31068	1.03662	1.32629	0.965842	0.787161	1.00373	1.0116	1.85147	1.01206	0.821658	0.91647	2.18192	0.835302	1.17309	1.04578	0.997915	0.645371	2.11917	0.986386	1.45886	1.07562	0.904298	0.940807	1.08979	0.925696	1.1986	1.27255	0.920443	0.657376	0.943363	0.573283	1.18063	0.834787
TCGA-55-6543-01A-13-2191-20	LUAD	Primary	51	0.832228	0.677292	0.900027	1.14557	0.634543	0.746141	0.616388	1.17016	0.719287	0.856277	1.08328	1.14521	1.24991	0.994609	0.886683	1.82091	0.876666	0.621123	1.19821	1.29158	1.5515	1.35732	0.694497	1.11999	1.84468	1.11264	1.04058	1.39534	1.21158	0.637895	5.90198	1.0984	1.09896	1.15125	1.38526	0.819798	0.532008	1.14408	1.01863	1.13727	1.81033	0.358663	1.38135	0.571506	0.830873	0.73594
TCGA-50-6673-01A-13-2191-20	LUAD	Primary	51	0.934175	0.675946	0.931508	1.22482	1.0502	2.87827	2.68924	1.10629	1.18127	0.919735	1.14793	1.55404	0.667838	0.643125	0.923075	1.07101	0.815174	0.885117	1.15028	1.12299	1.72067	0.790397	0.835841	1.29773	1.09914	0.880827	1.00355	1.01269	0.959783	0.57128	4.08377	1.29332	1.80465	1.1605	0.89036	0.992503	0.909843	0.961512	0.947895	1.10648	0.865527	0.625421	1.08523	0.604909	0.895068	0.989787
TCGA-44-6778-01A-13-2191-20	LUAD	Primary	51	0.815174	0.889743	1.01891	1.25396	0.778792	0.821464	0.788969	1.10568	0.818753	0.655906	1.06554	1.08151	1.11955	1.77119	0.896577	1.49568	0.991453	0.777886	1.06794	0.95609	1.00434	1.60576	1.21706	1.15263	2.60431	1.04016	1.10911	1.56958	1.10782	2.21837	9.23492	1.31561	0.885264	1.36766	1.33006	0.862688	0.687709	1.18676	1.14586	0.867767	1.24169	0.915353	1.15561	0.635256	1.02071	0.764199
TCGA-91-6840-01A-13-2191-20	LUAD	Primary	51	0.774244	0.913243	0.924266	0.954006	1.28322	0.963705	0.860215	1.62748	1.06625	1.02982	1.59724	2.06094	1.07836	0.622239	1.05208	0.849762	1.45315	0.864328	1.33751	1.12474	2.13273	1.01021	1.10838	1.53731	1.43874	0.902864	0.890162	1.24589	1.00521	0.783421	4.78328	1.40494	0.830896	1.17636	0.957795	1.04814	1.05661	0.977504	1.0732	0.891768	1.01949	0.761011	1.04008	1.26967	1.06554	1.63221
TCGA-49-6745-01A-13-2191-20	LUAD	Primary	51	0.76665	0.955903	0.726704	0.798332	1.01266	1.06408	1.05437	1.30778	0.658543	0.926761	1.39196	1.67694	0.788624	0.771405	0.886197	1.82516	1.33457	0.954659	1.53001	0.975702	1.35803	1.04389	0.945858	1.10464	1.4818	1.00417	1.09885	1.26755	1.04165	1.21772	2.95263	1.20918	1.31523	1.20089	0.96398	1.05149	0.631069	0.952781	1.11878	0.627601	1.15943	0.648123	1.1192	0.913958	0.845783	1.1456
TCGA-55-6981-01A-13-2191-20	LUAD	Primary	51	0.589691	1.02379	1.04087	1.64237	1.14708	3.28206	3.64243	1.53445	0.988801	0.833278	2.05723	2.37364	0.539771	2.74632	1.15257	0.529789	1.17522	0.65017	1.06675	0.798741	3.23216	0.990059	0.492741	0.767187	1.64568	0.755844	0.775237	1.62887	0.970839	0.485351	2.69428	0.85364	1.53438	0.794985	0.866835	0.756735	0.881352	0.63283	1.47166	0.626528	0.540996	0.52239	1.04462	0.765763	1.61792	1.17155
TCGA-50-5939-01A-31-2191-20	LUAD	Primary	51	0.88581	0.690379	0.864226	1.16039	0.676077	0.704026	0.647396	1.01919	1.48185	0.974092	0.934244	0.860687	0.900414	1.20523	0.938265	1.80475	0.799772	1.09426	1.1449	1.15816	0.654861	1.2659	1.10634	1.1059	1.41554	1.00767	1.22012	1.37901	1.08875	0.666566	2.99613	1.21226	0.983911	1.13495	1.15816	1.06931	0.686437	1.14143	1.01636	0.653057	1.32132	0.540677	1.35288	0.626363	0.837412	0.797745
TCGA-44-5643-01A-41-2191-20	LUAD	Primary	51	0.903878	1.67142	0.764612	0.238077	1.24599	1.41888	2.03792	0.986878	0.317472	0.500045	1.14881	1.23312	0.687418	1.79592	0.777357	1.51297	0.983105	1.77337	1.07591	0.982289	1.14015	1.27089	2.37775	0.810672	1.39905	1.01439	1.12578	1.15663	0.97611	1.33907	1.60965	1.04135	1.4647	1.24047	1.08013	0.907563	1.47557	1.26553	0.933438	1.18336	0.993432	2.23597	1.09228	1.3302	0.709616	1.62302
TCGA-44-6145-01A-13-2191-20	LUAD	Primary	51	0.81566	0.770902	0.907853	0.803149	0.682159	0.888418	0.927861	1.07397	0.56068	0.701094	1.29435	0.859363	0.714215	0.812393	0.816322	1.16381	0.98172	0.705159	1.13365	1.05512	1.10121	1.05941	1.56714	0.887427	1.30183	0.955645	0.933148	1.29848	1.04993	1.52279	1.85113	1.07625	1.31271	1.1946	1.10026	0.87008	0.725169	1.00014	1.08546	1.09621	0.988139	0.592275	1.01709	1.00128	1.11006	0.790113
TCGA-75-6203-01A-13-2191-20	LUAD	Primary	51	0.892386	0.779294	0.761724	0.81492	0.532001	1.4166	1.02665	1.18236	0.725461	0.840704	1.01402	1.37408	1.238	0.988474	0.897056	2.08305	0.731764	0.851153	1.09817	1.03438	1.27946	1.40752	0.558013	1.0537	1.52757	1.08665	0.895273	1.31441	1.13269	0.748929	6.82676	1.20361	1.17564	1.23576	1.32473	0.881884	2.46058	1.15465	0.872345	0.800454	0.990166	0.313557	1.19015	0.561524	0.797729	0.755582
TCGA-50-6590-01A-23-2191-20	LUAD	Primary	51	0.882556	0.795145	1.07126	1.47601	0.754227	0.642732	0.451282	1.10464	1.26813	0.85097	0.867334	0.861086	0.652048	2.02708	1.29212	1.75891	1.05517	1.29962	1.0713	1.26159	0.718789	1.08677	1.23839	0.964473	0.941103	1.08017	1.37507	1.66618	1.0627	1.28927	1.73788	1.42412	1.08234	1.07865	1.04317	1.03091	0.839371	1.0134	0.983506	0.494623	1.20491	0.617645	1.73281	0.656147	0.973891	1.00266
TCGA-55-6712-01A-13-2191-20	LUAD	Primary	51	0.824774	0.915664	0.937672	1.09611	0.643981	1.84769	1.5563	1.23984	0.811099	0.79769	1.23076	1.56518	0.647086	1.27423	1.15253	1.00907	1.08364	1.03871	1.21473	1.25264	2.20733	0.95063	0.992322	1.05104	1.52864	0.949183	1.00203	1.68133	0.997878	1.34751	2.72735	0.999705	1.08209	1.05001	0.92119	0.931198	0.975792	0.944367	1.2512	0.928987	1.11164	0.770347	1.10206	0.633194	1.34807	0.755865
TCGA-44-6779-01A-13-2191-20	LUAD	Primary	51	0.883095	1.17211	0.990794	0.822564	0.593726	0.883854	1.00349	1.23985	0.399343	0.608728	1.37501	1.19917	0.663229	0.801353	1.00485	1.88651	1.30279	0.931411	1.36922	0.967924	1.63364	1.06731	1.43944	0.764088	1.05397	1.00051	0.91689	1.25566	1.03784	2.90231	2.86791	1.27588	1.46954	1.06359	1.0264	0.945952	0.773123	0.93258	1.33927	1.21313	1.02318	1.64379	1.06673	0.713008	1.51927	1.01552
TCGA-91-6847-01A-13-2191-20	LUAD	Primary	51	0.794627	0.867274	1.15775	0.949536	1.23568	1.37257	1.01827	1.42229	0.543134	0.633383	1.06916	1.94122	0.678481	1.1228	0.942575	1.26822	1.13207	0.650418	1.21113	0.879612	1.68533	1.11431	1.07023	1.30917	1.39436	0.985402	1.14536	1.16143	0.965346	0.991166	0.383873	0.966264	3.13855	1.08464	1.09391	1.09481	1.07262	1.15748	0.947061	1.21043	0.829877	1.40376	1.18955	1.129	1.13211	1.20798
TCGA-49-6761-01A-13-2191-20	LUAD	Primary	51	0.880668	0.952919	0.88957	0.535263	0.680082	0.673579	0.509417	1.09076	0.476154	0.600564	1.37436	2.04217	0.748223	1.1139	0.275095	2.6666	1.07553	0.734182	1.54282	1.00966	1.73714	1.17468	1.13639	1.08334	1.47609	1.02513	0.922679	1.32916	1.05359	1.84708	4.57921	1.22529	2.09798	1.09975	0.997716	0.969531	0.733155	0.952981	0.980447	1.47707	0.940191	0.518056	1.22151	0.643584	0.929135	1.28869
TCGA-75-7027-01A-13-2191-20	LUAD	Primary	51	0.921292	1.11233	0.918493	0.596391	0.83602	1.02467	0.931359	1.11382	0.522365	0.826244	1.43843	0.808567	0.731952	1.88516	0.887009	1.80419	1.06752	0.564928	1.3232	1.06064	1.55677	1.27491	1.2664	0.83565	1.21467	1.10962	0.985951	1.09797	1.04218	1.30935	1.11079	1.38435	1.21323	1.23439	1.08069	1.08466	1.07646	1.05181	0.930147	1.57923	0.855239	1.44718	1.27804	0.69114	0.765965	1.20445
TCGA-50-5941-01A-31-2191-20	LUAD	Primary	51	0.891422	1.29988	0.815304	1.08439	1.01208	1.15247	1.51829	1.33542	0.495824	0.791872	1.25079	1.57283	0.593155	1.03454	1.0675	1.106	1.24504	1.20524	1.27962	1.359	0.872169	1.00069	1.00962	1.03742	1.83189	0.848067	0.903358	1.43747	0.931682	2.02258	8.42514	1.35362	1.36839	1.19347	0.931928	0.876126	0.94223	0.763495	1.00974	0.892151	2.33658	0.883009	0.996991	0.867076	1.21935	0.975449
TCGA-64-5781-01A-41-2191-20	LUAD	Primary	51	0.906036	0.82342	0.910493	0.775431	0.796762	1.11507	1.29205	1.17889	0.536165	0.610194	1.68158	1.10995	0.61933	1.53184	0.895689	1.82335	1.37027	0.974063	1.24721	0.968081	1.52215	0.967233	1.34602	0.934818	1.24293	1.01583	0.83979	1.16204	0.999615	1.93387	0.765386	1.26503	1.96353	1.04793	0.953693	1.03187	0.867737	0.880454	1.28938	1.12317	0.926864	1.12093	1.04185	0.983767	1.41041	1.05535
TCGA-44-6146-01A-13-2191-20	LUAD	Primary	51	0.881535	0.702841	0.875598	0.804704	0.640096	1.17669	0.958937	1.19389	0.802481	0.655165	1.68228	2.17981	0.729429	0.778533	0.759046	0.938131	0.923184	0.606542	1.06744	1.0254	3.4395	1.01753	0.668755	1.06449	0.919556	0.97666	1.24107	1.09211	1.05827	0.65399	7.71465	1.11548	1.45757	1.16514	0.936851	0.991671	0.527199	0.796601	1.59187	2.73682	0.963711	0.252403	0.991128	0.559143	1.2915	0.872647
TCGA-75-6207-01A-13-2191-20	LUAD	Primary	51	0.832649	1.32655	0.85241	1.05826	0.81527	1.51231	1.20385	1.15369	0.930921	0.706411	1.03099	1.50517	0.611129	3.00632	0.803639	1.1504	1.02465	0.5726	1.25248	0.993376	2.72905	0.885289	1.25063	1.18407	0.806972	1.45928	1.51926	1.05238	0.942609	0.708044	2.7951	0.981332	1.31115	1.13077	0.879552	1.11055	1.43613	1.34924	0.978236	1.01926	1.49638	1.2759	0.958073	1.56589	0.75325	1.22773
TCGA-50-6591-01A-13-2191-20	LUAD	Primary	51	0.883419	1.04812	1.4938	1.42062	1.2773	1.25183	1.06381	1.43635	1.31041	0.929831	0.966715	1.68603	0.666543	1.1973	0.837198	1.31208	1.01033	0.787483	1.1295	1.193	0.762178	1.20041	0.708117	1.04458	0.828957	1.21125	1.18748	1.43248	1.09363	0.62651	0.597086	0.862861	0.88675	1.48997	1.07009	1.19382	1.02543	0.967294	1.22256	0.492706	0.74843	3.50691	1.26994	0.565669	1.26736	1.47644
TCGA-71-6725-01A-13-2191-20	LUAD	Primary	51	0.880821	0.916426	0.890872	0.666441	1.03705	1.75553	2.28105	1.17575	0.553364	1.34229	1.90332	2.14637	0.628624	2.04542	0.996985	1.10912	1.46596	0.690881	1.38087	1.05049	3.50351	1.15676	0.818412	0.907777	0.945259	1.00652	0.904862	1.38263	1.01849	0.557626	1.73278	1.35048	1.25979	1.38917	0.954554	0.84802	0.866319	0.910373	1.28647	2.10074	1.33298	0.553698	1.17006	0.644329	1.56917	1.27954
TCGA-91-6828-01A-13-2191-20	LUAD	Primary	51	0.857632	0.738019	0.851076	0.930205	0.547484	1.17248	0.92232	1.27577	1.08025	0.97234	1.46385	1.86317	0.67379	0.920902	0.878607	1.13997	1.34068	0.98565	1.15178	1.11507	2.44139	0.946549	0.993441	1.21761	1.11643	0.931482	0.950709	1.51351	1.0978	0.877755	2.282	1.221	1.13671	1.12887	0.987531	1.08527	0.868345	0.920583	1.03052	1.05891	0.862317	0.607211	1.02838	0.560086	0.951104	0.928781
TCGA-91-6848-01A-13-2191-20	LUAD	Primary	51	0.862508	0.945627	0.804007	0.649391	0.618931	0.859923	0.779613	1.05136	1.12721	0.951959	1.07099	1.31578	0.868357	1.49717	0.886216	2.36215	0.853812	0.815468	1.25552	1.12644	0.631537	1.40524	0.912806	1.01051	1.55415	1.15484	1.34084	1.34576	1.07012	2.05253	11.0211	1.53949	1.39859	1.29889	1.19606	0.8971	0.688119	1.06742	0.966357	0.498201	1.38763	1.34387	1.47584	0.74164	1.11877	1.11368
TCGA-49-6767-01A-13-2191-20	LUAD	Primary	51	0.816113	1.17448	0.807912	0.424842	1.79524	1.1088	0.872828	1.55942	0.49524	0.756101	1.44918	2.0929	0.62217	4.88582	0.697188	2.00653	1.27848	1.12948	2.22746	0.760695	4.1855	1.29094	1.61381	0.870822	0.751654	0.97125	1.03139	1.41926	1.01266	1.3943	3.66573	0.871565	2.19238	1.12408	1.0151	1.49198	1.87421	0.942358	1.07593	1.61887	1.37806	1.85342	1.12407	1.3233	1.19249	1.48146
TCGA-75-7030-01A-13-2191-20	LUAD	Primary	51	0.822319	0.553425	0.754514	0.58229	0.820019	0.862173	0.61363	1.29653	1.02757	0.957815	1.46104	2.56099	0.807089	0.613715	0.886191	1.35441	0.88586	1.21954	1.30218	1.20314	2.90573	0.906344	0.909415	1.07087	2.00097	0.879478	1.11975	1.21244	0.988077	0.674724	12.5978	1.21406	1.46251	1.22808	0.924202	1.01322	0.696995	0.771036	1.01214	1.51012	0.964436	0.219319	1.06233	0.534048	0.987895	0.818254
TCGA-75-7031-01A-13-2192-20	LUAD	Primary	51	0.93831	1.00774	1.13287	1.66173	0.65423	1.73339	1.82631	1.1497	1.35113	1.23245	1.95125	1.02837	1.29909	1.5802	0.948763	0.943266	0.748851	0.768342	0.83348	0.988591	0.875403	0.768044	1.31359	1.04304	4.19363	1.09813	1.28042	1.10547	0.973897	1.48602	0.460796	1.03303	1.03106	1.05412	0.888954	1.17602	0.827098	0.859941	1.48715	1.07811	0.850805	0.781626	0.979984	0.520727	0.996939	0.701473
TCGA-78-7148-01A-13-2192-20	LUAD	Primary	51	0.926954	0.778857	0.949149	0.920462	0.60514	0.858851	1.02798	1.10823	0.565845	1.21012	1.93994	1.00298	0.95749	0.823614	0.726845	1.28173	0.713898	0.655574	1.23214	1.23026	1.26535	1.04583	0.889724	0.987177	3.61451	1.12107	1.04907	1.14395	1.11942	0.766868	0.710265	1.23805	1.29131	1.55379	1.15015	1.0002	0.767368	1.07853	1.03943	2.12064	1.06035	0.7607	1.18658	0.663216	0.974661	0.784981
TCGA-78-7158-01A-13-2192-20	LUAD	Primary	51	0.99189	1.43506	0.927462	1.03699	0.69941	0.553264	0.734905	0.978926	0.623089	0.827344	1.17209	1.43564	0.72226	0.664679	0.818878	1.01872	1.82588	1.08536	0.98268	0.975786	0.401647	0.880814	0.887052	0.942572	1.22519	0.971554	1.2395	1.1841	1.07823	0.582532	1.27354	1.67846	1.96465	1.02297	0.983333	1.02633	0.809953	0.971654	0.936899	2.07988	0.903239	0.61041	1.01847	0.538579	1.16722	0.963662
TCGA-93-7348-01A-23-2192-20	LUAD	Primary	51	1.00955	1.01864	0.938717	0.703026	0.552946	0.619983	0.590771	0.751841	0.832066	1.0088	1.52482	1.30419	0.841987	0.65179	0.635106	0.967955	2.02329	1.28892	1.23088	1.27086	0.410912	0.782211	1.14497	1.10308	1.93654	1.13919	0.983574	1.22749	1.15585	0.751711	2.71754	2.12638	1.1976	0.948472	1.25011	0.929251	0.661655	1.34099	1.02745	0.833977	1.60564	0.343981	1.13593	0.737043	1.38732	1.04884
TCGA-78-7536-01A-13-2192-20	LUAD	Primary	51	0.897491	1.26111	0.939362	0.342316	0.835157	0.337509	0.997848	1.39225	0.348638	0.526648	1.25079	0.776625	0.935743	1.34461	1.14332	1.45976	1.20689	0.940567	1.05446	1.07441	1.0529	0.992037	3.03059	0.741398	3.96824	1.08884	0.933043	1.40655	1.01038	1.37449	0.261721	1.28384	0.823779	0.985123	1.03761	0.865917	1.08451	0.986671	1.00504	0.891873	0.921362	1.17119	1.02994	0.848914	0.873561	0.906878
TCGA-53-7624-01A-13-2192-20	LUAD	Primary	51	0.890853	0.980431	1.24423	1.65327	0.504799	0.781003	1.11283	0.816724	0.414804	0.745236	1.02827	0.456789	0.665472	0.506586	0.713062	1.47583	1.51111	0.667764	1.15872	0.936467	1.97457	0.976137	1.21529	0.964193	1.08999	1.14496	0.914693	1.19694	1.10991	1.56779	0.576056	1.26087	1.16549	1.29706	1.23249	0.993303	0.750571	1.11758	1.0535	2.15771	1.09642	2.97523	1.10094	1.04575	1.23294	1.05003
TCGA-44-7669-01A-23-2192-20	LUAD	Primary	51	0.932904	1.3006	1.28359	2.21545	0.647611	0.940409	1.02636	0.812292	0.674149	0.689012	0.892968	0.59774	1.22173	2.81142	0.774072	0.865389	1.7753	4.96227	0.997595	0.848737	0.575238	0.908482	3.11774	1.20029	1.96834	1.11423	1.19594	1.26385	1.10706	2.64378	3.73912	1.46017	0.955426	1.20013	1.41817	1.19604	0.747901	1.2701	1.14814	1.14786	1.16385	1.89511	1.0397	0.755461	1.03421	0.775098
TCGA-44-7672-01A-21-2192-20	LUAD	Primary	51	1.03143	1.14388	0.792004	0.747083	0.448662	0.633673	0.478138	0.695128	0.556325	0.828033	1.3399	0.568625	0.818594	0.65506	0.529591	1.03002	2.35267	1.67852	1.26499	1.03522	0.112173	0.744514	1.02694	0.941092	3.22992	1.26261	1.41534	1.44381	1.29675	0.930089	8.96436	2.45088	1.00904	1.30744	1.46322	1.07091	0.716789	1.50839	0.960161	1.49176	1.71569	0.303633	1.1196	0.717465	1.11267	0.785161
TCGA-55-7911-01A-13-2192-20	LUAD	Primary	51	0.81374	0.981605	1.03322	1.28894	0.907846	1.18495	1.19024	1.07229	0.811842	0.820378	0.868104	1.08555	0.65723	0.643285	0.934505	1.14932	1.05591	0.796375	1.13111	1.02943	1.50367	0.866649	0.771346	1.09338	0.863597	0.993932	1.11988	1.34091	1.08373	1.41262	0.708932	1.36217	0.947467	1.06288	0.966593	1.14522	0.696464	0.914509	1.07118	1.03451	0.834058	1.19219	1.23218	0.673131	0.903333	1.10078
TCGA-95-7947-01A-13-2192-20	LUAD	Primary	51	0.785199	0.46516	0.868525	1.54675	0.677748	0.602206	0.588409	0.879003	1.93561	1.26829	1.33311	0.75662	1.03979	0.688606	0.950266	3.29322	1.85101	2.60485	2.2442	0.619948	0.730299	0.822878	2.29612	1.16347	1.74198	1.06258	0.852434	1.30641	1.32078	0.903865	1.32553	1.39732	0.708299	1.16943	1.15334	1.10572	0.51006	1.25471	0.947065	1.79889	1.97102	0.668713	0.877232	1.22873	1.4504	0.719018
TCGA-95-7039-01A-13-2192-20	LUAD	Primary	51	0.896577	0.963383	0.901538	0.890977	0.885319	1.34842	1.88242	1.06865	0.584899	0.654688	1.14827	1.83219	0.64653	0.788657	0.892269	0.882458	0.905766	0.772684	1.08216	1.01762	1.7505	0.868218	0.693972	1.02007	2.66087	0.951784	1.00835	1.13046	1.04382	0.745572	7.60633	1.59357	1.10149	0.996444	0.99999	0.865461	0.723678	0.917513	1.18288	1.13203	2.1595	0.929528	1.0279	0.555924	1.26309	0.994696
TCGA-78-7149-01A-13-2192-20	LUAD	Primary	51	1.12041	0.884608	0.948898	0.800853	0.961807	0.744462	0.941452	0.913667	0.453571	0.614106	1.31466	0.57126	1.02372	0.687142	0.66719	0.849373	1.24915	0.965848	1.16078	1.08261	1.20496	0.648883	1.10556	0.876168	2.7507	1.11746	0.996844	1.00006	1.02337	0.586857	2.00222	1.56363	1.14754	0.867232	1.16515	1.00679	0.744999	1.15257	0.877651	4.76112	1.21298	0.368261	1.03686	0.833359	1.7156	0.892893
TCGA-78-7159-01A-13-2192-20	LUAD	Primary	51	1.06891	2.58524	1.4099	2.26247	0.649905	0.737053	0.601681	0.655951	0.383633	0.895584	2.01321	0.370463	0.646629	1.25664	0.416359	0.850433	2.48217	0.949751	1.41213	1.19746	0.300722	0.661311	1.53325	1.02418	3.26979	1.22745	1.01734	1.03799	1.10581	1.71719	0.65492	1.61618	1.09038	1.27476	1.52031	1.06549	1.34013	1.25031	0.812292	3.24204	1.41902	0.811234	1.20532	0.689676	0.726775	1.12253
TCGA-99-7458-01A-13-2192-20	LUAD	Primary	51	0.951698	0.839086	1.10881	1.68361	0.698276	0.470804	0.587932	0.722575	0.634433	0.617919	0.750628	0.566509	0.636146	0.669391	0.618369	0.733623	1.06415	1.04477	1.08067	0.91668	1.32095	0.522879	0.922998	1.46623	1.47181	0.960663	0.737073	0.914769	1.13022	0.943196	5.96698	1.72146	1.13108	0.875173	0.958346	0.887402	0.984537	0.938418	0.818673	1.71349	1.34397	0.536935	0.954488	0.586377	1.6475	0.744266
TCGA-78-7537-01A-13-2192-20	LUAD	Primary	51	1.07075	0.618618	1.11753	0.682348	0.674827	0.650883	0.808685	0.977922	0.562619	0.945221	1.38654	0.609074	0.8511	0.991674	0.592982	1.48984	1.46178	0.950821	1.68823	1.1164	2.35871	0.873948	1.0155	0.968375	3.73343	1.04001	0.889293	1.13475	1.07922	0.634679	1.51515	1.38755	0.89954	1.08521	1.02967	0.984284	0.613859	1.05799	0.949104	3.74275	0.963364	0.324367	1.23144	0.66908	1.2707	1.03703
TCGA-53-7626-01A-23-2192-20	LUAD	Primary	51	1.01377	0.799046	0.889243	0.792174	0.514253	0.518775	0.529389	0.75395	0.643727	0.544699	1.21868	1.26563	0.699163	0.703918	0.575892	1.01754	1.81212	1.54658	1.90793	0.721034	0.674752	0.769461	0.976948	1.14538	1.79273	1.11537	0.719003	1.25092	1.21082	0.864735	6.74959	1.87905	1.16165	0.878339	1.19277	0.94915	0.844348	1.21355	0.952561	1.42705	1.68505	0.490457	0.971464	0.684542	1.58574	0.870623
TCGA-55-7728-01A-13-2192-20	LUAD	Primary	51	0.945927	0.79873	0.994646	0.883921	0.45847	0.674991	0.73805	0.951806	0.562568	0.795156	1.46215	1.28929	0.75862	0.783557	0.700283	1.24369	1.48358	0.82048	1.25875	0.957565	2.16926	1.01599	0.67443	1.00853	1.35266	1.08224	1.44325	1.24005	1.12619	1.11005	2.43851	1.3907	1.43474	1.31589	1.45034	0.97943	0.550601	1.12271	0.997904	2.24171	1.02161	0.349969	1.15511	0.682566	0.850628	0.851418
TCGA-69-7760-01A-21-2192-20	LUAD	Primary	51	0.803979	0.789122	1.12966	0.97828	1.32285	1.41491	1.56179	0.92558	0.521688	0.854493	1.01229	0.913831	0.785787	1.01412	0.648914	1.13457	0.776803	0.651248	1.30702	0.837615	2.66937	0.840401	0.973563	1.02661	1.96705	0.969555	0.902513	1.13529	1.165	0.560171	0.429819	1.17659	1.4054	1.2434	1.08054	0.97493	0.924843	0.941709	1.07097	1.4702	1.02059	1.06177	1.05294	1.30458	1.16256	1.23376
TCGA-55-7910-01A-13-2192-20	LUAD	Primary	51	0.951794	2.21376	1.11711	0.908224	0.612966	0.908829	0.758673	0.623594	0.376938	0.889428	1.87594	0.314973	0.671114	2.56578	0.509873	1.14522	1.44661	1.3154	1.27429	1.38792	0.740653	0.990376	4.05781	1.04836	3.1416	1.14386	1.04932	1.26381	1.19604	1.13212	0.268836	1.53408	0.868303	1.39848	1.4939	0.978745	0.950099	1.29887	1.16063	1.81505	1.25475	0.945592	1.35064	0.649355	1.41463	0.902595
TCGA-95-7948-01A-13-2192-20	LUAD	Primary	51	0.834972	0.950677	0.793086	1.35078	0.650504	0.78122	1.05682	1.17896	0.843465	1.19983	0.985461	1.64987	0.685753	0.785531	0.876891	1.42107	1.80581	1.41153	1.49226	0.874864	2.81571	0.893562	1.13664	1.37141	1.38256	1.00969	1.02249	1.34266	1.12186	0.662797	1.10387	1.21693	0.802537	0.941377	0.942506	0.99923	0.5875	0.85335	1.09499	1.50714	0.989162	0.433679	1.012	0.825574	1.46659	1.4131
TCGA-95-7043-01A-13-2192-20	LUAD	Primary	51	0.992162	2.41429	2.91077	4.26901	0.673878	2.49787	3.22232	0.866013	1.23765	0.86793	1.46918	1.74372	0.596407	3.27774	0.655951	0.879417	1.69655	0.725466	1.23694	1.15868	0.725079	0.827092	1.30251	0.900651	0.858839	1.03062	0.912047	0.985734	1.07558	0.686276	2.82745	1.38716	1.00057	1.12956	0.929908	0.992723	1.00602	1.031	0.79224	1.04034	1.02126	0.843015	1.0342	1.59723	1.14897	0.873276
TCGA-78-7150-01A-23-2192-20	LUAD	Primary	51	1.01609	1.1521	1.13612	1.47264	0.997317	0.37018	0.937151	0.794671	0.385152	0.615521	0.860281	0.418906	0.632843	1.78199	0.612631	0.762733	1.47938	0.693251	1.11449	1.06899	1.02604	0.875173	0.87324	0.89893	2.67419	1.13648	0.896901	0.991684	1.01571	0.737135	0.263194	1.38111	1.24903	0.995286	1.26947	0.957336	1.19191	1.18644	0.894064	2.29469	1.20473	1.27084	1.32105	1.40742	1.28199	1.5827
TCGA-78-7160-01A-13-2192-20	LUAD	Primary	51	0.955236	0.802426	0.963475	0.461883	0.608104	0.513138	0.818543	0.804007	0.398983	0.57812	1.08193	1.08452	0.849314	0.716064	0.658758	1.17548	1.10314	0.997481	1.19715	0.841363	0.654198	1.02215	1.46968	1.02609	2.53046	1.13828	0.864238	1.29575	1.19012	0.949416	2.61843	1.37648	1.14956	1.15028	1.31575	0.91311	0.733872	1.35419	0.944689	2.56134	1.22006	0.531728	1.28204	0.733607	0.994488	0.79235
TCGA-73-7498-01A-23-2192-20	LUAD	Primary	51	0.997074	0.531444	1.01694	0.970882	0.688744	0.762257	0.810419	1.01327	1.07001	0.780045	1.05123	0.860365	0.687928	0.384512	0.748913	0.840127	1.28245	0.900445	1.09114	1.03803	1.96431	0.628036	0.86246	1.12272	4.30884	1.08264	0.806765	0.970405	1.1126	0.510835	4.08773	1.79495	0.918805	1.14453	0.913325	1.02378	0.494383	0.946178	0.940642	4.94819	1.04415	0.272268	0.998556	0.482299	1.07637	0.915029
TCGA-78-7539-01A-13-2192-20	LUAD	Primary	51	0.979733	0.67273	1.06961	1.03156	0.473455	0.93329	1.01036	0.966512	0.74855	0.831593	1.20107	1.55989	0.607657	0.77642	0.691351	0.99409	1.25347	0.961844	0.943553	0.97535	1.24472	0.605807	0.822154	0.994879	1.3903	0.837244	0.80447	1.11263	1.1377	1.36279	1.12091	1.50764	1.36384	0.963323	0.887347	0.98799	0.608783	0.876691	1.22998	1.38718	0.98169	0.362914	0.826364	0.55369	1.21106	0.736542
TCGA-78-7633-01A-13-2192-20	LUAD	Primary	51	1.05352	0.549484	1.1264	2.00069	1.02476	0.955654	1.26442	0.936066	0.857638	2.34697	1.20996	0.680723	0.814513	0.448724	0.648923	0.704543	0.968276	0.596035	0.96865	0.995621	2.2858	0.717475	0.920405	1.13976	4.28501	1.05749	0.813684	0.967778	1.16283	0.652812	4.10562	2.19999	0.921796	1.59535	1.05437	1.06809	0.531422	1.04791	1.01213	11.9571	1.04997	0.421616	1.19978	0.518829	1.4706	0.757769
TCGA-86-7711-01A-13-2192-20	LUAD	Primary	51	1.0889	1.52501	1.47517	1.69632	0.666455	2.1936	1.30971	0.516339	0.323088	1.61151	1.77394	0.354412	0.746327	1.33428	0.494828	0.527737	2.57666	0.797093	1.10752	0.665532	0.113976	0.995143	1.59208	0.817687	1.8171	1.27666	0.903709	1.12149	1.25153	0.888522	0.623694	1.51039	0.968311	1.42087	2.03976	1.11459	0.653632	1.58673	0.764803	1.51808	2.08421	0.594702	1.08101	0.921809	0.523097	1.86076
TCGA-69-7761-01A-31-2192-20	LUAD	Primary	51	0.991066	0.998621	1.03365	0.790945	0.666788	1.03435	0.890125	0.910859	0.657676	0.910077	1.39683	0.729652	0.718092	1.43646	0.671077	1.39454	1.53134	1.63717	1.87335	1.17655	1.53341	0.747285	1.21606	1.27084	1.66574	1.00964	0.909749	1.15397	1.17869	0.934302	0.819343	1.44287	1.61699	1.30483	1.18945	1.11943	0.689446	1.03727	0.997329	1.81753	1.43786	0.782981	0.935954	0.760605	1.31112	0.819559
TCGA-97-7937-01A-13-2192-20	LUAD	Primary	51	0.806938	0.747197	0.92967	1.17211	0.658078	0.776873	1.03605	1.08331	0.895248	0.831599	1.13727	1.09856	0.666183	1.15614	0.885424	0.775925	1.62078	0.935402	1.14949	0.944369	1.43679	0.821083	0.686923	1.13161	2.30074	0.914896	0.85074	1.16009	1.14917	0.737886	0.949779	1.3843	1.13553	0.957919	1.03869	0.918378	0.969236	0.968713	1.04587	0.826445	0.866169	0.411738	1.29298	0.599134	1.37992	1.1712
TCGA-86-7955-01A-21-2192-20	LUAD	Primary	51	0.848973	1.18381	0.798774	1.30094	0.977029	1.11541	1.45187	0.843804	0.580284	0.65487	1.01415	0.797485	0.651686	1.16692	0.918779	1.00409	0.830067	0.607885	1.09998	1.14246	1.55952	0.984795	1.17669	1.22183	1.42624	1.09767	1.07459	1.05833	1.13562	0.698819	0.565132	1.61057	1.16823	1.11996	1.19809	0.981337	0.735716	1.04251	0.956312	11.0135	0.967605	0.896515	1.74824	0.837813	1.29491	0.952833
TCGA-50-7109-01A-13-2192-20	LUAD	Primary	51	0.98173	1.6095	0.964583	1.30202	0.603017	0.51684	0.526794	0.715399	0.60224	1.25315	1.67987	0.56574	0.668635	1.57376	0.495412	0.506467	2.0638	0.933886	1.58481	1.47379	0.238539	0.586771	1.10145	0.886597	3.84798	1.02497	0.75685	0.951846	1.1142	2.14028	5.67925	2.0075	1.08216	1.23813	1.93229	0.936682	1.2772	1.11395	0.927912	1.47578	1.60809	0.622575	1.10418	0.913882	0.441627	1.15598
TCGA-78-7152-01A-13-2192-20	LUAD	Primary	51	0.975573	0.889699	0.818293	0.338846	0.623703	0.38969	0.584328	0.944253	0.398403	0.650734	0.914782	1.02701	0.783047	0.889021	0.749334	1.12252	1.37927	0.996333	1.21008	0.928549	0.899696	0.939052	1.16029	0.956652	2.28137	1.1135	1.00706	1.22875	1.07941	0.919002	2.13746	1.49221	1.21639	1.33088	1.29331	0.862269	0.775468	1.23402	0.940067	2.13214	1.08673	0.421119	1.1388	0.764183	1.02167	0.916299
TCGA-78-7161-01A-13-2192-20	LUAD	Primary	51	0.973771	0.702768	1.39859	1.63546	1.1281	0.600277	0.773809	0.880357	0.517999	0.965968	1.74908	0.466872	0.865131	0.607135	0.734467	0.770737	0.906457	0.923766	1.21169	0.89723	1.73664	0.70697	1.37463	0.954544	5.27072	1.03516	0.788253	0.96756	1.12165	0.733363	1.61152	1.61099	1.10799	1.16439	1.07625	0.965336	0.704592	1.03448	1.23364	3.21362	1.03982	0.460285	1.06574	0.689064	0.930572	0.809521
TCGA-73-7499-01A-13-2192-20	LUAD	Primary	51	0.882189	0.819713	0.989114	1.12217	0.568641	0.582141	0.589004	0.946277	1.29032	0.974513	0.916693	1.09033	0.760284	1.25036	0.849555	1.14423	1.05449	1.30409	1.06671	1.01366	0.821812	0.972648	1.04919	1.14048	1.74078	1.05908	0.937236	1.41234	1.14271	1.02207	2.82392	1.67661	1.46095	1.29449	1.19155	0.962345	0.650671	1.20711	0.862269	0.549229	1.1287	0.545711	1.05089	0.687385	1.08578	0.880967
TCGA-78-7540-01A-13-2192-20	LUAD	Primary	51	0.953577	0.898114	0.962419	0.489303	0.483471	0.540445	0.76041	1.01426	0.412395	0.643495	1.45846	2.18056	0.64186	0.615056	0.561442	0.53227	1.18675	0.685524	1.20049	1.13561	1.80089	0.638217	0.642056	0.947251	1.27393	1.01074	1.3882	1.01999	1.17113	0.724024	1.96879	1.71991	1.80148	1.02268	1.20875	0.887956	0.419924	1.02179	1.26244	1.31643	1.16281	0.329215	1.04935	0.644035	1.26369	0.876472
TCGA-44-7659-01A-13-2192-20	LUAD	Primary	51	0.967322	0.856734	0.915086	0.95431	0.508296	0.596383	0.577963	0.785368	0.732002	0.658758	1.1142	1.33904	0.711551	1.0026	0.678156	1.05229	1.59278	1.79737	1.12803	0.961429	0.818481	0.740397	0.905402	0.996818	2.06451	0.999669	0.914922	1.21433	1.20867	0.708991	1.68393	1.85824	1.22553	1.16113	1.1485	0.908262	0.613366	1.04806	0.886886	1.43023	1.31294	0.321502	1.18665	0.622424	1.37657	0.742066
TCGA-86-7713-01A-13-2192-20	LUAD	Primary	51	0.914389	0.745763	1.22526	1.06107	1.09381	1.19976	1.48227	0.794016	0.492228	0.751362	1.40476	0.740237	0.601318	0.623318	0.747103	0.925895	1.38485	0.625387	1.09571	1.18209	2.67734	0.775162	1.0569	1.13993	5.67846	1.15119	0.906758	1.03293	1.16757	1.06977	1.51106	1.24149	0.848749	1.22051	1.10714	1.04826	2.51961	2.23132	1.02781	6.79936	0.868971	1.34765	1.2128	0.958436	1.47055	0.881926
TCGA-91-7771-01A-13-2192-20	LUAD	Primary	51	0.875039	0.824596	0.979819	1.11121	0.632641	0.702656	0.813971	0.754033	0.802904	1.34945	1.42596	0.725833	1.04248	0.718889	0.719916	0.628729	1.26738	1.11222	1.27999	0.979818	1.82757	0.532997	1.32402	1.37269	5.85513	0.969455	0.724923	1.00765	1.16953	0.892943	6.22943	1.77353	1.01249	1.43012	0.998114	0.962765	1.02317	0.998448	1.08245	3.30282	1.12718	0.495171	0.882948	0.594006	1.03662	0.761903
TCGA-97-7938-01A-13-2192-20	LUAD	Primary	51	0.868369	0.663726	0.702885	0.69575	0.660019	0.690527	0.71738	0.918964	1.04584	1.07834	1.42536	1.49535	0.87993	0.61696	0.707813	1.67822	1.43273	1.34335	2.03778	0.809246	0.73739	0.95198	0.90772	1.47267	2.52223	1.10566	0.914421	1.10714	1.33025	0.660445	9.18258	1.47844	1.38995	1.40914	1.32929	0.93308	0.952879	1.17674	0.987615	1.16418	1.91842	0.286737	1.0422	0.739478	1.21019	1.1184
TCGA-97-7546-01A-13-2192-20	LUAD	Primary	51	0.874785	0.390908	0.624524	0.900158	0.593233	0.566085	0.626732	0.950731	1.9466	1.02436	1.13675	1.00358	0.887568	0.528696	0.834018	3.28206	1.47881	1.69518	2.13199	0.520345	0.507215	0.902351	1.21716	1.26798	2.51856	0.945083	1.0464	1.02019	1.22614	0.95406	10.3173	1.5993	0.848684	0.769461	1.39089	0.881169	0.625898	1.02889	0.847849	1.10553	2.28564	0.363518	0.703748	0.890557	1.5388	1.01848
TCGA-78-7143-01A-13-2192-20	LUAD	Primary	51	0.899746	1.04394	1.05184	1.38948	0.845326	0.985762	1.27339	0.961321	0.89128	0.919767	1.03536	0.948857	0.609095	1.46809	0.852328	0.541139	1.44885	0.940938	1.13693	1.09945	1.81095	0.592538	0.967264	1.03155	1.65453	1.19226	0.78985	1.08386	1.09132	0.543756	3.51786	1.48912	1.24521	1.08938	0.958745	1.04	0.791521	0.896814	1.07232	1.33124	0.966104	1.59645	0.845168	1.34385	1.34979	1.03468
TCGA-78-7153-01A-13-2192-20	LUAD	Primary	51	1.05676	0.939346	0.904135	0.760737	0.630142	0.722891	1.08121	0.984629	0.541034	0.821664	1.51125	0.514381	0.908161	0.955939	0.779208	1.17941	1.20911	1.0994	1.11486	1.24255	1.55825	0.774389	0.822496	0.915106	3.86669	1.00249	1.12603	1.06627	0.996249	0.860543	1.04518	1.49039	1.42405	1.0533	0.915562	0.942497	1.06344	0.937525	0.997882	3.31062	0.935983	0.644821	1.09111	0.607788	1.18205	0.824814
TCGA-78-7162-01A-23-2192-20	LUAD	Primary	51	1.12749	0.839359	0.989005	1.11998	0.927398	0.68707	0.775802	0.834885	0.631161	0.703811	1.65071	0.702047	0.876351	0.586836	0.592801	1.0912	1.91424	1.30401	1.83818	1.05738	1.05483	0.65497	1.14205	1.05161	3.99197	1.0899	0.844284	1.09351	1.29825	0.893959	4.00999	2.71678	1.00747	0.903108	1.25936	1.08098	0.766708	1.12413	1.03097	5.58517	1.49287	0.427738	1.07157	0.640939	1.57331	0.876089
TCGA-97-7552-01A-13-2192-20	LUAD	Primary	51	0.988771	1.10955	0.935572	0.446459	0.643847	0.502338	0.622139	0.899254	0.492024	0.649639	1.23478	1.67303	0.678514	0.853871	0.833879	0.655424	1.9618	1.25985	1.33463	1.06299	0.864028	0.635529	0.933873	0.796044	1.54059	1.01679	1.21078	1.22541	1.06055	1.56642	7.22251	1.8954	1.46121	1.02708	1.59143	0.944583	0.557023	1.38475	0.98469	3.4238	1.15658	0.321168	0.919939	0.65184	1.04466	0.932858
TCGA-78-7542-01A-23-2192-20	LUAD	Primary	51	1.13482	2.02104	1.14093	1.02509	0.315322	0.70821	0.722375	0.667061	0.353651	0.644499	0.874948	0.826359	0.734946	0.896372	0.422991	1.7574	1.60031	0.650982	1.92174	0.953289	0.477443	0.94299	0.665301	0.999978	1.71421	2.36117	1.50809	1.18173	1.27792	1.53162	0.578625	2.08305	2.40794	1.23137	1.68858	1.00171	0.572822	1.41653	0.943103	1.6704	1.48626	1.20398	1.57275	0.704626	1.43722	0.711009
TCGA-44-7660-01A-13-2192-20	LUAD	Primary	51	0.830153	1.30428	1.43022	1.91563	0.707543	0.89911	1.05161	1.00764	1.11078	1.65522	0.954245	0.845742	0.613438	1.43164	0.883952	0.805106	1.19496	1.24534	0.844091	1.00649	1.11616	0.610063	1.02438	0.998192	2.91986	1.04024	0.995617	1.01787	1.11545	0.761497	1.29904	1.27162	1.03306	1.30252	1.0311	1.05124	0.760089	0.968996	0.810307	1.0724	1.00365	1.05681	1.12917	0.779359	0.796463	1.16945
TCGA-69-7763-01A-13-2192-20	LUAD	Primary	51	0.885411	0.709631	0.900445	0.798841	0.755624	0.60031	0.85202	1.16913	0.713443	0.918607	1.08065	1.16731	0.876035	0.823745	0.723798	0.940186	1.21645	0.813295	1.07209	0.972554	1.99283	0.805407	1.26076	1.24443	3.30626	1.02284	0.906419	1.18672	1.11637	0.762411	6.50748	1.73734	1.38409	1.23631	1.15634	0.893599	0.601689	1.03987	1.08231	2.18283	0.953617	0.384858	1.12236	0.629483	1.01493	1.04562
TCGA-69-7764-01A-13-2192-20	LUAD	Primary	51	0.918728	0.558613	0.781788	0.872877	0.559105	0.670314	0.62251	0.775232	1.40844	1.30255	1.38351	0.860126	0.876217	0.586836	0.679884	1.20454	1.41709	1.46182	1.48437	1.10684	1.72993	0.80933	1.21048	1.29139	3.08378	1.06094	0.76674	1.06432	1.24573	0.825866	8.97928	2.09551	1.07439	1.24262	1.12134	1.03871	0.611948	1.13541	0.814169	2.54488	1.40504	0.317252	1.01638	0.663988	1.47987	0.884865
TCGA-97-7941-01A-13-2192-20	LUAD	Primary	51	0.865029	0.789926	0.719003	1.3004	0.793455	0.501242	0.54993	0.968048	1.44571	1.09414	1.3294	1.48814	0.777853	0.562911	0.892386	0.931372	1.95934	1.28287	1.33765	0.874936	1.45737	0.732317	0.832556	1.14292	2.19102	0.947071	0.7606	1.05969	1.25444	0.71283	10.2859	1.75586	1.95606	1.16441	1.03225	0.931146	0.721169	0.918786	1.05745	1.63941	1.09129	0.293371	0.909074	0.689819	1.39929	0.923466
TCGA-75-6214-01A-23-2192-20	LUAD	Primary	51	0.860663	1.42194	1.04884	0.957033	0.64931	0.745629	0.619746	0.886652	0.467488	0.629248	1.03283	1.18877	0.667343	0.839609	0.766512	1.23839	1.61738	0.941015	1.35264	1.18885	0.953671	0.700259	1.09111	0.854564	1.4397	1.04029	0.981927	1.11205	1.15916	1.57064	2.85047	1.36468	1.46218	0.994608	1.52616	1.05367	0.55164	1.09632	1.0039	1.59901	0.971222	0.902025	1.20611	0.778878	0.84671	1.972
TCGA-78-7145-01A-13-2192-20	LUAD	Primary	51	0.85553	1.38548	1.07506	1.17818	0.890532	0.995607	1.19311	1.10715	0.620559	0.912964	1.1015	1.14089	0.701819	0.817777	0.741239	1.21585	0.775823	0.66232	1.15263	0.957473	1.73285	0.964359	0.633651	1.10555	1.09067	0.981009	1.13094	1.26596	1.16235	0.506635	1.19328	1.08947	1.71698	1.02068	0.93258	0.985582	0.682897	0.879844	0.909452	0.730608	1.13006	0.91392	0.997565	0.750488	1.23897	1.04427
TCGA-78-7154-01A-13-2192-20	LUAD	Primary	51	0.990737	1.57063	0.813047	0.322842	1.0667	1.67045	3.54504	0.790556	0.316351	0.531805	1.09089	1.74984	0.655056	15.1023	0.766267	1.32545	1.48579	0.767527	1.41482	0.900863	1.15541	0.853078	1.44166	0.792482	1.22242	1.20281	0.922499	1.05144	1.06556	0.887531	5.51095	1.19445	1.26223	1.02989	1.08358	1.004	1.05446	1.01219	0.953873	0.913262	1.09008	1.94035	0.993507	0.965226	1.22336	1.01631
TCGA-78-7163-01A-23-2192-20	LUAD	Primary	51	1.09988	0.988077	0.924362	0.910967	0.558427	0.725547	0.604603	0.820093	0.617187	0.834336	1.02558	1.31675	1.13952	0.963882	0.705653	3.26753	0.925478	0.933297	1.84368	0.989132	0.571399	1.24466	1.19598	1.01121	1.3233	1.27968	0.951356	1.28274	1.25758	0.804442	0.464419	1.22906	1.02152	1.23659	1.33961	1.08647	0.643695	1.39964	0.961975	0.752707	1.4017	0.401758	1.27246	0.669613	0.898089	0.704924
TCGA-97-7554-01A-13-2192-20	LUAD	Primary	51	0.960574	0.697154	0.974697	0.522137	0.461851	0.606988	0.711517	0.746896	0.42682	0.683276	0.875974	1.02147	0.7072	0.944501	0.56614	1.40244	1.28331	1.04708	1.74267	0.995037	0.934872	0.921464	1.17614	1.0361	1.72683	1.03841	0.997493	1.21489	1.12514	1.0347	6.34491	1.92092	1.19701	1.07051	1.27304	0.972389	0.625057	1.20821	0.83649	0.88888	1.14418	0.594921	1.16593	0.663216	1.25291	1.04273
TCGA-55-7573-01A-11-2192-20	LUAD	Primary	51	0.846188	0.676987	0.963619	1.38594	1.22963	0.885442	0.892095	1.21119	1.04855	0.886025	1.3086	2.03976	0.716764	0.506706	0.917169	0.888098	0.853049	1.03604	1.04179	1.00101	1.97543	0.751737	0.836948	1.39487	1.64736	0.833827	0.965361	1.0617	1.0682	0.462877	4.92628	1.39957	0.981186	1.11443	0.935799	0.987635	1.13622	0.811133	0.855216	1.07324	1.04267	0.306934	0.999145	0.507194	1.75943	0.901525
TCGA-44-7661-01A-13-2192-20	LUAD	Primary	51	0.992249	1.09084	0.94879	0.604297	0.503656	0.893469	0.842945	0.763929	0.59132	0.667565	1.01782	0.890761	0.700948	0.60783	0.583486	0.831588	1.34809	1.05401	1.37287	0.842606	0.85156	0.863441	0.932218	1.11396	2.08406	1.20347	0.826261	1.16351	1.15947	1.41867	11.6511	1.51644	1.24607	1.21205	1.14987	1.01844	0.555735	1.20539	0.933085	1.19256	1.46284	1.26741	1.09378	0.857703	1.08379	1.02175
TCGA-86-7701-01A-13-2192-20	LUAD	Primary	51	0.896963	1.28284	1.11786	1.50567	0.707749	0.407197	0.409717	0.846112	0.455587	1.181	1.55372	0.485721	0.799788	2.18132	0.593208	1.53951	1.3024	1.93565	1.14426	1.14017	0.891385	1.13483	1.75876	0.96012	5.43884	1.0619	1.42634	1.35396	1.13862	2.14474	0.894523	1.66139	1.0507	1.65149	1.43683	0.916578	1.43881	1.34595	0.859834	1.5403	1.01101	1.38284	1.14908	0.713453	1.20152	0.988147
TCGA-86-7953-01A-13-2192-20	LUAD	Primary	51	0.946121	2.55779	1.28247	2.32431	0.961074	1.12564	0.639812	0.687866	0.448289	0.732373	2.18374	0.99667	0.67084	0.922781	0.553567	0.884228	3.18634	0.720665	1.02803	1.10178	0.150371	0.715662	0.988612	0.963204	3.01049	1.13838	0.821311	0.969701	1.12635	0.87321	0.357471	1.43766	1.73039	1.14441	1.92745	1.14083	0.776873	1.44172	0.869037	2.15248	1.35722	0.917004	0.986108	2.33545	0.493219	2.282
TCGA-78-7146-01A-13-2192-20	LUAD	Primary	51	0.902519	1.06485	0.768044	0.963954	0.608471	0.92947	1.04163	0.664601	0.673897	1.03573	1.15778	0.760326	0.926216	2.00847	0.718241	1.40165	1.1145	0.629243	1.34657	0.906526	1.99428	0.854001	1.97743	1.26629	1.33912	1.09438	0.949939	1.03064	1.17583	0.866613	0.388881	1.15351	1.11977	1.24319	1.07122	1.24029	0.758673	1.05263	0.885209	1.26854	0.948544	1.89613	1.05653	0.814203	1.11137	1.24496
TCGA-78-7155-01A-13-2192-20	LUAD	Primary	51	1.10042	1.31653	1.08467	0.771592	1.8792	0.883762	1.22228	0.694925	0.776442	0.983026	0.982573	1.22464	0.629117	0.856372	0.761793	1.39217	1.32372	0.576795	2.35675	1.0092	2.6177	1.01307	4.70437	0.914161	1.08135	1.15731	0.784742	1.30749	1.07014	0.923869	0.331229	0.914478	1.24052	1.81498	1.25194	1.4883	2.78717	3.94384	1.17552	2.65351	1.03796	7.36099	1.04096	1.57954	2.19056	1.26426
TCGA-78-7166-01A-23-2192-20	LUAD	Primary	51	1.13082	1.05112	0.889046	0.601147	0.526962	0.360582	0.472439	0.671822	0.340848	0.867936	1.81225	0.404188	0.75952	0.625226	0.532008	1.21909	2.0691	0.902864	1.2159	1.1257	0.385072	0.951178	0.911699	0.983694	2.43902	1.32859	1.16077	1.18964	1.18932	0.804146	0.552938	1.50142	2.05651	1.36795	1.52832	0.967973	0.72617	1.47153	1.04132	3.67209	1.78407	0.66634	1.42853	0.719252	1.4923	0.717196
TCGA-97-7553-01A-23-2192-20	LUAD	Primary	51	1.03224	0.771704	0.920966	1.10025	0.539539	0.793521	0.807352	0.755917	0.664771	0.646714	1.21271	1.067	0.781301	0.509071	0.582129	0.87513	1.85441	1.02175	1.3771	0.83344	0.78939	0.852842	0.92716	1.06353	2.99343	1.10809	0.98834	1.2177	1.20918	1.19002	35.5974	2.87468	0.932438	1.0797	1.25679	1.00166	0.557004	1.17548	0.884209	1.71761	1.67045	0.447264	0.945203	0.676523	1.29066	0.977617
TCGA-55-7574-01A-11-2192-20	LUAD	Primary	51	0.945761	0.859643	1.01806	0.758079	0.565489	0.598939	0.646262	0.750612	0.71861	0.747166	1.05761	0.730826	0.737871	0.66592	0.670644	1.25122	1.47246	1.63628	1.17579	0.884185	0.469338	0.824699	1.14411	1.05597	2.17106	1.07634	0.866932	1.1981	1.15666	0.875221	3.44762	1.65433	1.0331	1.16148	1.24577	0.984104	0.679832	1.33223	0.917061	0.939615	1.38683	0.409717	1.22175	0.644088	1.26161	0.844237
TCGA-44-7662-01A-13-2192-20	LUAD	Primary	51	1.12857	2.47976	1.20184	1.29785	0.386623	1.01469	0.834064	0.529378	0.301368	0.682637	1.44016	0.421207	0.840203	1.68448	0.523188	1.04567	3.22344	0.803378	1.14593	0.889743	0.118701	1.02063	0.635882	0.809386	2.43395	4.03509	0.979208	1.18364	1.15008	4.77136	1.30859	1.51808	1.35354	1.43884	2.93406	1.06631	1.06147	1.92144	0.902764	1.8127	2.17498	0.625577	1.42266	0.812754	0.305046	2.10994
TCGA-44-7670-01A-11-2192-20	LUAD	Primary	51	0.977724	1.50569	1.24648	1.49998	0.650621	0.697415	0.649009	0.655083	0.419429	0.867256	1.52164	1.18237	0.693415	0.84187	0.481297	0.955483	1.71037	0.818759	1.2243	0.992761	0.790113	0.851277	1.1288	1.4357	1.91102	1.13182	1.02595	1.18527	1.17173	1.277	1.42758	1.76585	1.13166	1.32699	1.40085	1.0067	0.769002	1.40163	0.793741	2.26216	1.34048	1.04075	1.28139	0.781637	1.2757	1.2677
TCGA-53-7813-01A-13-2192-20	LUAD	Primary	51	1.03008	0.793207	1.0341	1.00234	0.507602	0.971554	0.738915	0.58187	0.45266	0.628102	1.5319	0.86126	0.736129	1.70845	0.520976	1.43251	1.87677	1.54363	1.62272	1.21967	0.62678	0.907198	1.30275	1.07204	2.31065	1.23012	1.31533	1.23868	1.24219	1.8907	1.09863	1.53767	1.04182	1.23999	1.35919	1.00459	0.814829	1.48873	0.944795	1.96707	1.38107	0.800515	1.06338	0.813396	1.23233	0.944204
TCGA-86-7954-01A-13-2192-20	LUAD	Primary	51	0.868911	1.08509	1.13142	1.48137	0.998755	0.971011	1.19817	0.926717	0.848531	0.968633	1.36343	1.78599	0.623318	1.04809	0.882813	1.02446	1.4484	1.05853	1.08222	0.870249	1.94404	0.703816	1.17665	1.10022	1.27065	0.976316	0.784829	1.11899	1.06014	3.93865	1.40321	1.26643	0.853682	1.03496	1.04264	1.06828	0.697053	0.954227	0.973221	1.45115	1.00062	0.735129	0.932012	0.65447	1.36568	1.08676
TCGA-78-7147-01A-13-2192-20	LUAD	Primary	51	0.941518	1.1475	0.993283	1.71106	0.681408	1.16446	1.34497	0.844752	0.725451	1.07438	1.61017	1.52423	0.673888	1.15595	0.816056	1.06556	1.29806	0.898083	1.46864	0.958123	1.95247	0.737845	0.995099	1.17509	1.75838	1.04947	0.875161	1.01052	1.07302	0.578629	1.8824	1.41663	1.17003	1.2913	1.0336	0.940546	0.681271	1.01344	1.01933	1.26328	1.10785	0.898693	1.02352	0.905672	2.03186	1.44069
TCGA-78-7156-01A-13-2192-20	LUAD	Primary	51	1.15299	0.617671	0.843629	0.789357	1.0975	0.773943	1.45457	0.802304	0.509015	0.845221	1.53397	0.554608	0.799395	0.800371	0.608319	1.2122	1.23161	0.736552	1.51095	1.36361	1.85934	0.678937	1.20987	1.01776	2.98225	1.24145	0.905251	1.00397	1.17952	0.690757	3.95506	1.79243	0.787002	1.16687	1.05518	1.0905	0.497442	1.0586	0.996284	11.3585	0.979954	0.396447	1.30234	0.568554	2.37759	0.799428
TCGA-78-7167-01A-13-2192-20	LUAD	Primary	51	1.04316	0.685947	1.14574	1.27838	0.839132	0.71738	0.998292	1.00814	0.782396	0.840471	1.23219	0.589155	1.04248	0.779224	0.717853	0.989612	0.900376	0.730613	1.09721	0.985142	2.47735	0.715364	0.930179	1.01079	2.28961	1.19014	1.05323	0.971747	1.08133	0.662003	3.1943	1.48848	0.992926	1.15706	0.933691	1.05065	0.567475	1.0331	1.04959	6.24889	0.931321	0.517884	0.958318	0.528168	1.39624	0.833607
TCGA-78-7535-01A-13-2192-20	LUAD	Primary	51	0.872332	1.13833	1.123	1.2557	0.858809	0.915518	1.368	1.28783	0.819667	1.30562	1.0837	0.536913	0.568716	0.56755	1.03306	1.00658	1.17136	0.643075	1.23662	0.87666	1.53962	0.905684	0.763251	0.968823	3.35706	0.944261	0.975412	1.32399	0.911295	0.63504	0.661907	1.21035	1.15292	0.979143	0.972497	0.964527	0.963925	0.987593	1.04489	1.24819	0.824293	1.17063	1.00715	0.863393	1.43988	1.0982
TCGA-95-7567-01A-13-2192-20	LUAD	Primary	51	0.864531	0.933056	1.09117	1.31271	0.768821	0.788974	1.28835	1.01587	1.01336	0.884645	0.896863	0.92172	0.702164	1.55962	0.904636	1.43578	1.17291	1.17043	1.42156	0.898307	1.5883	0.948469	1.34816	1.02696	2.07642	1.132	1.15154	1.28555	1.13499	1.37772	2.46144	1.69389	0.959319	0.969543	1.09049	0.974955	1.34733	1.33706	1.38395	1.9839	1.18887	1.1215	0.989925	0.797524	1.53176	1.00356
TCGA-44-7667-01A-23-2192-20	LUAD	Primary	51	0.95558	0.963677	0.982003	0.385847	0.24714	0.42682	0.313427	0.560393	0.39598	1.15853	0.866223	0.34659	1.29401	1.34886	0.497821	4.98606	1.40111	0.804291	1.75118	0.512563	0.0962146	2.55054	0.711413	0.941286	2.27332	1.76564	3.10824	2.21914	1.53918	1.36068	1.75479	2.46058	1.17599	2.12079	3.02828	0.929534	0.608762	2.64469	0.764909	1.59208	2.31049	0.535534	2.24187	0.718256	0.331458	1.04567
TCGA-44-7671-01A-21-2192-20	LUAD	Primary	51	0.928234	0.720864	0.909793	1.1273	0.859536	0.982855	1.13673	0.920047	1.04306	1.02084	1.14331	0.789116	1.1708	0.910033	0.633282	0.998771	1.21446	0.98274	1.20831	1.07595	1.18628	0.824516	0.987391	1.23897	2.61716	0.990965	0.928948	1.11479	1.17866	0.651705	6.54639	2.38733	1.14723	1.37466	1.1462	0.84671	0.523489	1.02543	1.14135	7.11025	1.18477	0.509234	0.869085	0.640078	1.61763	0.899946
TCGA-55-7815-01A-13-2192-20	LUAD	Primary	51	0.860418	0.752576	0.938672	1.15021	0.77404	0.669149	0.645237	0.985253	0.735746	0.656998	1.41385	1.34902	0.731688	0.828194	0.73891	2.03425	1.62129	1.2195	1.30516	1.19926	1.85146	0.917068	0.918034	0.945013	2.10307	1.08972	0.903947	1.28001	1.26016	1.08822	0.787925	1.4861	1.02661	1.06309	1.13203	1.00521	0.688806	1.204	1.04841	3.2297	0.878187	1.10055	1.21307	0.636914	1.23991	0.93831
TCGA-95-7944-01A-12-2192-20	LUAD	Primary	51	0.894188	0.747155	0.915873	1.31313	0.622951	0.575948	0.826731	0.849608	0.771346	0.84357	1.07226	0.795305	0.788914	0.935356	0.908829	1.23351	1.52753	1.5656	1.25816	0.912844	0.634226	0.797474	1.58409	1.01793	1.54039	1.1036	0.91067	1.21124	1.16879	4.00555	5.53315	1.64689	1.03482	1.05514	1.26931	1.01183	0.606046	1.08882	0.959521	1.14901	1.22068	0.687018	1.01803	0.901038	1.1188	0.819122
TCGA-21-1076-01A-41-2193-20	LUSC	Primary	51	0.858339	1.00569	0.824202	0.431849	0.971365	0.753688	0.811583	1.17384	0.537639	0.704289	1.05602	1.63073	0.69047	1.36224	0.895621	1.24143	1.36142	1.08303	1.22784	0.945605	1.42259	1.00967	1.00461	0.810256	1.05574	0.991713	0.984689	1.33637	0.970605	0.76904	6.38462	1.15517	1.02538	1.03192	0.917793	0.958346	1.05549	0.853504	0.933331	1.74758	1.11233	0.894994	0.939836	1.46267	0.756756	1.05661
TCGA-21-1080-01A-21-2193-20	LUSC	Primary	51	0.911409	1.95769	0.868965	0.984328	0.490322	1.0542	1.12698	1.22579	0.596651	0.574126	1.54505	2.64781	1.02903	2.4215	0.766044	1.28622	0.720031	0.717957	0.968661	0.893736	1.40283	1.18365	1.58757	0.90379	1.08611	0.942579	1.04385	1.17119	1.02021	2.72244	5.26962	0.947205	1.56797	0.942868	0.981603	0.948605	1.02723	0.99848	1.2166	0.809807	0.980089	1.0585	0.976371	1.0396	1.18635	2.98452
TCGA-34-2608-01A-11-2193-20	LUSC	Primary	51	0.832978	0.904687	0.918193	0.763548	0.984549	0.828871	0.824528	1.24709	0.63778	0.702631	1.10354	1.38975	0.701687	0.915213	0.99711	1.36737	1.07867	1.00379	1.11612	1.08077	1.55542	1.04472	1.10804	0.82326	1.43187	0.838824	1.15347	1.4818	0.979134	0.80247	5.93521	1.36424	1.48345	1.0222	0.988602	0.905546	0.831686	0.951906	0.932458	0.680737	1.08495	0.47316	1.11463	0.701366	0.848478	1.48043
TCGA-60-2698-01A-21-2193-20	LUSC	Primary	51	0.91813	1.40998	0.983024	0.941354	0.878534	0.64054	0.37036	0.775813	0.675239	0.884982	1.06276	0.915543	0.623625	0.601493	0.29937	1.82431	1.18639	0.484947	1.55279	0.898649	3.03122	1.27915	0.938389	1.23249	1.0012	1.06871	1.4922	0.893686	1.0653	0.736119	7.00507	0.99384	2.65516	1.40924	1.11929	1.1521	1.00306	1.0731	0.92369	1.91603	1.31962	1.86433	1.42749	1.31971	0.908558	1.24413
TCGA-60-2712-01A-21-2193-20	LUSC	Primary	51	0.798675	0.77233	1.03585	0.961279	0.766236	0.827603	0.691945	1.23287	0.838807	0.634723	0.907161	1.42868	0.816231	1.30701	1.10009	1.69334	0.959525	2.99302	1.07348	0.923312	1.09045	1.26403	1.74873	1.06187	1.95286	0.959124	1.37201	1.66082	1.06281	1.68422	3.63738	1.33445	2.01754	1.18544	1.19541	1.03064	0.924138	1.3475	1.03602	0.62433	1.14045	0.993666	1.28656	1.01879	0.946451	1.05964
TCGA-60-2725-01A-21-2193-20	LUSC	Primary	51	0.891997	1.11132	0.927629	0.801498	0.767368	0.82582	0.948208	0.94684	0.931069	0.926177	1.03955	1.41905	0.791318	1.02443	0.786708	1.23143	1.19377	2.16986	1.11639	0.853978	1.24396	1.10308	1.29771	1.1498	1.56743	0.980853	0.870907	1.27213	1.0822	1.38989	10.022	1.37073	1.31337	1.22437	1.15108	0.983329	1.14163	1.36943	1.05748	0.702271	0.935804	1.10031	1.23185	0.714512	1.0576	1.07223
TCGA-66-2768-01A-21-2193-20	LUSC	Primary	51	0.957596	2.34892	1.07675	1.32174	0.259175	0.988452	0.913135	0.546616	0.347167	0.603431	1.47851	1.42758	0.628633	2.65516	0.398873	0.934255	2.38436	0.736154	1.30863	1.06867	0.303822	0.878418	0.958546	0.71098	1.28031	1.11319	0.82936	1.06058	1.21344	2.84278	4.23482	1.26749	3.29117	1.10937	1.86643	0.894622	1.01451	1.04791	0.985492	1.21369	1.05756	1.27547	1.24548	0.94577	1.34321	1.54227
TCGA-33-4547-01A-21-2193-20	LUSC	Primary	51	0.899896	1.79773	1.09602	2.24638	0.567126	0.813757	0.827947	0.847338	0.715344	0.96656	0.915937	0.748866	0.80539	0.983059	0.684812	1.91412	1.12454	1.05305	1.30191	0.973685	0.726704	1.27813	0.817335	0.814903	1.8006	1.13157	0.879155	1.13401	1.24699	1.2352	3.84185	1.17008	1.84847	1.25238	1.4094	1.04091	0.844776	1.49297	1.02311	1.12681	1.46	0.637435	1.15183	0.756798	1.11148	1.03383
TCGA-66-2785-01A-21-2193-20	LUSC	Primary	51	0.844073	0.693636	0.876788	1.02267	0.824362	1.15329	1.21629	1.1574	1.04194	0.842419	1.28839	1.01132	1.20574	1.20751	0.897653	1.34198	0.864507	0.830608	1.06789	0.942363	2.50325	0.969176	1.91858	0.866559	0.988589	0.972575	0.995185	1.39093	1.04943	2.68273	0.688448	1.29635	0.810234	1.16764	1.05518	1.03853	1.18014	1.42839	1.25438	1.0481	0.767405	0.982552	1.16366	0.783204	0.881303	1.05155
TCGA-37-3792-01A-21-2193-20	LUSC	Primary	51	0.93282	0.998117	0.864579	0.498685	1.1219	1.15605	1.61032	0.824579	0.572922	0.7733	1.14655	1.01764	0.701186	1.4013	0.654815	3.21563	2.55036	1.07357	2.31514	0.710556	0.76648	1.22018	2.20671	0.892337	1.02249	1.11234	0.867725	1.13696	1.19281	3.10286	6.09912	1.16233	2.32495	1.23138	1.46818	1.24061	0.741249	1.1347	1.12586	1.23879	1.08305	2.7102	0.922231	2.15308	0.985524	1.3361
TCGA-22-1011-01A-31-2193-20	LUSC	Primary	51	0.883474	0.585102	0.87784	0.808579	0.50042	0.795239	0.89718	1.19964	0.93975	1.01733	1.38739	2.69503	0.981309	0.777137	0.981564	1.55285	1.19867	1.50194	1.02457	1.47891	1.25055	1.55096	1.05593	0.941204	1.80276	1.04891	0.971344	1.63374	1.08454	0.888282	30.0293	1.97763	1.00845	1.27446	1.16619	0.91715	0.676917	1.12246	0.945416	0.863483	1.71693	0.274257	1.24293	0.548704	1.10808	0.776808
TCGA-21-1081-01A-21-2193-20	LUSC	Primary	51	0.916286	1.40485	1.07722	0.821732	0.533245	1.00771	1.25574	0.760742	1.16641	2.73094	0.81002	0.829532	0.674986	2.89889	0.498408	1.65898	2.0107	0.800165	0.947582	0.890261	1.06228	1.35477	1.31752	0.790578	0.971029	1.0486	0.851548	1.03759	1.05546	1.23488	3.56425	1.01345	1.58454	1.05881	1.23016	0.911851	0.803144	0.993779	0.970285	1.9048	0.922922	1.67421	0.990983	2.10468	1.06173	1.50377
TCGA-34-2609-01A-21-2193-20	LUSC	Primary	51	0.894182	1.85265	1.04936	1.54282	0.719083	0.87344	1.13051	1.00989	0.794534	0.633844	1.10613	1.93883	0.821146	1.23184	0.889551	1.61481	1.52042	1.48667	1.30506	0.91385	0.976254	1.4563	1.25339	0.936432	1.36578	1.03925	0.950194	1.58149	1.17269	1.12493	7.80825	1.55646	1.14281	1.12407	1.1612	0.946999	0.981484	1.23595	1.03131	1.06492	1.52961	0.662862	1.06697	0.72908	1.08736	0.982642
TCGA-60-2703-01A-21-2193-20	LUSC	Primary	51	0.966812	1.0487	0.927192	0.404076	0.308021	0.990926	0.963719	0.723382	0.717619	0.848373	0.682585	0.795895	0.959649	2.10351	0.523169	2.82608	1.10945	0.834584	1.44313	0.795663	0.403405	1.88017	1.03847	0.881835	1.33505	1.29707	1.10763	1.53635	1.31961	0.963785	1.84321	1.42983	3.36032	1.39732	1.716	0.891613	0.900476	1.56758	0.90042	1.30708	1.38199	1.17603	1.46095	1.39659	1.03908	0.847562
TCGA-60-2713-01A-21-2193-20	LUSC	Primary	51	0.795674	0.884528	1.24411	1.50821	0.934577	0.78063	0.761581	1.09406	1.90677	1.58082	1.09831	1.36246	0.750514	1.33239	1.02505	1.91535	1.04927	0.990732	0.874585	0.950517	1.19569	1.17779	0.760168	0.955478	1.09357	0.911617	1.02866	1.41511	1.07864	1.01907	2.00416	1.06987	2.72697	1.03581	1.16461	0.919907	0.891619	1.14942	1.00519	0.996865	0.802226	0.638921	1.35564	0.713844	0.857174	1.12748
TCGA-60-2726-01A-21-2193-20	LUSC	Primary	51	0.929747	1.0168	0.916331	0.538165	0.476022	0.97687	1.42358	0.772009	0.625881	1.07505	1.0763	0.882513	0.716099	1.67426	0.728964	1.50338	1.10681	1.09679	1.16765	0.981226	0.957441	1.11727	1.23632	0.799988	1.18933	1.14476	0.908243	1.26167	1.13892	1.93398	0.89081	1.38308	2.00291	1.09844	1.22231	0.945375	1.08207	1.27227	0.999636	0.922634	1.06657	1.02874	1.39456	0.916794	1.22156	1.04461
TCGA-66-2770-01A-21-2193-20	LUSC	Primary	51	0.737058	0.834827	1.12322	1.92171	1.40167	1.19025	1.15567	1.32664	2.26592	1.52574	0.931934	1.03179	0.576263	0.743699	1.06765	1.02707	1.06918	0.970593	0.970937	1.03652	1.50967	0.927276	0.85071	1.3194	0.777821	0.910001	1.19961	1.36191	1.05464	1.4161	1.18343	0.863334	1.47445	1.21021	0.964307	1.15427	0.890557	0.980806	1.22609	1.45793	0.711823	1.96905	1.0793	0.678787	0.886867	1.23081
TCGA-33-4566-01A-21-2193-20	LUSC	Primary	51	0.850528	0.677851	1.22568	0.60907	1.26997	1.33091	1.14252	1.20469	0.567664	0.536225	1.27777	1.06553	0.622692	0.809605	0.956651	1.94953	1.54373	0.864178	1.38286	0.794401	2.31578	1.10942	1.97845	0.695248	0.853906	1.04258	1.23685	1.29162	1.14145	6.82486	2.10453	0.835557	2.00319	1.07027	1.00532	1.22774	1.02114	1.64328	1.43136	1.89671	0.762971	1.76669	1.13442	0.981282	1.21646	0.751555
TCGA-66-2788-01A-21-2193-20	LUSC	Primary	51	0.936394	2.70363	0.87946	0.775614	0.287752	0.548092	0.552314	0.522151	1.37869	2.64818	0.9958	0.530958	0.851613	1.86481	0.504746	1.72874	1.27309	0.826949	1.1094	0.966041	0.234978	1.34205	0.707014	0.950637	1.40622	1.19701	1.08334	1.34545	1.30319	0.872036	1.97809	1.33698	1.59153	1.37478	1.86463	0.969174	0.585203	1.46394	0.947259	0.969012	1.38998	0.59182	1.2339	0.834047	1.08562	1.06325
TCGA-37-4141-01A-11-2193-20	LUSC	Primary	51	0.827522	1.02302	0.854356	0.778177	1.05489	1.13314	1.17365	1.2396	0.499273	0.720785	1.2851	2.17091	0.66567	1.14121	1.2174	2.00973	1.34718	0.885375	1.6427	0.890199	4.88785	1.20577	1.5826	0.973227	1.15138	0.979299	0.896366	1.42895	1.11826	1.48248	1.96451	1.22416	1.25016	1.07407	1.05791	0.990478	1.25714	1.08416	1.15205	0.981862	0.866295	1.23557	0.987279	0.768278	1.54042	0.941364
TCGA-21-1070-01A-21-2193-20	LUSC	Primary	51	0.998314	1.01617	1.17634	1.09027	0.19114	0.733979	0.708952	0.558233	0.420244	0.692507	0.85674	0.947575	0.723608	1.4391	0.503254	1.397	1.98634	0.683276	1.20036	0.831472	0.338987	1.46728	0.908199	0.786577	1.15346	1.20888	1.14039	1.14007	1.17732	4.99194	1.56183	1.12458	2.52241	1.20205	1.89133	1.03309	0.931334	1.2516	0.921177	1.79588	1.05658	1.17162	1.09951	3.61125	1.05782	0.829285
TCGA-21-1082-01A-21-2193-20	LUSC	Primary	51	0.847755	1.28923	0.881095	1.02089	0.653251	0.8289	0.921419	1.26848	0.905395	0.746006	0.971648	1.35648	0.695398	0.829383	0.871819	1.27835	1.46938	1.20274	1.19277	0.991957	2.2958	1.08716	1.05223	1.00694	1.29337	0.933809	0.881963	1.34405	1.02075	1.1018	4.3872	1.23659	1.38662	0.990364	1.09345	0.979711	1.24024	0.978247	0.94958	1.21582	0.953142	0.881413	0.983966	1.80136	0.997435	1.09775
TCGA-34-2605-01A-21-2193-20	LUSC	Primary	51	0.786495	1.1895	0.964066	0.939238	1.38558	0.869592	0.783291	1.23857	1.17896	1.53724	1.17748	1.52056	0.790315	1.35743	0.80878	1.79145	0.893971	0.741275	1.13393	1.02595	1.38369	1.23208	1.07816	0.901026	1.12323	1.04599	1.30688	1.2853	1.06611	0.906268	2.86433	1.05892	1.30364	1.26236	1.04679	1.01627	1.31104	1.25514	0.937609	1.01304	0.911333	1.05905	1.26444	0.696102	0.80572	1.69685
TCGA-60-2704-01A-21-2193-20	LUSC	Primary	51	0.795685	0.965525	0.831737	1.12711	0.903527	1.29003	1.20413	1.25452	1.30524	0.865209	1.10291	1.58868	0.683788	1.22025	0.911611	1.32885	1.23168	1.13802	1.06041	0.959336	1.97616	1.09236	0.844021	0.919257	0.994833	0.912584	1.13749	1.38718	1.04296	1.47643	3.24743	1.18469	2.48389	1.06986	1.03467	0.991386	0.978098	0.996824	1.0268	0.622912	0.882605	0.848837	1.12605	0.627941	0.753224	1.61957
TCGA-60-2714-01A-21-2193-20	LUSC	Primary	51	0.815061	0.929715	0.880656	0.564615	0.684632	1.85528	1.30473	1.1934	0.466129	0.597222	0.977824	1.54109	0.652265	2.65682	0.971524	1.64886	0.956239	0.736062	1.41617	0.822222	3.30901	0.983914	0.941449	0.901163	0.897485	1.3024	0.95821	1.34953	1.0104	1.35284	2.13702	1.10776	1.04496	1.08478	0.921445	1.05406	1.39368	1.38679	0.944704	1.63832	1.1536	1.05651	1.10239	0.744498	1.11681	1.4112
TCGA-66-2727-01A-21-2193-20	LUSC	Primary	51	0.85486	1.87123	0.968281	1.13922	0.771768	1.29425	1.64368	1.16372	0.625434	0.695928	1.24582	2.07772	0.648815	1.47957	0.827844	0.968326	1.13703	1.14474	0.887138	0.905113	1.39745	0.891113	1.34373	0.916235	1.1155	0.933591	0.904442	1.48008	1.06223	1.60102	5.18269	1.18094	1.45237	1.26857	1.02031	0.921496	1.00658	1.08827	0.980331	1.39599	1.29659	2.31546	0.987853	1.12764	1.20987	1.01231
TCGA-66-2773-01A-21-2193-20	LUSC	Primary	51	0.777287	1.35323	0.96826	1.26451	0.777751	1.39762	1.43412	1.0422	1.19251	1.00579	1.16824	1.56907	0.634108	1.16439	0.918531	1.02218	1.50528	0.805815	1.27049	0.911377	1.52059	1.13642	1.30659	0.935723	1.23343	0.891082	0.795912	1.32622	1.07599	2.16715	2.93081	1.3277	2.13169	1.12642	1.037	0.981082	1.18503	1.35377	1.03639	1.03538	0.889792	1.31618	1.00988	0.890323	1.11315	1.1605
TCGA-33-4582-01A-21-2193-20	LUSC	Primary	51	0.80974	1.82253	1.26118	2.61009	1.14485	3.82564	2.93549	1.26321	0.583207	0.651908	1.68102	2.84948	0.643678	2.22901	1.04854	2.75127	1.48576	1.7485	1.31867	1.17703	2.13613	1.19789	1.45014	1.05829	3.11731	0.985691	1.34295	1.21811	1.09847	1.41554	0.669052	0.884216	1.29131	1.00564	1.06359	1.24456	1.6386	2.23566	1.1999	0.901419	0.946804	1.66529	1.15277	1.15834	1.17714	1.28443
TCGA-66-2790-01A-21-2193-20	LUSC	Primary	51	0.821635	0.682954	1.01166	0.6923	0.864495	1.48719	1.06331	1.20547	0.900557	0.876509	1.06547	1.14386	0.68778	0.956483	0.705325	2.03411	1.0676	0.777422	1.23443	0.900913	2.07268	1.15038	1.14908	0.880357	1.48626	1.01894	0.978469	1.12672	1.07151	1.01666	4.80022	1.16887	1.78078	1.36801	1.14614	1.21947	1.17963	1.15206	0.956279	0.944444	1.22123	1.16457	1.41667	0.875664	1.16982	1.5456
TCGA-37-4129-01A-21-2193-20	LUSC	Primary	51	0.918792	1.14698	1.0928	1.56287	3.43117	0.875725	0.781582	1.34251	0.910638	0.962992	1.25907	1.29552	0.665786	1.10526	0.871976	1.81079	1.15065	1.04141	1.50136	0.919066	2.00875	0.958343	0.97668	1.02718	1.23193	1.16743	0.839918	1.05833	1.14014	0.440313	1.19701	0.934507	0.660275	1.04915	0.922979	1.087	0.350673	0.983707	1.33704	3.35032	0.987196	0.284954	0.961601	0.587553	1.57083	0.881364
TCGA-21-1071-01A-21-2193-20	LUSC	Primary	51	0.962854	1.36439	0.895037	0.846786	0.296438	0.945829	1.21461	0.493937	1.3654	1.49616	0.9019	0.693934	0.747803	2.20947	0.558597	1.2863	1.50104	0.646786	1.03576	0.781003	0.237879	1.28613	0.844184	0.855951	1.20052	1.08198	1.07024	1.12821	1.21241	1.22301	1.50729	1.22228	1.85458	1.27394	1.78714	0.947132	0.637289	1.26055	0.983875	0.66978	1.06184	1.10218	1.12533	1.02175	1.09984	0.724572
TCGA-21-1083-01A-21-2193-20	LUSC	Primary	51	0.808937	1.10425	1.09948	1.24301	0.821937	3.18104	3.58134	1.11727	0.708191	0.668088	0.802871	1.09682	0.596184	1.17063	1.26037	0.976244	1.04323	6.28494	0.905132	0.866265	1.89818	1.02659	5.72748	0.94431	6.5901	0.990688	0.883695	1.16975	1.04526	3.39756	0.513619	1.11257	1.98923	1.08814	1.11369	0.950631	1.35696	1.24434	1.13704	1.23677	0.757307	1.31826	0.999293	1.04674	1.02339	1.03473
TCGA-43-2578-01A-21-2193-20	LUSC	Primary	51	0.837999	2.73758	2.27616	6.45358	0.979418	1.16092	1.52569	1.34923	8.201	3.81504	1.35717	1.51479	0.554055	1.70535	1.13019	1.63504	2.05438	0.791554	1.36049	1.01285	4.39755	1.15411	1.00987	1.07877	2.59692	0.835632	1.21953	1.47403	1.09099	4.86925	0.472177	0.947374	1.18922	1.09081	1.01357	1.03199	0.728343	1.00953	1.24133	5.43997	0.857299	3.82643	0.972147	1.19388	1.53068	1.2186
TCGA-60-2706-01A-21-2193-20	LUSC	Primary	51	0.834081	1.69944	0.94133	0.932865	0.808534	1.32698	1.51231	1.14933	0.926967	0.848161	1.20785	1.78569	1.51875	1.35497	0.971141	1.09966	1.01922	0.914769	1.09579	0.990053	1.35679	0.890063	1.31187	1.019	1.38513	0.97202	0.8901	1.29915	1.03072	1.70593	15.9756	1.77324	0.907658	1.23145	0.912622	0.978588	1.11364	1.33725	0.883315	1.27436	1.44778	1.0292	0.973644	0.813396	0.954157	0.907242
TCGA-60-2716-01A-21-2193-20	LUSC	Primary	51	0.931702	1.14916	1.03207	0.388719	1.83816	0.793334	1.62929	1.52322	0.504201	0.805876	1.19972	3.02095	0.681852	0.784263	1.48885	1.00998	2.37298	1.25278	1.11749	1.0916	4.6306	0.91297	1.25866	0.819605	0.906871	0.999248	1.01651	1.56488	0.997439	0.796375	1.86484	1.09714	1.93455	0.962648	0.997942	1.05648	1.11714	1.1043	1.14171	6.31245	1.06584	0.541949	1.16547	0.801292	1.57412	1.18904
TCGA-66-2758-01A-11-2193-20	LUSC	Primary	51	0.778927	1.02964	1.08487	1.66826	1.54555	2.28121	2.34031	1.02656	2.58256	2.16265	0.96944	1.38873	0.675866	1.99109	0.881083	1.00208	1.12566	0.953552	0.942137	0.835858	1.67626	0.904555	1.34069	1.0232	0.940879	0.898176	1.21381	1.4384	1.06355	6.19971	1.61976	1.00972	2.2369	1.16519	1.06669	0.994871	1.70349	1.74592	1.05499	2.24016	0.752879	1.69287	0.97324	0.813396	0.894442	1.29065
TCGA-66-2777-01A-21-2193-20	LUSC	Primary	51	0.787466	0.89536	1.34061	2.20549	1.30269	1.68899	2.40911	1.52805	1.70287	1.22559	1.12072	1.75364	0.597972	1.25096	1.39719	0.683337	1.14068	0.703957	0.86163	0.97649	3.32096	0.879869	0.839982	1.14481	1.09965	0.888609	0.938885	1.38814	1.04791	0.707823	5.35208	1.02361	1.32844	1.32307	0.957694	1.01587	0.940816	1.0667	1.0114	0.861713	1.29575	1.11199	0.960825	1.5449	0.99588	1.13062
TCGA-33-4586-01A-21-2193-20	LUSC	Primary	51	0.757506	1.22489	1.17622	1.54754	0.691936	1.50816	1.52962	1.0864	2.44765	1.60752	1.43019	3.18921	0.6667	1.81758	0.974692	1.96661	1.09653	0.652369	1.21644	0.682008	2.15308	1.1567	1.02224	1.11747	0.893544	0.880528	0.991916	1.19791	1.12325	0.625911	0.849915	0.961743	1.42893	1.00193	1.04939	0.936776	1.25506	1.11135	1.17464	0.534225	1.17482	1.3366	1.00179	0.833925	0.806681	1.22883
TCGA-66-2791-01A-21-2193-20	LUSC	Primary	51	0.843792	2.57309	0.959045	1.19348	0.513167	0.386328	0.248428	0.718475	1.13044	1.05676	0.430654	0.502066	0.551403	0.486665	0.388477	2.0351	2.47152	1.01624	1.3616	2.47564	0.582391	1.0211	2.77907	0.575537	1.59933	0.798005	1.10051	0.892436	0.984182	0.668148	3.38135	1.03283	0.950907	1.06934	1.09881	0.662357	0.952945	1.00181	1.21807	0.586995	1.37013	0.825752	1.46492	1.22695	2.91238	1.38528
TCGA-37-4133-01A-21-2193-20	LUSC	Primary	51	0.748711	0.959548	0.712203	0.803055	0.996443	1.20224	1.30753	1.15396	0.493321	0.732271	1.39133	1.77789	1.314	1.6916	0.939874	1.58854	1.20224	0.884258	1.27483	0.848437	1.64972	1.14892	1.52384	0.834972	1.15713	0.99382	1.5352	1.34831	1.11609	1.16185	0.710083	0.976327	1.17405	1.12994	0.980539	0.837238	0.915315	1.00333	1.14134	1.07636	0.802376	1.04615	1.36021	0.98797	1.02863	1.59394
TCGA-21-1072-01A-21-2193-20	LUSC	Primary	51	0.904793	1.46667	0.867052	1.51658	0.930501	1.11862	1.37912	1.0784	2.40827	1.84633	0.890582	1.2551	0.617833	2.14578	0.909137	1.11777	1.04511	0.827562	0.902538	0.894089	2.09972	0.860323	1.26908	1.08057	1.00549	0.977808	0.896758	1.0141	1.03324	1.21306	3.24721	0.891187	1.11645	1.24249	1.1123	0.942061	1.10068	0.911984	1.33606	0.666816	0.852659	2.29867	0.858958	0.728399	0.872218	1.61706
TCGA-22-0940-01A-21-2193-20	LUSC	Primary	51	1.02537	1.19446	0.958616	0.879826	0.414832	1.20523	1.47455	0.663423	0.888067	1.05233	1.04546	0.695909	0.604	1.63877	0.592682	1.01888	2.00597	1.08422	1.18112	0.9558	0.807822	0.892133	1.50302	0.809078	1.23552	0.997285	0.807447	0.983759	1.09528	5.82678	1.73138	1.2158	3.07929	1.19561	1.45514	0.95513	0.891879	1.02722	1.12386	1.44095	0.987073	1.41258	0.886406	1.12734	1.01911	1.43703
TCGA-43-2581-01A-21-2193-20	LUSC	Primary	51	0.837778	0.810172	1.02267	0.951683	0.510708	0.954184	1.10009	0.999533	0.996397	0.771474	1.03166	1.76895	0.614072	1.12592	0.870508	0.974007	1.27969	0.870255	1.33675	0.858756	1.26735	1.18398	1.3508	0.969512	1.36897	0.891891	0.779608	1.38397	1.12613	3.42214	0.767655	1.18393	1.81465	1.01783	1.08092	0.912186	1.26802	1.12979	1.01696	0.966086	0.887224	1.06994	0.95782	0.824391	1.2074	1.70134
TCGA-60-2708-01A-21-2193-20	LUSC	Primary	51	0.648752	2.91824	1.81316	2.07355	0.894442	1.39529	1.89465	1.31751	3.87501	4.79623	1.84283	1.95426	0.550502	2.93488	0.647706	0.920909	2.1895	0.920073	1.10404	0.844149	2.65995	1.10252	1.14088	0.714913	1.83152	0.910544	1.03311	1.37456	1.02465	0.912989	3.53694	0.770838	1.53871	0.728858	0.972656	0.738551	3.35195	2.04542	1.40704	1.00703	0.953605	1.32116	1.11035	0.634772	1.38424	1.54193
TCGA-60-2719-01A-21-2193-20	LUSC	Primary	51	0.786206	1.07456	1.18644	1.768	0.958522	1.07571	0.943791	1.07647	3.37924	4.20702	1.41942	1.50295	0.724652	2.23086	0.901607	1.11673	0.862251	0.956334	0.921113	0.933828	2.00889	0.874833	1.01096	0.911118	1.27178	0.886763	1.16916	1.27389	0.998799	1.12989	2.67975	1.14701	0.984963	1.35031	0.96835	1.16644	1.65342	1.45706	1.11664	1.13269	1.00667	1.83237	1.08156	1.0276	1.03573	0.859971
TCGA-66-2769-01A-11-2193-20	LUSC	Primary	51	0.896671	2.18207	1.34282	1.94419	0.785095	0.811768	0.892244	0.887119	0.688062	0.870653	0.87527	1.18156	0.773134	1.79215	0.724029	1.11108	0.998915	1.16965	0.978458	0.884773	1.16289	1.22367	0.936988	0.917634	1.24939	0.99992	0.970599	1.37838	1.07864	1.06057	2.1646	1.23828	2.22916	1.23243	1.24427	0.882752	1.05434	1.29299	1.19946	0.553126	1.01689	1.39356	1.22737	0.682131	1.05588	1.44003
TCGA-66-2781-01A-21-2193-20	LUSC	Primary	51	0.881822	0.7787	0.949792	1.31945	0.281733	1.11237	1.15711	0.69744	2.79103	2.86652	1.15565	0.901638	0.917672	2.60016	0.585341	1.64919	1.38135	1.13726	1.52542	0.804459	0.347455	1.2198	1.50287	0.801914	1.56719	1.04046	0.957425	1.16671	1.32589	1.42248	1.7478	1.15422	1.51488	1.33395	1.60792	0.852771	0.90077	1.62632	1.02843	0.938318	1.21963	0.622964	1.19947	1.57116	1.23662	0.933475
TCGA-33-4589-01A-21-2193-20	LUSC	Primary	51	0.945799	1.54826	1.39364	0.638138	0.621381	0.814163	0.879161	0.997836	0.543823	0.607198	0.793482	1.46635	0.664785	1.80161	0.778269	1.22724	1.49915	0.659951	1.07151	0.908507	0.570884	1.06567	1.02344	0.775759	1.00309	1.072	0.913629	1.24007	1.21369	2.15352	3.97402	1.12457	1.42927	1.10389	1.4017	1.03776	0.733145	1.30514	1.14969	0.747476	0.876563	1.30637	1.16471	1.07598	0.906337	1.11423
TCGA-66-2794-01A-21-2193-20	LUSC	Primary	51	0.785896	1.26504	1.09216	0.892436	1.09829	0.873845	0.718395	1.2951	0.461787	0.718769	1.61119	2.51054	0.642376	5.03817	0.985931	1.48254	0.959525	3.22433	0.937242	0.990296	2.43294	1.05642	1.53538	0.809493	0.783318	1.10759	1.63221	1.76913	1.08875	6.99876	1.077	0.87809	2.37249	0.999778	0.977483	1.08022	2.25918	1.76101	0.931702	1.58019	0.751461	1.50379	1.06471	0.767745	0.786828	1.38861
TCGA-37-4135-01A-21-2193-20	LUSC	Primary	51	0.781512	0.851371	0.96865	0.36521	2.20457	1.56872	1.57609	1.24846	0.416619	0.627988	1.2751	2.3395	0.688429	2.39114	1.77263	2.161	1.13139	3.54774	1.28501	0.835655	2.22623	1.2668	2.75643	0.816712	9.96659	1.18139	1.36822	1.37138	1.17337	0.96807	1.53247	1.06144	0.984567	1.09696	0.960983	0.964727	1.03351	1.14324	1.65284	1.95951	0.827838	2.44443	1.19753	0.782976	1.1924	1.5754
TCGA-21-1075-01A-21-2193-20	LUSC	Primary	51	0.857109	3.66649	1.15794	1.21244	0.636318	1.3617	1.80554	0.875859	1.42019	3.22187	1.23386	1.63073	0.63482	3.76826	0.783475	1.17548	1.30841	1.13876	0.922033	0.869459	1.58709	1.22906	1.17227	0.741758	1.0644	0.980144	0.881315	1.27123	1.05662	0.813334	4.62868	0.992241	2.45292	1.1034	1.16606	0.921637	1.46607	1.14083	1.1132	0.727964	1.05366	1.08471	0.983929	0.710182	0.984564	1.08186
TCGA-22-1000-01A-21-2193-20	LUSC	Primary	51	0.784318	0.884498	0.918862	0.757858	0.93794	1.00444	0.957929	1.34957	0.744323	0.828768	1.29752	2.05181	0.837761	0.802732	0.93915	1.94275	1.06686	0.924183	1.10285	1.12737	1.48329	1.15791	0.931889	0.932942	1.42916	0.922685	1.21119	1.28502	1.01764	0.873864	9.38333	1.18041	1.2448	1.05558	1.02652	0.924945	0.492297	0.977086	1.04687	0.7529	0.891125	0.603527	1.16921	0.791121	0.931146	1.4716
TCGA-60-2695-01A-21-2193-20	LUSC	Primary	51	0.828291	1.09764	1.05905	1.42097	1.27197	0.635758	0.502491	1.12786	0.976135	0.805949	1.06972	1.2225	0.599969	0.763378	0.878187	1.57384	1.39857	2.93712	1.14566	0.848567	1.45404	0.852972	2.79684	1.33129	7.88057	1.01242	1.04637	1.12817	1.08649	0.945268	1.76517	1.11376	1.22255	1.17017	0.955092	1.23084	1.55119	1.40739	1.02672	1.40419	1.20812	2.01405	0.843997	0.869827	1.25151	0.949508
TCGA-60-2709-01A-22-2193-20	LUSC	Primary	51	0.766932	1.15871	0.925349	0.51426	0.883578	0.680402	0.908753	1.3608	0.453445	0.524913	1.23305	1.5533	0.844957	1.00712	1.29889	0.944629	1.32688	1.21218	1.18861	1.0617	1.12354	1.15184	1.38167	0.711127	1.43371	1.13033	1.30091	1.8013	1.02567	1.46585	3.55611	1.81647	0.978167	0.940397	1.00707	0.878577	0.864375	0.991923	1.08727	0.523285	0.975939	0.531017	1.15743	0.702354	1.02777	1.2186
TCGA-60-2720-01A-21-2193-20	LUSC	Primary	51	0.883584	0.95914	1.14836	0.735812	0.687566	0.5303	0.708682	0.956445	0.91941	1.6016	1.05846	1.12043	0.693304	0.965892	0.899123	1.70402	1.31937	1.17161	1.22681	0.999793	1.43245	1.06991	1.17407	1.03786	1.18962	0.99725	0.848778	1.32118	1.07072	1.66063	4.53625	1.25668	2.53344	1.23516	1.08843	0.9363	0.949253	1.00096	1.08034	0.804877	1.03638	1.22211	1.16377	1.05166	1.34851	1.19711
TCGA-66-2778-01A-11-2193-20	LUSC	Primary	51	1.08777	2.39429	0.993229	1.60445	0.299972	0.967977	0.752483	0.462524	0.74627	1.5305	1.2332	0.519764	0.819258	1.25279	0.449658	1.51789	2.36346	0.967384	1.41539	0.858696	0.128621	1.28599	0.938851	0.882568	1.7074	1.1776	1.04755	1.25029	1.26167	1.3207	1.67947	1.71088	2.01824	1.24031	2.01698	0.947435	0.88535	1.34108	0.823249	1.3541	1.303	0.975008	1.3293	0.83481	1.41145	0.781951
TCGA-66-2737-01A-41-2193-20	LUSC	Primary	51	0.839155	0.796182	0.826181	0.927546	0.768272	1.19897	1.21669	1.1477	1.31431	1.13512	1.17751	1.5824	0.820133	1.80406	1.03324	1.14171	0.98012	1.11186	0.972784	1.05677	1.63814	1.0492	0.913749	0.942749	1.62371	0.877165	0.91661	1.34121	1.06535	0.886425	14.7077	1.49228	1.23552	1.06495	1.01766	0.87005	0.744374	1.06793	1.03697	1.1004	1.0019	0.786953	0.947211	0.643147	1.03821	0.915347
TCGA-66-2795-01A-11-2193-20	LUSC	Primary	51	0.878309	1.09157	0.955127	0.826273	0.869302	1.08998	0.957358	0.91911	0.657544	0.936739	0.867418	0.916559	0.666552	1.97242	0.613408	1.36875	0.716292	0.726971	0.965522	1.04048	0.810571	1.01257	1.19364	1.16513	0.886154	1.14876	1.28757	1.07795	1.08951	0.474244	0.813667	1.15271	1.91381	1.26675	1.03104	1.00018	0.857863	1.10899	1.04594	2.27663	1.23846	1.69243	1.31227	0.868146	0.851229	1.30072
TCGA-66-2800-01A-21-2193-20	LUSC	Primary	51	0.817454	1.09281	1.10163	1.70716	0.744643	0.975167	0.790748	1.1092	2.41814	2.26844	1.06062	1.16807	0.743771	1.23441	0.961304	1.33163	0.99642	1.13048	0.971689	0.881676	1.22281	1.11954	1.00827	0.987034	1.29603	1.04914	0.931818	1.21642	1.10323	0.691116	3.26776	1.29739	1.4908	1.14528	1.03003	0.983935	0.962771	1.25386	0.889903	0.841707	0.989162	0.834128	0.963014	0.796706	0.952017	0.96874
TCGA-22-4605-01A-11-2193-20	LUSC	Primary	51	0.803862	0.728787	1.09179	1.24984	0.738858	1.18687	1.17637	1.17762	1.40887	1.38366	1.36028	1.56752	0.659046	0.736593	1.00808	1.13427	0.995717	0.898612	1.16867	0.905992	1.81674	1.01191	0.959515	1.37628	1.62229	0.920334	0.945065	1.13084	1.11828	0.672124	11.2824	1.33187	1.52952	1.17712	0.962937	0.984806	0.767974	0.899958	0.95598	1.28094	1.31145	0.382836	0.942046	0.753114	0.9211	0.970652
TCGA-21-1078-01A-21-2193-20	LUSC	Primary	51	0.930792	0.756158	1.06962	1.34481	1.56357	0.846129	0.712242	1.37363	1.13772	1.18211	1.52876	0.846511	1.39942	0.597943	1.1108	0.90881	1.22234	0.588731	0.842145	0.924689	3.21741	0.9384	0.512794	0.986828	1.11165	0.919729	0.903158	1.16074	0.978032	1.02166	2.69316	1.05694	1.81814	1.21638	0.894827	1.20011	0.985622	0.920596	1.268	4.37384	0.742406	0.406464	0.962883	0.663961	0.886406	0.945268
TCGA-34-2596-01A-21-2193-20	LUSC	Primary	51	0.820554	0.677104	1.17095	0.99212	0.804475	0.706054	0.623482	1.13527	1.25497	1.05723	1.06676	1.09916	0.865119	1.18738	1.08426	1.20249	0.73344	1.13849	0.933719	1.07551	0.877797	1.05977	0.946947	0.980043	1.23842	0.981296	1.25646	1.30995	1.105	0.735532	5.44526	1.31212	0.906117	1.33955	1.01134	0.926498	0.874955	0.94756	0.917767	0.627988	1.52708	0.418877	1.3711	0.592731	0.935457	0.885927
TCGA-60-2696-01A-21-2193-20	LUSC	Primary	51	0.892194	1.12656	0.905289	0.486631	0.641095	1.16137	1.26945	1.07211	0.744653	0.661155	1.16985	2.06422	0.759931	1.41608	1.03749	1.71907	1.16157	0.947641	1.18513	0.926472	1.08259	1.36315	1.305	0.946689	2.09536	0.958279	0.921381	1.40424	1.09363	1.86184	8.93272	1.67363	1.24368	1.09558	1.20648	0.931424	1.05026	1.2467	0.934781	1.14811	0.97998	0.716113	1.05323	0.687056	0.985806	1.12582
TCGA-60-2710-01A-21-2193-20	LUSC	Primary	51	0.722971	0.773611	1.01363	1.27449	0.983848	1.15373	0.908595	1.21524	1.52794	1.74579	1.05966	1.63178	0.672213	0.618395	1.00837	0.843792	0.985308	1.2364	1.00002	0.949805	1.71143	0.800126	0.938887	1.21933	1.86388	0.777627	1.08101	1.15668	1.00042	1.34327	6.14069	1.33481	1.09344	1.32514	0.936459	1.04479	0.846282	0.869525	1.01459	0.775683	0.989162	0.892467	1.02945	0.999815	0.833394	1.21473
TCGA-60-2721-01A-21-2193-20	LUSC	Primary	51	0.875664	4.76838	1.64381	4.56337	0.559108	0.735863	0.809055	1.01406	1.03647	1.68743	1.03895	0.997453	0.774604	1.11628	0.835626	1.27686	1.15497	1.10513	1.21377	1.02428	2.66346	1.23985	1.33974	0.878729	1.49066	0.968475	0.904881	1.25102	1.12466	1.42919	1.60806	1.24158	1.80644	1.09035	1.18629	0.971544	1.12429	1.21261	0.991968	1.11781	0.945744	0.695706	1.06687	0.673276	1.16302	1.06616
TCGA-66-2766-01A-21-2193-20	LUSC	Primary	51	0.725391	1.00356	1.19708	1.41342	0.976533	1.75842	1.67373	1.41403	3.51153	2.27553	1.58618	1.77849	0.594542	3.58755	0.737278	0.939739	0.523489	0.816775	0.947285	0.810509	2.63682	0.912116	1.17408	1.11911	0.854297	0.898574	0.99427	1.57684	1.08593	0.639852	0.944557	0.794374	1.38433	1.69357	0.991452	1.14138	1.516	1.63453	1.17305	1.45555	0.725692	2.03665	1.04827	1.95828	0.853587	2.45666
TCGA-18-4721-01A-21-2193-20	LUSC	Primary	51	0.863812	1.24256	0.880229	0.687604	0.83602	1.08431	1.01899	1.20199	1.00424	0.892745	1.23806	1.9924	0.705213	2.438	1.17959	1.23692	0.951415	1.23811	0.995212	1.05255	0.883119	0.946275	1.15918	0.931921	1.35513	1.03581	0.931101	1.40519	1.08825	1.42401	1.64279	1.22056	1.03505	1.11438	1.08112	1.0835	1.04544	1.41526	1.04164	0.546688	0.94313	0.765721	1.11057	0.801648	1.06427	0.934888
TCGA-66-2782-01A-21-2193-20	LUSC	Primary	51	0.949586	1.50165	0.909875	0.456283	0.416879	0.808713	0.763833	0.679234	0.501632	0.874767	1.30601	1.06668	0.792592	1.59602	0.740094	1.03942	1.90951	1.08546	1.07542	0.802126	0.653084	1.32993	1.15418	0.873579	1.66008	1.17281	1.00757	1.20388	1.20999	1.92711	3.20761	1.52401	2.33513	1.3167	1.49601	0.883033	0.620968	1.33278	0.988472	1.35155	1.00168	0.5604	1.47835	0.728505	1.37388	1.37728
TCGA-43-3394-01A-21-2193-20	LUSC	Primary	51	0.757506	0.745169	0.853055	1.15382	0.947595	1.57715	1.49916	1.20963	1.02728	1.05222	1.45731	1.8805	0.782287	1.88463	0.835534	1.91385	0.848143	1.00531	1.03636	0.922563	1.38643	1.19643	0.698736	0.938131	1.66976	0.918696	0.996611	1.16243	1.15633	0.772727	3.73187	1.06229	1.3527	1.24539	1.0136	1.0218	1.16679	1.41228	0.94637	1.26817	1.09269	1.00902	1.08165	1.18467	1.03679	1.15598
TCGA-22-4609-01A-11-2193-20	LUSC	Primary	51	0.794534	0.612393	0.869652	1.12614	0.759504	1.47828	1.49416	1.17667	2.37512	2.62042	1.16319	1.54187	0.61403	1.1262	1.2223	1.91418	1.09061	1.47793	1.34692	0.729409	1.94177	0.889502	1.10523	1.38762	1.084	0.882104	0.859179	1.07505	1.1595	1.3463	5.58826	1.29337	1.14018	1.17665	1.03034	1.08974	0.868808	1.02262	0.941368	1.07374	1.11603	0.620894	0.793818	0.753579	0.921202	0.977732
TCGA-21-1079-01A-21-2193-20	LUSC	Primary	51	0.901319	1.80374	2.08046	1.32975	0.917398	1.20118	1.21134	1.16472	1.08273	1.48693	1.14547	0.871039	0.53736	0.895062	0.751972	0.799833	1.09244	0.518458	0.881327	1.02564	2.78061	0.937307	0.626111	1.17511	0.938611	0.817732	0.831818	1.15257	1.061	0.869947	13.7085	0.838876	2.8251	1.11098	1.10237	1.1015	0.800748	0.941304	1.30327	0.384645	0.766108	0.885847	0.987157	0.743204	0.93677	2.02975
TCGA-34-2604-01A-21-2193-20	LUSC	Primary	51	0.89191	0.800531	0.886867	1.16499	0.506386	0.949729	1.93584	0.960458	1.7342	1.12134	1.06635	0.972298	0.676438	0.745112	0.786762	0.68533	1.18528	0.777072	1.14148	0.938391	1.28449	0.942614	0.621256	1.0556	1.1746	0.95581	0.789861	1.09379	1.0827	1.07739	6.41745	1.67944	1.37731	1.08575	1.04488	0.813904	0.697986	0.901775	0.866571	0.826817	0.991201	0.480064	1.07192	0.684926	1.11378	0.938887
TCGA-60-2697-01A-21-2193-20	LUSC	Primary	51	0.896335	0.815649	0.9182	0.489405	0.416966	0.541634	0.749386	0.731409	0.578697	0.705628	0.958404	1.28505	0.917678	1.11391	0.736088	1.63137	1.25576	1.27067	1.53632	1.0285	0.381935	1.64685	1.33283	1.00003	1.94692	1.20801	1.01434	1.67208	1.2377	1.33441	5.1644	1.69895	1.1193	1.34154	1.40629	0.907827	0.656369	1.42486	1.02433	0.714581	1.4392	0.406746	1.35192	0.716451	1.23721	0.853398
TCGA-60-2711-01A-21-2193-20	LUSC	Primary	51	0.799079	1.06814	1.04177	1.08423	1.4156	1.10483	1.01713	1.1978	0.630426	0.706651	1.37665	1.41623	0.851926	1.83864	1.14267	0.913857	1.04465	1.21737	1.0091	0.933089	1.48804	1.08524	1.0397	0.898537	1.37546	1.03446	1.03189	1.41661	1.04395	2.04585	5.40015	1.22704	1.72742	1.13937	1.04647	1.09101	1.17302	1.16945	1.03387	0.846335	1.14401	1.04165	1.09665	0.721384	0.823328	1.13134
TCGA-60-2724-01A-21-2193-20	LUSC	Primary	51	1.10798	9.93555	1.68027	5.52931	0.540202	1.30604	1.07336	0.642666	1.17219	1.78245	1.74924	1.06071	0.707985	1.29199	0.652428	1.69384	2.82647	0.910272	1.29958	0.925548	0.869477	1.11105	0.933496	0.894355	1.49331	1.1786	0.914795	1.06141	1.14443	1.00356	7.18705	1.21047	2.77291	1.13256	2.07916	0.966631	1.04116	1.38535	1.19122	2.38518	1.00617	0.915423	1.23315	1.11891	1.1395	2.0929
TCGA-66-2767-01A-21-2193-20	LUSC	Primary	51	0.781106	0.857459	0.992074	1.00571	0.656888	1.36743	1.47392	1.11335	1.76669	3.45791	1.07058	1.04754	0.647104	2.54894	0.75043	1.59734	1.03572	2.36936	1.23805	0.796292	1.61857	0.984187	1.13776	1.02859	1.44886	0.863723	0.843716	1.30812	1.04216	2.56614	2.13702	1.22459	1.90188	1.13781	0.990848	1.03914	1.04944	1.14039	0.91187	0.944668	1.12909	1.21095	1.09382	0.802637	0.962824	1.19415
TCGA-33-4532-01A-21-2193-20	LUSC	Primary	51	0.969534	0.898114	0.920449	0.718913	0.693184	1.17894	1.32945	1.03734	1.42713	2.24218	1.4934	2.13687	0.634943	1.84265	0.775807	1.03439	1.23718	0.723352	0.952611	1.03059	1.83194	0.870985	0.956248	0.860693	1.05664	0.943687	0.882464	1.15645	0.995216	1.74574	3.27887	1.09704	1.1859	1.10995	1.02634	1.06668	1.31943	1.20259	0.942988	0.991324	0.961816	1.96504	1.04642	0.749339	1.1089	0.898425
TCGA-66-2783-01A-21-2193-20	LUSC	Primary	51	0.785063	1.12061	0.968794	1.44535	1.14362	1.60866	1.47291	0.990876	4.44043	3.06184	1.00447	1.44012	0.687109	1.56065	0.954471	1.09222	0.871517	1.18436	0.870225	0.958831	3.07375	1.05182	1.61534	1.26491	0.881358	1.00485	0.938472	1.2015	1.00028	0.640327	1.2527	0.950425	2.16205	1.13334	1.09482	1.0902	0.948314	1.08692	1.19681	2.72546	0.80596	1.17175	0.9998	1.08829	1.05014	1.40122
TCGA-22-4591-01A-21-2193-20	LUSC	Primary	51	0.728661	0.812123	0.940003	1.81951	0.69974	1.00092	1.06308	1.24226	6.5714	4.73741	1.21586	0.927539	0.744142	9.12737	1.08076	1.03803	1.09061	0.836496	1.09834	0.732571	1.41886	0.924426	0.88672	1.12935	1.45846	0.987797	0.900133	1.14091	1.10578	1.10967	3.76696	1.20134	1.00303	1.20543	0.966356	0.958332	1.21289	1.06299	0.963398	0.641019	0.863352	0.839225	0.911573	1.40253	1.15158	1.07936
TCGA-22-4596-01A-21-2194-20	LUSC	Primary	51	0.855625	1.1981	0.949871	1.81834	0.668593	0.97567	1.57097	0.974953	1.66753	1.21317	1.13753	1.01008	0.655742	0.87017	0.905006	1.65579	1.61321	1.33237	1.69571	0.960441	1.48636	0.696464	1.08809	1.36655	1.88795	0.831939	0.813047	1.08818	1.14663	1.15098	10.5064	1.5608	1.73573	1.03036	0.982882	0.935249	0.613944	1.00386	0.942227	1.07057	2.20473	0.764204	0.872822	0.787772	1.19872	0.842296
TCGA-22-5480-01A-21-2194-20	LUSC	Primary	51	0.914712	2.07772	0.961665	1.40564	0.691054	0.542066	0.636367	0.927912	1.05459	0.880351	0.96363	1.50961	0.760126	1.11472	0.886296	1.17382	1.16163	3.41361	0.92202	0.920258	1.09524	0.893513	2.98866	1.10165	2.46605	1.02097	0.945815	1.04503	0.973467	1.25893	1.31033	1.14768	1.301	1.3192	1.03451	1.09438	0.741557	1.02162	1.04385	0.591754	0.961204	2.28834	0.936316	0.658215	1.07161	0.947587
TCGA-39-5024-01A-22-2194-20	LUSC	Primary	51	0.91323	0.818174	0.859518	0.548928	0.223214	0.793004	1.24355	0.94589	1.1914	1.23593	1.0571	1.3763	0.77733	0.95877	0.770619	2.34145	1.31384	1.32379	1.34142	0.935583	0.972104	1.16574	1.29952	0.896478	1.2984	1.06887	1.18653	1.14848	1.08281	2.75662	1.42929	1.23351	1.35168	1.23207	1.24215	0.949906	0.785014	1.15635	0.888646	1.10776	1.27365	0.570038	1.22259	0.66034	1.19691	0.919352
TCGA-39-5037-01A-21-2194-20	LUSC	Primary	51	0.93249	0.976177	1.04444	2.11111	0.775463	1.02924	1.12562	0.84955	0.856847	0.758878	0.679483	0.94043	0.715553	2.51141	0.712845	1.143	1.4084	1.08488	1.05269	0.813402	0.797718	0.87075	1.36225	0.944002	1.23851	0.989382	1.00027	1.01081	1.05308	1.88324	1.42814	1.1972	1.33318	1.06826	1.11547	0.998516	1.56145	1.45934	0.899322	0.709635	1.01335	1.59066	1.06838	0.717007	0.8513	0.893023
TCGA-34-5239-01A-22-2194-20	LUSC	Primary	51	0.851135	0.981279	0.796342	0.279535	0.984044	0.443068	0.663023	1.25199	0.383554	3.81002	4.0988	1.58565	1.15805	0.980133	1.10572	2.23334	1.42107	2.3923	1.0959	0.996323	1.96471	1.37109	2.14132	1.08606	1.3583	0.984818	1.43728	1.51487	1.03117	1.78067	1.70288	1.12427	2.02371	3.39474	1.08138	0.856384	1.11775	1.01985	0.928877	1.0056	0.88007	1.0356	2.10818	0.531389	1.1027	0.906746
TCGA-79-5596-01A-11-2194-20	LUSC	Primary	51	1.07235	0.707068	0.747761	1.05194	0.510846	0.933216	0.798027	0.84782	1.68332	2.64744	2.01461	0.846886	1.09581	0.561785	0.645389	2.33513	1.15692	1.27802	1.89713	0.528275	0.316856	1.95443	0.87139	1.38122	2.62061	1.29731	1.06811	1.39805	1.15363	0.75218	12.0578	1.3389	0.932794	2.669	1.29818	0.607603	0.463744	0.855465	0.88859	0.591648	2.32834	0.324705	3.33873	0.711596	1.64595	0.764819
TCGA-18-5592-01A-21-2194-20	LUSC	Primary	51	0.893754	0.921975	0.964275	0.677043	0.72006	0.744947	0.929309	0.807212	0.565853	0.970443	1.17811	1.55991	0.764082	1.0597	0.935483	1.06202	1.26601	1.07284	0.954468	0.886677	0.918155	1.00634	1.39558	1.04832	1.39278	1.14145	0.97817	1.19806	1.02075	2.35561	2.43851	1.13521	1.32342	1.56306	1.13426	1.06032	0.94134	1.15229	0.933517	0.917277	0.92305	1.64742	1.10653	0.671826	0.964432	1.10166
TCGA-46-6025-01A-13-2194-20	LUSC	Primary	51	0.960694	1.50698	1.09441	1.22858	0.489744	1.10355	0.886701	0.704685	2.38766	2.99821	1.43463	1.28579	0.768358	2.69989	0.546487	0.963208	1.86753	0.683025	0.842431	0.972541	1.06215	0.953758	1.06182	0.906494	1.3054	1.17999	0.927378	1.10873	1.16858	2.0181	1.89911	1.15753	2.27868	1.0444	1.33408	0.960933	0.95272	1.20065	0.930475	0.771196	1.03513	1.53444	1.18986	0.611799	0.941118	2.27631
TCGA-70-6723-01A-13-2194-20	LUSC	Primary	51	1.01	0.732068	1.00003	0.619661	0.895925	0.760553	0.843699	1.07163	0.625512	0.686062	0.89407	1.21606	0.698049	1.74393	0.908148	1.54178	0.723287	0.828963	1.17372	0.882024	2.60377	0.919231	1.5707	1.03564	0.881004	1.12587	1.31321	1.00537	1.06409	0.88819	0.471523	1.01114	1.16601	1.20766	1.00581	1.18016	1.15319	1.31707	0.925394	1.48866	0.826983	1.74184	1.06156	0.592937	0.584567	1.35427
TCGA-85-6798-01A-13-2194-20	LUSC	Primary	51	0.898282	1.6195	1.15447	1.93732	0.895006	0.820434	0.715518	0.835157	0.994025	0.899877	1.10975	1.44266	0.835505	3.55586	0.783579	1.37396	1.41342	1.05758	0.787559	0.746922	1.30419	0.933928	1.28434	1.20474	1.48888	1.12114	0.944277	1.0619	1.17092	0.877603	0.632462	0.970351	1.68608	1.17276	1.20931	0.974355	0.681219	1.15915	0.935913	0.959263	0.787406	1.2808	1.05322	1.18073	1.14092	1.66779
TCGA-22-4607-01A-21-2194-20	LUSC	Primary	51	0.824436	1.87248	1.35953	2.09144	0.766937	0.733018	0.669869	0.922276	0.626866	0.775485	1.04048	0.751393	0.623543	1.51181	0.636093	1.04383	1.7668	0.987127	1.53864	0.69013	1.8197	0.868929	1.14855	1.16939	1.96559	0.918728	0.905741	0.960692	1.05612	0.717873	0.578216	1.08849	2.79278	1.08357	1.10464	0.85642	1.16118	0.890656	0.865341	4.3575	1.10716	1.03393	1.05151	1.61879	1.44321	1.34302
TCGA-22-5482-01A-21-2194-20	LUSC	Primary	51	0.860764	1.12838	0.868321	1.00152	0.564592	0.648676	0.803962	1.00463	0.796381	0.792224	0.90915	1.08247	0.709178	1.43788	0.646656	0.991211	1.08982	0.841923	0.923178	0.885197	1.32493	0.917964	0.793444	1.10837	1.31957	0.948348	0.939574	1.0856	1.00622	1.5194	7.30154	1.21679	1.23689	1.20994	1.02264	0.912958	0.789757	0.974888	0.917926	1.04225	0.993844	0.694925	0.947261	0.65194	0.93747	1.18389
TCGA-39-5027-01A-22-2194-20	LUSC	Primary	51	0.905032	0.607737	0.950021	1.27309	0.455272	1.0461	1.33684	0.907689	2.48595	2.57041	0.936615	0.961781	0.688582	1.91477	0.771469	1.2336	1.07206	0.902301	1.01581	0.795465	1.20199	1.02599	0.945098	0.907758	1.08603	0.992631	1.0147	1.1409	1.05377	2.78524	1.59059	1.25757	1.51406	1.21812	1.01765	0.893723	1.19585	1.00542	0.908677	0.684451	1.02089	1.00473	1.01563	0.66282	0.951444	0.92716
TCGA-39-5040-01A-11-2194-20	LUSC	Primary	51	0.833226	1.15858	1.28611	1.76016	0.888504	0.903559	1.02237	1.00506	0.915905	1.02873	0.8585	0.827121	0.703426	0.970156	0.956088	2.16475	1.28319	0.59159	1.04711	0.90431	1.72322	1.14126	1.01679	1.09268	1.18371	0.93187	1.24376	1.30708	1.06997	0.719826	2.34648	0.985414	1.06426	1.58518	1.05972	1.12187	1.1209	1.36315	1.00159	1.00933	0.904768	2.1783	0.999866	1.54905	0.98137	1.27847
TCGA-34-5241-01A-21-2194-20	LUSC	Primary	51	0.88203	1.02568	0.95987	1.46285	0.563353	0.616354	0.687056	0.869176	1.11905	1.43176	1.21105	1.06118	0.809061	0.731338	0.689537	1.20539	1.58015	1.05555	1.60235	0.821254	1.30321	0.992271	0.916115	1.20027	2.02399	1.03363	0.878808	1.1731	1.12303	0.763024	12.8171	1.81234	2.04528	1.59876	1.11538	0.924074	0.655537	1.14416	0.877372	1.49292	1.36881	0.417341	1.00651	0.789833	1.22579	0.877062
TCGA-43-5668-01A-21-2194-20	LUSC	Primary	51	0.835221	0.577163	1.04792	1.28007	0.9673	2.68943	2.95836	1.14599	3.47256	1.84399	0.939289	0.905138	0.59143	0.958695	0.866511	0.94589	1.63082	0.743451	1.17447	0.976769	1.27808	0.760853	0.923485	0.948857	0.833746	0.856497	0.982851	1.415	0.965073	1.04958	0.586279	0.956611	0.733551	1.04318	0.885436	1.01913	1.12539	1.32457	1.07484	1.19196	0.773112	0.702719	1.12348	0.834833	1.14185	0.718629
TCGA-56-5897-01A-12-2194-20	LUSC	Primary	51	0.882819	0.932878	1.02918	1.2362	0.669321	0.735175	0.71737	0.972337	1.43955	1.28035	0.882972	0.954427	0.989901	1.44358	1.08426	1.31369	1.09424	0.954345	0.952007	0.858107	0.871819	1.25037	0.976547	1.03856	1.63113	1.12458	1.19281	1.31453	1.19248	0.836913	2.06322	1.29076	1.16456	1.31382	1.41421	1.00133	0.608391	1.33658	0.933038	0.613932	0.881663	0.607569	1.30498	0.61129	1.05066	1.37496
TCGA-46-6026-01A-13-2194-20	LUSC	Primary	51	0.890446	1.51938	1.08739	1.53656	0.964393	0.781929	0.867334	0.887507	0.833336	2.13036	2.07096	1.96394	0.701853	1.08448	0.804091	1.21981	0.705604	0.96735	1.03237	0.848543	1.37254	1.03204	1.7118	1.16393	1.19944	1.12918	0.950911	1.03609	1.06345	0.697444	0.82362	0.962646	1.35917	2.3933	1.05992	1.24588	1.45655	1.62812	0.861039	1.25947	0.843599	1.2523	1.16152	1.07424	1.0523	1.02663
TCGA-51-6867-01A-13-2194-20	LUSC	Primary	51	0.821761	0.954367	0.89376	2.01447	0.734391	0.968055	1.02218	0.754619	1.8964	1.61016	1.01623	1.03972	0.735415	1.55752	0.785634	2.18889	0.808741	0.843582	1.12292	0.908501	1.19371	0.827442	1.39023	1.57105	1.04626	0.91834	1.0022	0.902326	1.20102	1.25495	0.536716	1.07274	1.40375	1.06417	0.962656	1.06966	0.861409	1.23766	0.750753	0.928568	0.985431	1.06474	0.910361	0.86698	0.72207	0.972791
TCGA-22-5471-01A-21-2194-20	LUSC	Primary	51	0.883407	0.944087	0.996647	0.866217	0.562841	0.562662	0.607653	1.01427	0.540014	0.664882	0.914826	1.38354	0.751576	1.38119	0.983684	2.1971	1.39412	1.1109	0.992494	0.922455	0.685182	1.05765	1.18955	0.943275	1.40389	1.04685	1.04704	1.24096	1.09198	1.95315	1.11284	1.34915	1.18276	1.26634	1.19769	1.03087	0.687032	1.12543	1.0085	0.570113	1.12761	0.602783	1.23981	0.745955	1.16248	1.33156
TCGA-22-5483-01A-21-2194-20	LUSC	Primary	51	0.889798	1.6544	1.24028	1.10994	1.15792	1.09952	2.11638	1.19196	0.611608	0.70106	0.87629	0.862161	0.645621	3.56178	0.851507	1.15657	1.42368	0.832631	1.25107	0.95697	4.21082	0.845666	1.21345	0.916794	0.866091	1.27538	1.16359	1.00509	0.975078	0.981101	1.29539	0.879997	1.22286	1.16862	1.04502	0.998199	0.958689	1.18426	0.914573	2.52555	0.817318	2.09478	1.05916	0.735787	0.910796	1.22328
TCGA-39-5028-01A-21-2194-20	LUSC	Primary	51	0.892584	0.872496	1.29264	1.30395	0.565207	0.681875	0.564396	0.895652	1.06478	1.21042	1.03014	0.857103	0.865203	1.49038	0.88367	1.38548	1.64553	0.866781	1.18959	0.884173	0.689771	1.11217	1.03994	1.02572	1.58621	1.03283	1.34129	1.10733	1.15771	1.33107	6.86995	1.26242	1.17632	1.57352	1.34963	0.936351	0.66992	1.39911	0.928337	1.0551	1.03188	0.446893	1.06325	0.746907	0.93553	1.14036
TCGA-63-5128-01A-21-2194-20	LUSC	Primary	51	0.815298	1.38381	1.12818	1.02145	0.706558	0.870804	1.18596	0.997203	2.27821	3.29277	0.974567	1.25784	0.715444	1.18261	0.741496	1.71808	1.12407	0.74828	1.06881	0.945741	1.98904	0.957013	1.06308	1.20274	1.24028	1.04467	1.04276	1.18175	1.04036	0.757748	4.92117	1.23887	1.56167	1.10004	1.01446	1.00803	0.957157	1.07734	0.937062	0.893531	1.07973	1.28614	1.02933	0.742056	0.988574	1.27052
TCGA-22-5479-01A-11-2194-20	LUSC	Primary	51	0.9118	1.57201	1.02615	0.658466	0.723006	0.615227	0.726367	0.929547	1.18781	1.10621	0.825614	1.00874	0.727828	2.22623	0.851908	1.17548	1.22471	0.767293	0.992933	0.92974	1.18669	1.07169	1.15755	0.98187	1.05935	1.10521	1.03024	1.12567	0.977738	2.14801	0.943741	1.40948	1.8184	1.25518	1.1158	1.04065	0.992854	1.11943	0.960803	0.532395	0.85074	1.4272	1.06877	0.822513	0.950225	1.30293
TCGA-43-5670-01A-11-2194-20	LUSC	Primary	51	0.982246	1.39588	1.02113	1.01531	0.564897	0.68925	0.97867	0.737084	0.774749	1.16864	1.04617	0.689915	0.873882	1.41065	0.66496	1.11366	1.72328	0.595548	1.7843	0.860311	0.860102	1.29026	1.62907	0.956166	1.44653	1.20571	1.34034	1.09504	1.1031	0.910064	3.29368	1.1778	2.09638	1.24371	1.51554	0.935186	0.867274	1.34269	0.923005	1.86805	1.11541	1.93898	1.28238	2.44409	1.16182	1.19778
TCGA-56-5898-01A-12-2194-20	LUSC	Primary	51	0.856378	1.45852	1.26439	2.66309	0.648177	0.669511	0.692209	1.15269	1.46169	1.57793	1.13946	0.979339	0.802888	0.931857	0.816305	1.33801	1.39001	0.989897	0.956286	0.925478	1.76903	0.813509	0.839813	1.76552	1.46837	0.902882	1.12108	1.02704	1.06766	0.796094	2.96185	1.06751	1.97632	1.39494	0.994759	1.10751	1.04482	1.01554	0.926665	1.0129	0.965124	0.93458	0.971586	0.760247	0.815604	1.46336
TCGA-63-6202-01A-13-2194-20	LUSC	Primary	51	0.850368	1.00879	0.990931	1.14131	0.796867	0.840698	1.33348	1.00261	0.799827	0.856776	0.960989	1.07221	0.712697	1.81428	1.11033	1.14228	1.41611	0.776953	1.00953	0.854368	1.59203	0.777234	0.952591	1.23826	1.15082	1.06961	1.01514	1.08765	1.07186	1.69795	3.21875	1.17607	1.63751	1.20318	0.993263	1.13832	0.860233	1.04616	0.998054	1.26859	0.771672	2.00277	1.10373	0.74455	1.34893	1.11196
TCGA-33-6738-01A-13-2194-20	LUSC	Primary	51	0.79873	1.06368	0.903947	2.10731	1.1533	1.82	2.57309	1.22359	0.770625	0.865053	1.01263	1.55131	0.691667	2.2559	0.813588	2.01573	1.45053	0.988343	1.29346	0.875822	1.06084	1.13805	1.05891	0.992796	1.49962	1.00878	1.01703	1.16166	1.10597	0.906595	9.31077	1.28058	0.892015	0.905703	1.01221	0.937605	0.876952	1.02356	0.959543	1.05235	1.15509	0.270181	1.02399	1.30634	1.4211	0.718784
TCGA-63-7020-01A-13-2194-20	LUSC	Primary	51	0.879747	1.65019	1.00095	1.53399	0.658712	0.813774	0.920953	0.843588	2.53907	3.07077	1.25642	0.93187	0.662044	1.46221	0.854582	1.06043	1.91025	1.05349	1.32961	0.781165	0.922877	0.723949	0.944615	0.955835	1.36283	1.01733	0.901338	0.976145	1.22532	2.24295	3.52397	1.08575	1.48636	1.12408	1.37149	0.967615	0.708171	1.03727	0.921611	2.25965	1.0236	1.27719	0.874482	0.81133	1.08028	0.984204
TCGA-22-5472-01A-21-2194-20	LUSC	Primary	51	0.853989	1.21201	1.0436	1.27442	0.701444	0.92036	0.978155	0.859989	0.609146	1.08216	1.30677	1.17559	0.732947	0.76286	0.751774	0.623028	2.25934	0.838237	1.25271	0.879533	1.55598	0.857572	0.836623	0.970795	1.58336	0.964241	0.888128	1.07057	1.07325	0.989975	20.4624	1.6349	1.85229	1.34873	1.29297	0.859977	0.70718	0.974495	1.00094	2.88326	1.19359	0.753594	1.1599	0.636587	1.40289	1.07328
TCGA-39-5011-01A-21-2194-20	LUSC	Primary	51	0.886075	1.1323	1.18301	1.93635	0.670417	1.05441	1.22306	0.769664	1.35242	1.15312	1.43827	1.29056	0.727889	2.7429	0.877183	1.11764	1.73426	0.912749	1.18001	0.727153	1.12686	0.847491	1.1986	0.990635	1.26415	1.0439	0.905816	1.22934	1.06738	3.12098	1.90322	1.22743	1.01853	1.11082	1.21787	0.941863	0.613893	1.14121	0.958521	1.15569	0.965778	1.7089	1.11143	0.697005	1.38103	1.02661
TCGA-39-5029-01A-21-2194-20	LUSC	Primary	51	0.828435	2.47032	0.951372	1.2128	0.524971	0.778474	1.01359	1.10188	0.667241	0.835563	1.18142	1.55004	0.867701	1.13377	0.76656	2.25527	1.4422	1.05368	1.32631	0.887962	1.61384	1.53966	1.2364	0.788007	1.3011	1.06344	1.04764	1.61089	1.11311	2.10862	2.41429	1.11633	1.41402	1.11826	1.23145	0.852351	0.553007	1.10193	1.04019	0.837366	1.0697	0.930256	1.19068	0.892887	1.13779	1.43532
TCGA-63-5131-01A-21-2194-20	LUSC	Primary	51	0.913565	5.20176	1.5955	6.17569	0.475824	1.79173	1.30312	0.723939	0.446769	1.07273	2.08435	1.51764	0.733287	2.42486	0.55218	1.57753	2.36739	1.48502	1.47677	0.936893	0.429402	0.947031	1.68532	0.955674	2.00806	0.979216	0.89376	1.00053	1.07714	1.38591	1.29139	1.34447	1.68205	1.31597	1.36453	0.970843	0.896155	1.20136	0.893036	0.98479	1.29493	0.792092	1.004	0.873803	1.03777	1.47494
TCGA-22-5485-01A-21-2194-20	LUSC	Primary	51	0.931489	0.772063	0.877919	1.16443	0.608526	0.825717	1.21453	0.884976	3.4103	4.84871	2.40577	1.3226	0.630291	0.825208	0.811881	0.488795	2.19421	0.860376	1.12998	0.878924	0.862873	0.612092	0.716476	1.28884	1.86216	0.854789	0.782396	1.21938	0.897622	0.730122	11.0855	1.26697	1.25045	2.28564	0.971363	0.814779	0.858375	0.84333	0.969721	0.634899	1.83747	0.593274	0.951544	0.75716	1.32464	0.759446
TCGA-21-5782-01A-21-2194-20	LUSC	Primary	51	0.842729	1.17749	1.17462	1.57307	0.694771	0.712385	0.731434	1.20728	1.3661	1.48127	1.00965	1.16607	0.863806	1.0976	0.918715	2.52468	1.15513	0.950045	1.0138	0.890613	1.49245	1.23219	0.907777	1.23137	1.68771	0.990405	1.1069	1.3006	1.1146	1.38745	2.39678	1.17956	1.26291	1.29544	1.20997	1.03722	0.684921	1.15777	0.960868	0.695711	0.961934	0.695566	1.51932	0.75779	1.16736	1.69093
TCGA-34-5927-01A-13-2194-20	LUSC	Primary	51	0.960386	1.10899	0.86864	0.638571	1.07604	0.758841	1.53852	0.930714	0.603046	0.608838	1.09964	1.10456	0.705139	2.36461	1.17799	1.77278	1.43301	3.28957	1.19044	0.831011	1.49474	0.942739	2.6277	1.04278	2.64304	0.954588	1.29568	1.06229	1.04145	1.61032	6.53959	1.42226	1.29131	0.980987	1.13564	0.971242	1.07186	0.958083	1.03945	1.43446	1.02382	2.55638	1.04297	1.2823	1.22101	0.802932
TCGA-85-6560-01A-13-2194-20	LUSC	Primary	51	0.872459	3.07034	1.62579	3.11666	0.731135	1.2084	1.78304	0.974603	1.1196	1.09083	1.07802	1.3317	0.671505	1.29626	1.04652	1.35735	1.05575	0.725868	0.796265	0.95274	1.47576	0.910354	0.934806	1.11534	1.15974	1.12888	1.01738	1.19815	1.11909	1.78444	2.45615	1.22411	0.923325	1.44571	1.12875	1.02827	0.96287	1.04292	1.09597	0.600789	1.00364	2.36215	1.27108	0.798193	1.13894	1.18656
TCGA-90-6837-01A-13-2194-20	LUSC	Primary	51	0.821818	0.449004	0.750581	1.23675	0.5467	0.623348	0.84772	1.16798	1.75265	1.75784	1.27332	0.753208	0.784546	0.572755	0.820173	1.10958	0.972077	0.863848	0.84515	0.926421	1.76189	0.993299	0.4792	1.15079	3.72851	1.02428	1.03151	1.10434	1.15275	0.610164	44.765	1.75704	1.63122	1.75532	1.0507	0.807061	0.464033	0.902107	0.886191	1.16485	1.53615	0.286658	1.22753	0.442546	1.01266	0.653827
TCGA-63-7022-01A-13-2194-20	LUSC	Primary	51	0.815231	0.812117	0.900857	1.00663	0.624451	0.459743	0.456441	1.11108	2.1854	1.91405	0.914433	1.03954	0.836415	1.42153	1.23473	1.96724	0.999788	0.867803	0.819735	0.947864	1.17918	0.99796	0.882568	1.00711	1.53402	1.06887	1.0281	1.14186	1.15638	0.801342	2.28311	1.20156	1.33755	1.27694	1.0574	1.01821	0.711788	1.04449	0.930488	0.709635	0.852925	0.462332	1.12668	0.666659	0.972559	1.07619
TCGA-22-5473-01A-21-2194-20	LUSC	Primary	51	0.822826	1.87808	1.22424	2.17769	0.816588	1.22356	1.58434	1.01397	0.784622	1.05122	1.04337	1.49995	0.669683	1.76237	0.759104	0.912749	1.06519	0.658461	0.917481	0.773665	1.5637	0.90272	0.73592	1.15107	1.25	0.918053	0.989801	1.12151	1.02361	1.67386	0.663078	0.90915	2.84337	1.32916	1.03177	0.936153	1.00264	1.07735	0.864058	1.61975	0.816152	1.05193	0.958536	0.700317	0.875774	1.22407
TCGA-39-5016-01A-21-2194-20	LUSC	Primary	51	0.877664	1.11916	0.836745	0.324705	0.78472	0.870756	1.3875	1.01567	0.406746	0.922525	1.26886	1.58724	0.638408	1.6932	1.13987	1.63936	1.16943	1.43698	1.06148	1.03002	0.645747	0.805725	2.01503	0.838923	0.930295	1.05083	0.99356	1.29338	0.958605	1.61181	0.646777	1.03091	1.25243	1.01691	0.879174	0.93125	1.75787	0.992303	1.04997	0.590308	0.939927	1.08117	0.980021	0.982433	0.979318	0.96222
TCGA-39-5030-01A-21-2194-20	LUSC	Primary	51	0.812878	0.789811	1.04545	1.0105	0.652012	0.739817	0.67882	1.0704	2.04613	1.5175	1.02199	1.3507	0.973097	1.3417	1.11872	1.6195	1.0658	1.38833	0.990371	0.901938	1.07814	1.20014	1.38369	0.925042	1.21214	1.01275	1.09053	1.46178	1.06688	1.70261	3.27728	1.41285	1.13551	1.20491	1.15109	1.01362	0.79014	1.11589	0.999777	0.526217	0.924695	0.705413	1.18106	0.59891	0.984774	1.0695
TCGA-34-5231-01A-22-2194-20	LUSC	Primary	51	0.826067	3.34963	1.04178	1.94369	0.685986	0.980053	1.17406	0.883535	0.503799	0.682438	0.75662	0.954216	0.675829	2.27537	0.842513	0.897765	1.02852	0.737186	0.965092	0.960014	1.62972	0.92337	1.19194	0.995702	0.977712	0.984976	1.06397	1.02144	0.937632	1.90345	6.27624	1.018	2.2133	1.16085	1.12082	0.96522	1.49523	1.35831	0.916845	0.759494	1.13045	1.76602	1.10213	0.793488	0.802698	1.7493
TCGA-22-5489-01A-21-2194-20	LUSC	Primary	51	0.778042	0.966147	0.935277	0.758205	0.895683	0.643009	0.79466	1.09628	1.97505	1.77776	0.841859	1.21967	0.834839	1.42689	1.14801	1.7056	1.209	1.39683	1.01681	0.909087	1.64065	1.21315	1.63769	1.09155	1.10417	1.00364	1.16049	1.31997	1.00435	1.69308	1.51208	1.26561	1.81867	1.3498	1.07203	1.04366	0.84501	1.09664	1.05311	0.619429	0.857079	1.88611	1.25009	0.757254	1.06688	1.03288
TCGA-21-5784-01A-21-2194-20	LUSC	Primary	51	0.969914	2.87328	1.16797	1.78378	0.514306	0.705051	0.547283	0.666769	1.43387	2.54013	1.62607	0.862526	0.843477	0.969928	0.57256	0.993367	2.05338	1.24044	1.17797	0.890823	0.896428	1.10635	0.900595	1.07822	1.52299	0.965402	1.00925	1.10155	1.17531	1.01088	6.84523	1.59947	1.46444	1.77655	1.29262	0.961405	0.739033	1.10938	0.912205	1.25398	1.1345	0.511622	1.09089	0.670686	1.16278	1.42782
TCGA-34-5928-01A-13-2194-20	LUSC	Primary	51	0.983364	1.64999	1.29837	2.81006	0.732484	0.86722	0.833064	0.749723	2.41329	2.28089	1.1852	0.708245	0.739443	2.09217	0.725049	0.818469	1.90394	0.83915	0.885817	0.847303	0.93205	0.815253	0.946391	1.21492	1.41487	1.04293	0.83168	0.899584	1.11657	1.32284	1.9413	1.17497	1.87923	1.2554	1.32584	0.956891	0.832406	0.97434	1.01646	1.02297	1.02198	1.29387	1.07264	0.884209	1.42776	2.04302
TCGA-85-6561-01A-13-2194-20	LUSC	Primary	51	0.985355	1.09215	0.996919	1.14776	0.778263	0.849544	0.746218	0.813813	0.684262	0.894672	0.924657	0.899621	0.71666	1.50604	0.898855	1.24572	1.67908	0.877104	0.87223	0.797391	0.985412	0.937678	0.997901	0.99663	1.58434	1.08242	1.03074	1.05731	1.1768	1.44904	1.09984	1.16034	1.52945	1.25359	1.30612	1.1082	0.829429	1.20639	0.90779	1.78221	0.857661	1.85409	1.18089	1.07947	1.10245	1.43962
TCGA-77-6842-01A-13-2194-20	LUSC	Primary	51	0.891508	0.803857	0.805067	0.236826	0.747409	0.761117	1.40011	1.07804	0.698954	0.794798	1.36966	1.94338	0.810998	1.30828	1.21944	1.55217	1.13987	1.19189	0.897019	1.00911	1.57393	1.19402	1.12004	0.843734	1.03798	1.15305	0.951565	1.15257	1.08449	1.33656	0.928903	1.1042	1.63341	1.20618	1.11046	0.919945	1.17533	1.21606	1.51257	0.552532	0.810852	1.6678	1.01391	0.675431	1.46333	1.34147
TCGA-63-7023-01A-13-2194-20	LUSC	Primary	51	0.904737	3.32879	0.930308	0.714789	0.984004	1.28982	1.70913	0.987896	0.433829	0.863507	1.03725	1.4441	0.714111	4.81254	1.41677	1.45345	0.82944	1.16427	0.896391	0.908362	2.29995	0.94223	2.0399	0.901082	0.861164	1.33962	2.30106	1.0777	1.105	2.10774	0.787521	0.897112	1.24634	1.43624	0.997871	1.25653	2.29088	1.9269	1.00909	1.18421	0.684295	3.09921	1.0901	0.650418	0.753464	1.0605
TCGA-22-5474-01A-21-2194-20	LUSC	Primary	51	0.840617	0.876156	1.00386	1.67126	0.726407	0.569619	0.627849	0.967876	1.096	1.29359	1.20061	0.692435	0.717997	1.61239	1.0252	1.43216	1.04452	1.0475	0.796038	1.07732	0.778069	0.921132	1.04377	1.22418	1.43162	1.02115	1.06515	1.46374	1.04923	2.81357	1.73131	1.05391	1.05721	1.73649	1.06076	0.922026	0.853256	1.06236	0.918913	0.942744	1.29897	0.696145	1.08163	0.697121	0.948709	0.959614
TCGA-39-5019-01A-21-2194-20	LUSC	Primary	51	0.808343	1.19057	1.05672	2.05068	0.571601	0.774228	0.896646	0.942098	1.08427	0.869809	0.988244	1.04393	0.845086	1.3447	0.818566	1.70118	1.28749	1.12255	1.06501	0.877195	0.778814	0.971495	1.00945	1.07924	2.24918	0.966684	1.0072	1.20142	1.105	1.04434	2.84494	1.13949	1.21871	1.23432	1.25573	0.881065	0.681804	1.14659	0.8766	0.726362	1.15334	0.726034	1.08968	0.704748	1.11003	0.904317
TCGA-39-5031-01A-21-2194-20	LUSC	Primary	51	0.805067	0.794352	0.986753	1.59314	0.45219	0.700472	0.842174	1.01176	4.68679	3.96274	0.962837	0.943941	0.732418	1.33869	0.807794	1.44244	1.43749	1.70638	1.03549	1.00642	1.95117	0.9328	1.0801	1.26413	1.56955	0.8555	0.973985	1.08987	1.06364	0.841217	5.5205	1.17397	1.60487	1.34162	1.05027	0.909787	0.845022	1.0369	0.830407	1.17754	1.03892	0.826278	1.02343	0.714814	0.910588	1.05582
TCGA-34-5232-01A-22-2194-20	LUSC	Primary	51	0.859244	1.366	1.00363	1.31034	0.541589	0.856639	0.796011	0.908942	0.862699	0.950156	0.983806	0.900532	0.878857	1.58886	0.912388	1.25398	1.45472	1.36629	1.07707	0.934216	0.622295	1.07833	1.14088	1.12175	1.20412	0.980791	1.13781	1.25225	1.07532	1.8907	1.12766	1.10209	1.6312	1.34597	1.22325	0.969983	0.834694	1.27791	0.95528	1.65394	0.941276	1.11294	1.25174	0.748664	1.10912	1.31763
TCGA-22-5491-01A-21-2194-20	LUSC	Primary	51	0.793625	1.12537	1.05902	2.25293	0.80629	1.02567	1.07578	1.09582	1.52	2.14191	1.18587	1.1726	0.768517	1.42754	0.987216	1.13592	1.07808	1.05485	0.842507	1.47632	1.29569	0.8435	0.919238	1.07748	1.39085	0.878583	1.29662	1.21738	0.958052	1.23474	3.52299	1.05787	1.26434	1.29876	1.03734	0.989985	1.09033	1.03921	0.997532	1.10477	1.3603	0.673374	1.45845	0.679822	1.05914	0.918633
TCGA-21-5786-01A-21-2194-20	LUSC	Primary	51	0.910954	1.19272	1.09073	0.900738	0.54536	0.801764	0.664352	0.745577	0.84518	1.34638	1.07699	0.973561	0.818713	1.72742	0.714497	1.18723	1.24761	0.721639	1.17245	0.929128	0.855263	1.08608	1.16511	1.17395	1.23508	1.13235	1.0944	1.10473	1.11533	1.30473	1.53607	1.23906	1.26336	1.39107	1.30783	1.08604	0.612011	1.25472	0.905044	0.49603	0.863495	0.90835	1.22627	0.966806	1.09967	1.34698
TCGA-34-5929-01A-13-2194-20	LUSC	Primary	51	0.7704	1.00343	1.12225	1.41284	0.933312	0.802081	1.00046	0.977477	2.84475	3.00403	1.37033	1.22654	1.07944	1.83373	0.922883	1.5177	0.859488	2.93752	0.728621	0.754399	1.57543	2.13495	0.887144	0.990066	1.28967	1.0498	1.14875	1.78944	1.13813	1.0669	1.64933	1.3043	2.4844	1.62224	1.6759	1.0389	1.27817	1.65237	1.25659	0.827832	0.766278	1.08036	1.10487	0.52068	0.814971	1.49266
TCGA-56-6545-01A-13-2194-20	LUSC	Primary	51	0.934728	1.36649	1.1371	1.19831	0.588441	0.825111	0.705081	0.760721	0.968577	0.954311	1.15618	0.895757	0.752378	1.59244	0.742025	1.22506	1.57107	1.30537	0.878552	1.15189	0.852239	0.894982	1.16032	1.36002	1.36027	1.09552	0.9189	1.0799	1.13932	1.5425	5.27291	1.12381	1.07036	1.29661	1.28119	1.00435	0.744813	1.14121	1.07705	0.615406	0.974054	0.98614	1.16087	0.714958	1.05015	1.71368
TCGA-77-6843-01A-13-2194-20	LUSC	Primary	51	0.959602	0.754316	0.907161	0.643236	1.12358	1.01401	1.21889	1.16326	0.863615	0.793378	1.2753	1.79435	1.2013	2.18525	0.9407	2.28881	1.5277	0.940672	1.10695	0.955799	1.81313	0.902958	1.11902	1.06593	1.33719	1.01865	1.18415	1.05271	1.08559	0.728282	0.500527	1.02218	1.73767	1.10379	0.993878	1.11949	1.23861	1.22823	1.19608	0.591697	0.839702	1.2337	0.959623	1.01087	0.887015	1.5226
TCGA-63-7021-01A-13-2194-20	LUSC	Primary	51	0.898226	1.30072	0.944254	0.860198	0.581479	0.811335	0.573244	0.726216	1.05921	1.19155	1.00651	0.929567	0.797076	1.87228	0.794881	1.37416	1.53251	1.0875	1.07803	0.868604	0.551212	0.989862	0.995004	1.03068	1.47686	1.04867	1.39662	1.04337	1.2425	1.47591	3.23104	1.53596	1.37866	1.18624	1.36113	1.01078	0.620185	1.16329	0.848167	1.04673	0.840716	1.00308	1.03675	0.687118	0.942315	1.20297
TCGA-22-5477-01A-21-2194-20	LUSC	Primary	51	0.915823	0.673864	0.834209	1.0002	0.354044	0.61696	0.578484	0.593196	0.689489	1.60038	1.49552	0.777918	0.879673	0.793427	0.50183	1.13134	1.33536	1.12796	0.880595	0.87826	0.322395	1.16523	0.886412	1.42213	2.35039	1.00615	0.958018	1.25843	1.20045	0.822912	29.2893	1.87819	0.921298	1.9207	1.26504	0.849049	0.630942	1.2828	0.835134	0.726835	2.01559	0.369411	1.29932	0.607472	1.13008	0.621097
TCGA-39-5021-01A-21-2194-20	LUSC	Primary	51	0.94638	1.35941	1.13802	1.34999	0.688071	0.695388	0.736997	0.800176	0.565449	1.06031	1.25204	1.07036	0.823991	3.64495	0.852771	1.64155	1.59649	1.16018	1.07071	0.921349	0.690297	1.03626	1.21343	1.00797	1.44365	1.13416	0.985918	1.14307	1.09943	2.28659	1.4126	1.24262	1.4503	1.52603	1.23343	0.930559	0.877305	1.2658	0.933529	0.961051	0.973114	1.16141	1.03227	1.15145	1.23568	1.3544
TCGA-39-5034-01A-21-2194-20	LUSC	Primary	51	0.773118	1.02584	1.08923	0.855797	0.862407	1.5921	1.75852	1.24793	0.788761	0.802242	1.51656	1.22989	0.879174	1.90128	0.928774	1.84369	1.01249	1.332	1.043	1.11965	1.57016	1.00105	1.42206	1.0406	1.2255	1.10534	1.15278	1.24561	1.01938	2.07613	1.49067	1.03308	1.05292	1.23147	1.00106	1.0755	1.2155	1.10779	1.0333	0.763923	0.848526	1.57955	1.08747	0.568673	1.01374	1.12113
TCGA-34-5234-01A-21-2194-20	LUSC	Primary	51	0.945646	1.04977	0.920685	0.770924	0.583664	0.9924	0.865917	0.790847	0.72057	0.635723	1.25803	1.42847	0.843477	1.12196	0.824459	2.16355	1.92329	1.17922	2.10439	0.971122	0.684333	1.12767	1.07713	1.07693	1.83227	1.19363	0.950612	1.23253	1.17597	1.41465	8.09034	1.53621	1.42138	0.992767	1.23998	0.96386	0.744008	1.25575	0.944113	1.05076	1.17255	0.479798	1.03545	0.766188	1.26424	0.95539
TCGA-22-5492-01A-21-2194-20	LUSC	Primary	51	0.935056	0.877962	1.25378	1.57702	0.735644	0.655974	0.444021	0.753041	0.563317	1.29176	1.44326	0.621881	0.638129	2.12653	0.605526	0.732789	1.97508	0.798603	1.13383	0.85143	1.23746	0.900139	1.34526	0.889823	1.9467	1.04194	0.86923	0.974949	1.01894	3.63562	3.68305	1.19517	1.30719	1.26479	1.3795	1.13761	0.714334	1.07555	1.14714	0.841847	1.02649	0.826382	1.04638	0.610249	1.28767	1.49904
TCGA-21-5787-01A-21-2194-20	LUSC	Primary	51	0.871656	1.10643	1.12344	2.09058	1.05801	0.756536	1.09774	1.02592	0.871015	1.53714	1.00834	0.456947	0.701984	0.883266	0.721975	2.97564	1.28877	0.668208	1.18107	1.05478	0.723096	1.15727	1.19423	0.968003	1.06944	1.10233	1.24888	1.1127	1.03807	1.47276	1.75354	1.1303	1.23756	1.04382	1.0672	1.00954	0.866986	0.989575	0.920787	2.22253	0.887667	0.929154	1.58409	1.35235	1.38524	1.00464
TCGA-43-6143-01A-13-2194-20	LUSC	Primary	51	0.875925	1.34785	1.27917	2.27663	1.2373	1.60327	1.7327	1.20795	0.994288	1.27264	0.90586	1.16161	0.680204	1.46673	0.910215	1.49471	0.9541	2.94976	0.76928	0.943175	1.84122	1.00414	2.08378	1.54728	8.01554	1.18513	1.59594	1.05589	1.10405	0.785553	0.933842	0.909887	2.52573	1.39699	0.976582	1.47103	1.50817	1.76777	1.05093	1.58128	0.708485	2.17166	1.11387	0.802799	0.882623	1.00069
TCGA-56-6546-01A-13-2194-20	LUSC	Primary	51	0.908564	0.854741	0.947727	1.2391	0.50801	0.612372	0.767543	0.717067	1.33792	1.39422	1.2739	0.738408	0.849903	1.56215	0.83499	1.29536	1.4162	0.909686	1.00071	1.00174	0.517324	1.07756	0.923363	1.34344	1.46846	1.15692	1.04156	1.12581	1.14573	1.61566	12.7524	1.63022	0.971352	1.82671	1.28372	0.883144	0.664693	1.30191	0.92305	0.843038	1.34754	0.874379	1.27368	0.745092	1.21734	0.796154
TCGA-77-6844-01A-13-2194-20	LUSC	Primary	51	0.838679	0.933109	1.01993	1.23097	0.766055	1.06256	1.23993	1.07372	1.45809	2.42721	1.32746	1.59973	1.09943	1.01105	0.977748	1.19044	1.19609	0.937181	0.816848	1.01907	1.72165	0.893946	0.954655	1.00838	1.40845	1.04464	1.09001	1.01912	1.06336	0.892683	2.35659	1.07012	1.70257	1.44632	1.06963	1.22176	0.939353	1.14719	0.961334	1.30261	0.943672	0.846206	1.08873	0.646011	0.772887	1.14261
TCGA-94-7033-01A-13-2194-20	LUSC	Primary	51	0.817896	1.20135	0.914668	1.66514	0.561692	0.918174	1.05232	0.855987	1.38681	1.27459	1.1912	1.08225	0.794137	1.24477	1.04106	1.74618	1.45014	0.878772	1.24645	0.812585	1.20944	0.994528	0.882428	1.12406	1.38665	0.976135	0.937169	1.09111	1.21851	1.34188	3.88927	1.40832	0.786043	1.25931	1.19989	0.87943	0.895484	1.08189	0.98046	1.23706	0.991522	0.757601	1.00651	0.821208	1.13629	0.89438
TCGA-22-5478-01A-21-2194-20	LUSC	Primary	51	0.80102	0.764824	1.14215	1.47695	0.679907	0.729541	0.904254	1.12541	1.38383	1.14433	0.929412	0.954258	0.806782	0.927976	1.11798	1.02793	1.22675	1.05565	0.8739	1.00391	0.852399	0.866169	0.959758	1.05432	1.49679	0.913844	1.03124	1.28923	1.00722	0.855091	5.43357	1.10235	0.900108	1.21001	1.16717	0.911876	0.758573	0.951849	0.972882	0.749624	1.10037	0.414832	1.10444	0.612971	1.0807	1.29791
TCGA-39-5022-01A-22-2194-20	LUSC	Primary	51	0.804052	1.12531	1.19488	1.32639	0.664145	0.618995	0.829676	1.09335	2.10482	2.10351	0.905264	0.921049	0.807296	1.75022	1.08417	1.1867	1.11189	1.14587	0.804866	0.894399	1.10309	0.917125	1.1988	0.923606	1.37634	0.996249	1.14048	1.16365	0.996026	2.37479	1.27859	1.08453	1.18471	1.28944	1.08119	0.961056	0.816763	1.17218	0.912116	1.18216	0.774351	0.985378	0.964702	0.85661	1.08404	1.12197
TCGA-39-5035-01A-21-2194-20	LUSC	Primary	51	0.874209	1.29437	1.07177	0.801025	0.70672	0.495755	0.42614	0.81898	0.677104	0.760626	0.83191	0.940743	0.788203	1.65585	0.899503	1.95059	1.42753	1.71522	1.07953	1.04799	0.88562	0.887082	1.61492	1.03277	3.24878	1.16281	0.976242	1.14302	1.04518	2.98701	1.64086	1.217	1.38947	1.10864	1.13022	0.995957	1.09999	1.08111	1.06084	1.09756	1.06365	1.87756	1.07747	0.696956	1.02292	1.05571
TCGA-34-5236-01A-22-2194-20	LUSC	Primary	51	0.980953	1.42447	1.09887	0.809016	0.730223	0.661173	0.688916	0.910986	0.490457	0.690087	1.0445	1.02857	0.778441	0.856966	0.818895	2.2939	1.53404	0.887802	0.988263	0.899453	0.795741	1.11597	1.04578	0.894374	1.53239	1.08361	0.950637	1.11781	1.07769	0.789543	2.70776	1.15712	1.24972	1.0179	1.13024	0.926665	0.665158	1.11441	0.958625	0.660889	0.989162	0.958754	1.212	0.95584	1.11824	1.72809
TCGA-18-5595-01A-21-2194-20	LUSC	Primary	51	1.00045	1.67201	0.865167	0.886646	0.721629	1.01234	1.12588	0.858994	0.706798	0.986422	0.967507	0.981177	0.698189	1.46216	0.637568	0.989844	1.27014	0.67399	0.841427	0.89277	1.42174	0.811555	1.23908	1.08882	1.28435	1.09434	0.984927	1.00885	0.993296	1.42917	8.19248	1.24397	1.24033	1.30298	1.04424	1.00686	0.886228	1.06004	0.870104	1.79388	0.885319	1.89887	1.04319	0.945489	1.08874	1.15598
TCGA-37-5819-01A-21-2194-20	LUSC	Primary	51	0.845748	0.922845	1.12324	0.925208	1.00042	1.00222	1.40307	0.99991	0.527064	0.785019	1.35828	0.838865	0.73074	1.87425	1.04474	1.62716	1.53398	1.16747	0.902288	1.05353	0.876241	1.02876	1.22838	0.866199	1.96733	1.23085	1.21304	1.36649	0.988314	1.1671	0.485183	1.05031	1.10434	1.15401	1.08506	1.02269	1.23827	1.055	1.25447	1.41694	0.738638	2.22006	1.18765	0.885989	0.942315	0.889514
TCGA-85-6175-01A-13-2194-20	LUSC	Primary	51	0.812005	0.87473	1.10966	1.04666	0.867112	0.878595	0.887974	1.10248	0.884473	0.813464	1.03156	1.56998	0.735823	0.775544	0.922352	1.27577	1.14205	0.670821	0.791861	0.987049	2.0018	1.03988	0.705496	1.38922	1.4546	0.927243	1.03884	1.22441	1.04911	0.752916	2.41128	0.944486	1.46865	1.25385	1.01999	0.995889	0.640757	1.00133	1.11867	0.640198	0.840209	0.574751	1.18814	0.645832	0.992407	1.48119
TCGA-70-6722-01A-13-2194-20	LUSC	Primary	51	0.870339	0.934334	0.873173	0.302855	0.867479	0.897392	1.32791	0.969576	0.405086	0.722555	0.984843	1.51332	0.688353	1.29974	0.964012	2.2584	1.40413	0.780013	1.25023	0.912471	2.14325	1.02485	1.02572	0.995528	1.13665	1.03277	0.911162	1.11358	1.03069	1.84418	1.84776	1.02921	2.5665	1.16178	1.12777	0.958132	0.772496	1.02228	1.17506	1.49974	0.836791	1.73379	1.21451	0.83743	1.07578	1.64615
TCGA-77-6845-01A-13-2194-20	LUSC	Primary	51	0.908545	1.14785	1.17747	0.868796	0.710384	0.683958	0.692468	1.06361	0.644012	1.27269	1.13989	1.1303	0.785471	1.58372	0.876442	1.70648	0.93343	0.695272	0.956065	1.01415	0.834041	1.3476	0.700657	1.04079	1.16027	1.21757	1.08547	1.11647	1.1476	0.92202	3.31981	1.13746	2.2631	1.65465	1.33069	0.960775	0.764829	1.15965	0.826525	1.08663	0.945766	0.482734	1.39132	1.16955	0.862024	1.21827
TCGA-34-7107-01A-13-2194-20	LUSC	Primary	51	0.938537	0.952842	0.717201	0.710172	0.784562	0.569158	0.7184	0.977311	1.33593	1.35967	1.29458	1.35174	0.7679	0.985476	0.952392	1.49813	1.03425	1.46769	1.2184	0.831893	1.32498	0.815253	2.10337	1.27007	1.08181	0.941552	1.06508	0.9945	1.11147	0.877305	15.0126	1.35543	2.13125	1.43126	1.00305	0.835777	1.20687	0.663073	1.01257	0.937057	1.31395	2.29167	1.56268	1.50925	0.933068	1.24526
TCGA-77-7139-01A-13-2195-20	LUSC	Primary	51	0.868357	1.60966	1.07487	2.25824	0.843383	1.03498	1.04164	1.07328	0.451751	0.577459	0.855138	1.28903	0.646351	1.33935	0.984444	1.18524	0.826124	1.09197	0.907286	1.12072	1.25641	0.788307	1.37965	1.01238	0.850557	1.03065	1.47716	1.09194	0.907356	1.57789	1.07195	0.992496	1.61395	1.05201	0.94488	1.02262	1.5369	1.05303	0.918149	0.760595	0.901007	1.54234	1.00344	0.904185	0.778646	1.33473
TCGA-92-7340-01A-23-2195-20	LUSC	Primary	51	1.07706	1.97085	0.849114	0.518042	0.390881	0.780943	0.645451	0.629763	0.388154	0.617996	1.48025	0.742617	0.809869	1.36539	0.534863	1.47395	2.05737	1.15206	0.962279	0.866535	0.223261	1.04618	1.34553	0.834463	1.56165	1.15597	0.895733	1.12349	1.238	1.61737	11.5147	1.4731	1.5075	1.07997	1.43301	0.861845	1.00771	1.28952	1.03369	0.775522	1.3634	0.732632	1.24558	0.909383	1.61584	1.42959
TCGA-43-7656-01A-13-2195-20	LUSC	Primary	51	0.809414	1.19911	1.17316	1.41156	1.12316	0.676785	0.564232	1.15561	0.706617	0.679215	0.950493	1.32662	0.641344	1.99868	1.08104	1.28734	0.805725	1.22378	0.726412	1.0249	1.8219	0.823557	1.16362	0.857548	4.82357	1.05967	1.30792	1.12911	0.969494	1.36831	1.56405	1.05786	1.79635	1.12787	0.869772	1.0756	1.18572	1.20736	1.15557	0.728505	0.733094	1.27765	1.13208	0.813396	1.10587	1.08171
TCGA-85-7697-01A-13-2195-20	LUSC	Primary	51	0.813374	0.947578	1.12216	1.12189	0.843027	0.999455	1.00269	1.24407	0.869851	1.01267	0.76992	1.04593	0.636574	1.08846	0.991995	1.31646	1.17305	0.853232	1.02615	0.912496	1.89861	0.960831	1.07161	1.0517	1.19639	0.965509	0.938788	1.04863	1.02397	1.99057	4.26693	1.07377	1.5479	1.16498	1.08114	1.09254	1.97152	1.28224	0.985309	2.27758	0.840331	0.89386	0.955345	1.32681	0.927996	1.15209
TCGA-85-7844-01A-13-2195-20	LUSC	Primary	51	0.926273	0.916362	0.852174	0.663597	0.558926	0.996186	0.8911	0.81622	1.47963	1.2926	1.00297	1.04005	0.821971	1.02409	0.625794	2.42957	1.02179	1.0769	1.1296	0.938567	0.481831	1.12781	1.2289	1.02121	1.56985	1.07648	1.02964	1.09344	1.11217	1.59901	2.55514	1.20382	1.29783	1.09795	1.18204	0.924945	0.778571	1.12629	1.00244	0.675234	1.14479	0.69575	1.05243	0.945493	1.0019	1.03335
TCGA-77-7141-01A-13-2195-20	LUSC	Primary	51	0.875749	1.34596	0.969922	0.887371	0.866667	1.67629	1.75719	1.12915	0.57891	0.636631	1.20116	1.62489	0.658598	2.15562	0.859119	1.13008	0.679446	0.963514	0.815338	1.03151	1.51038	0.857239	1.45165	0.835377	1.44366	0.904925	1.27388	1.12086	0.909534	0.917265	2.41731	1.03964	1.43711	0.958496	0.887101	0.927321	1.23882	0.906318	1.14938	0.785493	1.17522	0.99128	1.28702	0.778118	0.810543	0.962717
TCGA-98-7454-01A-13-2195-20	LUSC	Primary	51	0.896658	0.953441	0.844489	0.609163	0.637819	0.838098	1.14626	0.942877	1.17162	0.936441	1.00655	1.12321	0.678622	0.974188	0.897877	0.825717	1.1195	0.886627	0.939417	0.888011	0.908407	0.918321	1.07867	1.03086	1.67463	0.881981	0.852369	1.21835	1.07002	0.946327	13.1765	1.76965	1.14708	1.16433	1.0449	0.96942	0.786174	0.943633	1.00429	0.863836	1.05556	0.491887	1.07098	0.770048	1.09623	0.962065
TCGA-43-7658-01A-13-2195-20	LUSC	Primary	51	0.873385	1.20216	1.05905	0.829941	1.62057	1.56284	1.30261	1.11044	0.792773	0.956022	1.05284	1.49499	0.624828	0.928054	0.898269	1.06032	1.34336	1.86114	0.841334	0.969528	1.15955	0.848055	2.5062	1.20162	10.5072	0.989766	0.99612	1.19937	0.968287	0.762326	8.72951	1.2827	0.970568	1.27256	0.959381	1.10015	0.856568	1.01673	1.29112	1.06611	1.09573	1.88426	1.1621	1.28315	1.34222	1.05838
TCGA-85-7698-01A-13-2195-20	LUSC	Primary	51	0.843904	1.31187	0.999555	0.722961	1.18058	0.861433	0.736231	1.24761	0.792092	0.703777	1.10701	1.59633	0.690384	1.52974	0.866968	1.61226	0.848549	0.781675	0.966174	1.0913	1.5482	0.893414	0.997354	1.0225	1.10359	1.04621	1.30849	1.05672	0.945235	0.926267	2.87687	0.870726	1.62746	1.05955	0.929966	0.974965	1.06254	0.922966	1.03159	1.35781	1.00121	1.07194	1.47082	0.799888	0.722315	1.7371
TCGA-85-7950-01A-13-2195-20	LUSC	Primary	51	0.866013	0.82586	0.911813	0.48971	2.73322	1.8108	1.8548	1.09392	1.28247	0.737666	0.993391	1.79812	0.650432	1.87469	1.05904	1.3495	0.872586	2.97812	0.687552	0.999192	1.56324	1.1564	2.93325	0.968929	0.939913	1.10756	1.08923	1.12328	1.02331	2.52906	1.42519	0.914452	1.9759	1.01715	1.09164	1.04537	1.22926	1.13536	1.52056	0.639896	0.799772	1.4419	1.33679	0.686323	1.04579	1.73114
TCGA-77-7142-01A-13-2195-20	LUSC	Primary	51	0.800626	0.783655	0.967801	0.630374	0.918028	1.09685	0.983926	1.20199	0.688572	1.07602	1.37106	1.996	0.718948	1.22937	1.19864	1.47465	0.904392	0.883535	0.801087	0.923062	1.73694	0.887371	0.820901	1.03385	1.50458	0.955759	1.15075	1.12242	1.08092	1.10019	14.0237	1.21554	1.62057	1.3806	0.973278	1.01264	1.12348	0.948313	1.05879	1.09038	0.952655	0.854973	1.1139	0.783171	0.784774	1.2503
TCGA-96-7544-01A-13-2195-20	LUSC	Primary	51	0.820326	1.42913	0.68119	0.461179	0.665394	0.646512	0.641895	1.03338	0.534236	0.418529	0.998678	1.78198	0.920258	1.22935	0.664122	1.95362	1.38061	1.09672	0.724943	0.838342	1.37017	1.21828	2.2653	0.84312	2.77252	0.837279	0.914009	1.08208	0.797087	1.33959	1.73368	1.08916	1.81777	0.961833	1.06325	0.805535	0.783019	0.963749	0.912565	1.07304	1.22171	0.473816	1.00344	0.694954	1.21333	1.46305
TCGA-85-7699-01A-13-2195-20	LUSC	Primary	51	0.843091	1.2572	1.16797	0.780099	1.21418	0.714309	0.847567	0.989985	1.44018	1.82459	1.05417	1.40005	0.668259	1.09638	0.884632	1.21603	1.17229	1.07028	0.660051	0.933807	1.23022	0.89023	1.07816	0.843646	0.948975	0.974465	0.86823	1.19327	0.732119	2.8568	1.67589	0.872895	1.60036	1.06732	1.03145	0.857477	1.20029	1.08141	0.906582	0.603652	0.781425	1.55836	1.22363	0.659484	1.16271	1.15918
TCGA-94-7943-01A-13-2195-20	LUSC	Primary	51	0.857531	1.12091	1.00866	2.89166	0.754347	2.37364	2.9365	0.955559	1.72374	1.91641	1.02963	0.532838	0.868513	1.13283	0.585605	1.76211	0.987787	1.14796	0.989555	0.908797	1.04513	0.945928	1.16857	1.13776	2.52748	0.939494	1.4262	0.931405	1.01978	0.698494	3.95671	1.00877	0.811459	0.841444	1.00914	1.02281	0.879168	1.04302	0.792427	1.09153	1.351	0.725089	0.840419	1.05509	0.698567	1.0726
TCGA-56-7221-01A-13-2195-20	LUSC	Primary	51	0.853167	0.899965	1.03311	1.87195	0.959937	1.48283	1.48347	1.11645	0.995194	0.649666	0.920864	0.966275	0.636225	0.866283	0.767017	1.5523	0.959525	1.37373	0.925638	1.04753	2.04188	0.83933	1.04971	1.14386	0.919474	0.800143	1.18294	0.93321	0.91297	0.62173	2.79878	0.871414	2.38568	0.866715	0.891508	0.981891	1.53336	0.968758	0.954971	3.29208	1.01087	0.660683	0.981922	1.06512	0.610719	1.24851
TCGA-77-7463-01A-13-2195-20	LUSC	Primary	51	1.00068	3.99584	1.43533	3.59701	0.530804	0.897311	1.0214	0.781409	1.14595	1.74329	1.13154	1.43804	0.758494	1.42286	0.605429	0.761972	1.90676	1.51788	0.796579	0.741532	0.62605	1.2576	1.10107	0.767325	1.17789	1.06149	0.835013	0.976855	1.03147	1.22284	1.29141	1.11049	2.6653	1.0374	1.30751	0.8204	1.51921	1.08332	1.10983	0.628786	1.03528	1.27903	0.870508	0.767815	1.26278	1.53069
TCGA-56-7730-01A-13-2195-20	LUSC	Primary	51	0.869061	1.00522	1.05125	1.23568	1.18324	1.02983	0.973653	1.17308	0.964337	1.14776	1.00218	1.13197	0.757743	1.59447	0.830741	1.11248	0.802565	0.870786	0.844957	0.953029	1.44922	0.973305	0.780467	0.96382	1.47649	0.93353	1.16756	1.03351	0.918524	0.648609	22.027	1.09755	1.21866	0.99106	1.00328	0.919505	0.848331	0.954294	0.83213	0.765232	1.26955	0.607851	1.04529	0.712608	0.665182	0.954057
TCGA-85-7696-01A-13-2195-20	LUSC	Primary	51	0.849962	0.692704	0.95199	1.56676	0.711364	0.656629	0.558694	0.993224	1.47547	0.935082	0.927668	0.740545	0.826851	0.702417	0.899403	1.44845	0.762913	1.11924	0.846464	1.00636	0.966206	0.943551	1.17542	1.19563	1.29381	0.826576	1.14444	1.12822	0.983728	0.929889	3.36778	1.1047	1.20072	1.10452	0.994643	0.915397	0.902976	0.965879	0.926967	0.737799	1.12101	0.452535	1.02253	0.81479	0.726286	0.925131
TCGA-56-7222-01A-13-2195-20	LUSC	Primary	51	1.11637	2.51525	1.09025	1.41511	0.48441	1.64495	1.27297	0.506748	1.34397	1.61781	0.954972	0.836826	0.648015	1.895	0.532196	0.626371	1.29063	0.620856	1.05169	0.789828	0.353897	1.0478	1.079	0.856984	1.14925	1.13613	0.795112	0.872514	1.04342	0.535397	6.22296	1.29194	2.96247	1.03156	1.44902	0.854031	0.988195	1.17121	0.920443	2.45905	0.965144	1.10618	0.947782	0.819877	1.10182	1.20368
TCGA-77-7465-01A-13-2195-20	LUSC	Primary	51	0.921796	0.989723	0.936568	0.512673	0.76682	1.0836	1.28476	0.994684	0.7727	0.611998	0.998549	1.79211	0.641415	1.53607	0.838591	0.900807	1.06922	1.67155	0.755362	0.863274	1.14607	0.920921	1.58413	0.874245	0.885817	0.93926	0.847714	1.14986	0.930482	2.1895	0.769402	1.1663	2.29326	0.909578	0.952238	0.891434	1.13877	1.00114	1.2047	0.453477	0.870454	1.27567	0.94873	0.672935	1.3739	1.22599
TCGA-90-7766-01A-23-2195-20	LUSC	Primary	51	0.885933	1.09307	1.19814	1.92686	0.755179	0.8638	0.980651	0.743962	1.45851	1.669	0.900657	0.995041	0.62117	1.11706	0.608315	1.01743	1.06619	1.1951	0.982949	0.994859	1.56249	0.848802	1.31659	0.971062	2.2176	0.821943	0.842215	1.02178	0.998395	2.45428	2.64414	1.09772	2.55	1.13795	0.983595	0.978476	1.1745	1.16318	0.949406	1.69776	0.88944	0.689336	0.999339	1.02787	1.17636	1.24098
TCGA-52-7810-01A-13-2195-20	LUSC	Primary	51	0.932891	1.96413	0.900208	0.767708	0.849143	1.90845	2.07613	1.18992	0.929025	1.59559	1.41881	1.70906	0.663873	4.19945	0.611473	3.6533	1.18082	0.581181	1.31625	1.01096	2.85225	1.43238	0.980883	0.977859	0.91934	0.983347	0.982716	1.56737	0.947791	0.587292	3.68765	0.87456	2.1345	0.991298	0.949006	0.940683	1.46974	1.11018	1.09998	0.909484	0.890008	1.13742	1.05315	0.7623	1.20339	2.35332
TCGA-77-7335-01A-13-2195-20	LUSC	Primary	51	0.83947	0.991535	0.984882	1.57916	0.906689	0.689872	0.540659	1.22702	0.831795	1.02569	1.02594	1.04332	0.718166	0.747502	0.977634	2.14935	1.13743	1.15214	0.895248	1.17511	2.00222	0.861666	0.904881	1.06632	0.923952	0.917417	1.17782	1.10507	0.90985	2.21253	1.48277	0.925952	1.75206	1.14104	0.956278	1.13131	0.998477	0.908753	1.01022	0.912686	1.06249	0.719337	1.10506	0.714656	0.85354	1.27746
TCGA-94-7557-01A-13-2195-20	LUSC	Primary	51	0.889175	1.13428	0.879863	1.62036	1.12163	1.19	1.26706	1.13777	0.983313	0.718629	0.897896	1.02833	0.830718	1.32218	0.907318	1.41037	1.05629	0.916839	0.806178	0.97035	1.47218	0.835725	0.901475	1.00768	1.86489	0.983467	0.973828	1.04869	0.984108	1.66093	2.04415	0.938854	1.32685	1.1142	0.942728	0.973427	1.01429	1.00582	1.11219	0.953363	0.831668	1.06277	1.04059	0.734976	1.28159	1.22892
TCGA-90-7767-01A-13-2195-20	LUSC	Primary	51	0.841392	1.06226	1.46058	0.527952	1.11954	0.882648	1.10358	1.51575	0.659192	0.600814	1.0142	1.63094	0.7409	0.757254	0.985782	0.948494	1.06722	1.78016	0.760547	1.1372	1.09104	0.883321	1.93831	0.92542	2.03228	0.95966	0.961701	1.16393	0.895155	1.26654	1.38634	0.950819	1.39224	0.982035	0.896758	0.94761	1.3539	0.942817	1.17596	0.561201	0.846317	1.30825	1.09788	0.762189	1.06552	1.55784
TCGA-52-7811-01A-13-2195-20	LUSC	Primary	51	0.928002	1.56525	0.905678	0.674766	0.51136	0.885774	0.918696	0.79764	0.590349	0.762527	1.21949	1.20707	0.813013	1.3284	0.635705	0.822729	1.51785	0.914129	1.08736	0.842069	0.63831	1.20751	0.934154	0.968896	1.627	1.10637	0.926466	1.097	1.13527	1.5377	14.1969	1.68481	1.69787	1.32181	1.20081	0.876527	0.70424	1.0751	0.993747	1.06702	1.11938	1.067	1.00903	0.839179	1.23676	1.05463
TCGA-77-7337-01A-23-2195-20	LUSC	Primary	51	0.920634	3.95972	0.915715	1.00608	0.363141	0.958243	0.771207	0.663501	0.351818	0.638988	1.48829	1.1305	0.832279	2.20534	0.62923	2.98473	1.61839	0.921822	1.56791	0.883487	0.36521	1.43509	2.40677	0.840395	1.67608	1.14465	0.98543	1.05395	1.22596	2.79704	4.26575	1.13376	2.25012	1.15435	1.59529	0.980863	0.775318	1.23885	1.06119	0.837482	1.2728	0.903991	1.08284	0.934942	2.09856	1.6097
TCGA-43-6770-01A-13-2195-20	LUSC	Primary	51	0.938379	1.62656	1.12627	1.24058	0.572648	0.683934	0.697498	1.05893	1.11106	1.06902	0.883174	1.20367	0.701833	1.94534	0.76605	0.7625	0.991071	1.16574	0.729884	0.82828	1.19358	0.891953	1.10288	1.09111	1.20491	0.992473	0.847086	1.10892	1.02189	1.09824	2.11067	1.14568	2.32689	1.10265	1.05653	0.941741	1.11603	1.35319	1.01562	0.67897	1.00592	1.1525	0.914446	0.932942	0.847697	1.50928
TCGA-90-7769-01A-13-2195-20	LUSC	Primary	51	0.820895	0.785613	0.841205	0.753281	0.685677	0.567424	0.396145	1.20412	0.918703	0.787057	1.18062	0.990488	0.91918	1.2169	1.03663	2.02539	0.903834	1.03615	0.824008	1.39353	0.56189	1.39177	0.966011	1.01327	1.06555	1.05752	1.47049	1.42831	1.12779	0.848161	7.37274	1.22519	1.05141	1.2137	1.20008	1.03087	0.708127	1.23037	1.03479	0.508151	1.88563	0.403796	1.77445	0.694892	0.992583	1.00134
TCGA-52-7812-01A-13-2195-20	LUSC	Primary	51	0.81365	1.12594	1.02759	0.449097	0.56656	0.685021	1.09142	1.021	0.406661	0.767272	0.903909	1.03833	0.67858	2.11741	0.523804	1.21626	1.59848	0.777083	1.31494	1.00623	1.66424	0.989114	1.14108	0.845842	0.977407	0.973542	0.944447	1.43247	0.965331	4.61586	1.27502	1.03365	1.27674	1.1138	1.06234	0.873397	0.729768	1.00941	1.11277	1.01168	0.864004	1.71879	1.2797	1.0627	1.07341	1.05622
TCGA-77-7338-01A-13-2195-20	LUSC	Primary	51	0.956856	1.51439	0.903815	0.600065	0.549458	1.16868	1.18789	0.626098	0.49005	0.795465	1.46597	1.27015	0.69508	1.40744	0.66888	0.746948	2.21284	0.813644	1.17899	0.800975	0.291507	1.07527	1.01701	0.789839	1.20077	1.01602	0.810576	1.09092	1.14673	0.858197	6.06161	1.45216	1.87616	1.30271	1.60551	0.896205	0.985989	1.16869	0.998388	0.982272	1.21005	0.604452	1.07438	1.15367	1.11453	1.36411
TCGA-43-6771-01A-13-2195-20	LUSC	Primary	51	0.816135	1.6158	1.0636	0.386168	0.579082	1.23422	1.49358	1.0944	0.409178	1.15426	1.32167	1.57044	0.66028	0.935388	0.813881	2.38056	1.42983	0.584486	1.0382	0.98793	1.85129	0.932574	0.739094	1.02427	0.88699	1.07847	0.791466	1.13619	1.05868	1.6039	1.64359	0.913154	1.77914	1.41374	1.23846	0.924343	0.63649	0.923805	1.09631	0.668093	0.944914	1.09574	1.14309	0.984948	1.03917	1.59226
TCGA-68-7756-01A-13-2195-20	LUSC	Primary	51	0.809139	1.32901	0.816152	0.650373	0.827052	0.964355	1.09153	1.20109	1.01144	1.12229	1.39996	1.7576	0.696947	1.27361	1.17428	1.84584	1.1865	0.699138	0.909169	0.969947	1.42148	1.11046	1.03963	1.16868	1.31627	0.997588	1.00524	1.15257	1.14255	0.657389	2.44511	1.04281	2.35871	1.47967	1.11947	0.820105	0.73645	0.994531	1.04685	3.04428	0.969233	0.825237	1.04052	0.748705	0.968806	1.34179
TCGA-85-7843-01A-13-2195-20	LUSC	Primary	51	0.908035	3.5873	0.78187	1.59587	0.334042	0.679337	0.847609	0.775291	0.388261	0.633155	1.3092	1.04477	0.810992	4.44443	0.71418	1.3163	1.38901	0.836716	1.13706	0.917913	0.542731	1.32088	0.948338	0.710989	1.19499	1.23272	0.953489	1.16553	1.24642	1.66458	1.2324	1.23706	1.87029	1.16162	1.54511	0.892658	0.800016	1.20542	1.11509	1.67315	1.0315	1.75047	1.40285	1.31272	1.32054	1.14729
TCGA-BF-A1PU-01A-21-A20M-20	SKCM	Primary	64	1.05718	1.21475	0.814587	0.605408	1.09662	0.808937	0.866157	2.8572	0.94504	0.718375	1.02337	1.74876	0.579813	0.554865	2.1971	0.690853	1.09497	2.79878	1.13259	1.35509	2.78331	0.921509	0.658201	0.946104	1.62046	0.938213	0.973015	1.17828	0.872097	0.5547	3.09599	0.987745	1.2061	0.813971	0.901519	1.08186	1.10301	0.850469	1.12488	0.373453	1.0934	1.10513	1.06241	1.05968	0.7857	0.936677
TCGA-BF-A1PX-01A-41-A20M-20	SKCM	Primary	64	0.937049	1.21723	1.31669	2.32511	0.355889	1.3598	1.10066	2.17543	1.21073	1.51227	0.80785	0.702505	0.590644	0.932761	2.61988	0.850693	0.99136	1.11999	0.897062	1.06444	0.78643	0.846704	0.506404	0.869218	2.39413	0.875137	1.40146	1.02033	0.920513	2.05609	0.837732	1.0616	0.785858	0.909925	0.870629	1.1286	1.01243	0.866487	1.15074	0.361383	1.47273	0.768832	0.934223	0.702588	0.910626	1.09951
TCGA-BF-A1PZ-01A-21-A20M-20	SKCM	Primary	64	0.944385	1.27389	1.24952	1.46742	1.04824	1.01046	0.922327	2.83373	1.16482	1.82018	0.854285	0.654952	0.535219	1.13933	3.16148	0.718659	1.10496	1.57723	1.07549	1.21556	1.06753	0.898574	0.512161	0.888362	6.78336	0.980922	0.793097	1.10385	1.0083	1.99329	0.746167	0.892034	0.837592	0.979183	1.03644	1.00348	0.769882	0.876983	1.29288	0.355002	0.858946	1.54633	0.963815	0.966798	1.12026	0.703201
TCGA-BF-A1PU-01A-21-A20M-20	SKCM	Primary	64	1.05718	1.21475	0.814587	0.605408	1.09662	0.808937	0.866157	2.8572	0.94504	0.718375	1.02337	1.74876	0.579813	0.554865	2.1971	0.690853	1.09497	2.79878	1.13259	1.35509	2.78331	0.921509	0.658201	0.946104	1.62046	0.938213	0.973015	1.17828	0.872097	0.5547	3.09599	0.987745	1.2061	0.813971	0.901519	1.08186	1.10301	0.850469	1.12488	0.373453	1.0934	1.10513	1.06241	1.05968	0.7857	0.936677
TCGA-BF-A1PX-01A-41-A20M-20	SKCM	Primary	64	0.937049	1.21723	1.31669	2.32511	0.355889	1.3598	1.10066	2.17543	1.21073	1.51227	0.80785	0.702505	0.590644	0.932761	2.61988	0.850693	0.99136	1.11999	0.897062	1.06444	0.78643	0.846704	0.506404	0.869218	2.39413	0.875137	1.40146	1.02033	0.920513	2.05609	0.837732	1.0616	0.785858	0.909925	0.870629	1.1286	1.01243	0.866487	1.15074	0.361383	1.47273	0.768832	0.934223	0.702588	0.910626	1.09951
TCGA-BF-A1PZ-01A-21-A20M-20	SKCM	Primary	64	0.944385	1.27389	1.24952	1.46742	1.04824	1.01046	0.922327	2.83373	1.16482	1.82018	0.854285	0.654952	0.535219	1.13933	3.16148	0.718659	1.10496	1.57723	1.07549	1.21556	1.06753	0.898574	0.512161	0.888362	6.78336	0.980922	0.793097	1.10385	1.0083	1.99329	0.746167	0.892034	0.837592	0.979183	1.03644	1.00348	0.769882	0.876983	1.29288	0.355002	0.858946	1.54633	0.963815	0.966798	1.12026	0.703201
TCGA-D9-A1X3-01A-21-A20M-20	SKCM	Primary	64	0.979186	1.23195	1.18298	2.00639	0.918034	0.851536	0.588751	2.07426	1.91517	1.5215	1.00853	1.40718	0.951689	0.585812	1.27074	0.74716	1.35149	3.10523	1.22964	1.17778	1.44463	1.06114	0.67818	1.06283	3.27161	0.936595	1.56772	0.918887	1.03662	0.563189	2.49389	0.957199	0.968607	1.10766	1.01623	0.941618	0.917818	1.02193	1.16431	0.363317	2.12948	0.577371	0.996158	0.568353	1.3577	0.805374
TCGA-EB-A1NK-01A-21-A20M-20	SKCM	Primary	64	0.941799	0.610156	0.751232	1.29735	0.429432	0.544668	0.591828	1.22603	1.44537	1.35759	1.17505	0.951732	0.718654	0.665966	1.486	0.639883	0.984443	1.06639	1.29888	1.10374	1.52992	0.987938	0.546188	0.812686	4.1136	0.879808	0.948007	0.991628	0.974634	1.00175	7.04793	1.28755	0.95531	0.980095	1.02331	0.888683	0.82306	0.728025	0.915493	0.513512	2.49701	0.388261	1.04831	0.638412	0.939155	0.614417
TCGA-EB-A24C-01A-21-A20M-20	SKCM	Primary	64	1.10483	0.804113	1.15015	0.866109	1.04871	0.986282	0.755011	2.06652	1.68364	1.41121	1.01236	1.12344	0.617149	1.06929	0.84879	1.16414	1.10492	3.62932	1.31407	1.06227	2.33076	0.973949	0.610203	1.05549	5.20753	1.02415	1.20144	0.794798	0.977476	0.542513	0.77039	0.923632	0.772539	1.0985	1.01329	1.2013	1.02225	1.10531	0.973908	0.382306	1.07023	0.381089	1.01773	0.884068	0.851684	0.934048
TCGA-EB-A24D-01A-21-A20M-20	SKCM	Primary	64	0.914041	1.51353	1.10421	2.08378	1.35034	0.841724	0.717062	1.91923	1.46179	0.939871	0.969756	1.07328	0.650369	0.870689	0.830758	1.40659	1.25039	3.92094	1.31626	0.978377	0.416474	1.17341	0.658347	0.855299	1.16562	1.05369	1.01292	1.04275	1.13683	1.45253	2.25355	0.906507	0.779699	1.2111	1.09898	0.996906	0.816956	1.09089	1.16036	0.361132	0.910777	0.876776	1.05162	0.677424	1.24049	1.22401
TCGA-EB-A299-01A-11-A20M-20	SKCM	Primary	64	1.05869	0.628964	0.7473	0.882201	0.490968	0.596999	0.526155	1.57979	0.7253	0.757024	1.06595	0.908847	0.67198	0.841777	1.76525	0.617709	1.19571	1.17153	1.12059	1.20555	1.20684	0.95481	0.627579	0.939768	3.15382	0.914947	1.08594	0.937544	0.924804	3.9242	4.82691	1.3101	1.00633	0.905151	0.9607	0.92592	0.813475	0.844179	1.02701	0.416792	1.70483	0.413798	1.03558	0.713552	0.968709	0.609568
TCGA-ER-A194-01A-31-A20N-20	SKCM	Primary	64	0.899129	0.710842	1.05363	0.875932	0.494211	0.850881	0.747933	2.21392	0.490832	0.771271	1.28557	1.3811	0.508564	0.514674	1.07948	1.00643	1.26136	2.0121	1.26065	0.914674	1.35363	1.12065	0.437029	0.770101	0.779057	0.91175	1.27058	1.35752	1.03751	0.551908	1.0698	0.945929	0.591328	0.974207	0.954157	0.99767	0.655856	0.764888	1.27866	0.377121	1.63028	0.288052	1.056	0.50545	1.39545	0.899185
TCGA-ER-A196-01A-21-A20N-20	SKCM	Primary	64	1.00014	1.49741	0.986527	1.09888	0.372213	0.863375	1.12221	1.48589	0.671491	1.96461	0.923568	0.807867	0.552176	0.660028	1.77578	0.710448	2.02961	1.85644	1.25408	0.988249	0.787908	1.28746	0.627019	0.666594	7.97619	1.00437	1.26713	0.847156	1.00183	0.906689	2.62388	0.919614	1.24361	1.04943	2.65756	0.892658	0.837116	0.873028	1.09536	0.675525	1.01068	0.477244	1.07281	1.05896	1.29132	0.729161
TCGA-ER-A19K-01A-41-A20N-20	SKCM	Primary	64	0.999405	1.51492	1.57599	2.09029	0.892269	1.4621	1.27489	2.44579	1.07154	1.50509	1.36229	1.11954	0.481464	0.855073	2.70513	0.826072	2.75586	1.96186	1.54279	0.933382	2.23334	1.07281	0.635318	0.703085	11.5234	0.958308	0.729854	0.933657	0.922161	0.929708	1.31864	0.806401	0.815903	1.18792	1.31739	1.08436	0.604494	0.773471	1	0.395404	1.22909	1.15257	1.14957	0.875968	1.53251	0.643838
TCGA-ER-A2NB-01A-21-A20N-20	SKCM	Primary	64	1.0613	0.811543	0.9261	0.591254	0.356506	0.991774	1.05556	1.66361	0.556367	0.565571	0.870593	1.21228	0.800448	1.01601	1.84335	1.24541	1.09249	0.838301	0.877232	1.05335	1.14369	1.12523	0.731307	1.1814	1.98156	1.01106	1.45829	1.0033	1.16548	1.40444	2.15816	1.54382	0.938044	0.906187	1.15514	1.06944	0.785705	1.17995	0.989884	0.429759	1.75788	0.498581	1.01039	0.914041	1	0.793015
TCGA-ER-A2NF-01A-21-A20N-20	SKCM	Primary	64	1.16817	2.3285	0.865101	1.10453	0.687861	0.474408	0.389852	0.730477	0.414372	0.476187	0.65963	0.54266	0.76268	0.591828	0.890847	1.46589	1.48248	3.08699	0.944397	1.7502	0.460828	1.00764	1.85128	0.91168	4.69427	1.27769	1.50857	0.849538	0.979047	1.68806	4.27078	1.19758	0.767432	0.982222	1.25801	1	0.654099	1.25149	1.49567	0.38358	1.98687	0.445038	1.04789	0.67212	1.94613	0.838731
TCGA-FS-A1ZN-01A-21-A20N-20	SKCM	Primary	64	0.843833	1.26936	0.95869	1.43993	1.35274	0.702257	0.525149	2.52941	15.0919	10.1499	1.30472	1.77498	0.477708	0.499931	1.76076	1.27823	2.64213	1.16706	1.44646	0.933374	1.63769	1.20428	0.821698	0.801931	2.64524	0.970223	0.821499	1.23195	0.970533	1.80808	2.68719	0.771212	0.868839	0.993704	0.919391	1.00755	0.59656	0.746477	1.06797	0.312321	1.02833	0.780078	1.23596	0.533907	1.55782	1.32947
TCGA-GF-A2C7-01A-21-A20N-20	SKCM	Primary	64	0.910651	0.975656	0.949946	1.69097	0.700725	1.05747	1.07633	2.0216	1.24099	1.03733	0.940154	0.949908	0.727682	0.690216	2.52643	0.692262	1.08959	1.91741	1.10886	1.02177	1.56741	0.945478	0.566654	1.08361	5.8983	0.938478	1.09191	1.05159	1.17202	1.845	1.92984	1.15208	0.818356	0.962544	0.998501	0.90937	0.928073	0.808422	1.10278	0.406014	1.95512	0.548544	1.03394	0.971325	0.876399	0.809106
TCGA-GN-A263-01A-21-A20N-20	SKCM	Primary	64	1.07813	1.73021	1.43135	2.08074	0.591369	1.44932	1.41989	2.48113	0.799112	1.01633	1.02344	1.1652	0.6511	0.638067	1.62151	0.633914	1.83154	2.27332	1.54875	1.03491	0.517489	1.18062	0.375114	0.705281	2.64653	1.05305	0.934493	0.953283	1.09412	2.38337	0.895261	0.990953	0.783074	1.05991	1.59755	1.21597	1.22128	1.4126	1.07499	0.42762	1.2758	0.905546	1.10328	0.981203	1.34698	0.852806
TCGA-GN-A269-01A-21-A20N-20	SKCM	Primary	64	1.3728	0.846604	0.956784	0.569027	0.229458	0.475593	0.376834	0.677907	0.594402	0.801498	0.544106	0.276394	1.12106	1.05694	0.754713	0.946493	1.08735	0.962421	1.15778	1.64462	0.171824	2.13022	0.623508	1.18512	2.15726	1.19151	4.58652	1.16206	1.36458	1.00817	0.384192	1.94766	0.962218	1.60804	1.86193	0.97548	0.660394	1.54296	0.800837	0.680167	4.47566	0.399039	1.65647	0.824699	0.763463	0.856123
TCGA-GN-A26C-01A-21-A20N-20	SKCM	Primary	64	1.01619	1.24474	0.778662	0.227873	0.749365	0.642461	0.7995	1.37211	0.341913	0.694035	1.02117	1.37071	0.738521	2.28263	1.63764	1.21695	1.54856	1.19016	1.14102	1.0782	0.908633	1.43316	1.1731	0.808949	1	1.1786	0.71665	1.46142	1.21967	5.79376	0.26252	1.04221	1.42197	1.02416	1.24785	0.950203	0.929612	1.0908	0.943591	0.351842	0.956397	0.606938	1.05969	0.72678	1.37565	0.941776
TCGA-HR-A2OG-01A-11-A20N-20	SKCM	Primary	64	0.970082	0.958722	0.886216	0.586804	0.976008	0.762067	0.677184	2.25418	1.54881	2.28374	1.18758	1.53128	0.722565	1.24741	2.42301	0.657708	1.44402	1.03397	1.01627	1.15305	0.598424	1.5323	0.686109	0.749292	1.18112	0.93619	0.9958	1.2487	1.18071	1.88841	1.83677	1.08292	1.32171	0.868887	1.51752	0.843389	1.01085	0.996872	1.3372	0.410086	1.47972	0.404244	1.06668	0.684062	1.34529	0.792059
TCGA-HR-A2OH-01A-21-A20N-20	SKCM	Primary	64	0.964417	1.85384	1.17985	0.933751	0.495755	1.20403	0.818759	2.68068	2.88826	4.0798	0.985069	0.862921	0.515877	0.526954	1.8917	0.955143	2.03792	1.36899	1.21492	0.991207	1.37673	1.10168	0.785411	0.735231	1.43164	0.999053	0.616289	1.17669	0.912325	4.68809	0.585297	0.846651	0.738106	0.929831	1.07163	1.33004	1.17254	0.884522	0.984132	0.339763	0.612886	1.0131	1.04629	1.09853	1.24375	1.5327
TCGA-ER-A19T-01A-21-A215-20	SKCM	Primary	64	0.981895	1.08728	1	1.55425	0.884749	1.12564	0.864004	1.01774	0.390285	0.505373	0.79088	1.14693	0.761175	1.22457	0.612801	0.871807	0.698107	2.04968	0.800188	1.08993	0.731561	1.20538	1.15218	1.07728	11.9712	1.07826	1.61096	1.13135	1.01233	0.575672	1.13044	0.918403	0.958351	1.0953	1.15277	1.32569	0.847368	1.1697	1.15929	0.425874	1.14385	0.962524	1.14987	1.73479	0.845912	1.20747
TCGA-BF-A3DN-01A-21-A241-20	SKCM	Primary	64	0.978188	1.09557	0.86089	1.05299	1.37927	0.641304	0.529745	3.48148	4.60659	3.91605	1.30318	1.81909	0.549781	0.700419	3.54823	0.768475	1.98137	1.2719	1.31358	1.10025	1.18416	1.0757	0.703465	0.989568	2.92047	0.951964	2.56365	1.14388	1.03844	1.35726	3.95479	0.818049	1.04436	1.6613	1.05639	0.831057	0.699841	0.797922	1.18123	0.448879	1.3856	0.679827	1.08144	0.681667	1.38995	1.01305
TCGA-BF-A3DJ-01A-21-A241-20	SKCM	Primary	64	0.962756	0.875932	1.10771	1.27204	0.931895	1.6933	1.23203	1.78014	1.41414	1.87004	1.15792	1.37008	0.543221	0.621639	2.51682	0.735751	1.22317	0.912521	1.23866	1	0.852611	0.96125	0.572513	0.795592	2.65848	1.01887	0.69173	1.36567	1.12489	1.15166	1.35333	0.87252	0.659242	1.22793	0.985797	0.986282	0.892869	0.839644	1.38583	0.362587	1.06626	0.759962	0.887753	1.01529	1.20937	1.06908
TCGA-BF-A3DL-01A-21-A241-20	SKCM	Primary	64	0.908136	0.928459	0.938196	1.32617	1.69066	0.940254	0.654085	2.59296	1.49856	1.49409	1.27725	0.881303	0.51722	1.51062	2.75777	0.711986	0.961553	1.30332	1.07338	1.12893	1.56195	1.00835	0.457042	1.22849	9.68129	0.923613	2.86096	0.886517	1.15166	0.602319	1.49181	0.923683	0.611943	1.99007	0.957916	1.0822	0.806463	0.893513	0.965186	0.546628	1.33056	0.703987	1.31753	0.898556	0.99562	0.764575
TCGA-BF-A3DM-01A-21-A241-20	SKCM	Primary	64	0.93487	1.52501	1.48088	1.95298	1.51486	2.29915	1.2457	2.59332	5.53353	8.71439	1.20471	0.779381	0.559946	1.22414	1.51856	0.893903	1.15092	1.05865	1.26983	1.0662	0.531135	1	0.821669	0.946726	1.2623	0.989389	0.687695	1.03786	0.874815	0.542731	0.97054	0.764236	1.44802	0.87561	0.978467	1.05581	1.21407	0.914947	1.03469	0.374776	0.90354	1.16077	0.958532	1.77232	1.1235	0.790814
TCGA-IH-A3EA-01A-21-A241-20	SKCM	Primary	64	1.05721	0.842425	0.738981	1.09507	0.543085	1.03126	0.648946	1.61717	2.59674	1.59147	0.882226	1.18884	0.60794	0.563986	1.47412	0.99925	0.949999	1.13261	1.00708	1.22592	1.125	0.862694	0.712924	0.93143	2.71001	0.984924	1.02919	0.915188	1.09183	0.677658	0.609349	1.12939	1.06956	1.05655	1.00568	0.917379	1.26822	0.922902	1.2657	0.401731	1.30682	1.37417	1.03777	0.845039	1	0.772421
TCGA-EB-A3HV-01A-21-A241-20	SKCM	Primary	64	1.03873	0.747378	0.775028	0.994331	0.82241	0.883199	0.719771	2.20534	3.42072	2.63719	1.03568	0.719023	0.702003	0.849744	1.13233	0.793977	1.11362	1.64976	1.12099	1.1626	1.35335	1.09942	0.757921	0.933952	1.447	1.00932	1.42996	0.982725	1.17913	0.6922	3.23149	0.908627	1.02992	0.850033	1.11348	0.998313	0.692176	0.985499	0.937813	0.456473	1.21723	0.369514	1.033	0.691523	1.02742	0.91361
TCGA-FR-A3R1-01A-21-A241-20	SKCM	Primary	64	0.954976	0.810076	0.983411	0.77278	0.79417	0.69861	0.53563	1.4824	0.880601	1.11166	0.888861	0.921828	1.00004	1.04341	1.11536	0.757407	1.34003	1.07593	1.22274	1.05648	0.913844	1.77396	0.745107	1.14466	1.03827	1.10069	1.75226	1.20623	1.40264	1.49084	2.79045	1.01561	1.34813	1.45519	1.50802	1.05821	0.633115	1.28329	0.784204	0.419837	1.08642	0.659329	1.21597	0.705633	0.696739	0.78466
TCGA-EB-A3XE-01A-21-A241-20	SKCM	Primary	64	1.01949	1.03224	1.31817	2.25261	1.02906	0.849909	0.914262	2.64634	0.970317	0.808528	1.27116	1.21586	0.572858	0.673547	2.44545	0.661999	1.75853	2.97234	1.34552	1.14628	2.24638	1.17745	0.453791	0.942329	2.07901	0.819775	1.00835	0.948461	0.940561	2.73948	2.69877	0.789904	0.892219	0.970936	0.982745	0.836339	0.857025	0.845473	1.40166	0.390718	1.25214	0.521583	1.18366	0.895087	1.09775	0.889138
TCGA-EB-A3XF-01A-41-A241-20	SKCM	Primary	64	1.07737	0.481431	0.86861	0.896888	0.407621	1.66224	1.80049	0.687466	1.05906	0.82898	0.745794	0.774217	1.48322	0.986801	0.610456	0.715295	0.768997	1.06473	0.977852	1.29405	0.89036	1.58627	0.550911	0.947362	2.31835	1.04216	2.35267	0.941394	1.23428	0.940029	2.5433	1.12793	1.15393	1.08461	1.33284	0.82159	0.733389	1.17459	0.869417	0.556271	5.19599	0.381168	1.23604	0.734691	0.852292	0.571256
TCGA-EB-A3XB-01A-21-A241-20	SKCM	Primary	64	1.00013	0.948128	1.1632	1.73938	0.268111	0.870852	0.900314	1.912	0.8679	0.90569	1.03431	0.787586	0.693035	0.743338	2.13036	0.577807	0.93269	1.05271	1.34974	1.11517	0.328986	0.928272	0.606353	0.950021	2.33415	0.886376	1.25423	0.710871	1.12608	1.8746	1.22536	0.989192	0.898469	0.958858	2.17377	1.03677	0.804704	1.23666	1.13207	0.447451	1.33825	0.494006	1.27854	0.877651	1.59703	0.711981
TCGA-EB-A3XC-01A-21-A241-20	SKCM	Primary	64	0.955407	1.38402	1.27279	1.78329	0.688191	1.68151	1.09818	2.04613	1.05393	2.19026	0.823403	0.774765	0.579725	0.554254	3.01425	0.667061	0.793944	1.04781	0.73071	1.12699	0.38358	0.844138	0.628659	1.02383	1.7245	0.857679	1.68362	1.04848	1.02642	0.652468	0.949041	1.0982	0.756127	1.33234	1.10677	0.899472	0.844108	0.961838	0.935769	0.336575	1.13187	1.75518	0.893426	1.13844	1.07873	0.654806
TCGA-EB-A3XD-01A-11-A241-20	SKCM	Primary	64	1.28781	0.560669	1.00314	1.25112	0.215282	0.454484	0.399509	0.348275	0.572207	0.731718	0.69788	0.2071	1.04104	1.1351	0.225985	0.76968	0.682192	1.55645	1.1175	1.62616	0.297425	1.59005	0.572882	1.3088	1.72575	1.19147	4.50179	0.891168	1.48795	1.04278	2.92209	1.17831	1.14785	1.5533	1.58746	0.876393	0.860078	1.42522	1.05831	0.578344	3.19541	0.408441	1.55216	0.64287	1.52073	0.58827
TCGA-EB-A3Y6-01A-11-A241-20	SKCM	Primary	64	1.16381	0.547352	0.965399	1.41548	0.669534	0.818668	0.796988	0.941982	1.54017	1.15738	1.33556	1.20022	0.963847	0.908306	0.913641	0.711616	0.950758	1.51691	1.29684	1.69086	0.646096	1.07963	0.780456	1.27069	2.16475	1.08236	2.43226	0.933556	0.955643	1.03947	5.39155	1.60095	1.04919	1.63736	1.03095	0.777524	0.849944	0.91541	1.17651	0.616366	5.07181	0.34047	1.30556	0.611867	1.42718	0.569252
TCGA-EB-A3Y7-01A-21-A241-20	SKCM	Primary	64	1.12501	0.915125	1.24398	3.01948	0.294798	0.510478	0.69909	1.49611	2.81688	2.30889	0.913186	0.878345	0.756987	0.983061	0.859328	0.54485	1.1576	0.803812	1.17869	1.12078	0.124395	1.43105	0.423343	0.911004	5.09012	1.05371	1.82003	0.765997	1.36836	1.11515	0.544733	1.01084	0.756919	1.15559	2.92229	0.83043	0.914788	1.10477	0.818435	0.514824	1.58345	1.1153	1.29406	0.947115	2.07182	0.487678
TCGA-D9-A3Z4-01A-21-A241-20	SKCM	Primary	64	0.908608	0.959778	1.04887	1.04824	1.58213	1.0394	0.725773	2.42856	1.0695	1.09978	1.17515	1.27012	0.577819	0.500017	0.727505	1.38583	1.05131	1.96107	1.22468	0.898051	0.427146	0.954149	0.758473	0.923382	1.93836	0.935996	1.26105	1.00185	1.05786	1.26745	1.02161	0.814519	0.716824	1	0.995745	1.17431	1.07881	0.894504	1.09323	0.344697	0.809465	0.51258	0.938225	0.68809	1.06162	1.23291
TCGA-D3-A1Q1-06A-11-A20M-20	SKCM	Metastatic	64	1.1299	1.08525	0.766113	0.331665	1.18171	0.682509	1.00058	2.59476	0.484779	0.534284	0.814383	1.13431	0.677677	0.62842	2.24591	0.817409	1.06209	0.810217	0.833636	1.07819	0.324412	1.1019	0.715498	0.968921	1.21037	1.01276	1.61128	1.08138	1.03609	0.727092	1.84011	1.33066	0.826278	0.885092	1.05738	0.843711	1.17163	1.062	1.05356	0.348807	1.58424	0.60735	0.956191	1.24142	0.799168	1.32776
TCGA-D3-A1Q4-06A-21-A20M-20	SKCM	Metastatic	64	0.954996	1.32709	0.875725	0.883064	0.86215	1.73251	1.4424	1.73765	2.88946	1.91421	0.884185	0.887291	0.641593	2.78196	1.776	1.26847	0.971337	1.00296	0.922461	1.25852	1.14544	1.06597	0.604712	0.82015	0.845045	1.04138	0.877597	0.733277	1.04549	0.611265	1.72155	1.04129	1.51515	0.856129	1.03865	1.86467	0.988288	1.96988	1.40517	0.312364	1.2155	1.38678	1.12954	0.791061	0.750051	1.00713
TCGA-D3-A1Q5-06A-21-A20M-20	SKCM	Metastatic	64	0.941482	1.3585	0.916915	1.06697	3.27751	0.668639	0.508327	1.97853	3.74743	7.58369	1.10195	0.384272	0.938126	0.486193	0.585228	1.45197	1.42812	1.58645	1.22036	0.909112	1.11405	1.13807	0.826565	0.911459	1.52732	1.07156	0.741398	0.819463	1.08798	0.524618	3.34661	0.935294	1.96904	0.625092	0.986568	1.04579	0.909887	0.949699	0.890539	0.365084	0.717753	0.433168	1.21363	1.1021	1.05438	1.34281
TCGA-D3-A1Q6-06A-21-A20M-20	SKCM	Metastatic	64	1.11141	1.5896	0.905163	1.39419	0.619437	0.87278	0.719981	1.68207	1.01875	1.16633	1.03861	0.575972	0.580923	1.4632	1.12489	0.541589	1.16508	0.773053	1.01559	1.25974	0.213632	0.872399	0.517041	0.95226	0.821624	0.891298	0.801153	0.977958	0.959137	2.43682	1.33185	1.23477	0.861809	0.793917	1.16446	0.942617	1.03413	0.98786	1.48923	0.356531	0.719606	0.966426	1.00993	1.63684	0.983611	0.664702
TCGA-D3-A1Q7-06A-21-A20M-20	SKCM	Metastatic	64	1.02704	1.04513	0.814333	0.308555	0.863854	0.542588	0.596941	2.65792	0.868826	0.639692	0.967659	1.26411	0.642532	1.38579	1.72371	1.34779	1.08933	1.01436	0.949752	1.14212	0.506657	1.10991	1.10396	0.918614	1.08929	1.09947	1.64581	1.20736	0.967508	8.6548	0.797038	1.4336	1.06446	1.05604	0.946648	1.11025	0.982355	0.880454	0.839825	0.361533	0.831847	1.04969	0.863453	1.74133	0.882825	0.957039
TCGA-D3-A1Q8-06A-21-A20M-20	SKCM	Metastatic	64	1.09073	2.09391	1.21996	0.61614	2.0018	1.02386	1.1124	2.49839	0.460509	0.519887	1.2456	1.71216	0.637797	0.930901	2.17724	1.21731	1.61912	0.67874	0.913743	1.04042	0.544521	0.980925	0.49107	0.882434	0.874003	1.08071	1.05224	1.35963	0.987317	0.53333	1.4834	1.05253	0.894628	0.673771	0.913876	0.87996	0.720889	0.901663	1.07975	0.358315	0.835024	0.808797	0.993759	1.16313	0.993343	1.19101
TCGA-D3-A1Q9-06A-21-A20M-20	SKCM	Metastatic	64	0.966311	1.64406	1.01273	1.31769	1.10945	1.16745	1.12437	1.50147	3.49405	5.03189	1.36868	0.614783	0.584952	0.862407	1.35171	0.958553	1.37327	0.908633	1.75109	1.25285	1.02881	0.976967	1.77421	0.917863	1.06173	1.01042	0.800304	1.0548	0.992936	2.30314	0.442454	0.883542	0.925356	1.02135	0.994104	0.998678	1.30049	1.05675	0.851288	0.319902	0.74884	1.3068	0.956837	1.71497	0.955771	1.22741
TCGA-D3-A1QA-06A-21-A20M-20	SKCM	Metastatic	64	0.964015	2.03962	0.998335	0.914041	1.12853	1.20569	1.02821	1.87171	0.55663	0.493014	0.991264	1.67172	0.869079	1.48293	2.70139	1.50382	0.809526	1.89909	0.983303	1.23766	1.42554	0.922046	1.1698	0.954477	0.811555	1.13266	0.940952	1.03618	1.13906	3.31797	0.453351	1.10713	0.662586	0.96718	1.01048	0.995256	1.37292	1.15176	1.24677	0.380693	0.827522	1.26782	0.946525	0.663593	0.84882	0.802843
TCGA-D3-A1QB-06A-21-A20M-20	SKCM	Metastatic	64	0.854445	1.11967	1.44043	1.52348	0.686418	0.85869	0.653854	1.88477	1.16595	1.25367	1.00909	0.547515	0.489269	0.501197	1.12819	1.33435	1.33745	1.48455	1.11371	1.09018	0.328303	0.926646	0.804269	0.833186	2.11976	0.957486	0.764549	1.04605	0.879454	4.77731	0.779516	0.932134	0.670923	0.850675	0.825077	1.32894	0.806077	0.856509	0.875124	0.309069	0.751003	0.812342	0.954446	2.0351	1.05189	0.875622
TCGA-D3-A2J6-06A-21-A20M-20	SKCM	Metastatic	64	0.963644	2.06953	2.03468	1.76159	0.892281	0.732129	0.644839	1.81989	1.12914	1.88733	0.909711	0.228791	0.512648	1.80405	1.43603	0.987712	1.01603	1.76965	1.14865	1.44433	0.625495	0.894225	0.644267	0.987585	2.50238	1.00267	1.33368	0.934051	0.861952	1.24894	0.438151	0.869447	0.673495	1.21158	0.883382	1.06237	1.02574	1.04438	1.09483	0.486631	1.06385	2.25433	1.54892	0.908463	1.32697	0.684589
TCGA-D3-A2J8-06A-21-A20M-20	SKCM	Metastatic	64	1.13732	1.63702	1.02216	0.875816	0.277296	0.706489	0.742905	0.858143	0.930101	1.05765	0.901038	1.42453	0.710556	1.11864	0.602223	0.562295	1.63224	0.741213	1.21025	1.08291	0.100405	1.2169	0.57033	0.843313	0.932897	0.927276	1.64998	1.01739	1.1306	8.9476	4.27641	1.47425	2.13776	1.05025	1.80134	0.821846	0.866968	1.04061	1	0.378903	1.28803	1.5814	1.1075	0.76502	1.06126	0.563146
TCGA-D3-A2JC-06A-21-A20M-20	SKCM	Metastatic	64	1.08771	1.8035	1.25351	0.553448	1.44458	0.618879	0.532251	2.50377	0.753615	0.770208	1.20879	1.41291	0.630794	0.6132	1.23954	1.4358	1.92211	1.27009	1.66604	1.32882	0.703343	0.923882	0.812179	0.948939	1.46308	0.993199	0.796662	1.01516	0.88811	3.35334	0.482767	0.948059	0.978101	0.864345	0.948636	1.09329	0.78582	0.879265	1.1274	0.347359	0.737538	0.739868	1.07486	0.926171	1.36261	1.1162
TCGA-D3-A2JD-06A-21-A20M-20	SKCM	Metastatic	64	0.913458	1.28661	1.3547	1.41737	1.2256	0.738602	0.504382	2.34632	1.56337	3.15688	0.876879	0.341605	0.522622	0.69757	1.14004	1.20873	1.46373	0.72615	1.12258	1.05981	0.915454	0.863052	0.606631	0.89682	7.27224	0.953766	0.789571	0.780121	0.912951	0.606387	0.369898	0.842886	0.742514	1.07525	0.866583	1.07021	0.965017	0.9017	0.813684	0.357249	0.808663	1.15392	1.00321	0.926717	1.52854	0.661416
TCGA-D3-A2JN-06A-21-A20M-20	SKCM	Metastatic	64	0.789144	1.26793	0.908218	1.52438	0.883456	0.619218	0.419081	0.996703	1.01103	0.980875	1.03537	1.0683	0.630776	1.17393	1.04223	1.24301	1.4521	1.57396	1.17709	1.02399	0.780635	1.50692	1.15926	0.883909	1.46317	1.05019	1.3174	1.0474	1.21846	3.50934	1.61086	1.07068	0.999103	1.00066	1.09997	1.04907	0.819639	0.988588	0.739048	0.388827	1.17251	0.565991	1.78357	0.529147	1.17384	1.21146
TCGA-D3-A2JO-06A-21-A20M-20	SKCM	Metastatic	64	1.10446	2.07268	0.853173	0.483169	0.729217	0.541604	0.387535	1.22882	0.539981	0.516543	0.900507	1.47713	0.650684	0.942793	1.14933	1.1147	1.09954	0.940533	1.02185	1.19144	0.302792	1	0.953323	0.911826	0.787483	1.0174	1.16115	0.97024	0.953311	6.66775	0.581806	1.4507	0.896099	0.936942	0.967875	1.09398	0.804776	1.01177	0.926877	0.394282	1.07415	1.28847	0.959269	1.05718	0.924785	0.69161
TCGA-D3-A2JP-06A-21-A20M-20	SKCM	Metastatic	64	0.995238	1.72988	1.06862	1.72918	1.02161	0.905044	0.776722	1.7617	1.18442	1.07286	0.825677	1.11839	0.55634	0.393845	1.58704	1.58787	1.04242	2.29883	1.24424	1.139	0.538322	0.928485	0.548624	0.885608	0.728414	1.07076	0.986806	0.959359	0.819639	4.00638	2.50585	0.920143	1.31048	0.926749	0.897647	1.00582	0.912477	0.884265	1.25613	0.368057	1.03875	1.04345	0.974353	0.975717	1.28295	1.22273
TCGA-D3-A3C1-06A-21-A20M-20	SKCM	Metastatic	64	0.918238	0.476154	0.952625	0.782526	0.982109	0.51097	0.350163	1.57918	1.18623	2.00569	1.10904	0.828917	0.680369	0.525477	1.30039	1.22289	1.57862	2.06194	1.76678	1.28646	0.890279	1.08234	0.919741	0.740248	1.06957	0.957807	1.01869	1.02377	0.930592	1.77065	4.04629	1.11688	0.916731	0.771004	0.917373	1.05789	0.845133	0.874057	0.900582	0.35926	1.19972	0.330197	1.09299	0.652577	1.32804	0.787313
TCGA-D3-A3C3-06A-21-A20M-20	SKCM	Metastatic	64	1.04771	1.59999	1.10381	0.464291	1.02508	1.01935	1.04057	0.880314	0.428569	0.592386	0.823271	1.08531	0.550212	0.805089	1.60489	1.41258	1.57162	1.34125	1.31973	1.14469	0.668005	1.05828	0.650842	0.779543	1.51838	1.04794	0.97432	1.06169	0.904655	4.26841	0.743096	0.899397	0.64411	0.956314	1.04281	1.01104	1.88443	0.897678	1.47762	0.309519	0.861922	2.16505	1.07188	1.0355	1.07138	1.00059
TCGA-D3-A3CB-06A-21-A20M-20	SKCM	Metastatic	64	1.02297	0.942023	0.824259	0.630116	1.3091	0.492741	0.418848	1.30756	0.541743	0.563356	0.856254	1.3836	0.695716	0.732393	1.3894	1.13664	1.69482	1.6453	1.18125	1.26824	0.442424	0.927488	1.30687	0.949097	1.14282	1.03017	0.965171	1.0632	1.00574	5.24957	0.895335	1.27719	0.88683	0.773321	0.979988	1.18621	0.82649	0.993062	1.17068	0.377854	0.875889	0.494246	1.06963	0.902951	1.21055	0.837604
TCGA-D3-A3CE-06A-21-A20M-20	SKCM	Metastatic	64	1.155	1.81565	0.874488	0.737579	1.57739	0.60904	0.487813	1.25368	0.517815	0.712568	0.716069	1.04371	0.743621	0.934647	1.3073	1.43695	0.9249	1.46757	1.06314	1.08371	0.69548	1.24573	1.31225	0.882997	14.8614	1.1146	1.33539	1.0425	1.26427	0.98882	0.688992	1.00485	0.762215	0.97331	1.2503	0.939785	0.800021	1.23105	1.07047	0.392156	1.24531	0.534966	1.0401	0.884835	1.00285	1.25869
TCGA-D9-A148-06A-21-A20M-20	SKCM	Metastatic	64	0.989889	1.39427	1.61378	1.29332	0.639165	1.6971	1.40349	1.6526	0.803851	0.904749	1.07056	0.779683	0.590414	0.558299	2.54118	1.15764	0.896453	0.869537	0.985654	1.1725	1.32144	0.754002	1.18937	0.881706	1.13274	0.983521	1.017	0.906444	0.909433	0.651994	0.679992	1.13196	0.690264	1.07696	0.993038	1.05884	1.35311	1.31712	0.89687	0.321569	0.794077	0.533115	0.917157	1.00535	1.1956	0.791302
TCGA-D9-A149-06A-21-A20M-20	SKCM	Metastatic	64	0.97976	1.82013	1.3976	1.94786	2.00875	1.47224	1.21342	3.39756	0.963643	0.901769	0.932755	1.2929	0.570212	0.371002	2.61226	1.0504	0.660312	1.3399	0.985137	1.15487	2.3715	0.854913	0.485385	1.16792	2.74442	0.977874	0.836675	1.2482	1.01755	2.61625	1.50775	0.873125	0.653759	0.998905	1.1302	1.01503	1.10682	1.01765	1.11313	0.319326	0.825529	0.851401	0.947734	1.00179	0.988899	0.940718
TCGA-D9-A1JW-06A-21-A20M-20	SKCM	Metastatic	64	0.949798	1.15633	1.26442	1.31126	0.782146	1.09148	0.840413	2.42991	1.26939	1.29384	1.01363	1.00496	0.664698	0.798929	2.53872	1.03592	0.915512	1.86232	0.853605	1.25599	1.09855	0.885332	0.801609	0.975297	1.34789	1.01001	0.931883	1.13202	0.924593	2.56863	0.679187	1.04082	0.733551	1.0875	1.00397	1.10114	0.657335	0.952705	1.35592	0.347431	0.77202	1.28476	0.834394	0.913508	1.08815	0.615756
TCGA-D9-A1JX-06A-21-A20M-20	SKCM	Metastatic	64	0.999437	1.37938	1.03876	0.823551	1.11548	0.908621	0.703333	4.17247	13.5789	12.1257	1.01652	1.40985	0.662412	0.572445	1.46585	1.41325	1.14254	0.665255	0.885989	1.03068	0.574305	0.986196	0.872762	0.867815	1.80926	1.04864	0.951713	1.10203	1	4.59193	0.518893	1.06514	0.748238	0.977762	1.09599	1.24537	0.742308	0.959494	1.08213	0.350479	0.806239	0.746524	0.900626	1.15351	0.941011	1.26181
TCGA-DA-A1HV-06A-41-A20M-20	SKCM	Metastatic	64	0.952554	1.59727	0.93734	1.02215	0.992565	0.711931	0.519131	1.1916	0.544219	0.632348	1.1447	1.56399	0.612771	0.715379	1.27813	1.70678	1.43561	1.31991	1.28478	1.25037	0.531337	1.1441	1.40302	0.921419	1.0067	1.17617	0.96442	0.905534	1.10253	4.14968	1.09904	1.42017	0.777799	1.05749	1.00698	1.18112	0.823095	0.986956	0.999599	0.342102	1.20115	0.666118	0.921164	0.557765	1.40393	1.07431
TCGA-DA-A1HW-06A-21-A20M-20	SKCM	Metastatic	64	0.844623	1.68235	1.53129	2.23117	0.758557	0.613336	0.432988	1.97752	1.05436	0.742952	0.878528	0.937034	0.509693	0.699347	1.1637	1.3302	1.18176	1.61875	1.12011	1.03543	1.23378	1.06347	0.744338	0.865473	2.51909	0.939418	0.991258	0.899684	0.859679	3.54872	1.56218	1.072	0.676523	1.10042	0.942769	1.07631	1.14902	1.13386	0.876187	0.327962	0.713497	0.78822	1.00125	0.801703	1.06399	0.990282
TCGA-DA-A1HY-06A-21-A20M-20	SKCM	Metastatic	64	0.887199	1.99253	1.42932	1.52973	0.968628	0.719372	0.606757	2.03073	0.999537	1.04278	1.01939	1.25067	0.538855	1.64385	1.21447	0.628428	1.47279	0.538426	1.33717	0.938966	0.682206	1.21154	0.547784	0.97442	0.868285	0.858881	0.827362	0.942636	0.930572	0.805535	1.66582	0.914795	1.11651	0.922282	1.2436	0.957101	1.05872	0.828486	1.53148	0.31541	0.882159	0.586787	1.20844	0.849585	1.75432	1.13504
TCGA-DA-A1I2-06A-31-A20M-20	SKCM	Metastatic	64	0.827935	1.31349	1.09796	1.94037	1.04906	0.611151	0.467585	1.15944	0.999953	0.85639	1.13416	1	0.593105	1.61032	0.909831	1.62596	1.51898	2.20916	1.74493	1.01369	2.15442	1.14054	1.05778	0.955284	6.41389	0.986971	0.887076	0.880167	0.866625	2.47187	3.55981	1.3451	1.08406	0.967465	0.931463	1.33332	0.947026	0.785177	0.846886	0.308983	0.732992	0.697299	1.13067	1.07012	0.815553	0.982163
TCGA-DA-A1I4-06A-21-A20M-20	SKCM	Metastatic	64	1.13744	1.39591	1.06457	1.55054	0.522854	0.425933	0.437574	2.40011	0.596031	0.811515	0.920271	0.294064	0.667977	0.691375	2.22731	0.677424	1.37149	1.08585	1.38078	1.29874	0.193325	1.24198	0.532757	0.806966	2.49805	1.01596	1.47476	0.850133	1.07958	0.646804	2.11242	1.44231	0.818707	1.00494	1.76252	0.79466	0.877694	0.983621	0.841264	0.410314	2.14622	0.53364	1.25066	1.13675	1.38379	0.798055
TCGA-DA-A1I5-06A-21-A20M-20	SKCM	Metastatic	64	0.950803	0.787101	0.942581	1.0095	1.4845	0.410172	0.543059	1.03557	1.23503	0.728995	0.990916	0.872599	0.504334	0.453414	1.87868	0.952352	0.827344	1.78057	1.25458	1.09251	0.853173	0.899821	0.714789	1.13051	6.17826	0.972031	0.914421	0.806686	0.957785	1.21373	1.55009	1.32128	0.811301	1.06979	1	0.987513	1.01843	0.976904	0.993014	0.403573	3.29871	0.854386	1.06033	0.763601	0.726236	0.734681
TCGA-DA-A1I8-06A-21-A20M-20	SKCM	Metastatic	64	1	1.73599	0.73715	0.924933	1.6192	0.934761	0.896664	1.76345	0.590505	0.557638	0.951982	0.700477	0.600202	0.914782	1.70386	1.0832	1.20287	0.868459	1.27537	1.11385	0.444514	1.02348	0.52255	1.06118	1.03144	1.07838	0.964528	0.879881	1.04959	0.761259	2.7134	1.20388	0.966164	0.790573	1.02545	1.06356	1.05544	1.19691	0.78441	0.406718	1.56691	0.720989	1.01562	0.854967	1.06009	1.05133
TCGA-DA-A1IA-06A-21-A20M-20	SKCM	Metastatic	64	0.933107	1.23974	1.4322	1.73623	1.35811	1.27592	0.916712	2.85462	1.43398	1.23414	1.20815	0.979455	0.467909	0.659534	1.2737	0.822399	1.22861	1.08258	1.21901	1.01657	1.64052	0.785569	0.602503	1.03608	5.59485	0.844963	0.721569	0.908936	0.80212	0.637408	0.407113	0.766953	1.01968	1.38879	0.958835	1.05723	0.924356	0.82526	0.778932	0.419052	0.692536	1.21439	0.94817	2.35398	1.13278	0.918168
TCGA-DA-A1IB-06A-21-A20M-20	SKCM	Metastatic	64	0.797054	0.99124	1.58377	1.09028	0.840657	0.615978	0.455935	1.98211	1.12134	0.964585	1.09497	1.29122	0.527663	0.567389	1.7044	1.22939	1.94782	2.10672	1.28562	0.958635	0.810683	1.2305	0.844015	0.846335	1.64369	1.00226	0.889928	1.18245	0.941121	4.09823	0.982306	1.14401	0.71092	1.18448	0.965914	1.15222	1.2	0.736925	0.951544	0.383368	0.90684	0.754091	1.10816	0.832256	1.17608	0.730299
TCGA-DA-A1IC-06A-21-A20M-20	SKCM	Metastatic	64	0.978428	1.2582	1.13384	1.27879	1.6247	1.49548	1.20002	2.51107	1.29567	1.28686	0.968698	0.82809	0.526071	0.424136	1.8328	0.745433	0.86725	1.10646	1.19137	1.00558	1.38282	1	0.486327	0.762685	3.03164	0.964003	0.719487	1.09021	0.951153	1.26357	2.89788	0.939353	0.838882	1.16477	1.00292	0.990267	0.925227	0.84117	1.07705	0.314036	1.05499	0.521819	1.46898	0.734014	1.30062	0.794099
TCGA-EE-A17X-06A-21-A20M-20	SKCM	Metastatic	64	1.17147	1.74992	1.64902	1.09927	0.9804	1	0.834162	1.63953	0.627119	0.713913	0.714576	0.690336	0.596081	0.380245	2.35023	1.46205	1.76164	1.43299	1.14216	1.2071	5.4479	1.05402	0.857251	0.933714	13.7943	1.11951	1.52137	0.933996	0.931263	0.87453	0.675937	0.958256	0.691245	1.85333	1.06923	1.21775	1.11798	1.12283	0.795702	0.457423	1.01278	1.64056	1.15808	0.829107	1.06016	0.608365
TCGA-EE-A181-06A-21-A20M-20	SKCM	Metastatic	64	0.922455	1.6243	1.23857	1.73718	0.854351	1.20083	0.883327	0.889194	0.498477	0.745919	1.23704	0.807666	0.531566	0.755839	1.36435	1.44337	1.2071	2.04613	1.40022	1.01649	1.07176	0.994195	0.699458	0.789861	1.25841	0.993956	0.571684	1.11975	0.899977	3.56969	1.16382	0.848126	0.650184	1.13812	1.07693	1.65137	1.14458	1.10224	0.987471	0.314755	0.678655	1.19401	1.03015	0.966102	1.31582	1
[truncated: 134 more rows]
[truncated: 173 more columns]

## Sheet: Sheet5
TCGA-BA-4074-01A-21-2072-20			HNSC	TCGA-BA-4074-01	HPV-	DECEASED	15.15	Oral Cavity		TCGA-BA-4074-01A-21-2072-20	TCGA-CN-4729-01A-21-2072-20	TCGA-CN-4738-01A-31-2072-20	TCGA-BA-5153-01A-21-2072-20	TCGA-CQ-5332-01A-21-2072-20	TCGA-CN-5363-01A-21-2072-20	TCGA-CN-5373-01A-21-2072-20	TCGA-CV-5439-01A-21-2072-20	TCGA-CV-5978-01A-13-2072-20	TCGA-BA-4078-01A-21-2072-20	TCGA-CN-4730-01A-21-2072-20	TCGA-CQ-5323-01A-21-2072-20	TCGA-CQ-5334-01A-21-2072-20	TCGA-CN-5364-01A-21-2072-20	TCGA-CQ-5331-01A-31-2072-20	TCGA-CV-5440-01A-21-2072-20	TCGA-BA-5559-01A-21-2072-20	TCGA-CV-5979-01A-13-2072-20	TCGA-BB-4217-01A-21-2072-20	TCGA-CN-4731-01A-21-2072-20	TCGA-CN-4740-01A-21-2072-20	TCGA-CQ-5324-01A-21-2072-20	TCGA-CN-5355-01A-21-2072-20	TCGA-CN-5365-01A-21-2072-20	TCGA-CN-4722-01A-21-2072-20	TCGA-CV-5441-01A-21-2072-20	TCGA-CV-5966-01A-13-2072-20	TCGA-CV-6003-01A-13-2072-20	TCGA-CN-4723-01A-21-2072-20	TCGA-CN-4733-01A-31-2072-20	TCGA-CN-4741-01A-21-2072-20	TCGA-CQ-5325-01A-21-2072-20	TCGA-CN-5356-01A-21-2072-20	TCGA-CN-5366-01A-21-2072-20	TCGA-CV-5430-01A-31-2072-20	TCGA-CV-5442-01A-21-2072-20	TCGA-CV-5970-01A-13-2072-20	TCGA-CN-6010-01A-13-2072-20	TCGA-CN-4725-01A-21-2072-20	TCGA-CN-4734-01A-21-2072-20
[truncated: 202 more rows]
[truncated: 163 more columns]

[truncated: 5 more sheets: to check!!, Sheet2, Sheet3, GBM matching, Sheet1]
