# Supplementary material for: Overcoming resistance to EGFR monotherapy in HNSCC by identification and inhibition of individualized cancer processes
Source: Theranostics. 2022 Jan 1;12(3):1204–19. doi: 10.7150/thno.64347 (PMC8771558; doi:10.7150/thno.64347)
Supplement: Supplementary file 10 — Supplementary table 9. [file thnov12p1204s10.zip]

Archive with 1 entries (1 files):
- Table S9.xlsx
