# Supplementary material for: Overcoming resistance to EGFR monotherapy in HNSCC by identification and inhibition of individualized cancer processes
Source: Theranostics. 2022 Jan 1;12(3):1204–19. doi: 10.7150/thno.64347 (PMC8771558; doi:10.7150/thno.64347)
Supplement: Supplementary file 10 — Supplementary table 9. [file thnov12p1204s10.zip › Table S9.xlsx]

## Sheet: Genes
ID_REF	Gene Symbol	BC_16	BC_17	BC_18	BC_19	BC_2	OC_2	BC_3	OC_3	BC_1	OC_1	BC_13	OC_13	BC_7	OC_7	BC_5	OC_5	BC_9	OC_9	BC_4	OC_4	BC_11	OC_11	BC_8	OC_8	BC_10	OC_10	BC_14	OC_14	BC_15	OC_15	BC_12	OC_12	BC_6	OC_6
1007_s_at	DDR1 /// MIR4640	9.23712	9.32974	7.34269	8.85342	10.1143	9.77583	10.1627	10.3634	9.8874	9.31849	10.1102	9.65943	9.03382	10.3394	5.19711	9.91156	10.4017	9.6665	10.0675	7.61857	9.57668	9.34914	10.3628	10.2719	9.69517	10.0546	9.63715	9.63693	9.86477	9.51383	10.438	8.89103	8.34214	7.53366
1053_at	RFC2	6.42754	6.72363	6.82782	6.27016	6.73931	6.75637	7.73607	7.08562	8.04989	6.31854	8.02938	8.32242	6.77716	6.96338	6.81917	7.5747	6.52921	6.49026	6.5526	7.3206	6.09684	6.86259	7.76842	7.92273	6.67262	8.14789	6.52241	6.94892	7.34851	8.31167	6.4642	6.82564	6.77238	6.7915
117_at	HSPA6	6.34259	8.378	6.92098	7.675	5.61167	5.042	5.66364	5.61807	7.12063	5.71824	6.43996	5.72108	6.7028	5.82122	9.4223	4.93728	5.60835	5.4848	5.33428	7.99116	5.71125	4.88852	4.99038	6.21396	7.36639	4.44009	6.57788	6.6638	5.31145	6.60531	6.57732	10.2993	7.12691	8.78995
121_at	PAX8	4.57345	3.78613	4.12881	4.98621	4.36789	4.60045	4.63326	4.79833	4.25576	5.47384	4.60769	4.57981	4.57981	4.57981	4.49805	5.49582	4.52961	4.48826	4.57981	4.61572	5.55237	5.09134	4.57981	4.57981	4.56895	4.57981	4.77418	5.21207	4.31165	4.41038	4.57981	4.51081	4.52395	4.57981
1255_g_at	GUCA1A	2.26876	2.26876	2.26876	2.26876	2.26876	2.26876	2.26876	2.26876	2.26876	2.26876	2.26876	2.43942	2.26876	2.32052	2.26876	2.26876	2.26876	2.26876	2.29806	2.26876	2.26876	2.26876	2.26876	2.26876	2.26876	2.26876	2.26876	2.26876	2.2738	2.26876	2.26876	2.26876	2.26876	2.26876
1294_at	MIR5193 /// UBA7	5.27359	4.66157	5.16748	4.41449	4.57946	3.64629	4.35966	4.66846	5.93756	4.98398	4.47621	3.34923	4.1258	4.64417	3.75236	4.4813	5.75798	4.60501	5.02206	5.97835	4.89581	3.29745	3.17855	3.61973	5.39541	2.91183	5.26808	4.44073	4.70364	6.2184	5.6418	4.51578	4.20081	3.33807
1316_at	THRA	4.33708	3.99937	3.7366	4.29657	4.10139	3.59456	3.71119	3.53166	3.62153	4.25428	3.76071	3.93613	3.522	3.66809	4.64439	3.79006	3.90018	3.58344	4.27692	3.37084	4.79989	4.13569	3.79321	3.85285	4.21413	3.14436	3.83459	3.7278	3.69034	3.67652	3.95237	4.0657	3.87032	3.8908
1320_at	PTPN21	2.27276	2.38717	2.28144	2.30026	2.30026	2.30026	2.30026	2.3972	2.30026	2.30026	2.30026	2.56603	2.30026	2.3007	2.30026	2.37397	2.30026	2.31681	2.30026	2.30026	2.30026	2.46109	2.30026	2.30026	2.30026	2.3122	2.30026	2.30026	3.5927	2.30246	2.35632	2.30026	2.2882	2.30026
1405_i_at	CCL5	9.07881	9.05573	11.2065	9.34606	8.98282	7.79061	7.1218	8.0643	9.17949	9.08854	9.10029	8.58719	8.97425	10.3539	11.0722	7.51329	9.71424	7.69665	8.61324	11.0432	8.94783	4.66749	6.5492	7.59642	8.95577	6.89847	9.9429	10.96	10.3246	9.99572	9.58385	11.5959	9.17818	8.31251
1431_at	CYP2E1	2.47375	2.46291	2.33698	2.43946	2.47192	4.72412	5.15529	2.26876	2.40519	6.45638	2.40519	2.47192	2.47246	2.47192	2.47177	4.46225	3.53145	3.65145	2.47192	2.43932	6.06033	7.77635	2.40686	4.80231	4.77188	2.47733	2.40827	2.56989	2.36273	2.47177	2.48868	2.47192	4.88802	2.90342
1438_at	EPHB3	3.2058	2.5726	2.62429	5.48233	5.01513	6.54082	7.38456	4.68032	4.24909	5.13388	2.45589	3.51769	4.0565	4.71313	3.1597	5.70388	6.01012	5.36711	4.37276	2.3508	5.85499	6.87269	6.46216	7.21505	6.07799	5.32621	4.52937	4.58157	3.21715	3.32303	5.19206	3.81743	3.83478	3.57476
1487_at	ESRRA	7.47606	7.31447	7.45965	7.4211	7.65896	7.7459	7.90984	7.6593	8.46705	7.68584	8.22992	8.31719	7.4863	7.58392	6.9345	7.25805	7.92031	7.45208	7.12457	7.54579	7.99697	7.80107	7.30941	7.77672	7.65205	7.48417	7.85712	7.73195	7.48365	8.2072	7.81054	6.82017	7.49902	7.34184
1494_f_at	CYP2A6	2.32361	2.26876	2.26876	2.26876	2.26876	2.26876	2.26876	2.26876	2.26876	2.26876	2.26876	2.26876	2.26876	2.26876	2.26876	2.2998	2.26891	2.26876	2.26876	2.26876	2.26876	2.26876	2.27095	2.26876	2.26876	2.26876	2.26876	2.26876	2.26876	2.26876	2.26876	2.27267	2.31303	2.26876
1552256_a_at	SCARB1	6.05185	6.90196	5.3351	5.63543	6.20659	6.05292	7.11257	6.07183	6.65446	5.76162	6.15081	5.79	6.24236	6.66163	6.03669	7.57434	6.9848	5.74491	6.44811	4.80182	6.09958	7.39643	6.03493	7.0916	6.80448	6.20705	5.66401	5.94108	5.95768	6.15219	6.0335	6.05357	6.27715	5.97006
1552257_a_at	TTLL12	7.71866	7.56092	7.61884	8.12481	8.12343	7.95319	7.83901	8.06983	8.77056	9.18712	8.89988	8.77797	7.61539	7.91319	7.40365	9.31947	8.09584	8.38585	8.41464	7.79988	9.27539	8.44651	8.96665	8.33486	8.91117	9.02702	7.66152	8.12481	7.73453	8.21444	8.41912	7.25907	7.74943	7.53134
1552258_at	LINC00152 /// LOC101930489	2.73368	4.66686	2.8338	3.81187	3.16218	2.74551	2.91763	2.80054	2.80054	2.70489	3.51271	2.99999	2.75714	2.70489	4.70762	2.82917	2.31311	3.14211	2.70647	3.54369	2.80601	2.70489	2.63581	3.32486	2.97433	2.52811	3.67787	3.1695	3.4409	2.60627	2.70647	5.33695	2.7618	3.90969
1552261_at	WFDC2	2.26876	2.26876	2.26876	2.26993	2.26876	2.26876	2.26876	2.26876	2.26876	2.26876	2.26876	2.26876	2.26876	2.26876	2.26876	2.27614	2.26876	2.26876	2.32298	2.26876	2.26876	2.26876	2.26876	2.4145	2.26876	2.26876	2.26876	2.26876	2.26876	2.26876	2.26876	2.26876	2.27186	2.26876
1552263_at	MAPK1	6.9316	7.64924	7.2904	6.87386	6.41627	6.8118	6.20551	7.22292	5.85326	6.52933	6.65117	6.41252	6.27856	6.30705	7.92655	6.52823	5.86755	6.85225	6.41672	7.43393	6.99469	5.71541	6.23652	6.52932	6.39599	6.80239	7.01938	6.87418	5.86036	5.89728	5.205	7.63051	7.56799	7.24024
1552264_a_at	MAPK1	6.53138	7.07393	6.96709	7.18538	6.23453	6.91495	5.89907	6.44898	5.24867	6.75522	6.05277	6.51068	5.6835	6.34579	7.34376	6.42492	6.23587	6.45677	6.01931	7.15585	6.69549	5.74763	5.4389	6.4511	6.45247	6.43581	6.59556	6.15978	5.35736	6.07193	5.74932	7.23369	7.04912	6.75008
1552266_at	ADAM32	2.30013	2.26876	2.26876	2.26876	2.26876	2.26876	2.26876	2.26876	2.26876	2.26876	2.26876	2.26876	2.26876	2.26876	2.28601	2.26876	2.27001	2.26876	2.27898	2.26876	2.26876	2.26876	2.26876	2.26876	2.26876	2.26876	2.26876	2.26876	2.26876	2.26876	2.26876	2.26876	2.26876	2.26876
1552269_at	SPATA17	2.26876	2.26889	2.26876	2.26876	2.26876	2.26876	2.26876	2.26876	2.26876	2.26876	2.26876	2.26876	2.26876	2.26902	2.26876	2.26876	2.26876	2.26876	2.35558	2.26876	2.26876	2.26876	2.26876	2.29812	2.26876	2.26876	2.26876	2.30076	2.26876	2.26876	2.26876	2.26876	2.26876	2.26876
1552271_at	PRR22	2.26876	2.26876	2.26876	2.26876	2.26876	2.26876	2.26876	2.26876	2.27995	2.26876	2.26876	2.26876	2.26876	2.26876	2.26876	2.26876	2.26876	2.26876	2.26876	2.26876	2.26876	2.26876	2.66357	2.26876	2.26876	2.26876	2.26876	2.26876	2.26876	2.26876	2.26876	2.26876	2.26876	2.26876
1552272_a_at	PRR22	2.27075	2.27075	2.27075	2.27075	2.27075	2.27075	2.27075	2.27075	2.27075	2.3159	2.27075	2.27075	2.27075	2.27075	2.27075	2.27075	2.27075	2.31019	2.27075	2.27075	2.27075	2.27075	2.74301	2.27075	2.27075	2.37418	2.27075	2.27075	2.27075	2.27075	2.27075	2.27075	2.27075	2.27075
1552274_at	PXK	5.83898	6.34925	5.42917	5.58422	4.68745	4.1707	4.9915	4.23048	4.97809	5.57051	4.06895	4.58799	4.54819	4.57374	6.59983	4.67992	5.75886	5.45994	4.88656	4.97809	5.23807	5.12712	5.62162	4.47752	5.41434	5.35561	5.18712	5.24394	4.66195	5.1117	4.97809	6.6411	6.16148	5.87341
1552275_s_at	PXK	3.47592	3.38264	3.64012	3.14086	3.11254	2.3162	2.29142	2.70577	2.5499	2.42224	2.30446	2.79923	2.6858	2.69942	4.48469	2.66885	3.34175	2.97505	2.59348	2.76089	2.55717	2.29142	2.81639	2.5281	2.55371	3.97773	2.693	2.83057	2.43429	3.51582	3.10041	4.88918	4.03273	3.60923
1552277_a_at	MSANTD3	8.8755	9.63172	9.29456	9.75812	8.76578	9.53582	8.01257	7.73091	7.71865	6.78939	9.66479	9.21536	8.04991	8.66551	9.72261	7.61509	8.05561	8.31919	8.53958	9.74916	6.79005	7.83027	8.37447	8.43947	7.95751	8.83091	9.502	9.38329	9.3583	8.5028	7.993	9.22721	8.32356	9.833
1552278_a_at	SLC46A1	2.26876	2.26876	2.26876	2.26876	2.26876	2.26876	2.26876	2.26876	2.26876	2.26876	2.27007	2.26876	2.26876	2.26876	2.26876	2.26876	2.26876	2.26876	2.26876	2.26876	2.26876	2.26876	2.26876	2.28359	2.26876	2.26876	2.26876	2.26876	2.26876	2.26876	2.26876	2.26876	2.26876	2.26876
1552279_a_at	SLC46A1	2.35627	2.35342	2.35627	2.35785	2.39291	2.26876	2.45168	2.40676	2.35627	2.41038	2.39338	2.35627	2.35627	2.61074	3.69138	2.35627	2.35627	2.35992	2.55516	2.35627	2.33118	2.35293	2.35627	2.73701	2.33118	2.35627	2.33118	2.35293	2.36013	2.35627	2.43864	2.35627	2.36441	2.35627
1552280_at	TIMD4	2.26876	2.26876	2.26876	2.26876	2.26876	2.26876	2.26876	2.26876	2.26876	2.26876	2.26876	2.26876	2.26876	2.26876	2.26876	2.26876	2.26876	2.27236	2.26876	2.26876	2.28501	2.26876	2.26876	2.26876	2.26876	2.26876	2.26876	2.26876	2.26876	2.26876	2.26876	2.26876	2.26876	2.26876
1552281_at	SLC39A5	2.27541	2.27541	2.27541	2.27541	2.27541	2.27541	2.27541	2.27541	2.27541	2.492	2.27541	2.27541	2.27541	2.27541	2.27541	2.40633	2.27541	2.27541	2.27541	2.27835	2.27541	2.27541	2.27541	2.27541	2.27541	2.27541	2.27541	2.27541	2.27541	2.27541	2.27541	2.27541	2.27541	2.27541
1552283_s_at	ZDHHC11 /// ZDHHC11B	4.88528	7.13059	4.1569	6.6641	8.18265	5.37324	7.16749	4.28622	6.75577	5.44726	3.49681	5.81464	5.68939	7.55349	3.49007	4.71227	5.68102	6.12456	5.09784	4.94671	7.07051	5.5794	7.64408	7.42488	7.30086	8.31854	4.22782	5.9462	3.29257	5.658	6.22596	5.45584	5.09086	3.67196
1552286_at	ATP6V1E2	2.42691	4.21345	3.44965	3.44396	4.16988	3.48546	3.9438	5.71197	3.54588	3.30916	2.93464	2.32143	3.90527	4.04373	4.47589	3.54588	3.71205	4.17805	4.52645	3.38633	3.35722	4.86091	4.59729	4.95574	3.48016	4.67748	3.21815	5.00783	3.54588	3.51733	4.06295	3.88651	3.88728	3.44396
1552287_s_at	AFG3L1P	7.47598	7.61071	7.72827	7.02271	7.91385	7.42693	8.58678	8.13835	8.1807	7.72698	8.01631	7.17379	7.03429	7.69946	7.16975	7.64315	7.97828	7.36703	7.85338	7.56794	7.39605	7.83926	7.75778	8.34755	7.0034	7.58947	7.37019	7.45309	8.21054	7.74319	8.20068	7.45586	7.13153	7.41263
1552288_at	CILP2	2.30519	2.2742	2.26876	2.26876	2.27177	2.26876	2.26876	2.29511	2.26876	2.26876	2.31597	2.26876	2.26876	2.26876	2.27011	2.49983	2.26876	2.30069	2.26876	2.26876	2.26876	2.26876	2.30486	2.27331	2.50489	2.26876	2.27322	2.26876	2.26876	2.26876	2.31798	2.26876	2.26876	2.26876
1552289_a_at	CILP2	2.26876	2.26876	2.26876	2.26876	2.26876	2.26876	2.26876	2.26876	2.26876	2.26876	2.26876	2.26876	2.26876	2.26876	2.26876	2.26876	2.26876	2.26876	2.26876	2.26876	2.26876	2.26876	2.26876	2.26876	2.26876	2.26876	2.26876	2.26876	2.26876	2.26876	2.26876	2.26876	2.26876	2.26876
1552291_at	PIGX	7.49312	7.7831	6.73617	8.54148	7.32352	8.79917	8.33129	7.89622	7.62473	7.83833	8.02423	7.64274	8.23012	7.27943	8.03603	7.88159	8.50795	7.97768	7.55516	6.41424	7.26772	8.89803	8.64088	8.46869	9.59301	8.77893	7.33123	7.49312	7.49312	9.73549	8.72284	8.62145	8.76165	8.05912
1552293_at	TMEM196	2.26876	2.26876	2.26876	2.26876	2.26876	2.26876	2.26876	2.26876	2.26876	2.26876	2.26876	2.26876	2.26876	2.26876	2.26876	2.29859	2.26876	2.26876	2.26876	2.35778	2.26876	2.26876	2.26876	2.26876	2.26876	2.26876	2.26876	2.26876	2.26876	2.26876	2.26876	2.26876	2.26876	2.26876
1552295_a_at	SLC39A13	3.52432	3.82985	3.24571	3.4112	3.44171	4.86256	3.26907	3.15463	3.2122	2.93277	3.71203	3.62861	3.32284	3.26907	4.78194	3.26529	4.5529	2.77685	3.26907	2.92281	3.26907	3.21817	2.63927	3.2122	3.1975	3.26907	4.03305	3.6636	4.54987	3.26907	3.26907	2.63927	3.26907	3.3243
1552296_at	BEST4	2.68593	2.68593	2.68593	2.68593	2.69433	2.68593	2.68593	2.68593	2.68593	2.71492	2.68593	2.70057	2.68593	2.68593	2.68593	2.68593	2.68608	2.68593	2.68593	2.68593	2.68593	3.11316	2.68593	2.68593	2.68593	2.70195	2.68593	2.68593	2.68593	2.68593	2.68593	2.68593	2.68593	2.68593
1552299_at	AK9	2.55237	2.54952	2.55379	2.54952	2.55266	2.55237	2.55237	2.56936	3.40306	3.08006	2.54107	2.55237	2.65479	3.40249	2.55237	2.72641	2.55237	2.55237	2.55237	2.72183	2.55624	2.55237	2.55237	2.54952	2.71221	2.54952	2.57687	2.55237	2.55237	2.7597	3.11497	2.49204	2.55237	2.55237
1552301_a_at	CORO6	3.04674	2.50438	2.80405	3.81313	4.41572	4.04127	4.00053	4.29255	2.35236	2.34114	3.85797	5.21051	2.85955	4.7337	2.29313	3.96713	5.03935	2.35236	3.97286	2.42885	2.62577	2.85891	2.42885	3.35573	2.46405	2.31186	5.2017	5.72711	4.30348	2.42885	3.25764	2.42885	2.80405	2.82025
1552302_at	TMEM106A	6.08929	6.7009	7.11617	6.4447	4.87781	5.1143	4.84731	4.58118	5.11575	5.3162	4.56188	3.87993	5.81922	4.83526	7.23497	4.81714	5.45033	4.44636	3.68527	7.41633	4.94676	4.5672	4.83526	3.4085	5.24753	4.5573	6.5178	4.28423	4.81797	5.8031	4.92755	5.59626	5.77454	6.24487
1552303_a_at	TMEM106A	4.76008	3.76222	5.25362	4.21124	3.40859	3.54012	3.40859	3.30991	3.33019	3.33019	3.13983	3.45345	4.00984	3.62717	5.09178	3.12979	3.64614	3.19401	3.33019	5.24549	3.30991	3.30991	3.30991	3.20657	4.20039	3.00282	4.38251	3.38445	3.40859	4.2193	3.30772	3.81721	4.52239	4.27343
1552304_at	ALG10	3.4311	2.45941	2.81248	2.80739	2.42058	2.51022	2.51022	2.51022	2.51022	2.45941	3.23762	2.88521	2.51022	2.45941	2.51022	2.65024	2.26876	2.51022	3.0933	3.08093	2.51022	2.51022	2.45678	2.42058	2.85208	2.51022	3.74959	2.57152	2.51022	2.51022	2.51022	2.26876	2.51022	2.51022
1552306_at	ALG10	4.74955	2.82557	3.56443	4.79844	2.87689	3.34787	3.46875	4.01789	3.09148	2.80489	4.87864	3.84082	2.33272	3.3802	3.14536	3.88091	2.82852	3.1565	3.43605	4.21617	2.63152	3.50391	2.86591	3.027	3.17003	3.75598	5.37007	3.79251	3.34787	3.55046	3.34787	3.27333	3.52212	2.80489
1552307_a_at	TTC39C	5.67423	5.30457	6.00767	4.37473	3.7891	5.30457	5.77107	5.30457	5.96136	5.15325	5.30457	5.30457	4.91088	4.73279	4.10574	6.29571	5.30457	5.79146	5.01046	6.25905	5.20711	4.88833	5.7152	6.16478	5.73389	6.17537	5.66568	4.72219	5.1931	5.56897	5.5188	5.15325	5.15325	5.10845
1552309_a_at	NEXN	6.94499	6.76991	7.58294	8.54336	7.06028	6.34646	3.34363	7.5467	6.75706	4.61786	6.21168	6.70292	6.42209	6.64774	7.21652	5.71844	8.09175	5.95513	6.14432	8.64853	4.58358	4.4819	4.41819	4.21854	6.48449	5.27008	8.41287	6.24579	7.1532	7.3949	6.72107	5.56099	6.92766	6.58762
1552310_at	C15orf40	7.12741	7.18371	7.49157	7.61204	7.52198	7.1403	8.03668	7.57013	7.79145	7.16477	7.54618	7.98775	7.02936	7.37809	7.00233	7.444	7.14826	7.13179	7.56311	7.4957	7.00504	7.89476	7.11768	7.79678	7.74671	7.36176	6.95413	7.53905	6.59287	7.93307	7.69684	6.5266	7.65269	7.00003
1552311_a_at	RAX2	4.10227	4.44646	4.10227	4.10227	4.10227	4.10227	4.10227	4.10227	4.10227	4.31842	4.10227	3.89207	4.08302	4.01333	4.19317	4.10227	4.10227	4.10227	3.81124	4.10227	4.10227	4.16879	4.58153	4.10227	4.25042	4.10227	4.38199	4.10227	4.10227	4.10227	4.06486	4.10227	4.10227	4.27784
1552312_a_at	MFAP3	5.67506	5.95941	5.88157	7.02772	6.21114	5.6916	3.71671	5.49667	6.08945	6.24639	6.20752	5.37378	5.3772	6.64785	4.58036	5.96237	5.18536	6.47163	5.10597	5.85652	5.12866	5.77691	4.59463	4.28444	5.92818	5.24385	6.23404	6.15779	4.97487	6.15008	5.66001	4.66866	5.09059	5.61472
1552314_a_at	EYA3	2.50003	2.51408	2.57206	2.57206	2.57206	2.59299	2.57395	2.57243	2.53029	2.52843	2.89968	2.92824	2.57206	2.51408	2.5728	2.98119	2.57206	2.53674	2.81995	2.51667	2.57206	3.03667	2.96714	2.81401	2.57206	3.54174	3.01603	2.62254	3.16446	3.0028	2.40762	2.57206	2.52843	3.3813
1552315_at	GIMAP1	5.07886	4.50472	6.46757	4.50057	4.50472	4.14862	3.94598	4.50472	4.50472	4.96254	4.3301	4.16091	4.5008	4.50472	4.61359	4.50472	4.50472	4.57236	4.50472	6.46133	5.01105	4.49643	4.49643	4.13521	4.50218	3.7103	4.56892	4.50472	4.49643	4.33305	4.61481	4.50472	4.51101	4.50472
1552316_a_at	GIMAP1	7.02723	5.71779	8.02634	5.64771	6.04359	3.66936	4.46014	4.79184	6.12421	6.69779	5.14553	4.70153	5.87617	5.54501	6.67613	5.5473	6.13102	5.57799	5.70285	7.61872	6.44273	3.69763	3.34354	3.3642	5.61532	3.32013	6.53197	5.19836	4.57174	5.75922	6.73656	6.41655	5.824	5.90611
1552318_at	GIMAP1	6.81981	5.16131	7.20279	5.43853	6.49278	5.05505	4.27734	5.09306	5.49216	6.13131	5.48337	4.26537	5.55389	5.48337	6.38065	5.48337	6.16016	5.49924	6.05839	6.63323	5.66472	4.18484	4.92087	4.15655	5.48337	4.26537	5.94798	4.94205	5.27467	5.6306	6.39849	5.77193	5.49924	5.48544
1552319_a_at	KLK8	6.07511	4.23119	4.11024	8.26282	6.35718	8.72923	6.55266	6.66035	6.37859	8.02584	5.4038	7.99359	6.97922	7.07152	3.39175	7.81167	6.7113	7.70783	5.19622	5.57434	7.60812	7.57467	7.23549	7.22811	8.56511	7.28093	7.18002	7.40213	6.14062	6.31243	8.13624	4.59322	5.18969	7.0592
1552320_a_at	CCDC65	2.26876	2.26876	2.26876	2.26876	2.26876	2.26876	2.26876	2.26876	2.26876	2.26876	2.26876	2.26876	2.26876	2.26876	2.26876	2.26876	2.26876	2.26876	2.26876	2.27355	2.26876	2.26876	2.26876	2.26876	2.26876	2.26876	2.26876	2.26876	2.26876	2.26876	2.27843	2.26876	2.26876	2.26876
1552321_a_at	CCDC65	2.26876	2.26876	2.26876	2.26876	2.26876	2.26876	2.26876	2.26876	2.26876	2.26876	2.26876	2.26876	2.26876	2.26876	2.27743	2.26876	2.26876	2.26876	2.28074	2.26876	2.26876	2.26876	2.26876	2.26876	2.26876	2.26876	2.26876	2.26876	2.26876	2.26876	2.26876	2.26876	2.26876	2.26876
1552322_at	FAM122C	2.26876	2.26876	2.26876	2.26876	2.2701	2.6279	2.26876	2.26876	2.26876	2.26876	2.26876	2.26876	2.26876	2.27065	2.26876	2.26876	2.26876	2.26876	2.26876	2.29199	2.26876	2.26876	2.26876	2.26876	2.53812	2.26876	2.8047	2.26876	2.26876	2.26876	2.26876	2.26876	2.26876	2.26876
1552323_s_at	FAM122C	3.13082	2.65829	2.65829	3.03105	3.36525	2.92425	3.11476	3.37001	2.65829	2.57909	2.53421	2.26876	2.65829	3.56567	3.58175	2.6956	3.01522	2.67879	2.67879	3.45781	2.65829	2.52096	2.51923	3.6467	2.96935	2.67879	2.69495	2.66105	2.65829	2.66807	2.72399	2.67879	2.65829	2.66266
1552325_at	CCDC11	2.26876	2.26876	2.26876	2.4786	2.26876	2.26876	2.26876	2.40692	2.26876	2.26876	2.26876	2.26876	2.26876	2.26876	2.26876	2.26876	2.26876	2.456	2.26876	2.26876	2.26876	2.26876	2.54556	2.26876	2.26876	2.40821	2.26876	2.26876	2.26876	2.26876	2.26876	2.26876	2.26876	2.26876
1552326_a_at	CCDC11	2.2703	3.51873	2.2703	2.2703	2.2703	2.2703	2.26876	2.2703	2.2703	2.2703	2.2703	2.2703	2.2703	2.2703	2.2703	2.2703	2.2703	2.40225	2.2703	2.8948	2.44212	2.2703	2.2703	2.2703	2.2703	2.36851	2.2703	3.32929	2.2703	2.2703	2.42761	2.2703	2.2703	2.2703
1552327_at	ARMCX4	2.53657	2.50171	2.50171	2.50171	2.82178	2.54133	2.50171	3.10741	2.26876	2.50171	2.50171	2.50171	2.50171	2.87001	2.76221	2.51382	2.62057	2.95059	2.54028	2.50171	2.50171	3.03853	2.50171	2.48918	2.47406	2.26876	2.50171	2.50171	2.52859	2.26876	2.26876	2.50171	2.81042	2.50171
1552329_at	RBBP6	6.47147	6.55353	6.30486	7.01099	6.15446	7.24561	5.66713	8.70306	6.08844	6.32465	5.07812	5.98313	6.48968	6.14501	6.36181	6.07567	7.03229	6.68912	5.68545	6.91622	5.95336	8.44996	7.60909	5.67013	6.42592	7.54162	8.02182	6.47147	5.33869	5.7463	7.14841	7.5667	6.96151	5.98312
1552330_at	CENPBD1	4.81239	5.13739	4.9324	6.16497	5.80055	4.96405	6.63777	5.53095	5.89197	3.72244	5.57588	5.8506	5.42576	6.21769	5.96351	6.17095	5.35563	4.65138	6.27184	5.37913	4.68932	4.986	3.99825	6.28042	6.34659	4.80325	5.13051	5.65846	5.93619	5.71086	5.77866	3.70179	4.13524	5.56027
1552332_at	TRIOBP	4.65089	4.89739	4.89739	4.89739	4.89739	4.89739	4.89739	4.80308	4.90566	4.89739	4.89739	5.69553	4.89739	4.89739	4.89739	4.89739	4.89739	4.91977	4.89739	4.89739	4.89739	5.03621	4.89739	4.90082	4.89739	5.52311	4.78167	4.89739	4.63156	4.89739	4.89739	4.89739	4.89739	4.89739
1552334_at	TRIOBP	5.04155	6.70945	5.48519	5.3394	5.93073	5.48519	6.72759	5.74479	6.02637	5.77359	5.6983	5.63432	5.86138	5.82047	6.39875	5.57495	5.29546	6.0821	5.60748	4.57987	6.53885	4.90411	5.38996	6.1258	5.71328	5.71328	4.88653	5.45782	4.69996	5.46688	5.77839	5.37997	5.08454	6.07164
1552335_at	CATSPER1	2.39184	2.39184	2.39184	2.39184	2.39184	2.39184	2.39184	2.39184	2.39184	2.39184	2.39184	2.39184	2.39184	2.39184	2.66777	2.39184	2.39184	2.39184	2.39184	2.39184	2.39184	2.39184	2.39184	2.39184	2.39184	2.39184	2.39184	2.39184	2.26876	2.42392	2.39184	2.59451	2.39184	2.46744
1552337_s_at	HOXD4	2.26876	2.26876	2.26876	2.28821	2.26876	2.26876	2.26876	2.26876	2.26876	2.26876	2.68323	2.26876	2.26876	2.26876	2.26876	2.26876	2.26876	2.26876	2.26876	2.26876	2.26876	2.26876	2.26876	2.26876	2.26876	2.26876	2.28361	2.26876	2.26876	2.26876	2.36313	2.26876	2.26876	2.26876
1552338_at	GSC	2.26876	2.26876	2.26876	2.26876	2.26876	2.26876	2.26876	2.26876	2.26876	2.26876	2.26876	2.26876	2.26876	2.26876	2.26876	2.26876	2.26876	2.26876	2.26876	2.26876	2.26876	2.26876	2.26876	2.26876	2.26876	2.26876	2.26876	2.26876	2.26876	2.26876	2.26876	2.26876	2.26876	2.26876
1552340_at	SP7	2.26876	2.26876	2.28332	2.26876	2.26876	2.26876	2.26876	2.26876	2.26876	2.26876	2.26876	2.30515	2.26876	2.26876	2.26876	2.26876	2.26876	2.26876	2.26876	2.26876	2.26876	2.26876	2.26876	2.26876	2.26876	2.26876	2.26876	2.26876	2.26876	2.26876	2.26876	2.26876	2.26876	2.26876
1552343_s_at	PDE7A	6.9545	6.90473	6.16698	6.158	6.4437	5.26701	5.45713	6.50311	6.22745	5.41722	5.75805	6.572	6.25676	5.81044	6.08826	7.05316	5.06061	6.39444	7.52481	6.3605	5.60568	5.63675	5.26454	5.53727	6.23886	5.13352	6.6643	7.17518	6.94849	6.6309	5.7396	6.95967	5.57322	5.60872
1552344_s_at	CNOT7	4.80157	4.46305	4.98836	4.50539	3.92614	5.25798	4.54909	4.76733	4.76733	5.32817	6.24728	5.73405	4.73054	4.24673	4.64549	5.21288	4.76733	5.19325	5.21547	4.76733	4.4396	4.42428	4.54909	4.54909	3.88765	5.40911	4.76733	3.97986	4.76733	5.03704	4.92663	4.61386	3.92614	5.13114
1552347_at	CRYZL1	5.9878	6.62739	5.95094	5.41893	6.29165	6.77595	6.83739	5.9545	5.97509	5.97657	5.12748	4.71613	6.45748	5.91349	6.04611	6.14524	6.12852	6.21394	6.04015	5.28018	6.35767	5.46944	5.88048	6.59526	6.22231	5.76089	5.41072	4.92615	5.0723	6.03079	5.62778	6.17441	5.86621	5.60584
1552348_at	PRSS33	2.26876	2.26876	2.52606	2.26876	2.26876	2.26876	2.26876	2.26876	2.26876	2.26876	2.26876	2.2814	2.26876	2.26876	2.26876	2.26876	2.26876	2.26876	2.27436	2.26876	2.26876	2.26876	2.26876	2.26876	2.26876	2.26876	2.26876	2.26876	2.26876	2.26876	2.27079	2.26876	2.27454	2.26876
1552349_a_at	PRSS33	2.29539	2.29539	2.29539	2.30425	2.29539	2.29539	2.29539	2.29539	2.29539	2.29539	2.76785	2.29539	2.29539	2.29539	2.29588	2.32921	2.29539	2.29539	2.29539	2.29539	2.51767	2.29539	2.29539	2.47606	2.29539	2.29539	2.32362	2.29539	2.37009	2.29539	2.29539	2.29539	2.29539	2.29539
1552354_at	C19orf26	2.26876	2.26876	2.26876	2.26876	2.26876	2.26876	2.26876	2.26876	2.26876	2.26876	2.26876	2.26876	2.26876	2.26876	2.26876	2.26876	2.26876	2.26876	2.26876	2.26876	2.26876	2.26876	2.26876	2.26876	2.27391	2.26876	2.26876	2.26876	2.26876	2.28067	2.26876	2.26876	2.26876	2.26876
1552355_s_at	C19orf26	2.26876	2.26876	2.26876	2.26876	2.26876	2.26876	2.26876	2.26876	2.26876	2.26876	2.273	2.26876	2.26876	2.26876	2.26876	2.26876	2.26876	2.26876	2.26876	2.26876	2.26876	2.26876	2.26876	2.26876	2.26876	2.26876	2.26876	2.26876	2.26876	2.26876	2.26876	2.26876	2.26876	2.26876
1552359_at	MCMDC2	2.26876	2.26876	2.26876	2.26876	2.26876	2.26876	2.26876	2.26876	2.28998	2.26876	2.26876	2.26876	2.28253	2.29434	2.26876	2.26876	2.26876	2.26876	2.27417	2.26876	2.26876	2.26876	2.26876	2.26876	2.26876	2.26876	2.26876	2.26876	2.26876	2.26876	2.26876	2.26876	2.26876	2.26876
1552360_a_at	TIRAP	3.50987	3.51049	3.5377	3.50987	4.10194	3.49412	6.27265	3.66763	3.25286	3.77439	3.51198	3.51248	4.273	4.02814	3.56341	3.49412	3.52792	3.65284	3.64696	4.01098	4.27033	3.65488	3.49412	6.26275	3.51808	3.51248	3.51049	2.89298	3.49412	3.51049	3.49412	3.50987	4.13534	3.85591
1552362_a_at	LEAP2	4.68946	5.19706	4.53738	4.00668	4.19083	3.78426	3.54837	4.19083	4.26477	4.66017	4.42016	3.88359	4.06084	4.19083	3.94829	4.19083	3.34582	6.04724	4.19083	3.85705	4.83901	4.36921	4.20246	4.19083	4.00541	4.8465	3.78426	3.5846	2.97108	4.19083	4.61484	4.27026	4.54234	3.44138
1552364_s_at	MSI2	3.84454	2.88894	3.42894	3.64681	3.40039	3.40039	3.9071	3.8289	3.31	3.40039	3.40477	4.0269	3.40039	3.40039	3.31	4.12465	3.40039	3.31	3.34252	4.01495	3.12566	3.31	3.31767	3.98304	3.45438	3.83151	4.57188	3.40043	4.42088	3.31	3.07182	4.20334	3.45101	3.39711
1552365_at	SCIN	2.3691	2.36605	2.3691	2.3691	2.47153	2.3691	9.32817	2.87154	2.37456	2.3691	2.3691	2.3691	2.3691	2.3691	2.36552	4.56693	2.81093	2.3691	5.41268	2.63449	8.42738	2.3691	3.04143	8.10382	2.26876	3.66505	2.3691	2.3691	2.4593	2.36552	2.52002	2.36552	2.26876	2.31063
1552367_a_at	SCIN	2.26876	2.2977	2.35969	2.29191	2.29832	2.29191	8.67156	2.31319	2.69074	2.2977	2.2977	2.29191	2.29191	2.2977	2.2977	4.17327	2.2977	2.29191	5.1787	2.92012	7.30153	2.2977	2.9886	7.56529	2.2977	2.41514	2.2977	2.2977	2.31937	2.2977	2.2977	2.26876	2.29191	2.2977
1552368_at	CTCFL	2.26899	2.26876	2.27016	2.26876	2.26876	2.26876	2.26876	2.26876	2.26876	2.26876	2.26876	2.26876	2.26876	2.26876	2.26876	2.26876	2.26876	2.26876	2.26876	2.26876	2.26876	2.26876	2.26876	2.26876	2.26876	2.26876	2.26876	2.26876	2.26876	2.26876	2.26876	2.26876	2.26876	2.26876
1552370_at	C4orf33	5.38901	5.16437	6.3891	5.60606	6.08354	5.64819	5.48702	7.41695	5.94685	6.50437	6.21953	5.94685	5.96038	6.11982	5.50493	5.73996	6.04756	5.60715	5.94685	6.94198	6.50686	4.42119	5.08546	5.95444	5.7797	6.22991	5.93832	6.98107	5.68819	6.38994	6.75446	7.29174	5.50834	5.6204
1552372_at	C4orf33	2.26876	2.26876	2.26876	2.26876	2.26876	2.26876	2.26876	2.26876	2.26876	2.26876	2.26876	2.26876	2.26876	2.26876	2.26876	2.26876	2.26876	2.26876	2.26876	2.26876	2.26876	2.26876	2.26876	2.26876	2.26876	2.26876	2.26876	2.26876	2.28125	2.26876	2.26876	2.26876	2.26876	2.26876
1552373_s_at	C4orf33	2.26876	2.26876	2.2734	2.26876	2.26876	2.26876	2.26876	2.26876	2.26876	2.26876	2.58262	2.26876	2.26876	2.26876	2.26876	2.26876	2.26876	2.26876	2.26876	2.26876	2.26876	2.26876	2.26876	2.26876	2.26876	2.26876	2.26876	2.26876	2.26876	2.26876	2.26876	2.26876	2.26876	2.26876
1552375_at	ZNF333	2.48295	2.94583	2.28496	2.31045	2.67193	2.28125	2.28291	2.28313	2.28125	2.2815	2.26876	2.2815	2.49688	2.2815	3.59209	2.28291	2.28313	2.61607	2.44868	2.28125	2.32938	2.28313	2.81666	2.2815	2.28313	2.28313	2.99953	2.28125	2.31453	2.28313	2.2815	2.48298	2.59775	2.29458
1552377_s_at	TVP23C	2.61572	2.45565	2.45565	2.50371	2.45565	2.45565	2.45565	2.37511	2.45565	2.43958	2.89936	2.45565	2.45565	2.45565	2.45565	2.45565	2.36991	2.8676	2.45565	2.65483	2.62576	2.45565	2.34042	2.45565	2.46074	2.45565	2.46573	2.45565	2.45565	2.77243	2.45565	2.45565	2.45565	2.45565
1552378_s_at	RDH10	6.27408	2.75372	4.09713	6.20342	7.22251	5.6257	6.24155	5.63928	6.52536	7.06313	2.97867	4.99701	6.15887	6.64626	2.95294	7.51319	6.20481	6.95998	6.1776	4.59482	7.95138	6.76096	4.52725	5.90236	7.50452	4.40719	7.18227	5.73228	5.3305	4.68851	6.50073	4.59009	5.60221	4.82508
1552379_at	RDH10	2.26876	2.26876	2.26876	2.26876	2.26876	2.26876	2.26876	2.26876	2.26876	2.26876	2.30502	2.26876	2.26876	2.26916	2.26876	2.26876	2.26876	2.26876	2.26876	2.26876	2.26876	2.26876	2.26876	2.27936	2.26876	2.26876	2.3524	2.26876	2.26876	2.26876	2.26876	2.26876	2.26876	2.26876
1552381_at	SRSF12	2.4235	2.26876	2.26876	2.26876	2.26876	2.26876	2.26876	2.26876	2.26876	2.26876	2.26876	2.26876	2.26876	2.26876	2.26876	2.26876	2.26876	2.26876	2.26876	2.26876	2.26876	2.26876	2.26876	2.66599	2.26876	2.26876	2.26876	2.26876	2.26876	2.26876	2.26876	2.26876	2.26876	2.53542
1552383_at	FAM71A	3.60784	3.60784	3.60784	3.69561	3.37773	3.77323	3.57787	3.90021	3.60784	3.60784	3.60784	3.60784	3.60784	3.60784	3.79556	3.48389	3.49592	4.05412	3.69981	3.58115	3.61713	3.60784	4.41597	3.71472	3.50371	3.5386	3.52441	3.60784	3.46747	3.57787	3.60784	3.60784	3.57787	3.60784
1552384_a_at	FAM71A	2.27199	2.27199	2.27199	2.27199	2.27199	2.27199	2.27199	2.27199	2.27539	2.27199	2.27199	2.27199	2.27199	2.27199	2.27199	2.27199	2.27199	2.27199	2.27199	2.27199	2.31864	2.27199	2.27199	2.27199	2.27199	2.27199	2.28417	2.27199	2.27199	2.27199	2.27199	2.27199	2.27199	2.27199
1552386_at	GAPT	2.29096	2.2704	2.82322	2.26876	2.26876	2.26876	2.26876	2.26876	2.26876	2.27499	2.26876	2.26876	2.26876	2.26876	2.2704	2.26876	2.2712	2.48484	2.26876	2.2768	2.27315	2.26876	2.26876	2.26876	2.26876	2.26876	2.30898	2.27673	2.26876	2.26876	2.26876	2.26876	3.14037	2.26876
1552388_at	FLJ30901 /// SCUBE1	2.26876	2.26876	2.26876	2.30076	2.26876	2.26876	2.26876	2.26876	2.26876	2.26876	2.26876	2.26876	2.26876	2.26876	2.26876	2.26876	2.26876	2.26876	2.64348	2.26876	2.26876	2.26876	2.45601	2.26876	2.26876	2.26876	2.26876	2.27062	2.26876	2.26876	2.26876	2.28975	2.26876	2.26876
1552389_at	ERICH5	2.27113	2.26876	2.27113	2.27113	2.27113	2.27113	6.59268	2.27113	2.36506	2.27113	2.27113	2.27113	2.27113	2.27408	2.27113	2.6464	2.27113	2.27113	2.27113	2.27113	2.33997	2.27113	2.26876	3.89553	2.55984	2.27113	2.27113	2.27423	2.27113	2.37212	2.27113	2.27113	2.27113	2.27113
1552390_a_at	ERICH5	2.26876	2.26876	2.26876	2.26876	2.26876	2.26876	7.06834	2.26876	2.39694	2.42029	2.26876	2.26876	2.26876	2.29398	2.26876	2.26876	2.26876	2.26876	2.26876	2.26876	2.26876	2.26876	2.2768	5.397	2.64625	2.27862	2.26876	2.26876	2.26876	2.26876	2.26876	2.26876	2.26876	2.26876
1552391_at	CCDC185	2.47862	2.40298	2.40298	2.40298	2.40298	2.56748	2.40298	2.7671	2.40298	2.40298	2.44755	2.4194	2.40298	2.40305	2.40298	2.3714	2.40298	2.74468	2.32242	2.40298	2.96826	2.40298	2.40298	2.40298	2.40298	2.40298	2.40298	2.40298	2.40298	2.4058	2.40298	2.32242	2.40298	2.40298
1552393_at	ENTHD1	2.26876	2.26876	2.26876	2.26876	2.44452	2.26876	2.33166	2.26876	2.31165	2.27228	2.26876	2.26876	2.26876	2.31258	2.29234	2.26876	2.26876	2.26876	2.26876	2.26876	2.27618	2.26876	2.26876	2.63314	2.26876	2.26876	2.26876	2.26876	2.57291	2.47086	2.26876	2.26876	2.26876	2.42961
1552394_a_at	ENTHD1	2.26876	2.26876	2.26876	2.26876	2.26876	2.26876	2.26876	2.26876	2.26876	2.26876	2.26876	2.26876	2.26876	2.26876	2.26876	2.26876	2.26876	2.26876	2.26876	2.31455	2.26876	2.26876	2.26876	2.26876	2.26876	2.26876	2.26876	2.26876	2.30622	2.26876	2.27037	2.26876	2.26876	2.26876
1552395_at	TSSK3	2.26876	2.26876	2.26876	2.26876	2.26876	2.26876	2.26876	2.26876	2.26876	2.26876	2.26876	2.26876	2.26876	2.26876	2.26876	2.26876	2.26876	2.26876	2.26876	2.26876	2.26876	2.26876	2.26876	2.26876	2.26876	2.26876	2.26876	2.26876	2.26876	2.26876	2.26876	2.26876	2.26876	2.2793
1552396_at	WFDC6	2.26876	2.26876	2.26884	2.26876	2.26876	2.26876	2.26876	2.26876	2.26876	2.26876	2.26876	2.26876	2.26876	2.26876	2.26876	2.26876	2.26876	2.26876	2.26876	2.26876	2.26876	2.26876	2.26876	2.26876	2.26876	2.26876	2.26876	2.26876	2.26876	2.26876	2.26876	2.29251	2.26876	2.26876
1552398_a_at	CLEC12A	3.68149	7.37964	6.97053	7.31047	3.37175	2.94328	2.94328	3.37175	5.77005	2.94328	2.94997	3.48827	4.8122	3.20603	4.41229	2.94328	2.94328	2.99365	3.2561	7.26713	2.94328	2.94328	3.00609	2.99365	6.55713	2.94328	3.58907	4.50751	2.63144	5.86504	2.99365	7.58024	4.30443	2.94328
1552399_a_at	BRF1	2.2926	2.2926	2.2926	2.29145	2.2926	2.4916	3.66827	2.2926	2.29145	2.2926	2.30165	2.2926	2.2926	2.2926	2.2926	2.65692	2.32723	2.2926	2.2926	2.2926	2.2926	2.2998	2.45532	2.2926	2.5665	2.2926	2.2926	2.2926	2.2958	2.2926	2.2926	2.2926	2.2926	2.2926
1552400_a_at	C15orf27	2.26876	2.50187	2.26876	2.26876	2.26876	2.26876	2.26876	2.26876	2.26876	2.27505	2.27923	2.26876	2.36727	2.29318	2.32064	2.26876	2.26876	2.26876	2.26876	2.26876	2.26876	2.26876	2.26876	2.26876	2.26876	2.26876	2.26876	2.26876	2.28136	2.30682	2.26876	2.32189	2.26876	2.26876
1552401_a_at	BACH1 /// GRIK1-AS2	2.26876	2.26876	2.30941	2.83207	2.48084	2.26876	2.28979	2.26876	2.26876	2.26876	2.26876	2.26876	2.26876	2.34845	2.6437	2.26876	2.26876	2.26876	2.26876	2.26876	2.26876	2.35791	2.26876	2.27345	2.27235	2.26876	2.26876	2.26876	2.26876	2.26876	2.49195	2.35584	2.26876	2.26876
1552402_at	CALML6	2.26876	2.26876	2.31239	2.26876	2.26876	2.26876	2.26876	2.26876	2.26876	2.26876	2.26876	2.26876	2.26876	2.26876	2.26876	2.26876	2.29283	2.26876	2.26876	2.30141	2.26876	2.26876	2.33602	2.26876	2.26876	2.26876	2.26876	2.26876	2.26876	2.26876	2.26876	2.26876	2.26876	2.26876
1552405_at	NLRP5	2.26876	2.26876	2.26876	2.26876	2.26876	2.26876	2.26876	2.26876	2.26876	2.26876	2.26876	2.26876	2.26876	2.26886	2.26876	2.26876	2.26876	2.26876	2.26876	2.26876	2.26876	2.26876	2.26876	2.26876	2.26876	2.26876	2.26876	2.26876	2.26876	2.26876	2.26876	2.26876	2.26876	2.26876
1552408_at	ODF4	2.26876	2.26876	2.26876	2.26876	2.26876	2.26876	2.26876	2.26876	2.30887	2.28505	2.27325	2.26876	2.26876	2.26876	2.28613	2.26876	2.26876	2.32978	2.26876	2.26876	2.30924	2.26876	2.26876	2.28434	2.26876	2.26876	2.26876	2.26876	2.28195	2.26876	2.26876	2.4527	2.26876	2.26876
1552409_a_at	ODF4	2.3833	2.29963	2.56567	2.29963	2.29963	2.29963	2.34361	2.29963	2.29963	2.29963	2.31855	2.71164	2.29963	2.29963	2.29963	2.29963	2.29963	2.35206	2.29963	2.29963	2.69508	2.29963	2.29963	2.73081	2.29963	2.6332	2.29963	2.29963	2.29963	2.44704	2.44793	2.29963	2.3051	2.50995
1552410_at	CLEC4F	2.26876	2.26876	2.26876	2.26876	2.26876	2.26876	2.26876	2.26876	2.26876	2.26876	2.26876	2.26876	2.26876	2.26876	2.26876	2.26876	2.26876	2.26876	2.26876	2.26876	2.26876	2.26876	2.26876	2.26876	2.26876	2.26876	2.26876	2.26876	2.26876	2.26876	2.26876	2.26876	2.26876	2.27991
1552411_at	DEFB106A /// DEFB106B	2.26876	2.26876	2.26876	2.26876	2.26876	2.26876	2.26876	2.26876	2.26876	2.26876	2.26876	2.26876	2.26876	2.26876	2.26876	2.26876	2.26876	2.26876	2.26876	2.26876	2.26876	2.26876	2.26876	2.26876	2.26876	2.26876	2.26876	2.26876	2.26876	2.26876	2.26876	2.26876	2.26876	2.26876
1552412_a_at	DEFB106A /// DEFB106B	2.26876	2.26876	2.26876	2.26876	2.26876	2.26876	2.26876	2.26876	2.26876	2.26876	2.26876	2.26876	2.26876	2.26876	2.26876	2.26876	2.26876	2.26876	2.26876	2.26876	2.26876	2.26876	2.26876	2.26876	2.26876	2.26876	2.26876	2.26876	2.26876	2.26876	2.26876	2.26876	2.26876	2.26876
1552414_at	WFDC9	2.26876	2.26876	2.26876	2.26876	2.26876	2.26876	2.26876	2.26876	2.26876	2.26876	2.26876	2.26876	2.26876	2.26876	2.26876	2.26876	2.26876	2.26876	2.27121	2.26876	2.26876	2.26876	2.26876	2.27343	2.27089	2.26876	2.26876	2.26876	2.26876	2.26876	2.26876	2.26876	2.26876	2.26876
1552415_a_at	WFDC9	2.26964	2.26876	2.26876	2.26876	2.26876	2.26876	2.26876	2.26876	2.26876	2.26876	2.26876	2.26876	2.26876	2.26876	2.26876	2.26876	2.26876	2.26876	2.26876	2.26876	2.26876	2.26876	2.26876	2.26876	2.26876	2.26876	2.26876	2.26876	2.26876	2.26876	2.26876	2.26876	2.26876	2.26876
1552417_a_at	NEDD1	5.63286	5.76377	6.07126	6.69671	6.0594	6.08466	5.13857	4.8987	6.01527	5.4141	6.76378	6.94004	5.68807	5.78129	4.99874	5.115	5.47572	5.76332	5.99234	5.98129	4.29489	5.78406	4.37425	5.28587	6.36152	5.53938	5.72951	5.6995	6.7992	6.82736	5.86359	5.92161	5.29406	5.70392
1552418_at	TTLL10	2.26876	2.26876	2.26876	2.26876	2.26876	2.26876	2.26876	2.26876	2.26876	2.26876	2.26876	2.26876	2.26876	2.26876	2.26876	2.26876	2.26876	2.26876	2.26876	2.26876	2.26876	2.26876	2.26876	2.26876	2.26876	2.26876	2.26876	2.26876	2.26876	2.26876	2.26876	2.26876	2.26876	2.26876
1552419_s_at	TTLL10	2.26876	2.26876	2.26876	2.26876	2.26876	2.26876	2.26876	2.26876	2.26876	2.26876	2.26876	2.26876	2.26876	2.26876	2.26876	2.26876	2.26876	2.26876	2.26876	2.26876	2.26876	2.26876	2.26876	2.26876	2.26876	2.26876	2.26876	2.26876	2.26876	2.26876	2.26876	2.26876	2.26876	2.26876
1552421_a_at	CALR3	2.26876	2.26876	2.26876	2.26876	2.26876	2.26876	2.26876	2.26876	2.26876	2.26876	2.26876	2.26876	2.26876	2.26876	2.26876	2.26876	2.26876	2.26876	2.26876	2.26876	2.26876	2.26876	2.26876	2.26876	2.26876	2.26876	2.26876	2.26876	2.26876	2.26876	2.26876	2.26876	2.26876	2.26876
1552422_at	C10orf25	2.38456	2.37695	2.2689	2.2689	2.2689	2.38679	2.2689	2.2689	2.2689	2.2689	2.2689	3.17911	2.2689	2.2689	2.31926	2.31333	2.27082	2.2689	2.29127	2.42515	2.30195	2.28392	2.2689	2.2689	2.2689	2.2689	2.2689	2.2689	3.30015	2.26876	2.2689	2.2689	2.33853	2.2689
1552423_at	ETV3	4.04511	4.86334	3.82905	4.21758	4.31054	4.92343	4.17776	4.1762	4.3952	3.89839	3.68855	3.82536	4.15758	4.08847	4.38218	3.29836	4.27159	3.63681	3.30877	4.57367	4.21758	3.66532	4.7384	4.82363	4.31785	4.5515	5.18367	3.84858	3.98829	4.1757	4.31964	5.31959	4.6078	4.12075
1552424_at	KLHL10	2.26877	2.26876	2.26876	2.26876	2.26876	2.26876	2.26876	2.26876	2.26876	2.26876	2.26876	2.26876	2.26876	2.26876	2.26876	2.26876	2.26876	2.26876	2.26876	2.26876	2.26876	2.26876	2.26876	2.26876	2.26876	2.26876	2.26876	2.26876	2.26876	2.26876	2.26876	2.26876	2.26876	2.26876
1552425_a_at	KLHL10	2.26876	2.26876	2.26876	2.26876	2.26876	2.26876	2.26876	2.27406	2.26876	2.26876	2.26876	2.26876	2.27004	2.26876	2.26876	2.26876	2.26876	2.36588	2.26876	2.26876	2.26876	2.27583	2.26876	2.26876	2.26876	2.26876	2.26876	2.26876	2.26876	2.26876	2.26876	2.26876	2.26876	2.26876
1552426_a_at	TM2D3	9.20229	9.8206	9.11688	9.77874	9.79478	9.56204	10.6536	9.9077	9.33518	9.34676	9.06461	9.85267	9.53708	9.65707	9.1719	9.50746	9.57647	9.05054	9.91349	9.57041	8.93751	9.56202	9.37245	10.4307	9.83283	9.64166	9.5834	9.55756	8.66742	9.78376	9.34187	9.58513	9.17687	9.24227
1552427_at	ZNF485	2.61536	2.54947	2.60203	2.60203	2.54947	2.60203	3.05001	3.35973	2.80241	3.23674	3.32311	2.54947	2.54947	2.35307	2.54947	2.75869	2.94908	2.60203	2.81433	2.5945	2.86158	2.74374	2.60203	3.01585	2.84268	2.85383	2.7266	2.58142	4.10342	3.37007	2.80807	2.60203	2.54947	2.60203
1552430_at	WDR17	2.26876	2.26876	2.26876	2.26876	2.26876	2.26876	2.26876	2.26876	2.26876	2.26876	2.26876	2.31639	2.26876	2.26876	2.2692	2.26876	2.27319	2.26876	2.26876	2.26876	2.27025	2.26876	2.26876	2.54257	2.26876	2.26876	2.26876	2.30475	2.27182	2.26876	2.26876	2.26876	2.26876	2.26876
1552432_at	MFSD6L	2.26876	2.26876	2.26876	2.43706	2.26929	2.26876	2.27122	2.26876	2.26876	2.26876	2.26876	2.26876	2.28746	2.26876	2.33025	2.26876	2.26876	2.27057	2.27567	2.26876	2.26876	2.26876	2.28077	2.27075	2.26876	2.26876	2.26876	2.26876	2.26876	2.26876	2.29622	2.27278	2.26876	2.26876
1552436_a_at	CDH23 /// LOC100653137	2.26876	2.26876	2.26876	2.26876	2.26876	2.26876	2.26876	2.26876	2.26876	2.26876	2.26876	2.26876	2.26876	2.26876	2.26876	2.26876	2.26876	2.26876	2.26876	2.26876	2.26876	2.26876	2.26876	2.26876	2.26876	2.26876	2.26876	2.26876	2.26876	2.26876	2.26876	2.26876	2.26876	2.26876
1552438_a_at	ANKAR	2.26876	2.26876	2.26876	2.26876	2.26876	2.26876	2.26876	2.33683	2.26876	2.26876	2.26876	2.26876	2.26876	2.26876	2.28233	2.26876	2.26876	2.26876	2.26876	2.26876	2.26876	2.27085	2.26876	2.26876	2.26876	2.26876	2.26876	2.26876	2.26876	2.26876	2.26876	2.26876	2.26876	2.26876
1552439_s_at	MEGF11	2.26876	2.26876	2.26876	2.26876	2.26876	2.26876	2.26876	2.26876	2.26876	2.26876	2.26876	2.26876	2.26876	2.26876	2.26876	2.26876	2.26876	2.26876	2.26876	2.26876	2.26876	2.26876	2.26876	2.26876	2.26876	2.26876	2.26876	2.26876	2.26876	2.26876	2.26876	2.26876	2.26876	2.26876
1552440_at	GPR182	2.27303	2.29995	2.44326	2.84994	2.2769	2.26876	2.2769	2.2769	2.2769	2.80683	2.3428	2.2769	2.2769	2.2769	2.28537	2.2769	2.27303	2.2769	2.2769	2.2769	2.2769	2.2769	2.2769	2.3003	2.2769	2.2769	2.2769	2.34167	2.2769	2.2769	2.27303	2.2769	2.42372	2.61666
1552445_a_at	ESX1	2.26876	2.26876	2.26876	2.26876	2.26876	2.26876	2.26876	2.26876	2.26876	2.26876	2.27527	2.26876	2.26876	2.26876	2.26876	2.26876	2.26876	2.26876	2.26876	2.26876	2.26876	2.26876	2.26876	2.26876	2.26876	2.26876	2.26876	2.26876	2.26876	2.26876	2.26876	2.26876	2.26876	2.48857
1552448_a_at	C8orf12	2.26876	2.27604	2.26876	2.26876	2.26876	2.26876	2.26876	2.26876	2.26876	2.26876	2.26876	2.26876	2.26876	2.26876	2.26876	2.26876	2.26876	2.26876	2.27099	2.26876	2.26876	2.26876	2.26876	2.26876	2.26876	2.26876	2.26876	2.26876	2.26876	2.26876	2.26876	2.26876	2.26876	2.26876
1552449_a_at	LOC653486 /// SCGB1C1	2.26876	2.26876	2.26876	2.26876	2.26876	2.26876	2.26876	2.26876	2.26876	2.26876	2.26876	2.26876	2.26876	2.26876	2.27484	2.26876	2.26876	2.26876	2.26876	2.26876	2.26876	2.26876	2.26876	2.26876	2.26876	2.26876	2.26876	2.26876	2.26876	2.26876	2.26876	2.26876	2.26876	2.26876
1552450_a_at	DNAJC5G	2.26876	2.26876	2.26876	2.26876	2.26876	2.26876	2.26876	2.26876	2.26876	2.26876	2.26876	2.26876	2.26876	2.26876	2.26876	2.26876	2.26876	2.26876	2.26876	2.26876	2.26876	2.26876	2.26876	2.26876	2.26876	2.26876	2.26876	2.26876	2.26876	2.26876	2.26876	2.26876	2.26876	2.26876
1552452_at	WDR88	2.26876	2.26876	2.26876	2.26876	2.26876	2.26876	2.26876	2.26876	2.26876	2.26876	2.27026	2.26876	2.26876	2.26876	2.26876	2.26876	2.26876	2.26876	2.26876	2.26876	2.26876	2.26876	2.26876	2.26876	2.26876	2.26876	2.26876	2.26876	2.26876	2.26876	2.26876	2.26876	2.26876	2.26876
1552453_a_at	WDR88	2.26876	2.26876	2.26876	2.26876	2.26876	2.26876	2.26876	2.26876	2.26876	2.26876	2.26876	2.26876	2.26876	2.26876	2.26876	2.26876	2.26876	2.26876	2.26876	2.26876	2.26876	2.26876	2.26876	2.26876	2.26876	2.26876	2.26876	2.26876	2.26876	2.26876	2.26876	2.26876	2.26876	2.26876
1552455_at	PRUNE2	2.36754	3.02282	2.3807	2.58421	2.38232	2.2764	2.2764	2.2764	2.2764	2.2764	2.2764	2.2764	2.2764	2.27848	2.2764	2.27605	2.32369	2.2764	2.2764	2.31691	2.2764	2.2764	2.2764	2.2764	2.2764	2.2764	3.30569	2.2764	2.2764	2.2764	2.2764	2.2764	2.2764	2.2764
1552456_a_at	MBD3L2	2.26876	2.26876	2.26876	2.26876	2.26876	2.26876	2.26876	2.26876	2.26876	2.26876	2.26876	2.26876	2.26876	2.26876	2.26876	2.26876	2.26876	2.26876	2.26876	2.26876	2.26876	2.26876	2.29295	2.26876	2.26876	2.26876	2.26876	2.26876	2.26876	2.26876	2.26876	2.26876	2.26876	2.26876
1552457_a_at	ADAMTSL1	2.26876	2.26876	2.35647	2.26876	2.26876	2.26876	2.26876	2.26876	2.26876	2.26876	2.26876	2.26876	2.26876	2.26876	2.26876	2.26876	2.26876	2.26876	2.26876	2.26876	2.26876	2.26876	2.26876	2.26876	2.26876	2.26876	2.26876	2.26876	2.26876	2.26876	2.2972	2.26876	2.26876	2.26876
1552458_at	MBD3L1	2.2723	2.2723	2.2723	2.2723	2.2723	2.2723	2.2723	2.2723	2.27516	2.35989	2.2723	2.2723	2.2723	2.2723	2.2723	2.2723	2.2723	2.43993	2.2723	2.2723	2.30659	2.67511	2.28043	2.2723	2.2723	2.2723	2.2723	2.31065	2.39513	2.32806	2.2723	2.2723	2.2723	2.2723
1552459_a_at	MBD3L1	2.26876	2.26876	2.26876	2.26876	2.26876	2.26876	2.26876	2.26876	2.26876	2.26876	2.26876	2.26876	2.26876	2.26876	2.26876	2.26876	2.26876	2.26876	2.26876	2.26876	2.26876	2.26876	2.26876	2.26876	2.26876	2.26876	2.26876	2.26876	2.2778	2.27942	2.26876	2.26876	2.26876	2.26876
1552461_at	FAM46D	2.26876	2.26876	2.26876	2.26876	2.26876	2.26876	2.26876	2.26876	2.26876	2.26876	2.26876	2.26876	2.26876	2.26876	2.38872	2.26876	2.26876	2.26876	2.26876	2.27389	2.26876	2.26876	2.26876	2.26876	2.26876	2.26876	2.26876	2.26876	2.26876	2.26876	2.26876	2.26876	2.26876	2.26876
1552463_at	SERPINB11	2.29486	2.29486	2.29486	5.88805	2.33662	2.78084	2.34468	2.58722	5.75028	7.13547	2.49329	6.3661	2.51441	2.52599	2.29486	2.49329	3.63508	2.68392	2.29486	2.49329	9.00117	2.29486	2.67015	2.35988	6.39317	2.66437	2.33662	2.29714	2.66048	2.98611	8.28504	2.33662	2.33662	2.63846
1552466_x_at	LINC00161	2.26876	2.26876	2.26876	2.26876	2.26876	2.26876	2.26876	2.26876	2.26876	2.26876	2.26876	2.26876	2.26876	2.26876	2.26876	2.26876	2.27108	2.26876	2.26876	2.26876	2.26876	2.26876	2.26876	2.26876	2.26876	2.26876	2.26876	2.26876	2.26876	2.26876	2.26876	2.26876	2.26876	2.26876
1552467_at	DSCR10	3.39044	3.15107	3.14886	3.39044	3.27331	3.18985	3.39044	3.39044	3.39543	3.39044	3.49678	3.39044	3.47895	3.27331	3.55575	3.67178	3.39044	3.39044	3.39439	3.39044	3.67955	3.39044	4.05425	3.39044	3.73175	3.39044	3.39044	3.78125	3.27331	3.39044	3.60003	3.39044	3.37835	3.39044
1552468_a_at	DSCR10	2.26876	2.26876	2.26876	2.26876	2.26876	2.26876	2.26876	2.26876	2.26876	2.26876	2.28562	2.26876	2.26876	2.26876	2.26876	2.26876	2.26876	2.26876	2.26876	2.26876	2.26876	2.26876	2.26876	2.26876	2.27539	2.26876	2.26876	2.26876	2.26876	2.26876	2.26876	2.26876	2.26876	2.26876
1552470_a_at	ABHD11	2.3253	2.31338	2.35476	2.26876	2.35476	2.35476	4.13475	2.35476	2.5096	2.35476	2.35476	2.3827	2.35476	2.35476	2.35476	2.35476	2.31428	2.31338	2.35476	2.6202	2.35476	2.35476	2.967	3.41572	2.35476	2.95199	2.31338	2.35476	2.76701	2.45431	2.36624	2.35476	2.5049	2.35476
1552472_a_at	ACAP2	5.45251	6.02662	5.49784	7.2177	4.9356	6.9842	5.84995	5.71426	4.71403	5.63264	5.25431	5.27913	4.92597	5.61638	6.46527	6.99649	5.93899	5.53441	5.0768	6.13093	5.9702	7.19184	7.06567	6.35858	7.26367	7.55557	6.72589	6.08088	5.29743	4.74817	5.1441	7.59828	6.06591	6.0214
1552473_at	GAMT	4.77123	4.24827	5.03902	4.77123	4.95617	4.64401	5.05403	4.77123	4.7345	4.92626	4.96262	4.89465	5.01853	4.77123	4.64489	4.77123	5.02078	4.64401	4.77123	4.77123	4.77306	4.77123	4.75471	5.68736	4.77123	4.25631	4.74706	4.99624	4.77123	4.77123	4.18798	4.77123	4.77123	4.64401
1552474_a_at	GAMT	2.5972	2.6928	2.62491	2.4361	3.99114	2.6757	4.93318	4.65313	2.64026	5.2777	2.30464	2.83827	3.332	3.34818	2.63808	2.41406	4.68525	2.82235	2.82689	2.6007	3.84239	3.37344	2.6928	4.19184	4.35135	3.72881	2.6928	2.4361	3.26992	2.8077	2.6928	2.6928	2.95047	2.4361
1552476_s_at	PLCD3	2.26876	2.26876	2.26876	2.26876	2.26876	2.26876	2.26876	2.26876	2.26876	2.26876	2.26876	2.26876	2.26876	2.26876	2.26876	2.26876	2.26876	2.26876	2.26876	2.26876	2.26876	2.27651	2.26876	2.26876	2.26876	2.26876	2.26876	2.26876	2.26876	2.26876	2.26876	2.26876	2.26876	2.26876
1552477_a_at	IRF6	6.49763	7.81273	6.83342	9.74009	8.10561	10.1656	8.32498	8.76936	8.45208	7.868	9.57418	8.88681	8.74929	8.3624	2.26876	8.38962	8.94634	7.88777	7.5121	8.79726	7.77374	9.6299	9.18816	9.38835	8.32458	9.38587	9.06535	8.88693	8.20407	8.93984	8.06655	8.83542	8.33167	7.74847
1552478_a_at	IRF6	3.03896	3.5838	3.19495	5.28462	3.5721	7.59859	4.57983	4.58377	3.642	4.74953	3.5838	4.29499	4.06069	3.60335	3.44969	3.19495	6.08607	3.69419	3.44969	3.49978	4.82064	5.42348	5.64829	5.25048	4.51418	5.42123	3.8457	4.82886	3.50781	4.69794	3.76728	4.47647	3.44969	3.25691
1552480_s_at	PTPRC	2.66725	3.16653	2.26876	2.86336	2.26876	2.26876	2.26876	2.26876	2.26876	2.33584	2.26876	2.26876	2.26876	2.26876	3.22675	2.26876	2.26876	2.26876	2.26876	2.99292	2.40416	2.26876	2.26876	2.26876	2.32211	2.26876	2.26876	2.26876	2.26876	2.28268	2.26876	4.66699	3.8342	2.49067
1552481_s_at	MAN1A2	2.41314	2.2801	2.2801	2.88303	2.27702	3.8553	2.2848	2.2848	2.2801	2.2848	2.2848	2.40679	2.2801	2.26908	2.28625	2.44401	2.2848	2.32132	2.2801	2.29154	2.2848	2.2848	2.29087	2.28734	2.40921	2.27622	2.62095	2.30065	2.2848	2.2801	2.2848	2.51395	2.2848	2.27545
1552482_at	RAPH1	3.12411	4.68819	3.20187	3.97381	3.20297	3.17239	3.20187	4.30295	3.20577	3.19163	3.12411	3.12411	3.66645	3.30835	3.84988	3.20187	3.17239	4.88527	3.17239	3.73988	3.30519	3.71118	4.84152	3.17239	3.48625	4.49173	3.34134	3.19163	3.19163	3.14281	3.63377	3.17239	3.20297	3.21502
1552484_at	SMCR8	2.26876	2.26876	2.59701	2.26876	2.26876	2.26876	2.26876	2.26876	2.26876	2.2757	2.26876	2.26876	2.26876	2.26876	2.36567	2.26876	2.26903	2.26876	2.26876	2.26876	2.26876	2.26876	2.26876	2.29692	2.26876	2.26876	2.26876	2.26876	2.26876	2.26876	2.26876	2.26876	2.26876	2.26876
1552485_at	LACTB	5.62941	6.3522	6.44392	6.49352	6.2135	7.06796	3.36526	6.55355	5.67984	5.666	6.90321	6.73083	5.85185	6.31001	7.5717	6.1976	5.96421	4.9796	5.36378	6.5745	5.08744	6.08298	4.6263	4.60965	6.08584	5.20388	6.502	5.45761	5.13845	5.67701	5.22775	6.50783	6.36219	7.84658
1552486_s_at	LACTB	6.95316	7.42583	8.18888	7.75586	7.50958	7.87527	5.90771	7.70918	6.58607	6.61156	7.36407	7.51864	7.41601	7.41381	8.55274	7.22779	7.42942	6.29963	6.68902	8.1754	6.6374	6.89727	6.76599	6.04073	7.28528	7.00201	7.26434	7.21392	6.6654	7.11363	6.96604	8.58148	7.73023	8.31592
1552487_a_at	BNC1	8.63022	10.1199	9.37072	10.2441	10.5036	11.1111	7.22069	11.3284	10.3871	9.75398	9.99507	11.2168	9.7157	10.3215	7.1196	9.57211	10.4496	10.4342	9.58978	9.92142	8.29695	9.75407	10.4399	9.20271	9.19247	11.4306	9.83492	10.9451	9.51138	10.666	9.86682	9.56632	8.51239	10.0309
1552489_s_at	MPP4	2.26876	2.26876	2.27763	3.2228	3.39327	2.26876	2.26876	2.26876	2.45874	2.26876	2.26876	2.26876	2.27976	3.85305	2.26876	2.26876	2.26876	2.26876	2.26876	2.26876	2.26876	2.26876	2.56074	2.26876	2.26932	2.35706	2.26876	2.73044	2.26876	2.26876	2.2963	2.26876	2.26876	2.26876
1552490_at	LACE1	2.26876	2.26876	2.26876	2.26876	2.26876	2.26876	2.33181	2.5174	2.26876	2.26876	2.27104	2.26876	2.26876	2.26876	2.26876	2.26876	2.48744	2.26876	2.26876	2.26876	2.26876	2.26876	2.26876	2.26876	2.26876	2.26876	2.26876	2.26876	2.27326	2.26876	2.26876	2.26876	2.26876	2.26876
1552491_at	IDI2	2.26876	2.26876	2.26876	2.26876	2.26876	2.26876	2.26876	2.26876	2.26876	2.26876	2.26876	2.26876	2.26876	2.26876	2.26876	2.26876	2.26876	2.26876	2.26876	2.26876	2.26876	2.26876	2.26876	2.26876	2.26876	2.26876	2.26876	2.26876	2.26876	2.26876	2.26876	2.26876	2.26876	2.26876
1552493_s_at	CYP11B1	2.26876	2.26876	2.26876	2.26876	2.26876	2.26876	2.26876	2.26876	2.26876	2.26876	2.26876	2.26876	2.26876	2.26876	2.26876	2.26876	2.26876	2.26876	2.26876	2.26876	2.26876	2.26876	2.26876	2.26876	2.26876	2.26876	2.26876	2.26876	2.26876	2.26876	2.26876	2.26876	2.26876	2.26876
1552494_at	TAF8	2.26876	2.26876	2.26876	2.26876	2.26876	2.26876	2.26876	2.26876	2.26876	2.26876	2.26876	2.43555	2.26876	2.26876	2.26876	2.26876	2.26876	2.26876	2.26876	2.26876	2.26876	2.26876	2.27279	2.26876	2.26876	2.26876	2.26876	2.26876	2.26876	2.26876	2.26876	2.26876	2.26876	2.26876
1552496_a_at	COBL	2.29901	2.2767	2.26876	2.29901	2.2739	2.39665	2.74708	2.2739	2.63504	3.97272	2.29901	2.29901	2.29958	2.51439	2.27382	2.2739	2.27382	2.72049	2.45513	2.29901	3.64248	2.29901	2.29901	2.63113	2.29901	2.35066	2.26876	2.2715	2.26876	3.13634	2.26876	2.29901	2.65667	2.36208
1552497_a_at	SLAMF6	2.26876	2.26876	2.26879	2.26876	2.26876	2.26876	2.26876	2.26876	2.26876	2.26876	2.26876	2.26876	2.26876	2.26876	2.26876	2.26876	2.26876	2.26876	2.26876	2.28592	2.26876	2.26876	2.26876	2.26876	2.26876	2.26876	2.26876	2.26876	2.26876	2.26876	2.26876	2.28106	2.28292	2.26876
1552498_at	ZSCAN20	2.26876	2.26876	2.26876	2.26876	2.26876	2.6463	2.26876	2.26876	2.26876	2.26876	2.8951	2.26876	2.26876	2.26876	2.26876	2.27684	2.26876	2.26876	2.26876	2.26876	2.26876	2.28385	2.26876	2.26876	2.26876	2.26876	2.26876	2.26876	2.26876	2.26876	2.26876	2.26876	2.26876	2.26876
1552499_a_at	ZSCAN20	2.29571	2.29571	2.29571	2.29571	2.36738	2.29571	2.29571	2.29571	2.29571	2.29571	2.33134	2.29571	2.29571	2.29571	2.29571	2.35684	2.29571	2.29571	2.29571	2.30694	2.36701	2.33624	2.29571	2.29571	2.29571	2.29571	2.29571	2.29571	2.42898	2.29571	2.30061	2.29571	2.29571	2.29571
1552501_a_at	GPBAR1	2.26876	2.26876	2.26881	2.26876	2.26876	2.26876	2.26876	2.26876	2.27119	2.26876	2.26876	2.26876	2.26876	2.26876	2.26876	2.26876	2.26876	2.26876	2.26876	2.26876	2.26876	2.26876	2.26876	2.26876	2.26876	2.26876	2.26876	2.26876	2.26876	2.26876	2.26876	2.26876	2.26876	2.26876
1552502_s_at	RHBDL2	5.22305	4.6927	2.26876	5.92011	6.4863	7.32938	6.97206	6.399	7.21779	7.38766	5.88467	5.67751	6.88493	5.57552	2.89496	6.93173	6.42	6.6145	6.32755	2.26876	8.18175	7.95108	6.19161	7.21131	7.39347	6.01566	5.93449	5.88975	5.51759	6.65624	8.11698	3.56688	5.28325	5.61191
1552503_at	FRAS1	2.26876	2.26876	2.26876	2.26876	2.26876	2.26876	2.27314	2.26876	2.26876	2.26876	2.26876	2.26876	2.26876	2.26876	2.26876	2.26876	2.26876	2.26876	2.26876	2.26876	2.26876	2.26876	2.26876	2.26876	2.26876	2.26876	2.26876	2.27458	2.26876	2.26876	2.26876	2.26876	2.26876	2.26876
1552504_a_at	BRSK1	2.26876	2.26876	2.26876	2.26876	2.26876	2.26876	2.26876	2.26876	2.26876	2.26876	2.26876	2.26876	2.26876	2.26876	2.26876	2.26876	2.26876	2.26876	2.26876	2.26876	2.26876	2.26876	2.26876	2.26876	2.26876	2.26876	2.26876	2.26876	2.26876	2.26876	2.26876	2.26876	2.26876	2.26876
1552506_at	CRB2	2.26876	2.26876	2.26876	2.26876	2.26876	2.26876	2.26876	2.26876	2.26876	2.26876	2.26876	2.26876	2.26876	2.26876	2.26876	2.26876	2.26876	2.26876	2.26876	2.26876	2.26876	2.26876	2.26876	2.26876	2.26876	2.26876	2.26876	2.26876	2.26876	2.26876	2.26876	2.26876	2.26876	2.26876
1552507_at	KCNE4	2.26876	2.26876	2.26876	2.26876	2.26876	2.26876	2.26876	2.26876	2.26876	2.27157	2.26876	2.26876	2.26876	2.26882	2.26876	2.26876	2.26876	2.26876	2.26876	2.26876	2.26876	2.26876	2.26876	2.26876	2.26876	2.26876	2.26876	2.26876	2.27425	2.26876	2.26876	2.26876	2.26876	2.26876
1552508_at	KCNE4	2.35641	3.87348	2.26876	2.26876	2.26876	2.26876	2.26876	2.26876	2.26876	2.26876	2.26876	2.26876	2.26876	2.28634	2.43626	2.26876	2.26876	2.27083	3.06041	2.77218	2.26876	2.26876	2.26876	2.26876	2.26876	2.26876	2.26876	2.30344	4.03971	2.26876	2.26876	2.4353	2.26876	2.26876
1552509_a_at	CD300LG	2.26876	2.26876	2.26876	2.26876	2.26876	2.26876	2.26876	2.26876	2.26876	2.26876	2.26876	2.26876	2.26876	2.26876	2.26876	2.26876	2.26876	2.26876	2.26876	2.26876	2.26876	2.26876	2.26876	2.26876	2.26876	2.26876	2.26876	2.26876	2.26876	2.26876	2.26876	2.26876	2.26876	2.26876
1552510_at	SLC34A3	2.35293	2.35293	2.3977	2.52169	2.35293	2.35293	2.35293	2.35332	2.35293	2.35293	2.35481	2.47553	2.35293	2.35293	2.35293	2.35293	2.35293	2.35293	2.35293	2.35293	2.35293	2.35293	2.35293	2.35293	2.35293	2.35293	2.35293	2.35293	2.35293	2.35293	2.35293	2.35293	2.35293	2.35293
1552511_a_at	CPA6	2.28019	2.32644	2.33783	2.29889	2.45874	3.66418	2.28019	2.57977	2.28019	2.51254	2.35385	3.17621	2.33783	2.33783	2.26876	2.33783	2.57068	2.28019	3.64193	2.33783	2.33783	2.59079	2.33783	2.28019	3.21731	2.32279	2.28019	3.09743	5.07194	2.33783	2.78517	2.28019	2.26876	2.28019
1552514_at	WBP2NL	2.26876	2.26876	2.26876	2.26876	2.26876	2.26876	2.26876	2.26876	2.26876	2.26876	2.26876	2.26876	2.26876	2.26876	2.26876	2.26876	2.26876	2.26876	2.26876	2.26876	2.27236	2.26876	2.26876	2.26876	2.26876	2.26876	2.26876	2.26876	2.26876	2.26876	2.26876	2.26876	2.26876	2.26876
1552515_at	HIPK1	2.26876	2.43053	2.26876	2.26876	2.26876	2.27909	2.26876	2.26876	2.26876	2.26876	2.26876	2.26876	2.26876	2.26876	2.26876	2.26876	2.26876	2.26876	2.26876	2.26876	2.27349	2.26876	2.26876	2.26876	2.26876	2.26876	2.26876	2.26876	2.26876	2.26876	2.26876	2.26876	2.26876	2.26876
1552516_a_at	HIPK1	2.26876	2.26876	2.26876	2.26876	2.27898	2.26876	2.26876	2.26876	2.26876	2.26876	2.26876	2.26876	2.26876	2.26876	2.27177	2.26876	2.26876	2.26876	2.26876	2.26876	2.26876	2.26876	2.26876	2.26876	2.27623	2.26876	2.26876	2.26876	2.26876	2.26876	2.26876	2.26876	2.33713	2.26876
1552518_s_at	MTBP	2.57258	2.27173	2.31832	2.31832	2.31832	2.31832	2.49731	2.31832	2.31832	2.31832	2.59979	3.17212	2.31832	2.31832	2.26876	3.22079	2.31832	2.31832	2.32004	2.31832	2.26876	2.45272	2.39065	3.19726	2.31832	2.31832	2.36762	2.31832	3.74249	2.31832	2.31832	2.31435	2.31832	2.31832
1552519_at	ACVR1C	2.6486	2.8086	2.6486	4.87822	4.26835	3.7071	3.34569	3.32134	3.5613	2.7721	3.89567	3.06756	2.86314	4.17294	3.17337	4.39682	3.74408	3.1243	4.05898	3.08461	2.6486	2.86199	5.36292	3.16076	4.79387	5.27066	2.98329	3.34569	3.16221	3.8623	4.26869	3.11445	2.69567	2.8086
1552520_at	TMEM74	2.26876	2.26876	2.26876	2.26876	2.26876	2.26876	2.26876	2.26876	2.26876	2.26876	2.26876	2.26876	2.26876	2.26876	2.26876	2.26876	2.26876	2.26876	2.26876	2.26876	2.26876	2.26876	2.26876	2.26876	2.26876	2.31535	2.26876	2.26876	2.26876	2.26876	2.26876	2.26876	2.26876	2.26876
1552521_a_at	TMEM74	2.26876	2.30094	2.26876	2.26876	2.26884	2.26876	2.26876	2.29781	2.26876	2.26876	2.34084	2.26876	2.26876	2.26876	2.26876	2.26876	2.26876	2.26876	2.28452	2.26876	2.26876	2.27169	2.26876	2.26876	2.26876	2.26876	2.26876	2.26876	2.26876	2.26876	2.26876	2.26876	2.26876	2.26876
1552522_at	TIGD4	2.26876	2.26876	2.26876	2.26876	2.26876	2.26876	2.26876	2.26876	2.26876	2.26876	2.26876	2.28366	2.26876	2.26876	2.26876	2.26876	2.26876	2.26876	2.26876	2.26876	2.26876	2.26876	2.26876	2.26876	2.26876	2.26876	2.26876	2.26876	2.26876	2.26876	2.26876	2.26876	2.26876	2.26876
1552523_a_at	TIGD4	2.27074	2.2714	2.27274	2.27074	2.27074	2.27074	2.27074	2.27605	2.27074	2.27074	2.3115	2.27074	2.33292	2.27074	2.27074	2.27074	2.27074	2.27074	2.27074	2.27074	2.27074	2.63187	2.27074	2.30241	2.27074	2.27074	2.27074	2.27074	2.27074	2.27074	2.42473	2.27074	2.27074	2.27074
1552524_at	ART5	2.26876	2.26876	2.26876	2.26876	2.26876	2.26876	2.26876	2.26876	2.26876	2.26876	2.26876	2.26876	2.26876	2.26876	2.26876	2.26876	2.26876	2.26876	2.26876	2.26876	2.26876	2.26876	2.26876	2.26876	2.26876	2.26876	2.26876	2.26876	2.26876	2.26876	2.26876	2.26876	2.28166	2.26876
1552526_at	FAM71C	2.26876	2.26876	2.26876	2.26876	2.26876	2.26876	2.26876	2.26876	2.26876	2.26876	2.26876	2.26876	2.26876	2.26876	2.26876	2.26876	2.26876	2.26876	2.26876	2.26876	2.26876	2.26876	2.26876	2.26876	2.26876	2.26876	2.26876	2.26876	2.26876	2.26876	2.26876	2.26876	2.26876	2.26876
1552528_at	C21orf67	2.26876	2.26876	2.26876	2.26876	2.26876	2.26876	2.26876	2.26876	2.26876	2.26876	2.26876	2.26876	2.26876	2.26876	2.26876	2.26876	2.26876	2.26876	2.26876	2.26876	2.26876	2.26876	2.26876	2.26876	2.37329	2.26876	2.26876	2.26876	2.26876	2.26876	2.40971	2.26876	2.26876	2.26876
1552531_a_at	NLRP11	2.27	2.26876	2.26876	2.26876	2.26876	2.26876	2.26876	2.26876	2.26876	2.26876	2.26876	2.26876	2.26876	2.2691	2.26876	2.26876	2.26876	2.26876	2.26876	2.26876	2.26876	2.26876	2.26876	2.26876	2.26876	2.26876	2.26876	2.26876	2.26876	2.26876	2.28929	2.26876	2.27187	2.26876
1552532_a_at	ATP6V1C2	2.93382	2.61178	2.61178	5.10948	2.9176	2.61178	6.61537	3.81076	2.96461	4.48219	2.61178	2.78879	2.81168	3.2057	2.61178	4.44133	2.81171	6.33599	3.57189	2.61178	6.46729	8.04794	4.26924	4.64824	7.9717	5.53728	2.94514	2.93382	2.61178	3.04627	2.93382	2.75338	5.28243	2.26876
1552535_at	CLDN19	2.26876	2.26876	2.26876	2.26876	2.26876	2.26876	2.26876	2.26876	2.26876	2.26876	2.26876	2.26876	2.26876	2.26876	2.26876	2.26876	2.26876	2.26876	2.26876	2.26876	2.26876	2.26876	2.26876	2.26876	2.26876	2.26876	2.26876	2.26876	2.26876	2.26876	2.26876	2.26876	2.26876	2.26876
1552536_at	VTI1A	3.04256	3.43658	3.11552	3.37301	3.10829	3.50677	2.8551	2.96201	3.12431	3.71436	2.8551	2.74289	2.81863	2.862	3.03522	3.392	3.03563	3.08944	2.8551	2.95181	3.66873	3.03522	3.33072	3.03522	3.57156	2.8551	2.97168	3.03522	3.40842	2.8551	3.17599	3.66108	3.67811	2.95862
1552538_a_at	KIF6	2.26876	2.26876	2.26876	2.40326	2.26876	2.26876	2.26876	2.26876	2.26876	2.26876	2.26876	2.26876	2.26876	2.55067	2.26876	2.27182	2.26876	2.26876	2.30559	2.26876	2.26876	2.26876	2.26876	2.26876	2.26876	2.26876	2.26876	2.26876	2.26876	2.26876	2.26876	2.26876	2.26876	2.26876
1552540_s_at	IQCD	3.27724	3.31029	3.27758	3.39005	3.33362	3.33362	3.21285	3.56522	3.27724	3.33362	3.83771	2.82311	3.69223	3.33367	3.75	3.33362	3.27125	3.33362	3.33362	3.27724	3.70756	3.68615	3.58892	3.33362	3.35368	3.49538	3.33362	3.65132	3.97206	3.52627	3.33362	3.84624	3.36139	3.4702
1552541_at	TAGAP	4.6667	5.57048	4.6667	4.6667	4.6667	4.71019	4.44341	4.66054	4.42643	4.6667	4.79649	5.15312	4.71988	4.6667	4.60642	4.60545	4.6667	4.60545	4.60545	5.00591	4.6667	5.19662	5.16122	4.6667	4.98622	4.9044	4.91083	4.6667	4.5954	4.65718	4.6667	7.35371	5.59757	4.6667
1552542_s_at	TAGAP	2.88703	6.48485	5.13096	3.77755	2.26937	2.8521	2.26876	2.26876	2.28367	2.99403	3.41369	3.46786	3.23773	2.26878	5.90259	2.26876	2.28367	2.88703	2.28367	5.89695	2.63649	2.8521	2.26876	2.26876	2.30407	2.29429	4.86861	3.11857	2.26876	4.96432	2.81676	9.07043	5.52897	4.3613
1552543_a_at	STON2	2.41437	2.59936	2.57556	2.59936	2.86112	2.42974	2.59936	2.60597	2.59936	2.59936	2.59936	3.49184	2.59936	3.04065	2.26996	3.29728	2.59936	2.94724	2.60164	2.47361	2.51762	4.51962	4.16395	2.59936	3.34183	2.59936	2.83887	4.41388	5.54283	2.47798	2.76578	2.59936	2.59936	2.28929
1552544_at	SERPINA12	2.26876	2.28741	2.26876	2.27853	2.26876	2.26876	2.26876	2.26876	2.26876	2.31702	2.26876	2.26876	2.26876	2.26876	2.26876	2.26876	2.26876	2.26876	2.26876	2.26876	2.26876	3.6159	2.26876	2.26876	2.56563	2.26876	2.26876	2.26876	2.26876	2.29074	2.26876	2.26876	2.26876	2.26876
1552546_a_at	LETM2	2.32166	2.28591	3.83213	3.11632	2.71254	6.65133	2.31564	2.31564	3.3148	2.30718	6.80614	6.00716	2.34858	2.81436	3.23387	2.36604	4.02407	2.37651	2.32166	3.60273	2.29437	2.95256	2.32166	2.37017	2.282	2.32166	2.26919	2.59213	2.37876	3.21947	3.61484	2.26876	2.44811	4.48117
1552548_at	BSND	2.26876	2.27154	2.26876	2.26876	2.26876	2.26876	2.26876	2.26876	2.32356	2.26876	2.26876	2.26876	2.26876	2.26876	2.26876	2.26876	2.26876	2.26876	2.26876	2.26876	2.26876	2.26876	2.26876	2.28769	2.26876	2.26876	2.26876	2.39473	2.26876	2.26876	2.26876	2.55293	2.27785	2.26876
1552549_a_at	BSND	2.26876	2.26876	2.26876	2.26876	2.26876	2.32937	2.26876	2.26876	2.26876	2.26876	2.26876	2.26876	2.26876	2.26876	2.26876	2.26876	2.26876	2.26876	2.26876	2.26876	2.26876	2.28969	2.26876	2.26876	2.28215	2.26876	2.26876	2.26876	2.26876	2.28702	2.44253	2.26876	2.26876	2.26876
1552552_s_at	CLEC4C	2.28758	2.28658	2.37932	2.38259	2.28658	2.28658	2.28658	2.29058	2.2834	2.45229	2.2834	2.28658	2.27059	2.28658	2.60251	2.87861	2.28658	2.28658	2.28658	4.55417	2.36205	2.28658	2.28658	2.28658	2.38261	2.28658	3.80698	2.37746	2.27194	2.59271	2.2834	3.03349	2.28658	2.42819
1552553_a_at	NLRC4	2.53628	4.48517	4.34853	4.08336	2.50877	2.427	2.50877	2.50877	2.50877	2.427	2.50877	2.26876	3.60606	2.66734	5.26143	2.427	2.44804	2.50877	2.427	4.82478	2.427	2.50877	2.48181	2.50877	2.50877	2.27572	3.40172	2.57058	2.427	2.56916	2.50877	3.81878	4.38742	4.80794
1552554_a_at	NLRC4	2.26876	2.26876	2.26876	2.26876	2.26876	2.26876	2.26876	2.26876	2.26876	2.26876	2.26876	2.26876	2.26876	2.26876	2.26876	2.26876	2.26876	2.26876	2.26876	2.26876	2.26876	2.2708	2.26876	2.26876	2.26876	2.26876	2.26876	2.26876	2.26876	2.26876	2.26876	2.26876	2.26876	2.26876
1552555_at	PRSS36	2.37688	2.37688	2.37688	2.37688	2.37688	2.37688	2.37688	2.37688	2.37688	2.37688	2.37688	2.37688	2.37688	2.37688	2.37688	2.37688	2.65708	2.37688	2.37688	2.37688	2.37688	2.37688	2.37688	2.37688	2.38049	2.37688	2.37688	2.37688	2.37688	2.51203	2.37688	2.37688	2.37688	2.38234
1552557_a_at	ZDHHC15	2.27403	2.26876	2.26876	2.26876	2.26876	2.26876	2.26876	2.26876	2.27215	2.30946	2.26876	2.26876	2.26921	2.26876	2.26876	2.26876	2.26876	2.26876	2.30892	2.26876	2.30364	2.26876	2.26876	2.26876	2.26876	2.26876	2.26876	2.26876	2.26876	2.26876	2.28105	2.26876	2.26876	2.48523
1552558_a_at	RAI1	2.26876	2.26876	2.26876	2.30386	2.26876	2.26876	2.26876	2.26876	2.26876	2.26876	2.26876	2.26876	2.26876	2.26876	2.26876	2.26876	2.26876	2.26876	2.26876	2.26876	2.26876	2.26876	2.26876	2.26876	2.26876	2.26876	2.27782	2.26876	2.26876	2.26876	2.26876	2.26876	2.26876	2.26876
1552559_a_at	CDK15	2.26876	2.26876	2.27648	2.26876	2.26876	2.26876	2.26876	2.26876	2.26876	2.26876	2.26876	2.26876	2.26876	2.26876	2.26876	2.26876	2.26876	2.26876	2.26876	2.26876	2.26876	2.26876	2.26876	2.26876	2.26876	2.26876	2.26876	2.26876	2.26876	2.26876	2.27028	2.26876	2.26876	2.26876
1552562_at	ZNF570	2.29933	2.29933	2.29933	2.29933	2.29933	2.29933	2.29933	2.29933	2.29933	2.29933	2.29888	2.29933	2.30266	2.30709	2.50897	2.29933	2.29933	2.29933	2.29933	2.29888	2.29933	2.29933	2.29933	2.29933	2.29933	2.37367	2.59459	2.29933	2.30673	2.57054	2.29933	2.29933	2.29933	2.29933
1552563_a_at	AF131215.4	2.30377	2.30377	2.3164	2.30377	2.30377	2.30377	2.30377	2.30377	2.29424	2.79873	2.30377	2.30377	2.65547	2.27083	2.30377	2.30377	2.30468	2.47367	2.30377	2.30377	3.43761	2.41856	2.39162	2.30377	2.30377	3.16233	2.30377	2.30377	2.2993	2.26876	2.89348	2.30377	2.30377	2.30377
1552564_at	NUDT9P1	2.26876	2.26876	2.26876	2.26876	2.26876	2.26876	2.26876	2.26876	2.26876	2.26876	2.26876	2.26876	2.26876	2.26876	2.26876	2.26876	2.26876	2.26876	2.26876	2.26876	2.27745	2.26876	2.26876	2.26876	2.26876	2.26876	2.26876	2.26876	2.26876	2.26876	2.26876	2.26876	2.26876	2.26876
1552566_at	BTBD16	2.26876	2.26876	2.26876	2.26876	2.26876	2.26876	2.26876	2.26876	2.26876	2.26876	2.26876	2.26876	2.26876	2.26876	2.26876	2.26876	2.26876	2.26876	2.26876	2.26876	2.26876	2.26876	2.26876	2.26876	2.26876	2.26876	2.26876	2.26876	2.26876	2.26876	2.26876	2.26876	2.26876	2.26876
1552568_at	RTP3	2.26876	2.26876	2.39046	2.26876	2.26876	2.29776	2.26876	2.26876	2.28419	2.26876	2.41412	2.26876	2.26876	2.26876	2.26876	2.26876	2.26876	2.26876	2.26876	2.45929	2.26876	2.26876	2.26876	2.26876	2.26876	2.26876	2.26876	2.28459	2.26876	2.26876	2.26876	2.26876	2.26876	2.26876
1552569_a_at	RTP3	2.40821	2.26876	4.9311	2.26876	2.26876	2.26876	2.26876	2.26876	2.26876	2.26876	4.7579	2.38553	2.26876	2.26876	2.26876	3.7433	2.26876	2.35481	2.26876	5.41209	2.26876	2.26876	2.26876	2.3576	2.26876	2.26876	2.26876	2.46727	2.26876	2.47947	2.47151	2.26876	2.26876	2.26876
1552570_at	TSPEAR	2.26876	2.26876	2.26876	2.26876	2.26876	2.28796	2.26876	2.26876	2.26876	2.26876	2.26876	2.26876	2.26876	2.26876	2.26876	2.26876	2.26876	2.26876	2.26876	2.26876	2.26876	2.26876	2.26876	2.26876	2.26876	2.26876	2.26876	2.26876	2.26876	2.26876	2.26876	2.26876	2.26876	2.26876
1552572_a_at	MIPOL1	2.28239	2.28239	2.31163	2.28239	2.28239	2.28239	2.43109	2.28239	2.28239	2.28239	2.28239	2.28239	2.28239	2.28239	2.28239	2.28239	2.49548	2.28239	2.28239	2.29025	2.26876	2.29844	2.28239	2.28239	2.28239	2.28239	2.28239	2.28239	2.82156	2.28239	2.28239	2.28239	2.28239	2.28239
1552573_s_at	MIPOL1	2.26876	2.26876	2.30811	2.26876	2.26876	2.27907	2.37258	2.26876	2.26876	2.26876	2.26876	2.26876	2.26876	2.26876	2.26876	2.30407	2.26876	2.26876	2.53091	2.26876	2.26876	2.26876	2.26876	2.28571	2.26876	2.32667	2.26876	2.26876	2.98951	2.26876	2.26876	2.26876	2.26876	2.26876
1552575_a_at	C6orf141	5.49635	7.41454	6.13325	6.44822	7.26668	8.16403	6.98997	8.2648	6.05442	5.45988	5.5595	7.00576	6.16638	7.62288	2.3443	8.75747	7.79023	7.10963	6.78744	6.72665	4.86684	7.97172	7.00468	7.27706	5.27378	6.21512	6.87788	7.86023	5.98248	6.06589	5.65181	5.35233	5.73552	5.74545
1552576_at	ALMS1P	2.26876	2.26876	2.26876	2.27572	2.26876	2.26876	2.26876	2.26876	2.26876	2.27325	2.26876	2.26876	2.26876	2.26876	2.26876	2.26876	2.26876	2.28395	2.26876	2.26876	2.26876	2.26876	2.26876	2.26876	2.26876	2.26876	2.26876	2.26876	2.26876	2.26876	2.26876	2.26876	2.26876	2.26876
1552578_a_at	MYO3B	2.32753	2.60505	2.32753	2.32753	2.39077	2.32753	2.32753	4.3441	2.69363	2.33261	2.32939	2.36067	2.52418	3.04844	2.32753	2.32949	2.3297	2.65587	2.98354	2.32753	2.6026	2.67958	2.32939	2.32949	2.32753	2.32939	2.32939	2.32949	5.7418	3.02817	2.26876	2.26876	2.32939	2.32753
1552579_a_at	ADAM21	2.26878	2.27043	2.27043	2.44863	2.27043	2.27043	2.27043	2.27043	2.27043	2.27043	2.27043	2.27043	2.46763	2.27043	2.27043	2.27043	2.27043	2.27043	2.27043	2.27043	2.27043	2.27043	2.27043	2.27043	2.27043	2.27043	2.27043	2.27043	2.27043	2.27043	2.27043	2.27043	2.27043	2.34363
1552580_at	TRIML2	2.26876	4.51842	2.26876	2.26876	2.26876	2.26876	2.26876	2.26876	2.26876	2.26876	2.26876	2.26876	2.47449	2.26876	2.26876	2.28352	2.26876	2.38086	2.5757	2.31689	2.26876	2.26876	2.26876	2.26876	2.26876	2.26876	2.26876	2.26876	6.63976	2.26876	2.26876	2.26876	2.26876	2.26876
1552582_at	ABCC13	2.26876	2.26876	2.26876	2.26876	2.26876	2.26876	2.26876	2.26876	2.26876	2.26876	2.26876	2.26876	2.26876	2.26876	2.26876	2.26876	2.26876	2.26876	2.26876	2.26876	2.26876	2.26876	2.26876	2.26876	2.26876	2.26876	2.26876	2.26876	2.26876	2.44707	2.26876	2.26876	2.26876	2.26876
1552583_s_at	ABCC13	2.26876	2.26876	2.26876	2.26876	2.26876	2.26876	2.26876	2.26876	2.26876	2.28201	2.26876	2.26876	2.27512	2.26876	2.26876	2.26876	2.26876	2.26876	2.26876	2.26876	2.26876	2.26876	2.26876	2.26876	2.26876	2.26876	2.26876	2.26876	2.26876	2.26876	2.26876	2.26876	2.26876	2.26876
1552584_at	IL12RB1	4.33811	4.17264	6.48398	4.99985	3.71178	3.35452	2.70688	4.03436	4.16818	3.94661	4.03997	3.39953	3.8788	4.45785	4.81531	3.71759	4.31023	3.76488	3.35811	5.96106	3.82151	3.16299	2.84133	2.83825	4.15006	2.92041	4.73955	3.61977	3.66847	5.12268	3.73753	5.03873	4.38262	3.61977
1552585_s_at	GTF2A1L	2.26876	2.29658	2.26936	2.26876	2.26876	2.26876	2.26876	2.26876	2.26876	2.26876	2.26876	2.27258	2.26876	2.26876	2.26876	2.26876	2.26876	2.26876	2.26876	2.26876	2.26876	2.26876	2.26876	2.26876	2.26876	2.26876	2.26876	2.26876	2.26876	2.26876	2.26876	2.26876	2.26876	2.26876
1552586_at	TRPV3	2.26876	2.26876	2.26876	2.26876	2.26876	2.26876	2.26876	2.26876	2.26876	2.26876	2.26876	2.26876	2.26876	2.26876	2.26876	2.26876	2.26876	2.26876	2.26876	2.26876	2.26876	2.26876	2.26876	2.26876	2.26876	2.26876	2.26876	2.26876	2.26876	2.26876	2.26876	2.26876	2.26876	2.26876
1552587_at	CNBD1	2.26876	2.26876	2.26876	2.26876	2.27177	2.33137	2.26876	2.26876	2.32233	2.26876	2.26876	2.27725	2.26876	2.26876	2.26876	2.26876	2.26876	2.26876	2.26876	2.26876	2.26876	2.26876	2.26876	2.26876	2.26876	2.27288	2.26876	2.26876	2.26876	2.29626	2.26876	2.26876	2.26876	2.26876
1552588_a_at	CNBD1	2.26876	2.26876	2.26876	2.26876	2.26876	2.26876	2.26876	2.26876	2.26876	2.27259	2.26876	2.26876	2.26876	2.26876	2.26876	2.26876	2.26876	2.26876	2.26876	2.26876	2.26876	2.26876	2.26876	2.26876	2.26931	2.26876	2.26876	2.26876	2.26876	2.26876	2.26876	2.26876	2.26876	2.26876
1552590_a_at	ABCC12	2.26876	2.26876	2.26876	2.26876	2.26876	2.26876	2.26876	2.26876	2.26876	2.26876	2.26876	2.26876	2.26876	2.26876	2.26876	2.26876	2.26876	2.26876	2.26876	2.26876	2.26876	2.26876	2.26876	2.26876	2.26876	2.26876	2.26876	2.26876	2.26876	2.26876	2.26876	2.26876	2.26876	2.26876
1552592_at	MMP21	2.26876	2.26876	2.28076	2.26876	2.26876	2.26876	2.26876	2.32508	2.26876	2.26876	2.26876	2.26876	2.26876	2.26876	2.35223	2.26876	2.26876	2.26876	2.26876	2.26876	2.26876	2.26876	2.26876	2.26876	2.26876	2.26876	2.26876	2.26876	2.26876	2.26876	2.26876	2.50267	2.26876	2.26876
1552594_at	TMEM190	2.26876	2.26876	2.26876	2.26876	2.26876	2.26876	2.26876	2.28283	2.26876	2.26876	2.26876	2.26876	2.26876	2.26876	2.299	2.26876	2.26876	2.26876	2.26876	2.26876	2.26876	2.26876	2.26876	2.26876	2.26876	2.26876	2.26876	2.26876	2.46696	2.26876	2.26876	2.26876	2.26876	2.26876
1552596_at	GAS2L2	2.26876	2.26876	2.26876	2.26876	2.26876	2.26876	2.26876	2.26876	2.29237	2.26876	2.26876	2.26876	2.26876	2.26876	2.26876	2.26876	2.26876	2.26876	2.26876	2.26876	2.28808	2.26876	2.26876	2.26876	2.26876	2.26876	2.26876	2.26876	2.26876	2.26876	2.26876	2.26876	2.27115	2.26876
1552598_at	KCNG4	2.26876	2.26876	2.26876	2.26876	2.26876	2.26876	2.26876	2.26876	2.26876	2.26876	2.26876	2.29395	2.26876	2.26876	2.26876	2.28068	2.26876	2.26876	2.26876	2.26876	2.26876	2.26876	2.27338	2.26876	2.26876	2.26876	2.26876	2.26876	2.29368	2.26876	2.26876	2.26876	2.26876	2.26876
1552599_at	PXT1	2.26876	2.26876	2.26876	2.26876	2.26876	2.26876	2.26876	2.26876	2.26876	2.26876	2.26876	2.26876	2.26876	2.26876	2.26876	2.26876	2.26876	2.26876	2.26876	2.26876	2.26876	2.26876	2.26876	2.26876	2.26876	2.26876	2.26876	2.26876	2.26876	2.26876	2.26876	2.26876	2.26876	2.26876
1552602_at	CACNG5	2.44487	2.44487	2.44487	2.44487	2.44487	2.44487	2.44487	2.44487	2.44487	2.65775	2.44487	2.44487	2.44487	2.44487	2.44487	2.44487	2.44487	2.44487	2.44487	2.44487	2.44487	2.44487	2.44487	2.44487	2.46153	2.44487	2.44487	2.44487	2.44487	2.45189	2.44487	2.44487	2.44487	2.44487
1552604_at	LINC00308	2.26876	2.26876	2.26876	2.26876	2.26876	2.26876	2.26876	2.29627	2.26876	2.26876	2.26876	2.26876	2.26876	2.26876	2.26876	2.26876	2.26876	2.26876	2.26876	2.26876	2.26876	2.26876	2.26876	2.26876	2.26876	2.26876	2.26876	2.26876	2.26876	2.26876	2.26876	2.26876	2.26876	2.26876
1552605_s_at	LINC00308	2.27383	2.27252	2.27323	2.27252	2.27252	2.27252	2.27252	2.26876	2.27252	2.34981	2.27445	2.27252	2.27252	2.27252	2.26876	2.27252	2.27252	2.27252	2.27252	2.27252	2.27252	2.27252	2.27252	2.27252	2.27252	2.27252	2.27252	2.27252	2.27252	2.27252	2.27252	2.46529	2.27252	2.27252
1552607_at	FAM223A /// FAM223B	2.98044	4.30836	2.98044	2.98044	3.51954	2.98044	3.7476	3.44121	3.7075	3.36535	2.87037	2.81718	2.75037	3.04904	3.39377	2.98044	2.98044	3.36798	2.98044	2.87037	3.21891	2.98044	2.98044	2.99444	2.98044	2.98044	2.98044	2.98044	2.81718	3.62043	3.01349	2.93992	2.98044	3.39837
1552608_at	WFDC11	2.26876	2.26876	2.26876	2.26876	2.26876	2.26876	2.26876	2.26876	2.26876	2.26876	2.26876	2.26876	2.26876	2.26876	2.26876	2.26876	2.26876	2.26876	2.26876	2.26876	2.26876	2.26876	2.26876	2.26876	2.26876	2.26876	2.26876	2.26876	2.26876	2.26876	2.26876	2.26876	2.26876	2.26876
1552609_s_at	IFNL2 /// IFNL3	2.30773	2.26876	2.27002	2.26876	2.26876	2.26876	2.26876	2.26876	2.26876	2.26876	2.28105	2.26876	2.26876	2.26876	2.26876	2.26876	2.26876	2.26876	2.26876	2.26876	2.26876	2.26876	2.26876	2.26876	2.26876	2.26876	2.26876	2.26876	2.26876	2.26876	2.26876	2.26876	2.26876	2.26876
1552610_a_at	JAK1	7.31792	7.35291	7.59774	8.17849	7.51205	7.7033	7.14964	6.78773	7.03758	7.31201	6.29995	6.46119	7.77295	7.5436	7.87672	6.64757	8.02341	6.52672	7.5363	7.37093	7.21261	7.42515	6.31671	6.65883	7.31014	5.44754	7.86453	7.08761	7.5009	7.03326	6.80676	8.11249	8.07076	7.2653
1552611_a_at	JAK1	9.87966	9.8016	9.74634	9.72032	9.6761	8.90137	9.1007	8.50377	9.78272	9.19281	8.76657	8.64532	9.72353	9.59978	10.2247	8.92661	9.7897	9.0507	8.33062	9.7716	9.57251	9.53177	8.77117	7.79058	10.0335	7.75908	10.1751	9.41901	10.0618	9.31282	9.4301	9.69103	10.3912	9.2778
1552612_at	CDC42SE2	5.06826	5.33272	6.83812	5.8761	5.56103	4.59055	3.70561	4.2671	4.64379	4.63391	5.78518	5.12807	4.69649	5.50141	5.34256	4.781	4.70356	5.41399	4.44689	6.69624	4.38906	3.7052	3.55012	4.35656	5.02733	4.41003	5.93055	4.80467	4.00514	5.22454	4.58968	6.75432	5.29223	5.41136
1552613_s_at	CDC42SE2	6.24186	6.65227	7.486	6.92425	5.89597	5.6684	5.25028	5.55307	6.23255	5.85893	6.59558	6.29979	5.82357	6.38996	6.55406	5.99169	5.6041	6.5435	5.5013	7.58587	5.50679	4.74585	4.7993	5.04788	6.43077	5.7568	6.93887	5.91129	5.03196	6.41703	5.96996	8.03255	6.45424	6.47309
1552615_at	ACACB	2.26876	2.26876	2.26876	2.26876	2.26904	2.26876	2.26876	2.26876	2.26876	2.26876	2.26876	2.26876	2.26876	2.26876	2.26876	2.26876	2.26876	2.26876	2.26876	2.26876	2.26876	2.26876	2.26876	2.26876	2.26876	2.26876	2.26876	2.26876	2.26876	2.26876	2.26876	2.26876	2.26876	2.26876
1552616_a_at	ACACB	2.26876	2.26876	2.26876	2.26876	2.26876	2.26876	2.26876	2.26876	2.26876	2.26876	2.26876	2.26876	2.26876	2.26876	2.26876	2.26876	2.26876	2.26876	2.26876	2.26876	2.26876	2.26876	2.26876	2.26876	2.26876	2.26876	2.26876	2.26876	2.26876	2.26876	2.26876	2.26876	2.26876	2.26876
1552617_a_at	RFWD2	7.74695	7.81013	8.14383	7.81814	7.78346	7.04544	8.88568	8.08035	7.73943	8.08951	7.70611	7.87441	8.29278	7.89352	8.32053	7.67022	7.4402	7.81888	8.19112	7.95633	8.16383	7.8865	8.78272	8.8989	7.81257	8.72885	7.59545	7.80437	8.14943	7.72157	7.58425	7.98593	7.51702	8.26203
1552618_at	STX6	6.33463	4.35922	6.23606	7.69592	6.70673	6.94178	6.46879	7.38515	6.54401	6.68308	7.51346	7.63185	6.84372	6.84247	5.98817	7.37131	6.50459	5.18507	6.32802	6.76821	6.57636	6.97413	7.5218	7.19657	6.88239	7.57805	7.2112	6.90828	7.30018	6.53902	6.2698	7.24502	5.31356	6.77224
1552619_a_at	ANLN	9.09155	6.92725	9.3029	8.29604	7.8151	9.85721	8.76711	7.36498	9.45977	5.59111	9.8673	9.95073	8.18172	8.15358	7.02426	7.91403	7.28363	7.37807	6.97098	9.06304	4.67924	8.31512	8.35638	9.31125	7.24788	8.95653	8.26351	7.93406	8.52079	10.0777	6.75515	7.90652	6.56565	6.38918
1552620_at	SPRR4	5.60583	4.12455	4.49691	9.10175	6.27369	5.51026	3.34233	5.39039	5.14919	4.24507	3.95631	4.4752	4.51889	7.91321	3.85681	9.54159	4.12455	5.17534	4.79392	4.20001	4.24267	8.91931	9.10842	4.85756	7.68175	8.70417	7.03661	5.77608	5.5228	5.69574	4.9807	4.11779	6.52741	5.40686
1552621_at	POLR2J /// POLR2J2 /// POLR2J3 /// UPK3BL	7.76522	9.2177	8.04398	9.07529	8.70124	7.99965	10.2077	8.87044	8.99633	8.34524	8.93263	8.4078	9.27731	8.04268	8.97063	9.24732	8.2834	8.67846	9.07353	7.81745	8.84205	9.10032	9.89767	9.38195	9.74234	8.7758	7.68584	8.2905	8.5496	8.64085	9.72997	9.86411	9.84931	8.29757
1552622_s_at	LOC441259 /// POLR2J /// POLR2J2 /// POLR2J3 /// UPK3BL	8.15195	9.2642	8.05927	8.85917	8.53684	8.35558	10.2217	8.68913	9.17756	8.76017	8.5251	8.30876	9.02985	8.1486	8.67923	9.02962	8.4889	8.70791	8.58829	7.73704	9.33586	9.10607	10.2386	9.42553	9.87583	8.95967	7.75144	8.18019	8.28729	8.92387	9.67865	9.41202	9.75228	8.15221
1552623_at	HSH2D	4.99311	3.09114	3.95313	3.35236	3.0048	3.03654	2.97109	3.0751	3.00883	3.32767	3.13974	3.13974	3.80809	3.77861	3.13974	3.07949	3.07008	3.64798	3.6633	5.93316	4.1582	3.01174	3.0751	3.0751	3.68088	2.9077	5.37392	3.15131	2.90916	3.1976	3.26029	6.54933	4.46403	3.09441
1552625_a_at	TRNT1	5.76277	4.88557	6.10966	5.55127	5.06116	5.97932	4.74843	5.57041	5.78591	5.54652	5.31756	5.59228	5.35448	4.9137	4.76452	5.68402	6.21553	5.20539	5.20538	6.11731	5.12452	5.12645	4.44974	4.61004	4.91835	4.78256	5.82881	5.26052	5.34026	5.90887	4.91699	5.49871	5.33294	5.0739
1552626_a_at	TMEM163	2.28069	2.28678	2.28069	2.28069	2.28069	2.28069	2.28069	2.28069	2.28069	2.28069	2.26876	2.28069	2.28069	2.95289	3.67498	2.28069	2.26917	2.28069	2.28069	2.28069	2.28069	2.28069	3.61829	2.28069	2.4317	2.95782	2.2794	2.28069	2.28069	2.68468	2.28069	2.28069	2.65344	2.86103
1552627_a_at	ARHGAP5	6.20057	6.68638	6.47098	7.19975	6.14588	8.0634	6.85166	6.69779	6.25092	7.6641	6.17579	6.59572	6.62993	6.22664	4.56603	7.55883	7.33774	7.321	7.01382	6.67145	7.67443	6.96622	7.11108	6.50135	5.6177	7.4444	6.91224	7.26624	7.33417	6.92413	6.52671	6.11581	6.51124	6.4446
1552628_a_at	HERPUD2	9.73254	9.57079	9.1995	9.29462	9.49021	9.51976	9.19501	9.73508	10.1044	9.5561	9.0018	9.5375	9.64073	9.39988	9.5072	9.05522	9.12903	9.62897	9.11244	9.52308	9.79113	9.90985	9.8547	8.74316	9.4375	9.65933	9.74927	8.95425	9.27638	10.1698	9.42711	9.65917	9.5972	9.59802
1552629_a_at	JMJD6	2.26876	2.26876	2.26876	2.26876	2.26876	2.26876	2.26876	2.26876	2.26876	2.26876	2.26876	2.26876	2.26876	2.26876	2.26876	2.26876	2.26876	2.26876	2.26876	2.26876	2.26876	2.26876	2.26876	2.26876	2.26876	2.26876	2.26876	2.26876	2.26876	2.26876	2.26876	2.26876	2.26876	2.26876
1552630_a_at	SRCAP	2.65391	2.68183	2.60707	2.72821	2.56719	2.64302	2.56719	2.56719	2.58647	2.56719	2.56719	3.24823	2.60036	2.56719	2.56719	2.56412	2.66295	2.56412	2.56719	2.58886	2.56719	2.60399	3.00806	2.56906	2.56719	2.56719	2.58302	2.56719	2.61869	2.59217	2.56719	2.56719	2.56719	2.56719
1552631_a_at	MAP3K6	2.26876	2.26876	2.26876	2.26876	2.26876	2.26876	2.26876	2.28228	2.26876	2.26953	2.26876	2.26876	2.27202	2.26876	2.26876	2.26876	2.26876	2.26876	2.26876	2.26876	2.26876	2.65007	2.26876	2.26876	2.26876	2.26876	2.27938	2.26876	2.26876	2.26876	2.26876	2.26876	2.6317	2.26876
1552632_a_at	ARSG	3.49901	3.5263	3.47464	3.49901	3.53185	3.34754	4.28803	3.49901	3.6362	3.63664	3.47959	3.40221	3.65837	3.49901	4.6009	2.99572	3.53099	3.57787	3.41304	3.49901	4.17474	3.47959	4.67071	3.47959	3.5871	4.14226	3.48058	3.36167	3.37409	3.21691	3.49901	4.01143	4.7972	5.77981
1552633_at	ZNF101	5.54272	4.64112	5.54272	5.71303	5.37067	5.89453	4.95597	5.77538	5.93365	5.80195	5.54634	5.28921	5.35353	5.13508	4.79737	5.67873	5.70359	5.54272	5.10552	5.724	5.5844	6.06946	6.79434	4.47357	5.54272	6.25585	5.73557	5.11957	4.65788	5.83754	5.74239	5.73436	5.55523	5.35196
1552634_a_at	ZNF101	5.0649	5.35003	5.96534	4.70826	4.54114	4.52947	4.24001	5.01275	5.67404	5.11967	5.21881	4.55526	4.99717	4.77424	4.60393	5.39685	4.71705	5.02737	4.58814	6.27633	4.70459	4.69435	6.84135	4.14141	4.90814	7.06618	5.60222	4.97838	4.85753	5.72925	5.41203	5.73143	5.45748	4.75511
1552637_at	PTPN11	2.26876	2.26876	2.26876	2.26876	2.26876	2.26876	2.26876	2.26876	2.26876	2.26876	2.26876	2.26876	2.26876	2.26876	2.26876	2.26876	2.26876	2.26876	2.26876	2.26876	2.26876	2.26876	2.26876	2.26876	2.26876	2.26876	2.26876	2.26876	2.26876	2.26876	2.26876	2.26876	2.26876	2.26876
1552639_at	KLHDC7B	3.11088	2.80964	2.86362	3.97342	2.73887	3.30147	2.56039	2.80964	2.45702	2.26876	2.80964	2.80964	2.26876	2.81624	2.81064	5.79858	3.24717	2.80964	3.43609	2.99053	2.80964	2.80964	2.80964	2.80964	6.84329	2.80964	3.26402	3.11537	2.80964	2.80964	2.8546	4.1747	2.80964	2.61018
1552641_s_at	ATAD3A /// ATAD3B	2.8777	2.8109	3.76871	3.15228	2.8777	2.91222	2.8777	2.87021	3.84468	2.89457	2.94549	2.8777	2.8109	2.93427	2.73952	3.21045	2.8777	2.8109	2.8109	3.526	2.8109	3.70344	2.79474	3.14202	2.8777	2.8777	2.8777	2.8109	2.92894	2.8777	2.8109	2.8109	2.8109	2.5078
1552643_at	ZNF626	3.31222	2.75509	2.30723	2.30723	2.32732	2.30242	2.26876	2.29417	2.29571	2.30723	2.30723	2.30242	2.71077	2.34974	2.41986	2.30723	2.30242	2.30723	3.21222	2.30723	2.30723	3.7851	2.30033	2.28196	2.30033	2.30033	3.08925	2.30723	3.58604	2.26876	2.30242	2.30723	3.55111	2.30723
1552644_a_at	PHC3	3.96929	3.15899	3.31591	6.40195	3.37747	5.08323	3.22635	3.79378	2.82811	3.23303	3.53601	3.66762	3.32642	3.78445	3.41796	3.94911	4.89904	2.67404	4.1821	4.76852	3.1988	3.53761	4.06854	4.10436	6.18399	4.64283	4.48969	4.55976	2.67404	3.55478	2.80207	5.49323	3.37535	2.67404
1552646_at	IL11RA	2.27567	2.43327	2.26876	2.30274	2.27567	2.27567	2.27567	2.27567	2.27567	2.27567	2.27567	2.49666	2.26876	2.26876	2.27567	2.27567	2.27567	2.27567	2.27567	2.27567	2.64285	2.27567	2.27567	2.27567	2.27875	2.27567	2.27567	2.3781	2.27567	2.27567	2.27567	2.27567	2.26876	2.27567
1552648_a_at	TNFRSF10A	4.86725	4.67818	5.09251	5.3256	4.75971	5.57736	4.31313	4.77799	5.91828	6.07434	6.75146	6.82093	4.98966	4.76306	4.63619	5.6738	5.53665	4.78812	4.31313	5.90181	5.66695	4.6703	4.31313	4.78619	4.99144	5.03886	5.44549	5.03886	3.997	5.83329	5.34766	5.33164	4.51852	5.03886
1552649_a_at	RAD51L3-RFFL /// RFFL	2.27053	2.26914	2.27053	2.4285	2.27053	2.55025	2.27053	2.27053	2.27053	2.40214	2.27053	2.33899	2.26876	2.27053	2.2705	2.27053	2.27053	2.27053	2.27053	2.27053	2.37146	2.27053	2.27053	2.2705	2.2705	2.27053	2.27053	2.27053	2.27053	2.27053	2.27053	2.27053	2.2705	2.27053
1552651_a_at	RAD51L3-RFFL /// RFFL	2.46811	2.46382	2.46403	2.65877	2.46403	2.65319	2.39118	2.46403	2.3606	2.46403	2.48628	2.58982	2.46403	2.46403	2.48176	2.46403	2.46403	2.46403	2.46403	2.86748	3.10252	2.46403	2.46403	2.46403	2.46403	2.46376	2.46403	2.46403	2.46403	2.38847	2.46403	2.46403	2.46376	2.91537
1552652_at	HPS4	5.17975	5.86681	5.50091	5.65261	5.96973	5.34599	5.40361	5.65261	5.66708	5.75839	5.3659	5.60273	5.61012	5.65261	5.65261	5.72259	5.13351	5.50255	5.65989	5.60011	5.65261	6.15339	5.97543	5.65261	5.74014	5.65261	6.08794	5.65261	5.8175	5.65261	5.65261	5.74724	5.74027	5.17753
1552656_s_at	UHMK1	2.27063	2.27063	2.28938	3.65235	2.27063	2.50797	2.35219	2.39342	2.27063	2.27063	2.27063	2.27063	2.27063	2.27063	2.27063	2.27063	2.27063	2.27063	2.26876	2.29019	2.27063	2.27061	2.27063	2.27063	2.27359	2.27063	2.53117	2.27063	2.27063	2.27063	2.27063	2.29265	2.27063	2.27063
1552657_a_at	TXNDC2	2.3195	2.3195	2.3195	2.3195	2.3195	2.33042	2.3195	2.36893	2.3195	2.3195	2.3195	2.40314	2.3195	2.3195	2.3195	2.3195	2.3195	2.3195	2.3195	2.3195	2.3195	2.73035	2.51357	2.3195	2.3195	2.3195	2.3195	2.3195	2.3195	2.3195	2.27961	2.3195	2.3195	2.3195
1552658_a_at	NAV3	3.94019	3.17966	4.21598	3.62816	3.15012	5.47741	2.26876	4.40379	2.54875	2.54875	3.03001	4.44601	2.54875	3.2654	3.08554	4.27913	3.08992	3.18704	3.08962	5.54869	2.54875	5.24937	2.55911	2.74912	2.54875	2.57767	5.57201	5.91537	4.1375	2.86577	2.54875	3.08962	2.76468	3.52161
1552660_a_at	C5orf22	3.57521	3.69666	3.69666	6.57541	4.69149	5.78076	4.51473	3.57521	3.61275	4.62915	4.24354	4.99476	3.87166	4.08432	3.57674	3.96589	5.90159	3.2752	3.78917	3.74893	3.96589	3.86426	4.7383	5.22174	5.30219	4.40801	4.03077	3.58564	3.69666	3.69666	3.53895	3.97585	3.57521	3.57521
1552661_at	PCDHGB7	2.26915	2.38432	2.30789	2.26876	2.26876	2.26876	2.26876	2.26876	2.26876	2.30458	2.26876	2.26876	2.26876	2.26876	2.26876	2.26876	2.26876	2.26876	2.26876	2.26876	2.3887	2.26876	2.32593	2.26876	2.26876	2.26876	2.26876	2.26876	2.26876	2.35258	2.26876	2.26876	2.26876	2.26876
1552662_a_at	PCDHGB7	2.26876	2.26876	2.26876	2.26876	2.26876	2.26876	2.26876	2.26876	2.26876	2.26876	2.26876	2.26876	2.26876	2.26876	2.26876	2.26876	2.26876	2.26876	2.26876	2.26876	2.26876	2.26876	2.26876	2.26876	2.26876	2.26876	2.26876	2.26876	2.26876	2.26876	2.26876	2.26876	2.26876	2.26876
1552663_a_at	ERC1	2.34833	2.34833	2.34833	2.34833	2.34833	2.34833	2.34833	2.34833	2.26876	2.34833	2.34833	2.34833	2.34833	2.34833	2.34833	2.34833	2.34833	2.34833	2.34833	2.34833	2.34833	2.34833	2.34833	2.34833	2.34833	2.34833	2.34833	2.34833	2.34833	2.34833	2.34833	2.34833	2.34833	2.34833
1552664_at	FLCN	6.52581	7.10814	6.4449	6.95859	6.68256	7.03625	5.8476	6.52581	5.94034	6.1379	6.84852	6.46885	6.19145	6.83876	6.96137	6.87353	6.52581	6.5711	7.24598	6.43492	5.64987	6.52581	6.55793	5.8476	6.41521	6.54496	6.70765	6.54323	6.38408	5.93672	6.54936	6.35538	6.46136	7.12904
1552665_at	JMJD1C-AS1	2.71189	2.64463	2.64463	2.66876	2.64463	2.64463	2.64463	2.64463	2.64463	2.64463	3.11328	2.64463	2.64463	2.64463	2.64463	2.64463	2.64463	2.64463	2.64463	2.64463	2.64463	2.64463	2.64463	2.60533	2.64463	2.64463	2.64463	2.64463	2.64463	2.87976	2.64463	2.64463	2.64463	2.64463
1552666_a_at	LRRC7	2.26876	2.26876	2.26876	2.26876	2.26876	2.26876	2.26876	2.26876	2.2904	2.26876	2.26876	2.26876	2.26876	2.26876	2.26876	2.26876	2.26876	2.26876	2.26876	2.26876	2.26876	2.26876	2.26876	2.26876	2.26876	2.26876	2.26876	2.26876	2.26876	2.26876	2.26876	2.26876	2.26876	2.26876
1552667_a_at	SH2D3C	3.01413	2.84899	4.36457	2.89575	2.84899	2.84189	2.82252	2.83551	2.84899	2.84899	2.84899	2.78103	2.84899	2.93877	3.45413	2.85482	2.99151	2.84899	2.84899	2.84899	3.05502	2.82252	2.84899	2.78103	2.84899	2.84899	2.84899	2.84899	2.84899	2.84899	2.84899	2.84899	3.99951	2.92108
1552669_at	PPP1R3B	2.32586	2.26876	2.26876	2.26876	2.4196	2.26876	2.26876	2.26876	2.26876	2.26876	2.26876	2.26876	2.26876	2.26876	2.26876	2.26876	2.26876	2.26876	2.26876	2.28585	2.26876	2.26876	2.26876	2.26876	2.26876	2.26876	2.26876	2.26876	2.28306	2.26876	2.26876	2.26876	2.26876	2.26876
1552670_a_at	PPP1R3B	2.56662	4.62808	2.37899	4.19734	2.30254	2.49271	2.26876	2.27299	2.37887	3.16366	2.48958	2.44884	2.37887	2.95581	4.45813	2.87861	2.29094	2.74399	3.64104	3.05119	3.71895	2.26876	2.45366	2.29094	2.37887	2.29094	3.49789	2.76611	2.72104	2.84786	2.29094	5.31625	3.61363	5.54318
1552671_a_at	SLC9A7	2.30844	2.30861	2.30813	2.5023	2.35219	2.30813	2.8915	2.30844	2.30844	2.30844	3.02433	2.42875	2.30861	2.40704	2.43424	2.46447	2.5391	2.58569	2.30813	2.30813	2.26876	2.27125	2.30813	2.30813	3.80507	2.30813	3.02741	2.30629	2.64523	2.52137	2.30813	2.30907	2.30813	2.30844
1552672_a_at	IGSF3	2.26876	2.26876	2.26876	2.26876	2.26876	2.47792	2.26876	2.26876	2.33008	2.29146	2.26876	2.26876	2.26876	2.26876	2.26876	3.49424	2.29149	2.26876	2.33447	2.26876	2.31745	2.26876	2.26876	2.26876	2.32098	2.2942	2.54598	2.26876	2.26876	2.26876	2.26876	2.26876	2.26876	2.26876
1552673_at	RFX6	2.26876	2.26876	2.26876	2.26876	2.26876	2.26876	2.26876	2.26876	2.26876	2.26876	2.26876	2.26876	2.26876	2.26876	2.26876	2.26876	2.26876	2.26876	2.26876	2.26876	2.26876	2.26876	2.26876	2.26876	2.26876	2.26876	2.26876	2.26876	2.26876	2.26876	2.26876	2.26876	2.26876	2.26876
1552674_at	DIRC1	2.29445	2.269	2.26876	2.26876	2.26876	2.26876	2.26876	2.26876	2.26876	2.26876	2.26876	2.26876	2.26876	2.26876	2.26876	2.26876	2.26876	2.26876	2.26876	2.26876	2.26876	2.26876	2.26876	2.26876	2.26876	2.26876	2.26876	2.26876	2.26876	2.26876	2.26876	2.26876	2.26876	2.26876
1552675_at	DNAJB7	2.26876	2.26876	2.26876	2.26876	2.78416	2.26876	2.26876	2.26876	2.26876	2.26876	2.26876	2.26876	2.31577	2.26876	2.26876	2.26876	2.26876	2.26876	2.26876	2.26876	2.29348	2.26876	2.26876	2.26876	2.26876	2.26876	2.26876	2.26876	2.26876	2.26876	2.26876	2.26876	2.26876	2.26876
1552676_at	UCN3	2.26876	2.26876	2.26876	2.26876	2.26876	2.26876	2.26876	2.26876	2.26876	2.26876	2.26876	2.26876	2.26876	2.26876	2.26876	2.26876	2.26876	2.26876	2.26876	2.26876	2.26876	2.26876	3.06424	2.26876	2.26876	2.26876	2.26876	2.26876	2.26876	2.26876	2.26876	2.26876	2.26876	2.26876
1552677_a_at	DIP2A	2.31407	2.31407	2.31407	3.09409	2.31407	4.84441	2.60504	2.31407	2.31407	2.58778	2.34401	2.31407	2.31407	2.2688	2.31407	2.31407	2.72406	2.31407	2.31407	2.31407	2.31407	2.44603	2.31407	2.31407	2.64258	2.31407	2.31407	2.31032	2.31407	2.31407	2.31407	2.31407	2.31407	3.18977
1552678_a_at	USP28	3.16645	3.18931	3.10808	4.47339	3.98733	5.75322	5.9593	4.28597	4.04986	3.34771	4.83005	3.66197	3.89576	3.71887	3.25021	3.5218	4.83164	3.34581	3.40771	3.43331	3.50679	3.5255	4.32537	5.97272	4.2098	4.09731	3.58101	3.44821	4.52997	4.71457	3.67489	4.30798	3.43143	3.14725
1552680_a_at	CASC5	3.02546	2.76946	3.24006	3.87956	2.90172	3.84152	4.72607	2.4795	3.45144	2.94554	4.38635	4.6267	2.4023	3.03849	2.76946	3.08833	2.61942	2.71474	2.70371	3.71378	2.40833	3.92919	4.79442	4.21156	3.08833	3.51374	3.06886	3.56406	3.96054	3.22179	2.76946	3.08833	3.04769	2.61795
1552682_a_at	CASC5	2.38365	2.29024	2.42012	3.30117	2.40679	2.42012	2.42886	2.33803	2.42012	2.40679	3.78094	3.48565	2.36356	2.42013	2.32109	2.4191	2.35649	2.35764	2.32109	2.49913	2.32782	2.42012	2.7688	2.97535	2.76516	2.56343	2.61917	2.54775	2.80315	2.44047	2.36771	2.43488	2.40679	2.40679
1552684_a_at	SENP8	2.38797	2.40378	2.40378	2.40378	2.63313	2.40378	3.40963	2.40378	2.59305	2.40378	2.40378	2.47992	2.40378	3.39312	2.26876	2.52197	2.40391	2.40378	2.54678	2.40378	2.32827	2.74288	2.40378	2.73014	2.40378	2.38797	2.40378	2.38797	2.38797	2.5431	2.47264	2.38797	2.40378	2.40378
1552685_a_at	GRHL1	3.27573	3.63068	2.72338	7.65039	4.49474	8.06628	5.93153	7.31896	6.49558	8.97766	4.09645	5.03346	6.18106	5.44014	2.45064	7.02949	7.27558	7.67938	5.33397	3.5279	8.7261	9.05147	8.21371	6.04217	8.34934	7.65654	6.24399	6.80447	4.0262	6.43746	7.93298	5.33357	6.23825	6.66114
1552686_at	CNBD2	2.26876	2.26876	2.26876	2.26876	2.26876	2.26876	2.26876	2.26876	2.26876	2.98581	2.26876	2.26876	2.26876	2.26876	2.26876	2.26876	2.26876	2.26876	2.26876	2.26876	2.35839	2.26876	2.26876	2.26876	2.37288	2.26876	2.26876	2.26876	2.26876	2.26876	2.26876	2.26876	2.26876	2.27508
1552687_a_at	CNBD2	2.26876	2.26876	2.27381	2.26876	2.26876	2.26876	2.26876	2.26876	2.26876	2.26876	2.26876	2.26876	2.26876	2.26876	2.26876	2.26876	2.26876	2.26876	2.36226	2.26876	2.26876	2.26876	2.26876	2.26876	2.26876	2.26876	2.26876	2.26876	2.26876	2.26876	2.26876	2.26876	2.26876	2.26876
1552689_at	CASKIN1	2.27125	2.27125	2.27125	2.27125	2.27125	3.22492	2.50609	2.27125	2.27125	2.36122	2.27125	2.27125	2.27125	2.27125	2.27125	2.27125	2.64976	2.27125	2.27125	2.27125	2.27125	3.30618	2.27125	2.91662	2.27125	2.27125	2.27125	2.27125	2.27125	2.27125	2.27125	2.27125	2.27125	2.27113
1552690_a_at	CACNA2D4	2.26876	2.26876	2.28611	2.26876	2.26876	2.26876	2.26876	2.26876	2.26876	2.26876	2.26876	2.26876	2.26876	2.26876	2.26876	2.26876	2.26876	2.26876	2.26876	2.26876	2.26876	2.26876	2.26876	2.26876	2.26876	2.26876	2.26876	2.26876	2.26876	2.26876	2.26876	2.26876	2.26876	2.26876
1552691_at	ARL11	5.24246	6.59577	5.4209	5.10437	6.0611	4.29014	6.11575	5.24246	4.68429	5.34473	4.16441	4.6031	6.06617	5.79332	7.17895	4.16441	5.24246	4.25904	2.66074	5.36014	5.34839	5.21062	5.16729	5.69241	5.2161	4.5221	5.24246	3.85938	2.5859	5.24246	5.38699	7.35628	6.57801	6.22261
1552693_at	ARL11	2.26876	2.26876	2.26876	2.26876	2.26876	2.26876	2.26876	2.26876	2.26876	2.26876	2.26876	2.26876	2.26876	2.26876	2.26876	2.26876	2.26876	2.26876	2.26876	2.26876	2.26876	2.26876	2.26876	2.26876	2.26876	2.26876	2.26876	2.26876	2.26876	2.26876	2.26876	2.26876	2.26876	2.26876
1552694_at	SLC2A13	2.26876	2.26876	2.26876	2.41974	2.26876	2.26876	2.26876	2.26876	2.26876	2.26876	2.26876	2.26876	2.26876	2.26881	2.26876	2.26876	2.26876	2.26876	2.26876	2.36381	2.26876	2.26876	2.27665	2.26876	2.26876	2.26876	2.26876	2.26876	2.26876	2.26876	2.26876	2.75053	2.26876	2.30066
1552695_a_at	SLC2A13	2.26891	2.27101	2.4865	2.31794	2.26876	2.26876	2.26891	2.26891	2.26891	2.26891	2.26891	2.26891	2.26891	2.26891	2.78536	2.26891	2.26891	2.26891	2.26891	2.40165	2.26891	2.26876	3.07456	2.26876	2.27156	2.34706	2.26876	2.26891	2.2762	2.26891	2.26891	2.91591	2.28887	2.73781
1552696_at	NIPA1	2.36271	2.29965	2.58659	2.69491	2.28609	2.29629	2.28609	2.85221	2.26876	2.26876	2.28609	2.36155	2.40751	2.28609	2.26916	2.30572	2.26968	2.26876	2.50824	3.01149	2.30276	2.33967	2.55612	2.52467	2.28609	3.31854	2.7569	2.30855	2.26916	2.329	2.28609	2.28609	2.28609	2.28609
1552698_at	TUBA3FP	2.26876	2.36601	2.26876	2.26876	2.34056	2.26876	2.26876	2.26876	2.26876	2.26876	2.26876	2.26876	2.26876	2.60896	2.96078	2.26876	2.26876	2.26876	2.26876	2.26876	2.26876	2.26876	2.26876	2.26876	2.26876	2.26876	2.26876	2.26876	2.26876	2.26876	2.26876	2.26876	2.26876	2.26876
1552701_a_at	CARD16	9.12715	9.62228	9.75521	9.5763	8.67098	6.45357	7.36923	8.71466	8.48045	8.92406	7.8935	7.68125	9.02181	8.56278	9.9389	8.00495	8.22818	7.66526	7.29071	10.6156	7.8219	6.75378	6.36236	7.59387	8.43736	6.84949	9.34463	8.18133	6.84174	9.27619	8.31101	10.8785	10.0653	8.67601
1552703_s_at	CARD16 /// CASP1	8.62854	8.87441	9.46984	9.51498	7.84642	6.65907	6.61348	8.6291	8.70386	8.34233	7.83415	7.9009	8.33099	8.34998	9.12901	7.36105	8.38379	7.45481	6.61547	10.3134	7.47322	7.13896	6.38884	6.34762	8.25508	6.9769	8.79805	7.70888	5.65473	9.63559	8.10659	10.4118	9.42339	7.87725
1552705_at	DUSP19	2.26876	2.26988	2.26876	2.26876	2.26876	2.26876	2.26876	2.85808	2.26876	2.26876	2.26876	2.48716	2.26876	2.26878	2.26876	2.40567	2.5389	2.27368	2.38982	2.26876	2.26876	2.27092	2.58515	2.26876	2.26876	2.26876	2.26876	2.26876	2.26876	2.26876	2.26876	2.35526	2.26876	2.26876
1552708_a_at	DUSP19	2.26876	2.26876	2.26876	2.27329	2.26876	2.28386	2.26876	2.36929	2.26876	2.26876	2.31808	2.30586	2.26876	2.26876	2.26876	2.305	2.26876	2.26876	2.26876	2.30804	2.26876	2.57202	2.26876	2.36753	2.26876	2.27999	2.26876	2.26876	2.37961	2.28785	2.26876	2.26876	2.26876	2.26876
1552711_a_at	CYB5D1	6.24919	5.94442	6.16636	6.0595	6.24415	7.18236	5.79089	6.30338	6.61508	5.77147	5.75642	5.78365	6.21071	6.01777	7.06557	6.9256	7.42497	6.16899	6.6346	6.33408	5.90508	6.10545	5.57954	6.27409	6.04813	5.55727	5.75646	6.73252	7.1788	6.46434	5.46849	5.79846	6.69488	5.60351
1552712_a_at	NMNAT2	4.03118	4.61158	4.123	4.12461	5.26931	3.89681	3.89681	3.89681	3.65824	3.89681	3.89681	3.89681	4.21563	5.13802	4.17146	4.33677	3.89681	3.77385	3.88141	3.89681	3.89681	3.79393	3.89681	3.88141	4.44361	3.62397	3.92136	3.89681	3.90449	3.89681	3.89681	3.88141	3.90913	3.89681
1552713_a_at	SLC4A1	2.26876	2.26876	2.26876	2.26876	2.26876	2.26876	2.26876	2.26876	2.26876	2.26876	2.26876	2.28563	2.26876	2.26876	2.26876	2.26876	2.26876	2.26876	2.26876	2.26876	2.26876	2.26876	2.26876	2.26876	2.26876	2.26876	2.26876	2.26876	2.26876	2.26876	2.26876	2.26876	2.26876	2.26876
1552714_at	CREG2	2.29843	3.10152	2.29843	2.29843	2.29843	2.51189	2.37417	2.29843	2.29843	2.28177	3.52874	2.29625	2.28177	2.31691	2.28177	2.29843	2.69913	2.29936	3.61117	2.28177	2.29792	2.2753	2.29843	2.65549	2.29843	2.60318	2.29843	2.29843	2.4156	2.29843	2.55466	2.47134	2.28177	2.29843
1552715_a_at	RXFP1	2.26876	2.26876	2.26876	2.26876	2.26876	2.26876	2.26876	2.26876	2.30868	2.26876	2.26876	2.26876	2.26876	2.26876	2.34265	2.26876	2.26876	2.26876	2.26876	2.26876	2.26876	2.26876	2.26876	2.26876	2.26876	2.26876	2.26876	2.26876	2.26876	3.05115	2.26876	2.26876	2.26876	2.77756
1552716_at	SPEF2	2.27719	2.27719	2.27719	2.85426	2.27719	2.27719	2.27796	2.41696	2.27719	2.27719	2.27529	2.27719	2.27719	2.27719	4.65605	2.27719	2.27719	2.27719	2.27719	2.27719	2.92604	2.27719	2.27719	2.51125	2.76199	2.26876	2.37657	2.27719	2.27719	2.27719	2.27719	2.27719	2.41529	2.97136
1552717_s_at	CEP170 /// CEP170P1	2.37793	2.80124	2.37793	2.37793	2.37793	2.77433	2.37793	2.37793	2.37793	2.37966	2.37793	2.37793	2.38287	2.37793	2.38091	2.37793	2.51292	2.37793	2.27662	2.37793	2.37793	2.37793	2.36718	2.37793	2.37793	2.36718	2.37793	2.37793	2.37793	2.37793	2.37793	4.70232	2.37793	2.37793
1552718_at	DTD1	2.26876	2.26876	2.26876	2.26876	2.28475	2.26876	2.26876	2.26876	2.26876	2.26876	2.26876	2.26876	2.26876	2.26876	2.26876	2.26876	2.26876	2.26876	2.26876	2.26876	2.26876	2.26876	2.26876	2.26876	2.26876	2.26876	2.26876	2.26876	2.26876	2.26876	2.26876	2.26876	2.26876	2.26876
1552719_at	CASC4	5.04907	5.93827	4.72853	4.31941	5.4657	4.70636	6.05583	4.99186	5.57679	5.16103	5.00625	4.6373	4.94471	5.36259	6.08972	4.89655	5.18532	5.36523	5.1355	4.79858	5.60462	5.0176	5.16125	6.0128	5.6914	4.81576	4.1565	5.53725	4.69354	5.50088	5.18532	5.32952	5.09285	4.81141
1552721_a_at	FGF1	2.26876	2.26876	2.26876	2.26876	2.30297	2.30455	2.26876	2.26876	2.45415	2.26876	2.85288	2.27055	2.26876	2.26876	2.26876	2.26876	2.631	2.5443	2.26876	2.26876	2.26876	2.26876	2.26876	2.26876	2.26876	2.26876	2.26876	2.26876	2.26876	2.26876	2.26876	2.26876	2.26876	2.26876
1552722_at	ARPP21	2.26876	2.26876	2.26876	2.26876	2.27132	2.26876	2.26876	2.26876	2.26876	2.26876	2.28984	2.26876	2.26876	2.26876	2.26876	2.26876	2.26876	2.26876	2.26876	2.26876	2.26876	2.26876	2.26876	2.26876	2.26876	2.26876	2.26876	2.26876	2.26876	2.26876	2.26921	2.26876	2.26876	2.26876
1552724_at	RHOXF1	2.26876	2.26876	2.26876	2.26876	2.26886	2.26876	2.26876	2.3802	2.26876	2.26876	2.26876	2.26876	2.26876	2.26876	2.26876	2.35437	2.26876	2.26876	2.32178	2.26876	2.26876	2.26876	2.29564	2.26876	2.26876	2.26876	2.26876	2.26876	2.26876	2.26876	2.26876	2.30675	2.26876	2.26876
1552725_s_at	ADAMTS17	2.26876	2.27751	2.27751	2.27753	2.34871	2.27751	2.27751	2.46112	2.27751	2.27751	2.31051	2.27751	2.30691	2.27751	2.27751	2.27751	2.27751	2.27751	2.27751	2.27751	2.27751	2.27751	2.27751	2.28976	2.27751	2.27751	2.27751	2.27751	2.27751	2.51411	2.27751	2.27751	2.27751	2.27751
1552726_at	ADAMTS17	2.33903	2.36206	2.41643	2.36206	2.36206	2.33903	2.36206	2.8489	2.36206	2.36206	2.36206	2.36206	2.36206	2.36206	2.36206	2.36206	2.36206	2.36206	2.50291	2.36206	2.65038	2.3934	4.93411	2.36206	3.96893	4.60294	2.36206	2.26876	2.36206	2.36206	2.36206	2.36206	2.74249	2.2847
1552727_s_at	ADAMTS17	2.51406	2.514	2.26876	3.07518	2.514	2.51137	3.51282	4.04652	2.514	3.03524	2.514	2.26876	3.2852	2.514	2.514	3.37597	2.514	2.54857	4.12001	2.51137	3.94983	3.51071	6.32965	2.514	4.34966	5.66712	2.4366	2.51137	2.51137	2.33967	2.514	2.51137	3.02118	2.514
1552729_at	SNHG7 /// SNORA17 /// SNORA43	4.28201	5.66808	4.88376	5.73243	4.90875	5.42022	5.55843	4.72959	5.42017	5.24117	5.36193	4.6667	5.109	4.81459	5.01083	5.48392	5.45536	5.82156	5.24117	5.10451	5.10451	4.82519	6.18249	5.65207	5.60493	6.02669	4.93698	6.33675	5.20991	5.16055	5.07672	5.34193	4.84198	4.31634
1552730_at	DHH	2.27088	2.26876	2.26876	2.26876	2.26876	2.26876	2.26876	2.26876	2.26876	2.26876	2.32716	2.26876	2.26876	2.26876	2.26876	2.26876	2.26876	2.26876	2.26876	2.26876	2.26876	2.26876	2.26876	2.26876	2.26933	2.26876	2.26876	2.26876	2.26876	2.26876	2.26876	2.26876	2.26876	2.26876
1552731_at	ABRA	2.26876	2.26876	2.26876	2.26876	2.26876	2.26876	2.26876	2.26876	2.26876	2.26876	2.26876	2.26876	2.26876	2.26876	2.26876	2.26876	2.26876	2.26876	2.26876	2.26876	2.26876	2.26876	2.26876	2.26876	2.26876	2.26876	2.26876	2.26876	2.26876	2.26876	2.26876	2.26876	2.26876	2.26876
1552732_at	ABRA	2.26876	2.28114	2.28977	2.45248	2.26876	2.26876	2.26876	2.26876	2.26876	2.26876	2.26876	2.2733	2.26876	2.26876	2.28333	2.26876	3.8382	2.26876	2.26876	2.26876	2.26876	2.26876	2.26876	2.26876	2.26876	2.26876	3.26892	2.26876	2.26876	2.26876	2.26876	2.26876	2.26876	2.26876
1552733_at	KLHDC1	4.95007	5.26754	3.43797	2.96906	4.09606	2.32904	2.92812	2.92812	2.63252	3.93882	2.62471	2.79787	4.46933	3.70575	2.97998	2.95457	2.97913	4.8301	5.06283	2.86243	4.51764	2.92812	3.16283	2.85658	2.97913	3.54405	3.30633	3.05179	2.82633	2.92812	3.01419	3.02228	4.11721	4.05262
1552734_at	RICTOR	3.59577	3.60677	3.59577	4.86582	3.77434	4.00401	3.98193	2.80122	3.57493	3.768	3.89299	4.17286	3.60677	3.60677	3.60677	3.55518	3.60677	3.42534	3.43761	3.9638	3.37028	3.60677	3.60677	3.66151	3.85177	3.61443	4.00179	3.68609	3.59577	3.61443	3.3039	3.71109	4.07278	3.72313
1552735_at	PCDHGA4	3.45641	3.53065	3.53065	6.08354	3.57362	2.81802	2.87023	3.39903	4.65832	3.15896	3.42412	6.55874	4.54686	4.06425	4.56839	6.25671	2.77722	2.77722	6.49949	3.52257	3.77294	3.3987	2.90214	2.58438	5.34804	3.31133	3.42412	3.17748	3.31133	5.15393	6.0437	3.80918	3.53065	3.53065
1552736_a_at	NETO1	2.27279	3.53036	2.30465	2.27279	2.27279	2.50523	2.35604	2.27279	2.2748	2.27279	2.27279	2.30243	2.2752	2.29197	2.27279	2.27279	2.27279	2.85414	2.27279	2.27279	2.27279	2.27279	2.27279	2.27279	2.27244	4.13488	2.27467	2.41167	3.46728	2.27279	2.27279	2.27461	2.44165	2.27279
1552737_s_at	WWP2	2.26876	2.26876	2.26876	2.26876	2.26876	2.29503	2.26876	2.26876	2.26876	2.26876	2.2752	2.26876	2.26876	2.26876	2.26876	2.32272	2.451	2.26876	2.26876	2.28256	2.26876	2.26876	2.26876	2.26876	2.26876	2.26876	2.26876	2.26876	2.26876	2.26876	2.26876	2.26876	2.26876	2.26876
1552738_a_at	ST7L	2.57064	2.63519	2.68488	2.65635	2.80505	2.68488	2.70553	3.55986	2.63519	2.57064	2.65213	2.98711	3.17197	2.74549	2.65213	3.64365	2.68488	3.35534	2.70875	2.68488	2.58572	2.76993	3.56736	3.03104	2.57064	4.64865	2.68488	2.68488	3.29794	2.68488	2.68488	2.73813	2.63519	2.82931
1552739_s_at	ST7L	2.78462	2.88397	2.30713	2.45678	3.35769	2.83738	2.7785	4.41327	2.83901	2.62261	2.62261	3.36843	2.83738	3.44956	3.02536	3.61456	2.96151	3.31231	3.63234	2.7785	2.62261	2.73156	2.58221	2.41301	2.71018	3.85027	2.97238	3.30699	3.11379	2.83677	2.2893	2.83738	2.83677	3.07885
1552740_at	C2orf15	2.26876	2.26876	2.26876	2.26876	2.26876	2.33062	2.26997	2.26876	2.26876	2.26876	2.27176	2.26876	2.26876	2.62785	2.26876	2.28187	2.29073	2.26876	2.26876	2.26876	2.26876	2.26876	2.26876	2.26876	2.38927	2.46882	2.26876	2.26876	2.36798	2.26876	2.26876	2.26876	2.26876	2.26876
1552742_at	KCNH8	2.26876	2.26876	2.26876	2.26876	2.26876	2.26876	2.26876	2.26876	2.26876	2.26876	2.26876	2.26876	2.26876	2.26876	2.26876	2.26876	2.26876	2.26876	2.275	2.26876	2.26876	2.26876	2.27802	2.26876	2.26876	3.13263	2.26876	2.26876	2.26876	2.26876	2.26876	2.26876	2.26876	2.26876
1552743_at	MCF2L	2.26876	2.26876	2.26876	2.26876	2.26876	2.26876	2.26876	2.26876	2.26876	2.26876	2.26876	2.26876	2.26876	2.26876	2.26876	2.26876	2.26876	2.26876	2.26876	2.26876	2.26876	2.26876	2.26876	2.26876	2.26876	2.26876	2.26876	2.26876	2.26876	2.26876	2.26876	2.26876	2.26876	2.26876
1552745_at	SLCO6A1	2.26876	2.43797	2.26876	2.26876	2.26876	2.26876	2.29307	2.26876	2.26876	2.26876	2.26876	2.26876	2.26876	2.26876	2.26876	2.26876	2.26876	2.63931	2.26876	2.26876	2.26876	2.26876	2.28691	2.26876	2.26876	2.26876	2.26876	3.24201	2.26876	2.26876	2.66917	2.26876	2.26876	2.26876
1552747_a_at	PP2D1	2.26876	2.26876	2.26876	2.26876	2.26876	2.26876	2.26876	2.26876	2.26876	2.45296	2.26876	2.26876	2.26876	2.26876	2.26876	2.26876	2.26876	2.26876	2.26876	2.45254	2.26876	2.26876	2.26876	2.26876	2.26876	2.27051	2.26876	2.27096	2.26876	2.26876	2.26876	2.2975	2.26876	2.26876
1552749_a_at	KLC3	2.34944	2.34944	2.38703	2.56558	2.34944	2.34944	2.81286	2.34944	2.35243	2.69846	2.48997	2.34944	2.34944	2.34944	2.34944	2.47776	2.59078	2.34944	2.34944	2.34944	2.34944	2.34944	2.56966	2.34987	2.34944	2.34944	2.34944	2.34944	2.34944	2.34944	2.34944	2.34944	2.34944	2.34944
1552750_at	CIB3	2.26876	2.26876	2.26876	2.26876	2.26876	2.26876	2.26876	2.26876	2.26876	2.27906	2.26876	2.26876	2.26876	2.26876	2.26876	2.26876	2.26876	2.26876	2.26876	2.26876	2.26876	2.26876	2.27775	2.26876	2.26876	2.26876	2.26876	2.26876	2.26876	2.26876	2.26876	2.26876	2.26876	2.26876
1552751_a_at	CIB3	2.29156	2.29156	2.29156	2.29156	2.29156	2.29156	2.29156	2.31912	2.40149	2.44517	2.29156	2.29156	2.29156	2.29156	2.29179	2.29956	2.28544	2.29156	2.29156	2.29156	2.29156	2.45676	2.30639	2.29156	2.29156	2.29156	2.29156	2.28544	2.29342	2.29156	2.29156	2.31582	2.29156	2.29156
1552752_a_at	CADM2	2.26876	2.28056	2.26876	2.26876	2.26876	2.26876	2.26876	2.26876	2.26876	2.26876	2.33609	2.26876	2.26876	2.26876	2.26876	2.26876	2.26876	2.26876	2.26876	2.26876	2.26876	2.26876	2.26876	2.26876	2.26876	2.26876	2.27559	2.26876	2.26876	2.26876	2.26876	2.26876	2.27132	2.3575
1552754_a_at	CADM2	2.26876	2.26876	2.26876	2.26876	2.26876	2.26876	2.26876	2.26876	2.26876	2.26876	2.26876	2.26876	2.26876	2.26876	2.26876	2.26876	2.26876	2.26876	2.26876	2.26876	2.26876	2.26876	2.27079	2.26876	2.26876	2.26876	2.26876	2.27375	2.26876	2.26876	2.26876	2.27402	2.26876	2.26876
1552755_at	C9orf66	2.4071	3.87573	2.4071	2.68098	2.4071	2.4071	2.4071	3.23738	2.40184	2.4071	2.4071	2.4071	2.4071	2.4071	3.57727	2.33221	3.72144	2.4071	2.4071	2.66425	3.74487	2.26876	2.4071	2.27328	2.4071	2.29405	2.4071	2.4071	2.4071	2.4071	2.4071	3.84642	2.45312	2.40824
1552757_s_at	C9orf66	2.26876	2.53781	2.26876	2.26876	2.26876	2.52462	2.26876	2.26876	2.26876	2.26876	2.26876	2.26876	2.26876	2.26876	2.37077	2.26876	2.2688	2.29106	2.26876	2.26876	2.26876	2.26876	2.26876	2.26876	2.26876	2.26876	2.26876	2.26876	2.26876	2.26876	2.26876	2.26876	2.26876	2.26876
1552758_at	HDAC9	2.26876	2.26876	2.26876	2.26876	2.26876	2.27897	2.26876	2.26876	2.26876	2.26876	2.26876	2.26876	2.26876	2.26876	2.26876	2.26876	2.26876	2.26876	2.26876	2.26876	2.26876	2.26876	2.26876	2.26876	2.26876	2.27052	2.26876	2.26876	2.26876	2.26876	2.26876	2.26876	2.26876	2.26876
1552760_at	HDAC9	2.26876	2.26876	2.26876	2.26876	2.26876	2.26876	2.26876	2.26876	2.26876	2.26876	2.26876	2.26876	2.26876	2.41986	2.29755	2.27513	2.26876	2.26876	2.2697	2.4752	2.28938	2.26876	2.26876	2.26876	2.26876	2.26876	2.26876	2.27081	2.26876	2.26876	2.27875	2.26876	2.26876	2.26876
1552761_at	SLC16A11	2.27076	2.27076	2.27076	2.27076	2.27076	2.27076	2.27076	2.27076	2.27076	2.27153	2.27076	2.27076	2.83489	2.28839	2.27076	2.26876	2.27076	2.27076	2.27076	2.27076	2.27076	2.38084	2.27076	2.27076	2.27076	2.27076	2.26876	2.27076	2.27076	2.27076	2.27076	2.71587	2.27076	2.27076
1552763_at	TMEM67	2.26876	2.26876	2.26876	2.26876	2.26876	2.26876	2.26876	2.44357	2.26876	2.26876	2.3058	2.26876	2.26876	2.26876	2.26901	2.26876	2.26876	2.26876	2.26876	2.26876	2.26876	2.26876	2.26876	2.26876	2.26876	2.26876	2.26876	2.26876	2.26876	2.26876	2.26876	2.26876	2.26876	2.26876
1552765_x_at	TMEM67	2.26876	2.26876	2.26876	2.3104	2.27053	2.29881	2.26876	2.28159	2.26876	2.26876	2.26876	2.26876	2.26876	2.28452	2.26876	2.43837	2.26876	2.26876	2.26876	2.26876	2.26876	2.26876	2.26876	2.26876	2.26876	2.45292	2.26876	2.33237	2.27711	2.26876	2.26876	2.26876	2.26876	2.26876
1552766_at	HS6ST2	2.46201	2.46201	3.71937	3.89932	3.03756	2.46201	5.50187	2.46201	2.49158	2.47861	2.46201	2.46201	2.46816	2.46201	2.46201	2.26876	2.46816	2.46201	2.46201	2.46816	3.20202	2.26876	2.46816	3.47428	2.46816	4.10623	2.85012	3.68124	3.81447	3.24025	2.46816	2.46201	2.46201	2.46201
1552767_a_at	HS6ST2	7.45268	7.17563	8.8708	8.4324	7.91297	2.47777	9.66692	5.71784	7.92761	7.70583	5.86239	3.21334	7.00863	7.56731	5.9953	4.40067	3.43012	7.05547	4.85322	8.56868	7.77265	2.86305	7.59098	8.841	7.13794	8.70971	8.43177	8.35248	9.18893	8.3917	7.47505	4.77039	3.24553	6.68054
1552768_at	CAMKK1	2.26876	2.26876	2.26876	2.26876	2.26876	2.26876	2.26876	2.26876	2.26876	2.26876	2.26876	2.26876	2.26876	2.26876	2.26876	2.26876	2.26876	2.26876	2.26876	2.26876	2.26876	2.26876	2.26876	2.26876	2.26876	2.26876	2.26876	2.26876	2.26876	2.26876	2.26876	2.26876	2.26876	2.26876
1552769_at	ZNF625	2.38756	2.50237	2.50237	2.50237	2.50237	2.38756	2.50237	2.50237	2.50649	2.50237	2.77919	2.57716	2.50237	2.57623	2.50237	2.5798	2.50237	2.55746	2.26876	2.49131	2.69762	2.38756	3.26436	2.50237	2.50287	2.64232	2.53893	2.46459	2.50237	2.50237	2.61714	2.69744	2.50237	2.50237
1552770_s_at	ZNF563	2.79615	2.37179	2.37179	2.37179	2.37179	2.37179	2.37179	3.74692	2.54034	3.069	2.26876	2.37179	2.37179	2.37179	2.37179	2.37179	2.92501	2.37179	2.39915	2.37179	2.66092	2.37179	3.46852	2.37179	2.37179	2.3741	2.37179	2.37179	2.37179	2.53474	2.37179	2.37179	2.37179	2.37179
1552771_a_at	LIN9	2.26876	2.26876	2.26876	2.26876	2.26876	2.26876	2.26876	2.26876	2.26876	2.26876	2.26876	2.26876	2.26876	2.26876	2.26876	2.26876	2.26876	2.26876	2.26876	2.26876	2.26876	2.26876	2.26876	2.26876	2.26876	2.26876	2.26876	2.26876	2.26876	2.28226	2.26876	2.26876	2.26876	2.26876
1552772_at	CLEC4D	2.55428	3.17212	5.53141	4.47671	2.33373	2.42635	2.33285	2.43064	2.43064	2.43064	2.74878	2.43064	3.53722	2.43064	5.04731	2.39762	2.32899	2.32899	2.32899	5.84633	2.32899	2.39762	2.32899	2.31108	2.89957	2.32899	3.87342	2.81543	2.43064	2.43064	2.43064	6.25159	6.38726	3.08087
1552773_at	CLEC4D	2.36575	2.39974	5.76791	4.66392	2.36575	2.36575	2.36389	2.36575	2.36389	2.36389	2.36575	2.36575	3.64152	2.36575	5.75636	2.36389	2.36575	2.36389	2.36389	4.85273	2.36575	2.36575	2.36389	2.36575	2.72734	2.36389	2.67324	2.36575	2.26876	2.40553	2.36575	4.63462	5.83141	2.76587
1552774_a_at	SLC25A27	2.66269	3.21016	2.27524	2.27524	3.09129	2.2856	2.27524	3.2369	2.94248	2.27524	2.27524	2.27524	2.84392	3.07086	2.27524	2.27524	2.3081	2.26876	2.30013	2.27524	2.27524	2.27524	2.27524	2.27524	2.27524	2.26876	2.49112	2.29041	2.28259	2.27524	2.27524	2.27524	2.27524	2.27524
1552775_at	GPRC6A	2.26876	2.26876	2.26876	2.26876	2.26876	2.26876	2.26876	2.26876	2.26876	2.26876	2.27556	2.26876	2.26876	2.26876	2.26876	2.26876	2.26876	2.26876	2.26876	2.26876	2.26876	2.26876	2.26876	2.26876	2.26876	2.26876	2.26876	2.26876	2.26876	2.26876	2.26876	2.26876	2.26876	2.26876
1552777_a_at	RAET1E	2.68366	2.34916	3.05021	4.52211	3.18793	4.70823	2.44347	4.71836	3.61359	7.66222	2.26876	3.67171	3.67171	3.56382	2.26876	5.03432	3.56236	4.9949	3.56236	3.12409	7.67441	5.06207	4.76039	2.74228	4.82209	4.80171	3.46924	2.64224	2.3963	3.67171	5.06052	3.67171	2.89755	4.04279
1552779_a_at	SLC44A5	2.26876	2.26876	2.2811	2.26876	2.26876	2.28657	2.31827	2.26876	2.31495	2.34737	2.26876	2.62465	2.26876	2.26876	2.26876	2.30348	2.57412	2.26876	2.26876	2.26876	3.46066	2.26876	2.27752	2.80095	2.32678	2.26876	2.49999	2.27118	2.26876	2.26876	2.56107	2.26876	2.26876	2.26876
1552782_at	SLC44A5	4.04869	3.76528	4.13521	4.46413	3.76528	4.44687	6.0421	3.5823	6.34691	4.46413	3.5823	4.31195	4.25893	3.3555	3.59286	6.53987	4.61366	3.9855	5.70551	4.26555	5.87018	4.45299	6.21296	5.82105	5.45409	5.45559	5.44443	5.45001	5.14437	5.83637	6.11023	4.01961	4.10452	3.76528
1552783_at	ZNF417	2.26876	2.26876	2.26876	2.26876	2.26979	2.26876	2.26876	2.26876	2.27792	2.26876	2.26876	2.26876	2.26876	2.26876	2.26876	2.28239	2.26876	2.26876	2.32108	2.30301	2.26876	2.26876	2.26876	2.26876	2.26876	2.28618	2.28336	2.26876	2.39635	2.26876	2.26876	2.26876	2.26876	2.26876
1552785_at	ZNF781	2.27701	2.26876	2.26876	2.26876	2.26876	2.26876	2.26876	2.26876	2.28903	2.26876	2.28704	2.26876	2.26876	2.26876	2.26876	2.26876	2.52032	2.26876	2.26876	2.42095	2.31416	2.27959	2.27429	2.26876	2.26876	2.26876	2.26876	2.26876	2.26876	2.9864	2.26876	2.26876	2.26876	2.26876
1552787_at	HELB	4.83205	4.10021	3.1464	4.01918	3.42943	3.42943	3.41128	4.12384	2.81913	3.42943	2.75641	3.42943	4.33105	3.27693	3.70663	3.33314	3.87624	3.42943	3.18039	3.42943	3.71284	2.54843	2.26876	3.27744	3.61025	2.26876	5.74138	3.42943	3.27744	3.42943	3.29796	3.42943	4.21747	3.68002
1552788_a_at	HELB	3.73478	4.08735	3.33718	3.33718	3.16275	2.97828	3.30542	3.33718	2.94651	3.33718	3.26256	3.35434	3.91644	3.29547	4.16501	3.33718	3.33718	3.58542	3.33718	3.6136	3.86117	3.33718	3.33718	3.30542	3.48226	2.58883	4.85748	3.30542	3.33718	3.20574	3.30542	5.11665	4.26045	3.33718
1552789_at	SEC62	5.40365	5.12536	5.3808	5.88604	6.20557	5.64785	5.51682	5.55921	4.59838	5.08057	5.49833	5.28461	5.73997	5.93335	6.8348	5.63556	5.50988	5.75337	6.60397	5.50988	5.78847	4.9205	6.37682	5.61465	5.6515	7.36677	4.78963	5.57839	4.85578	4.73024	5.56675	5.56675	5.99018	6.82597
1552790_a_at	SEC62	6.9845	6.93488	7.04894	7.41619	7.79499	7.21096	7.12831	7.0055	6.24034	6.43268	6.4508	6.71474	7.38528	7.07772	8.54969	6.57231	7.1097	6.46423	8.38776	6.45919	6.78065	6.7516	8.00018	7.20466	7.35866	8.7146	5.0233	7.28859	6.19905	6.3252	7.06812	6.97473	7.43595	8.47524
1552791_a_at	TRDN	2.27306	2.26888	2.26876	3.01299	2.26876	2.26876	2.26876	2.63286	2.30197	2.26876	2.26876	2.2728	2.26876	2.26876	2.26876	2.26876	3.65789	2.26876	2.30376	2.33657	2.26876	2.26876	2.26876	2.26876	2.26876	2.26876	2.27107	2.26876	2.26942	2.26876	2.26876	2.26876	2.26876	2.2914
1552792_at	SOCS4	2.2811	2.2811	2.2811	2.29177	2.2811	2.2811	2.2811	2.2811	2.28644	2.2811	2.37607	2.2811	2.2811	2.33808	2.2811	3.13457	2.2811	2.2811	2.68186	2.44292	2.26876	2.2811	2.2811	2.2811	2.4814	2.26876	2.86133	2.30947	5.09546	2.56588	2.28	2.2811	2.26876	2.2811
1552793_at	C8orf31	2.26966	2.26876	2.26876	2.26876	2.26876	2.26876	2.26876	2.26876	2.26876	2.26876	2.26876	2.26876	2.29819	2.26876	2.26876	2.26876	2.26876	2.26876	2.26876	2.26876	2.26876	2.26876	2.26876	2.26876	2.26876	2.26876	2.26876	2.26876	2.27387	2.26876	2.26876	2.29942	2.26876	2.26876
1552794_a_at	ZNF547	2.36417	2.36417	2.37069	2.37069	2.80343	2.37069	2.37069	2.84048	2.37069	2.41362	2.8302	2.47377	2.37069	2.47128	2.64493	2.62811	2.53682	2.37069	2.37069	2.37069	2.60874	2.37069	2.37069	2.36417	2.33779	2.90039	2.37069	2.37069	2.85143	2.45485	2.88809	2.26876	2.37069	2.37069
1552796_a_at	SIM1	2.26876	2.26876	2.26876	2.26876	2.26876	2.26876	2.26876	2.26876	2.26876	2.26876	2.26876	2.26876	2.26876	2.26876	2.26876	2.26876	2.26876	2.26876	2.26876	2.26876	2.26876	2.26876	2.26876	2.26876	2.26876	2.26876	2.26876	2.26876	2.26876	2.26876	2.26876	2.26876	2.26876	2.26876
1552797_s_at	PROM2	8.83202	9.79592	3.6443	11.0705	11.4303	11.9329	10.5877	11.5274	11.7723	11.4542	10.4552	9.50893	10.5798	11.2686	3.15185	10.4466	11.9375	11.1242	9.88181	6.38992	11.4117	11.1931	9.73978	10.3427	11.6174	10.0497	9.6279	10.222	9.34555	10.8057	11.9286	10.0628	8.60024	10.0321
1552798_a_at	TLR4	2.93621	6.85221	4.52907	4.57984	2.70624	2.39791	2.45313	2.59867	2.57451	2.57451	2.65988	2.66328	3.14467	3.44589	6.48975	2.47965	2.67462	2.91155	2.50431	4.73972	2.45313	2.57723	2.47352	2.26876	2.70624	2.47352	3.67137	3.00434	2.57451	3.18298	2.47352	7.34272	5.16201	5.90991
1552799_at	TSNARE1	2.26876	2.26876	2.26876	2.26876	2.26876	2.26876	2.26876	2.26876	2.26876	2.26876	2.26876	2.26876	2.26876	2.26876	2.26876	2.26876	2.26876	2.26876	2.26876	2.26876	2.26876	2.26876	2.26876	2.26876	2.26876	2.26876	2.26876	2.26876	2.26876	2.26876	2.26876	2.26876	2.26876	2.26876
1552800_at	ABHD11	2.26876	2.26876	2.26876	2.26876	2.26876	2.26876	2.32813	2.26876	2.26876	2.26876	2.26876	2.26876	2.26876	2.26876	2.26876	2.26876	2.26876	2.26876	2.26876	2.26876	2.26876	2.26876	2.26876	2.27926	2.26876	2.26876	2.26876	2.26876	2.26876	2.26876	2.26876	2.26876	2.26876	2.26876
1552801_at	CAPN13	2.26876	2.26876	2.26876	2.26876	2.26876	2.26876	2.26876	2.26876	2.26876	2.26876	2.26876	2.26876	2.26876	2.26876	2.26876	2.26876	2.26876	2.26876	2.26876	2.26876	2.26876	2.26876	2.26876	2.26876	2.26876	2.26876	2.26876	2.26876	2.26876	2.26876	2.26876	2.26876	2.26876	2.26876
1552803_a_at	STMN1	2.26876	2.26876	2.26951	2.26876	2.26876	2.26876	2.26876	2.33681	2.27891	2.26876	2.26876	2.26876	2.26876	2.26876	2.26876	2.26876	2.26876	2.32929	2.26876	2.26876	2.26876	2.26876	2.29039	2.26876	2.26876	2.26876	2.26876	2.26876	2.26876	2.39413	2.27296	2.359	2.26876	2.27987
1552804_a_at	TIRAP	2.26876	2.26876	2.26876	2.26876	2.26876	2.26876	2.69384	2.26876	2.30677	2.26876	2.26876	2.26876	2.26876	2.26876	2.26876	2.26876	2.26876	2.26876	2.26876	2.26876	2.28011	2.26876	2.26876	2.61774	2.26876	2.26876	2.26876	2.26876	2.26876	2.26876	2.26876	2.26876	2.27053	2.68888
1552806_a_at	SIGLEC10	2.27333	2.27333	2.80581	2.27333	2.27333	2.27333	2.27333	2.27475	2.33012	2.27333	2.27333	2.27333	2.27333	2.27333	2.27333	2.27333	2.76393	2.26876	2.27333	2.53961	2.27333	2.27333	2.27333	2.27333	2.43024	2.27333	2.27333	2.27333	2.27165	2.4302	2.27586	4.5976	4.218	2.38725
1552807_a_at	SIGLEC10	5.97126	5.99482	7.67913	5.72786	4.74464	4.62841	4.43634	4.78322	7.48049	5.73272	4.76041	4.61016	5.42397	5.45575	7.84215	4.61737	6.30031	4.4599	5.07173	6.14584	4.57627	3.93756	4.45279	4.06903	6.0856	3.93756	6.11298	5.20392	4.304	6.76283	5.8129	7.89246	6.01442	6.51294
1552808_at	ADAMTSL1	2.26876	2.26876	2.29897	2.26876	2.26876	2.26876	2.26876	2.26876	2.26876	2.26876	2.26876	2.26876	2.26876	2.26876	2.27452	2.34823	2.26876	2.26876	2.26876	2.26876	2.26876	2.26876	2.26876	2.26876	2.26876	2.26876	2.26876	2.26876	2.26876	2.26876	2.26876	2.26876	2.26876	2.26876
1552809_at	RFX4	2.26915	2.30596	2.26915	2.26915	2.26915	2.26915	2.26915	2.26915	2.26915	2.26915	2.26915	2.26915	2.26915	2.26915	2.26915	2.26915	2.26915	2.26915	2.26915	2.35916	2.26915	2.26915	2.26915	2.26915	2.26915	2.26915	2.26915	2.26915	2.26915	2.26915	2.26915	2.26915	2.26915	2.26915
1552811_at	WFIKKN1	2.30132	2.30132	2.30135	2.30132	2.30132	2.30132	2.30132	2.30132	2.30132	2.30132	2.41487	2.30132	2.30132	2.30132	2.30132	2.30132	2.30132	2.30132	2.30132	2.30132	2.30132	2.30132	2.30132	2.30132	2.30132	2.31328	2.30132	2.30132	2.30132	2.30132	2.30132	2.30132	2.30132	2.3888
1552812_a_at	SENP1	2.3162	2.32109	2.50328	2.32109	2.32109	2.65505	2.3382	2.32109	2.32109	2.32109	2.32541	2.32109	2.32109	2.41074	2.31592	2.32109	3.44006	2.32109	2.32109	3.0287	2.32109	2.9268	2.65244	2.32109	2.32109	2.32109	2.32109	2.32109	2.67178	2.32109	2.39302	2.47282	2.32109	2.32109
1552813_at	KLF14	2.27438	2.27438	2.27438	2.27438	2.27438	2.27438	2.27438	2.27438	2.27438	2.27438	2.27438	2.27438	2.27438	2.27438	2.27438	2.27438	2.27438	2.27438	2.27438	2.27438	2.27438	2.27438	2.27438	2.27438	2.27438	2.27438	2.27438	2.26876	2.27438	2.27438	2.27438	2.27438	2.28231	2.27438
1552814_a_at	KLF14	2.26876	2.26878	2.26876	2.26876	2.26876	2.26876	2.26876	2.26876	2.26876	2.26876	2.26876	2.26876	2.26876	2.26876	2.26876	2.26876	2.26876	2.26876	2.26876	2.26876	2.29609	2.27057	2.26876	2.26876	2.26876	2.26876	2.26876	2.26876	2.26876	2.26876	2.26876	2.26876	2.26876	2.26876
1552816_at	NXNL2	2.26876	2.26876	2.2688	2.26876	2.26876	2.26876	2.45992	2.26876	2.26876	2.26876	2.26876	2.26876	2.26876	2.26876	2.68897	2.26876	2.2782	2.26876	2.26876	2.26876	2.26876	2.26876	2.26876	2.26876	2.26876	2.26876	2.26876	2.69286	2.26876	2.26876	2.26876	2.30922	2.26876	2.26876
1552818_a_at	BRS3	2.26876	2.26876	2.26876	2.26876	2.26876	2.26876	2.26876	2.26876	2.26876	2.26876	2.26876	2.26876	2.26876	2.26876	2.26876	2.26876	2.26876	2.26876	2.26876	2.26876	2.26876	2.26876	2.26876	2.26876	2.26876	2.26876	2.26876	2.26876	2.26876	2.26876	2.26876	2.26876	2.26876	2.26876
1552819_at	LINC00205 /// LOC102723489 /// LOC102725097	2.26876	2.26876	2.26876	2.26876	2.26876	2.26876	2.26876	2.26876	2.26876	2.26876	2.26876	2.26876	2.26876	2.26876	2.26876	2.26876	2.26876	2.26876	2.26876	2.26876	2.26876	2.26876	2.26876	2.26876	2.26876	2.26876	2.26876	2.26876	2.26876	2.26876	2.26876	2.26876	2.26876	2.26876
1552822_at	TMX3	2.27999	2.27999	2.2969	2.27999	2.31767	2.27999	2.27999	2.27999	2.27999	2.28507	2.28598	2.73739	2.54782	2.27999	2.71766	2.27999	2.27999	2.27999	2.27999	2.69804	2.27999	2.27999	2.2784	2.27999	2.2784	2.27999	2.27999	2.27999	2.3444	2.27999	2.27999	2.30134	2.27999	2.27999
1552825_at	ZNF396	2.26876	2.26876	2.26876	2.26876	2.26876	2.26876	2.26876	2.26876	2.26876	2.26876	2.26876	2.27353	2.42245	2.26876	2.26876	2.26876	2.26876	2.26876	2.26876	2.26876	2.26876	2.27426	2.26876	2.26876	2.26876	2.26876	2.26876	2.26876	2.26876	2.26876	2.26876	2.26876	2.26876	2.27686
1552826_at	SLC26A7	2.26876	2.26876	2.26876	2.26876	2.29071	2.26876	2.26876	2.26876	2.26876	2.26876	2.26876	2.26876	2.26876	2.26876	2.26876	2.26876	2.26908	2.26876	2.26876	2.26876	2.26876	2.26876	2.26876	2.26876	2.26876	2.26876	2.26876	2.26876	2.26876	2.26876	2.26876	2.26876	2.26876	2.26876
1552827_s_at	SLC26A7	2.26876	2.26876	2.26876	2.26876	2.26876	2.26876	2.26876	2.26876	2.26876	2.26876	2.26876	2.26876	2.26876	2.26876	2.26876	2.26876	2.26876	2.26876	2.26876	2.26876	2.26876	2.26876	2.26876	2.26876	2.26876	2.26876	2.26876	2.26876	2.26876	2.26876	2.26876	2.26876	2.26876	2.26876
1552828_at	SNX18	2.26876	2.26876	2.26876	2.26876	2.26876	2.39077	2.26876	2.26876	2.26876	2.26876	2.26876	2.26876	2.26876	2.26876	2.26876	2.26876	2.26876	2.27712	2.26876	2.26876	2.26876	2.26876	2.26876	2.26876	2.28151	2.3122	2.26876	2.26876	2.26876	2.26876	2.26876	2.26876	2.26876	2.26876
1552829_at		2.64082	2.76537	2.69116	3.00299	2.69116	2.64082	2.96635	2.69116	3.29187	2.64082	2.64082	2.64082	2.5631	2.69116	2.64082	2.44181	3.57686	2.5631	2.6186	2.93465	2.64082	2.69116	3.57356	2.64082	4.18158	3.6276	2.77165	4.45674	3.61968	2.94267	4.53334	4.52364	2.69116	2.64082
1552830_at	FBXO39	2.2769	2.36073	2.2769	2.2769	2.2769	2.2769	2.2769	2.2769	2.2769	2.2769	2.2769	2.2769	2.2769	2.2769	2.2769	2.2769	2.2769	2.42468	2.2769	2.2769	2.27901	2.2769	2.2769	2.2769	2.2769	2.2769	2.2769	2.2769	2.2769	2.2769	2.33334	2.2769	2.2769	2.49593
1552833_at	B3GNT6	2.26876	2.26876	2.26876	2.26876	2.26876	2.26876	2.26876	2.26876	2.26876	2.26876	2.26876	2.26876	2.26876	2.26876	2.26876	2.26876	2.26876	2.26876	2.26876	2.26876	2.26876	2.26876	2.26876	2.26876	2.26876	2.26876	2.26876	2.26876	2.26876	2.26876	2.26876	2.26876	2.26876	2.26876
1552834_at	B3GNT6	3.12378	2.7736	3.12378	3.12378	3.12378	3.12378	3.12378	3.12378	3.25864	3.12378	3.12378	3.12378	3.06826	3.12378	3.12378	3.70614	3.12378	3.12378	4.12963	3.4995	3.53582	3.12378	3.54785	3.12378	3.36761	3.55452	3.12378	3.12378	3.06826	3.12378	3.14033	3.12378	3.24271	3.12378
1552835_at	DENND1B	2.26876	2.26876	2.26876	2.26876	2.26876	2.26876	2.26876	2.26876	2.26876	2.26988	2.26876	2.26876	2.26876	2.33653	2.26876	2.26876	2.26876	2.26876	2.26876	2.26876	2.26876	2.26876	2.26876	2.26876	2.26876	2.26876	2.26876	2.26876	2.26876	2.26876	2.26876	2.26876	2.26876	2.26876
1552836_at	ZNF619	2.26876	2.26876	2.26876	2.26876	2.27861	2.29832	2.26876	2.26876	2.26876	2.26876	2.26876	2.26876	2.26876	2.26876	2.26876	2.26876	2.26877	2.39207	2.26876	2.26876	2.2791	2.26876	2.26876	2.26876	2.76127	2.35972	2.26876	2.26876	2.26876	2.26876	2.26876	2.26876	2.26876	2.40006
1552837_at	ICK	2.26876	2.26876	2.26876	2.26876	2.26876	2.26876	2.26876	2.26876	2.26876	2.26876	2.26876	2.26876	2.26876	2.26876	2.26876	2.26876	2.26876	2.26876	2.26876	2.26876	2.26876	2.26876	2.26876	2.26876	2.26876	2.26876	2.26876	2.26876	2.26876	2.26876	2.26876	2.26876	2.32658	2.26876
1552839_at	FAM71D	2.26876	2.26876	2.26876	2.26876	2.28639	2.26876	2.26876	2.26876	2.26876	2.26876	2.26876	2.26876	2.26876	2.26876	2.26876	2.26876	2.26876	2.26876	2.26876	2.26876	2.26876	2.26876	2.26876	2.26876	2.26876	2.26876	2.26876	2.26876	2.26876	2.26876	2.26876	2.26876	2.26876	2.26876
1552841_s_at	BCL2L14	2.26876	2.26876	2.26876	2.26876	2.26876	2.26876	2.26876	2.26876	2.26876	2.26876	2.26876	2.26876	2.26876	2.26876	2.26876	2.26876	2.26876	2.26876	2.26876	2.26876	2.26876	2.26876	2.26876	2.26876	2.26876	2.26876	2.26876	2.26876	2.26876	2.26876	2.26876	2.26876	2.26876	2.26876
1552842_at	HS6ST3	2.26876	2.26876	2.26876	2.26876	2.26876	2.26876	2.26876	2.26876	2.3647	2.26876	2.26876	2.26876	2.26876	2.26876	2.26876	2.26876	2.26876	2.26876	2.26876	2.26876	2.26876	2.26876	2.26876	2.26876	2.35372	2.26876	2.26876	2.26876	2.26876	2.26876	2.26876	2.26876	2.26876	2.26876
1552843_at	SLC26A1	2.26876	2.26876	2.26876	2.26876	2.26876	2.26876	2.26876	2.26876	2.26876	2.26876	2.26876	2.26876	2.26876	2.26876	2.26876	2.26876	2.26876	2.26876	2.26876	2.26876	2.26876	2.26876	2.26876	2.26876	2.27844	2.26876	2.26876	2.26876	2.26876	2.26876	2.26876	2.26876	2.26876	2.26876
1552845_at	CLDN15	2.26876	2.26876	2.26876	2.26876	2.26876	2.26876	2.26876	2.26876	2.26876	2.26876	2.26876	2.26876	2.26876	2.26876	2.26876	2.26876	2.26876	2.26876	2.26876	2.26876	2.26876	2.26876	2.26876	2.26876	2.26876	2.26876	2.26876	2.26876	2.26876	2.26876	2.26876	2.26876	2.26876	2.26876
1552846_s_at	RAB42	3.86667	3.59599	3.78989	3.78989	3.82936	3.77017	4.06301	3.68199	3.78989	4.12445	3.84761	3.78989	3.78989	3.78989	3.90609	4.59705	4.17022	3.78989	3.78989	3.73591	3.78989	3.68199	3.78989	3.78989	3.78989	3.78989	3.97478	3.68199	3.78989	4.53686	3.78989	3.68199	3.78989	4.54867
1552848_a_at	PTCHD1	2.26876	2.27307	2.26876	2.26876	2.28064	2.26876	2.26876	2.26876	2.26876	2.26876	2.26876	2.26876	2.26876	2.26876	2.26876	2.26876	2.26876	2.26876	2.34527	2.26876	2.26876	2.26876	2.26876	2.26876	2.26876	2.26876	2.26876	2.26876	2.26876	2.26876	2.26876	2.26876	2.26876	2.26876
1552849_at	M1AP	2.26876	2.26876	2.26876	2.26876	2.26876	2.26876	2.26876	2.26876	2.26876	2.26876	2.26876	2.26876	2.26876	2.26876	2.26876	2.2895	2.26876	2.26876	2.26876	2.26876	2.26876	2.26876	2.26876	2.26876	2.26876	2.26876	2.26876	2.26876	2.26876	2.26876	2.26876	2.26876	2.26876	2.26876
1552851_at	ZSCAN4	2.26876	2.27201	2.26876	2.26876	3.75242	2.26876	2.26876	2.26876	2.26876	2.26876	2.28328	2.26876	2.26876	2.7809	2.26876	2.26876	2.26876	2.26876	2.26876	2.26876	2.26876	2.26876	2.26876	2.26876	2.26876	2.26876	2.26876	2.26876	2.26876	2.26876	2.26876	2.26876	2.26876	2.26876
1552852_a_at	ZSCAN4	2.26876	2.2862	2.26876	2.26876	2.28633	2.26876	2.26876	2.26876	2.26876	2.26876	2.26876	2.26876	2.26876	2.26876	2.26876	2.26876	2.26876	2.26876	2.26876	2.26876	2.26876	2.26876	2.26876	2.26876	2.27465	2.26876	2.26876	2.26876	2.26876	2.26876	2.26876	2.26876	2.26876	2.26876
1552853_at	VWA5B1	2.26876	2.26876	2.26876	2.26876	2.26876	2.26876	2.26876	2.26876	2.26876	2.26876	2.26876	2.26876	2.26876	2.26876	2.3369	2.26876	2.26876	2.26876	2.26876	2.26876	2.26876	2.26876	2.26876	2.27219	2.26876	2.26876	2.26876	2.26876	2.34781	2.26876	2.26876	2.26876	2.26876	2.3776
1552854_a_at	VWA5B1	2.26876	2.26876	2.26876	2.26876	2.26876	2.26876	2.26876	2.26876	2.26876	2.26876	2.26876	2.26876	2.26876	2.26876	2.26876	2.26876	2.26876	2.26876	2.26876	2.26876	2.26876	2.26876	2.26876	2.26876	2.26876	2.26876	2.26876	2.26876	2.26876	2.26876	2.26876	2.26876	2.26876	2.26876
1552856_at	LINC00311	2.26876	2.27329	2.26876	2.26876	2.26876	2.26876	2.26876	2.26876	2.26876	2.26876	2.26876	2.26876	2.26876	2.26876	2.26876	2.26876	2.26876	2.26876	2.26876	2.26876	2.26876	2.26876	2.26876	2.26876	2.26876	2.26876	2.26876	2.26876	2.26876	2.26876	2.26876	2.26876	2.26876	2.26876
1552857_a_at	HTR6	2.26876	2.26876	2.26876	2.26876	2.26876	2.26876	2.26876	2.26876	2.26876	2.26876	2.26876	2.26876	2.26876	2.26876	2.26876	2.26876	2.26876	2.26876	2.27564	2.26876	2.26876	2.26876	2.26876	2.26876	2.26876	2.26876	2.26876	2.26876	2.26876	2.26876	2.26876	2.26876	2.26876	2.26876
1552858_at	MAGEB6	2.26876	2.26876	2.26876	2.26876	2.26876	2.26876	2.26876	2.26876	2.26876	2.26876	2.26876	2.26876	2.26876	2.26876	2.26876	2.26876	2.26876	2.26876	2.26876	2.26876	2.26876	2.26876	2.32875	2.26876	2.26876	2.34866	2.26876	2.26876	2.26876	2.26876	2.26876	2.26876	2.26876	2.26876
1552860_at	LOC101060464 /// LOC101929858 /// LOC101930165 /// LOC101930171 /// TCEB3C /// TCEB3CL /// TCEB3CL2	2.26876	2.26876	2.26876	2.26876	2.26876	2.26876	2.26876	2.26876	2.26876	2.26876	2.26876	2.26876	2.26876	2.26876	2.26876	2.26876	2.26876	2.26876	2.26876	2.26876	2.26876	2.26876	2.26876	2.26876	2.26876	2.26876	2.26876	2.26876	2.26876	2.26876	2.27154	2.26876	2.26876	2.26876
1552862_at	RUSC1-AS1	2.44288	2.33987	2.26876	2.33987	2.63768	2.33987	2.33987	2.33987	2.52157	2.33987	2.33987	2.33843	2.33987	2.33987	2.33987	2.33987	2.33475	2.33987	2.40185	2.33987	2.33987	2.33987	2.33987	2.33987	2.61367	2.33987	2.58064	2.33987	2.33987	2.3585	2.34215	2.33987	2.55518	2.33987
1552863_a_at	CACNG6	2.50581	2.50581	2.50581	2.51992	2.50581	3.01056	2.36421	2.50581	2.60852	2.75143	2.50581	2.50581	2.50581	2.4191	2.50581	2.5704	2.74329	2.50581	2.50581	2.50581	2.50581	2.77723	2.62515	2.50581	2.50581	2.50581	2.50581	2.50581	2.50581	2.94323	2.50581	2.38536	2.38834	2.60502
1552865_a_at	LMNTD1	2.26876	2.26876	2.26876	2.26876	2.26876	2.26876	2.26876	2.26876	2.26876	2.26876	2.26876	2.26876	2.26876	2.26876	2.26876	2.26876	2.26876	2.26876	2.26876	2.26876	2.26876	2.26876	2.26876	2.26876	2.26876	2.26876	2.26876	2.26876	2.26876	2.26876	2.26876	2.26876	2.26876	2.26876
1552867_at		5.08984	5.96928	4.14593	4.60789	5.86694	4.98593	5.55574	5.49974	5.72803	5.29866	4.74376	4.34193	5.33108	5.45551	5.38967	5.33273	4.76408	5.66274	5.37809	4.90713	6.3711	5.41077	6.53501	5.42869	4.96635	6.16703	5.49872	5.56707	5.1925	5.79852	6.06343	5.37888	5.29397	4.9554
1552868_at	CIRBP-AS1	2.29931	2.29931	2.67606	2.29931	2.29931	2.30838	2.29931	2.33749	2.31048	2.30132	2.2942	2.28876	2.66874	2.2995	2.33488	2.29931	2.71923	2.29931	2.29931	2.29931	2.29931	2.39368	2.31563	2.29931	2.29931	2.29931	2.7738	2.29931	2.28876	2.29931	2.29931	2.29931	2.30331	2.28876
1552870_s_at	AXDND1	2.26876	2.26876	2.26876	2.26876	2.26876	2.26876	2.98926	2.41085	2.26876	2.26876	2.26876	2.27147	2.2703	2.26876	2.26876	2.27279	2.26876	2.26876	2.26876	2.26876	2.27337	2.26876	3.38824	3.16773	2.26876	2.42283	2.26876	2.26876	2.26876	2.48257	2.26876	2.26876	2.26876	2.26876
1552872_at	ASMTL-AS1	2.26876	2.26876	2.26876	2.26876	2.26876	2.26876	2.26876	2.26876	2.26876	2.26876	2.26876	2.26876	2.26876	2.26876	2.26876	2.26876	2.26876	2.26876	2.26876	2.26876	2.26876	2.3628	2.26876	2.26876	2.26876	2.26876	2.26876	2.26889	2.26876	2.26876	2.26876	2.26876	2.26876	2.26876
1552873_s_at	ASMTL-AS1	2.26877	2.26877	2.29815	2.26877	2.26877	2.26877	2.26877	2.26877	2.52367	2.26877	2.26877	2.26877	2.26877	2.26877	2.26877	2.26877	2.26877	2.26877	2.26877	2.26877	2.26877	2.28619	2.26877	2.26877	2.30506	2.26877	2.26877	2.26877	2.26998	2.26877	2.26877	2.26877	2.26877	2.26877
1552875_a_at	CD200R1	2.26876	2.26876	2.36968	2.26876	2.26876	2.26876	2.26876	2.26876	2.26876	2.26876	2.26876	2.26876	2.26876	2.26876	2.28398	2.29134	2.26876	2.26876	2.26876	2.26876	2.27752	2.26876	2.26876	2.26876	2.26876	2.2734	2.26876	2.26876	2.26876	2.26876	2.26876	2.55656	2.26876	2.26876
1552876_at	LINC00334	2.26876	2.26876	2.26876	2.26876	2.26876	2.26876	2.26876	2.26876	2.26876	2.26876	2.26876	2.26876	2.26876	2.26876	2.26876	2.26876	2.26876	2.26876	2.26876	2.26876	2.27085	2.26876	2.26876	2.26876	2.26876	2.26876	2.26876	2.26876	2.26876	2.26876	2.26876	2.26876	2.26876	2.26876
1552877_s_at	LINC00334	2.26876	2.37186	2.26876	2.27055	2.26876	2.26876	2.26876	2.26876	2.26876	2.26876	2.26876	2.26876	2.26876	2.26876	2.26876	2.26876	2.26876	2.26876	2.26876	2.26876	2.26876	2.29797	2.26876	2.26876	2.26876	2.26876	2.26876	2.26876	2.26876	2.26876	2.26876	2.26876	2.26876	2.26876
1552878_at	ATOH7	2.26876	2.26876	2.26876	2.26876	2.26876	2.26876	2.26876	2.26876	2.2826	2.26876	2.26876	2.26876	2.26876	2.26876	2.26876	2.26876	2.26876	2.26876	2.26876	2.26876	2.26876	2.26876	2.26876	2.26876	2.26876	2.26876	2.26876	2.26876	2.2698	2.26876	2.26876	2.26876	2.26876	2.26876
1552879_a_at	ATOH7	2.26876	2.26876	2.26876	2.26876	2.26876	2.26876	2.26876	2.26876	2.26876	2.26876	2.26876	2.26876	2.26876	2.26876	2.26876	2.26876	2.26876	2.26876	2.26971	2.26876	2.2988	2.26876	2.26876	2.26876	2.26876	2.26876	2.26876	2.26876	2.26876	2.26876	2.26876	2.26876	2.29493	2.43889
1552880_at	SEC16B	2.95897	2.40343	2.70129	3.36192	2.70156	2.54164	2.70129	4.62621	3.36608	2.67047	2.69012	2.62284	2.69292	2.70156	3.2954	2.80391	3.82349	2.69292	2.69012	3.29318	2.69292	2.7647	2.69292	2.70129	2.69396	2.69012	2.70288	2.77509	3.09662	2.90455	3.59355	2.69012	2.42142	2.48742
1552882_a_at	AMER1	2.74674	2.74674	2.74674	2.74674	2.74674	2.74674	2.74895	2.74674	2.84848	2.74674	2.74674	2.74674	2.74674	2.74674	2.74674	2.74674	2.74674	2.74674	2.74674	3.0905	2.74674	2.74674	2.74674	3.61233	2.74674	2.74674	2.76517	2.74674	2.74674	2.67636	2.50836	2.74674	2.74778	2.74674
1552884_at	NKX6-3	2.26876	2.26876	2.26876	2.26876	2.26876	2.26876	2.26876	2.26876	2.26876	2.26876	2.26876	2.26876	2.26876	2.26876	2.26876	2.26876	2.26876	2.26876	2.26876	2.26876	2.26876	2.26876	2.26876	2.26876	2.26876	2.26876	2.26876	2.26876	2.26876	2.26876	2.26876	2.26876	2.26876	2.26876
1552885_a_at	NKX6-3	2.26876	2.26876	2.26876	2.26876	2.26876	2.26876	2.26876	2.26876	2.26876	2.26876	2.26876	2.26876	2.26876	2.26876	2.26876	2.26876	2.26876	2.27391	2.26876	2.26876	2.32422	2.26876	2.26876	2.26876	2.26876	2.26876	2.26876	2.26876	2.26876	2.26876	2.26876	2.26876	2.51735	2.26876
1552887_at	TBATA	2.26876	2.26876	2.26876	2.27131	2.26876	2.26876	2.26876	2.26876	2.27599	2.26876	2.26876	2.26876	2.26876	2.26876	2.28335	2.26876	2.26876	2.44777	2.33318	2.26876	2.28053	2.26876	2.26876	2.26876	2.26876	2.26876	2.26876	2.26876	2.26876	2.26876	2.26876	2.26876	2.26876	2.26876
1552889_a_at	EXOC3L2	4.87638	4.87638	4.87638	5.27868	4.92218	4.87638	4.8679	4.76393	4.7432	4.96898	4.87638	4.87638	4.74036	4.87638	4.87638	4.87638	4.79966	5.2699	4.87638	4.26782	4.93352	4.94635	5.92839	4.89152	5.24882	4.64478	4.40109	4.87638	4.87638	4.94178	4.689	4.48483	5.35954	4.87638
1552890_a_at	CABP4	2.26876	2.26876	2.4169	2.26876	2.26876	2.26876	2.26876	2.26876	2.26876	2.26876	2.26876	2.26876	2.26876	2.26876	2.26876	2.26876	2.26876	2.26876	2.26876	2.26876	2.26876	2.26876	2.26876	2.26876	2.26876	2.26876	2.26876	2.26876	2.26876	2.26876	2.26876	2.26876	2.26876	2.26876
1552892_at	TNFRSF13C	2.26876	2.33003	2.26876	2.48607	2.26876	2.26876	2.26876	2.26876	2.26876	2.26876	2.26876	2.26876	2.26876	2.26876	2.26876	2.26876	2.26876	2.26876	2.26876	2.26876	2.26876	2.2874	2.27293	2.26876	2.26876	2.26876	2.26876	2.26876	2.26876	2.26876	2.26876	2.27276	2.26876	2.26876
1552893_at	CAMK2N2	2.26876	2.26876	2.26876	2.26876	2.26876	2.26876	2.26876	2.26876	2.26876	2.26876	2.26876	2.26876	2.26876	2.26876	2.26876	2.26876	2.26876	2.26876	2.26876	2.26876	2.26876	2.26876	2.26876	2.26876	2.26876	2.26876	2.26876	2.26876	2.26876	2.26876	2.26876	2.26876	2.26876	2.26876
1552895_a_at	ANKRD30BP2	2.26876	2.26876	2.30841	2.26876	2.26876	2.26876	2.26876	2.26876	2.26876	2.26876	2.26876	2.26876	2.26876	2.26876	2.26876	2.26876	2.26876	2.26876	2.26876	2.26876	2.26876	2.26876	2.26876	2.26876	2.26876	2.3435	2.26876	2.26876	2.26876	2.26876	2.26876	2.26876	2.26876	2.26876
1552897_a_at	KCNG3	2.26876	2.26876	2.26876	2.26876	2.26876	2.26876	2.26876	2.28552	2.26876	2.27476	2.26876	2.26876	2.26876	2.26876	2.26876	2.26876	2.26876	2.33825	2.26876	2.26876	2.26876	2.26876	2.47524	2.27963	2.31	2.97497	2.26876	2.26876	2.26876	2.32327	2.26876	2.26876	2.26876	2.30704
1552898_a_at	KCNG3	2.26876	2.26876	2.26876	2.26876	2.26876	2.26876	2.26876	2.26876	2.26876	2.26876	2.26876	2.46589	2.26876	2.26876	2.26876	2.26876	2.26876	2.26876	2.26876	2.26876	2.26876	2.26876	2.26876	2.26876	2.26876	2.26876	2.26876	2.32193	2.26876	2.26876	2.26876	2.2811	2.26876	2.26876
1552899_at	LINC01312	2.96099	2.43352	3.45505	2.44151	2.44151	2.26876	2.26876	2.44151	2.6666	3.15569	2.44151	2.44151	2.26876	2.74941	2.44151	2.43352	2.44151	2.44151	2.43352	2.50037	2.44151	2.46924	2.44151	2.44151	2.44151	2.44151	2.51061	2.44151	2.431	3.23251	2.44151	3.09362	2.44151	2.52756
1552900_a_at	LINC01312	2.26876	2.26876	2.26876	2.26876	2.26876	2.26876	2.26876	2.26876	2.26876	2.26876	2.26876	2.26876	2.26876	2.26876	2.26876	2.26876	2.26876	2.26876	2.26876	2.26876	2.26876	2.26876	2.26876	2.26876	2.26876	2.26876	2.26876	2.26876	2.26876	2.26876	2.26876	2.26876	2.26876	2.26876
1552902_a_at	FOXP2	2.26876	2.26876	2.26876	2.26876	2.26876	2.26876	2.26876	2.26876	2.26876	2.26876	2.26876	2.27816	2.26876	2.26876	2.26876	2.26876	2.26876	2.26876	2.26876	2.26876	2.26876	2.26876	2.28456	2.26876	2.26876	2.26876	2.26876	2.26876	2.26876	2.26876	2.26876	2.26876	2.26876	2.26876
1552903_at	B4GALNT2	2.27511	2.27511	2.32319	2.27511	2.27511	2.27511	2.37003	2.28851	2.72882	2.27511	2.27511	2.27511	2.27511	2.27511	2.27511	2.27511	2.2771	2.27511	2.27511	2.27511	2.27511	2.27951	2.27511	2.27511	2.27511	2.5051	2.27511	2.27511	2.27511	2.4047	2.29028	2.42408	2.27511	2.27511
1552904_at	NETO1	2.26876	2.26876	2.29605	2.26876	2.26876	2.26876	2.26876	2.26876	2.26876	2.26876	2.26876	2.26876	2.26876	2.26876	2.26876	2.26876	2.26876	2.26876	2.26876	2.26876	2.26876	2.26876	2.26876	2.26876	2.26876	2.26876	2.26876	2.26876	2.26876	2.26876	2.26876	2.26876	2.26876	2.26876
1552906_at	FMR1NB	2.26876	2.26876	2.26876	2.26876	2.26876	2.26876	2.26876	2.26876	2.26876	2.26876	2.26876	2.26876	2.26876	2.26876	2.26876	2.26876	2.26876	2.26876	2.26876	2.26876	2.26876	2.26876	2.26876	2.26876	2.26876	2.26876	2.27306	2.26876	2.26876	2.26876	2.26876	2.26876	2.26876	2.26876
1552908_at	GCSAML	2.26876	2.37936	2.29257	2.26876	2.26876	2.26876	2.26876	2.26876	2.26876	2.26876	2.26876	2.26876	2.26876	2.26876	2.26876	2.26876	2.26876	2.26876	2.26876	2.26876	2.26876	2.26876	2.26876	2.33866	2.26876	2.26876	3.10375	2.26876	2.26876	2.26876	2.80886	2.26876	2.26876	2.29347
1552910_at	SIGLEC11	2.72889	2.26876	2.26876	2.26876	2.26876	2.26876	2.50196	2.26876	2.26876	2.26876	2.26876	2.26876	2.46526	2.26876	2.6003	2.26876	2.26876	2.26876	2.26876	2.26876	2.26876	2.26876	2.57587	2.26876	2.26876	2.26876	2.26876	2.26876	2.33732	2.26876	2.26876	2.27277	2.34234	2.26876
1552911_at	SIGLEC11	2.26876	2.26876	2.27917	2.26876	2.26876	2.26876	2.26876	2.26876	2.26876	2.26876	2.26876	2.26876	2.26876	2.26876	2.26876	2.26876	2.26882	2.26876	2.26876	2.26876	2.26876	2.26876	2.26876	2.26876	2.26876	2.26876	2.39248	2.26876	2.26876	2.26876	2.26876	2.26876	2.26876	2.26876
1552912_a_at	IL23R	2.26876	2.26876	2.26876	2.26876	2.26876	2.26876	2.26876	2.26876	2.26876	2.26876	2.26876	2.29998	2.26876	2.26876	2.26876	2.26876	2.26876	2.26876	2.26876	2.26876	2.27926	3.63665	2.26876	2.26876	2.26876	2.26876	2.26876	2.26876	2.26876	2.26876	2.4407	2.26876	2.40162	2.26876
1552913_at	MAGEB18	2.26876	2.26876	2.26876	2.26876	2.26876	2.26876	2.26876	2.26876	2.26876	2.26876	2.26876	2.26876	2.26876	2.26876	2.26876	2.26876	2.26876	2.26876	2.26876	2.26876	2.26876	2.26876	2.26876	2.26876	2.26876	2.26876	2.26876	2.26876	2.26876	2.26876	2.26876	2.26876	2.26876	2.26876
1552914_a_at	CD276	2.29203	2.29181	3.01922	2.4997	2.29181	2.44502	2.41306	2.29181	2.29181	2.29181	2.30851	2.29181	2.29181	2.29181	2.32787	2.29181	2.29181	2.29181	2.29181	2.29181	2.29181	2.29181	2.29181	2.34707	2.29181	2.30103	2.29181	2.34789	2.26876	2.29181	2.29181	2.42791	2.29181	2.29181
1552915_at	IFNL2	2.26876	2.26876	2.26899	2.26876	2.26876	2.26876	2.26876	2.26876	2.26876	2.26876	2.27043	2.26876	2.26876	2.26876	2.26876	2.27602	2.26876	2.26876	2.26876	2.26876	2.83808	2.26876	2.45771	2.26876	2.26876	2.26876	2.26876	2.28618	2.26876	2.26876	2.26876	2.26876	2.26876	2.26876
1552917_at	IFNL1	2.26876	2.26876	2.26876	2.57351	2.26876	2.26876	2.27237	2.56239	2.26876	2.26876	2.27199	2.26876	2.26876	2.26876	2.26876	2.26876	2.26876	2.26876	2.26876	2.36446	2.26876	2.26876	2.26876	2.26876	2.26876	2.26876	2.26876	2.26876	2.26876	2.28514	2.26876	2.26876	2.26876	2.26876
1552919_at	C4orf36	2.27545	2.27545	2.27545	2.27545	2.27545	2.27545	2.31671	2.5111	2.27545	2.43312	3.22487	4.07238	2.27545	2.27545	2.27545	2.29361	2.27545	2.27545	2.27545	2.39362	2.27545	2.27545	2.30914	2.27545	2.30911	2.57064	2.27545	2.28038	2.27568	2.27545	2.27545	2.29979	2.29057	2.29901
1552921_a_at	FIGNL1	5.77922	4.4117	5.62052	4.4989	5.13895	6.17843	6.30065	5.62069	5.71015	4.75235	5.30896	6.72062	4.47887	5.37226	4.0341	5.14853	5.6963	3.90093	4.38472	6.07287	3.88427	5.16744	5.60149	6.84305	4.00667	6.61211	6.28905	4.8937	7.35749	6.72074	3.72879	5.40548	4.12578	4.34992
1552922_at	RIMS1	2.26876	2.26876	2.26876	2.26876	2.26877	2.26876	2.26876	2.26876	2.26876	2.26876	2.26876	2.27616	2.26876	2.26876	2.26876	2.26876	2.26876	2.26876	2.26876	2.26876	2.26876	2.26876	2.26876	2.26876	2.26876	2.26876	2.26876	2.26876	2.26876	2.26876	2.26876	2.26876	2.26876	2.26876
1552923_a_at	PITPNM2	2.26876	2.26876	2.26876	2.26876	2.26876	2.26876	2.26876	2.26876	2.26876	2.26876	2.26876	2.26876	2.26876	2.26876	2.26876	2.26876	2.26876	2.26876	2.26876	2.26876	2.26876	2.26876	2.26876	2.26876	2.26876	2.26876	2.26876	2.26876	2.26876	2.26876	2.26876	2.26876	2.26876	2.26876
1552924_a_at	PITPNM2	2.26876	2.26876	2.26876	2.26876	2.26876	2.4464	2.26876	2.26876	2.49539	2.26876	3.10147	2.26876	2.26876	2.26876	2.26876	2.53897	2.2757	2.26876	2.26876	2.26876	2.26876	2.26876	2.26876	2.26876	2.29303	2.26876	2.26876	2.26876	2.27946	2.26876	2.29605	2.27196	2.26876	2.26876
1552925_at	PCDH10	2.26876	2.26876	2.26876	2.26876	2.26876	2.26876	2.26876	2.26876	2.26876	2.26876	2.26876	2.26876	2.26876	2.26876	2.26876	2.26876	2.26876	2.26876	2.26876	2.26876	2.26876	2.26876	2.26876	2.26876	2.26876	2.26876	2.26876	2.26876	2.26876	2.26876	2.26876	2.26876	2.26876	2.26876
1552927_at	TAB3	3.20056	2.96397	3.20056	3.30843	3.20056	3.26702	3.12788	3.20056	3.20056	3.20056	3.20056	3.20056	2.95465	3.20056	3.20056	3.43771	2.97841	3.20056	3.20056	3.20056	3.52788	3.20056	3.20056	3.20056	3.20056	3.20056	4.7197	3.21323	3.20056	3.38183	3.5378	3.20056	3.12788	3.4502
1552928_s_at	TAB3	2.64086	2.60139	2.39642	3.13386	2.62508	3.52971	2.60139	2.64086	2.61132	2.98099	2.88326	2.66513	2.60139	2.64086	2.52524	2.64086	2.61132	3.15464	2.64086	3.076	2.76803	2.68323	2.48291	2.64086	3.2405	2.62935	4.11026	2.88524	2.60139	2.64086	2.64086	2.65369	2.63992	2.64086
1552929_at	GRK7	2.26876	2.26876	2.26876	2.26876	2.26876	2.26876	2.26876	2.26876	2.26876	2.26876	2.26876	2.26876	2.26876	2.26876	2.26876	2.26876	2.26876	2.26876	2.26876	2.26876	2.26876	2.26876	2.26876	2.26876	2.26876	2.26876	2.26876	2.26876	2.26876	2.26876	2.26876	2.26876	2.26876	2.26876
1552930_at	MMEL1	3.00975	3.13081	3.01639	2.97775	3.01209	2.86722	3.77193	2.94459	3.01208	3.43592	3.01208	3.01208	3.01208	3.01208	3.01208	3.00975	2.94459	3.01478	3.01208	3.01208	3.97819	3.01208	3.01208	3.03028	3.53865	3.00975	3.00975	3.00975	3.01208	3.01208	3.01208	3.15497	3.01208	3.01208
1552931_a_at	PDE8A	3.57874	4.06156	5.34121	5.32565	4.63339	5.30004	4.29417	4.92962	4.0574	4.04693	3.95186	3.26734	4.13286	4.77797	5.31898	3.80215	5.38755	3.79989	4.02381	5.13045	3.87946	4.57156	4.1762	4.02381	4.58152	3.61455	4.00567	4.5546	3.12586	4.56565	3.25929	5.13367	5.08363	5.01346
1552933_at	AKNAD1	2.26876	2.26876	2.26876	2.26876	2.26876	2.26876	2.26876	2.26876	2.26876	2.26876	2.26876	2.26876	2.26876	2.26876	2.26876	2.26876	2.26876	2.26876	2.26876	2.26876	2.26876	2.26876	2.26876	2.26876	2.26876	2.26876	2.26876	2.26876	2.26876	2.26876	2.26876	2.26876	2.26876	2.26876
1552935_at	ZCCHC5	2.46904	2.46904	2.84304	2.49251	2.59452	2.44218	2.46904	2.46904	2.46904	2.6004	2.46904	2.46904	2.44218	2.46904	2.92683	2.46904	2.46904	2.52862	2.46904	2.46904	2.46904	2.46904	2.47158	2.46904	2.46904	2.48917	2.46904	2.46904	2.46904	2.56412	2.59949	2.46904	2.46904	2.48241
1552937_s_at	ATRIP /// TREX1	4.36519	4.01336	4.62846	3.24804	3.53994	4.02814	2.67901	4.02814	4.84944	3.80978	4.07709	4.0807	3.71915	3.76126	3.91949	3.9459	4.04672	3.91662	4.17169	4.96324	3.84571	4.7197	4.83616	3.86207	4.05525	4.63037	4.15868	4.00737	4.29419	4.24543	3.29158	3.58983	4.03305	3.90705
1552938_at	ZIC5	2.26876	2.29339	2.26876	2.26876	2.26876	2.26876	2.26876	2.26876	2.26876	2.32364	2.26876	2.26876	2.26876	2.26876	2.26876	2.26876	2.26876	2.26876	2.26876	2.26876	2.26876	3.37877	2.89529	2.26876	2.26876	2.27714	2.26876	2.26876	2.32836	2.26876	2.26876	2.26876	2.33033	2.26876
1552939_at	ANGPT1	2.29502	2.28814	2.29223	2.26876	2.26876	2.26876	2.26876	2.26876	2.26876	2.26876	2.26876	2.26876	2.33024	2.26876	2.26876	2.27336	2.26876	2.26876	2.26876	2.26876	2.26876	2.26876	2.26876	2.33714	2.26876	2.26876	2.26876	2.26876	2.26876	2.26876	2.26876	2.26876	2.26876	2.29365
1552940_at	TEDDM1	2.26876	2.26876	2.26991	2.26876	2.26876	2.26876	2.26876	2.26876	2.26876	2.26876	2.34027	2.30912	2.26876	2.26876	2.26876	2.26876	2.26876	2.26876	2.26876	2.26876	2.26876	2.26876	2.26876	2.26876	2.26876	2.26876	2.26876	2.26876	2.26876	2.27243	2.26876	2.26876	2.26876	2.26876
1552942_at	LOC149373	2.2816	2.2816	2.2816	2.2816	2.2816	2.2816	2.2816	2.2816	2.2816	2.28605	2.32288	2.2816	2.2816	2.2816	2.2816	2.40419	2.2816	2.2816	2.2816	2.2816	2.2816	2.2816	2.29543	2.2816	2.34479	2.2816	2.2816	2.2816	2.2816	2.2816	2.2816	2.2816	2.2816	2.2816
1552943_at	GABRG1	2.26876	2.26876	2.26876	2.26876	2.26876	2.26876	2.26876	2.26876	2.26876	2.26876	2.26876	2.26876	2.26876	2.26876	2.26876	2.26876	2.26876	2.26876	2.26876	2.26876	2.26876	2.26876	2.26876	2.26876	2.26876	2.26876	2.26876	2.26876	2.26876	2.26876	2.2955	2.26876	2.26876	2.26876
1552944_a_at	PANX2	2.26876	2.26876	2.26876	2.26876	2.26876	2.26876	2.26876	2.26876	2.26876	2.26876	2.26876	2.26876	2.26876	2.26876	2.26876	2.26876	2.26876	2.26876	2.26876	2.26876	2.26876	2.26876	2.26876	2.26876	2.26876	2.26876	2.26876	2.26876	2.26876	2.26876	2.26876	2.26876	2.26876	2.26876
1552946_at	ZNF114	3.27528	2.70293	2.77771	3.76258	4.52619	7.2173	4.67829	3.77469	3.63394	2.26876	5.74219	4.72237	4.56819	5.59269	2.26876	5.70228	5.34818	2.45811	3.56507	5.44018	2.45811	5.79254	4.04835	5.15369	2.77771	4.50309	5.72775	3.44124	6.46241	3.53908	3.88834	2.3423	2.96699	2.26876
1552947_x_at	ZNF114	2.89914	2.36196	2.84527	3.51937	4.11753	7.43072	4.64693	3.14587	3.09754	2.26876	5.38207	4.68861	4.3071	5.69767	2.36196	5.64438	5.358	2.67515	3.90425	5.44577	2.37999	5.04783	4.00033	5.06495	2.82794	4.43116	5.5977	3.26582	6.31922	3.09754	4.15448	2.37999	3.05518	2.26876
1552948_at	CCDC27	2.26876	2.26876	2.28933	2.26972	2.27059	2.3088	2.31632	2.26876	2.26876	2.26876	2.2871	2.27368	2.28297	2.26876	2.26876	2.42959	2.26876	2.26876	2.26876	2.26876	2.26876	2.26876	2.26876	2.27363	2.31245	2.26876	2.26876	2.26876	2.27422	2.26876	2.26876	2.26876	2.26876	2.26998
1552950_at	C15orf26	2.26876	2.26876	2.26876	2.28835	2.26876	2.26876	2.26876	2.58645	2.26876	2.26876	2.26876	2.45443	2.26876	2.26876	2.26876	2.26876	2.26876	2.26876	2.26876	2.26876	2.26876	2.51613	2.26876	2.26876	2.26876	2.31618	2.26876	2.26876	2.26876	2.26876	2.26876	2.26876	2.27348	2.26876
1552952_at	LOC100652931 /// RBMY2FP	2.26876	2.26876	2.26876	2.26876	2.26876	2.26876	2.26876	2.30777	2.29162	2.32035	2.26876	2.26876	2.26876	2.26876	2.26876	2.26876	2.28791	2.26876	2.26876	2.26876	2.27882	2.26876	2.26876	2.26876	2.6602	2.26876	2.2853	2.26876	2.26876	2.26876	2.26876	2.26876	2.26876	2.26876
1552953_a_at	NEUROD2	2.27129	2.27129	2.27129	2.27129	2.27129	2.27129	2.27129	2.27129	2.27129	2.27129	2.27129	2.27129	2.27168	2.27129	2.27129	2.27614	2.26876	2.27129	2.27129	2.27129	2.27129	2.27105	2.27129	2.27129	2.27129	2.27129	2.27129	2.27129	2.27129	2.27129	2.27129	2.27129	2.27129	2.27129
1552954_at	C5orf17	2.26876	2.26876	2.26876	2.26876	2.26876	2.26876	2.26876	2.26876	2.26876	2.26876	2.26876	2.26876	2.26876	2.26876	2.26876	3.30168	2.26876	2.90832	4.12621	2.26876	2.26876	2.26876	2.26876	2.26876	2.26876	2.2759	2.26876	2.26876	2.26876	2.26876	2.26876	2.26876	2.26876	2.26876
1552955_at	LINC00208	2.30342	2.30342	2.30342	2.30342	2.30342	2.30342	2.30342	2.30342	2.30342	2.30342	2.30342	2.30342	2.30342	2.30342	2.30342	2.34471	2.30342	2.30342	2.30342	2.30342	2.30342	2.30342	2.31067	2.30342	2.30402	2.30342	2.30342	2.42561	2.32507	2.33103	2.30342	2.30342	2.30342	2.30342
1552957_at	DNAH6	2.26876	2.26876	2.26876	2.26876	2.26876	2.26876	2.26876	2.26876	2.26876	2.26876	2.26876	2.32614	2.26876	2.26908	2.26876	2.26876	2.26876	2.26876	2.26876	2.26876	2.26876	2.26876	2.26876	2.26876	2.26876	2.26876	2.26876	2.26876	2.26876	2.26876	2.26876	2.26876	2.26876	2.26876
1552960_at	LRRC15	2.26876	2.26876	2.26876	2.26876	2.26876	2.26876	2.26876	2.26876	2.26876	2.27949	2.26876	2.26876	2.26876	2.26876	2.26876	2.26876	2.26876	2.26876	2.26876	2.34978	2.26876	2.26876	2.26876	2.26876	2.26876	2.26876	2.26876	2.26876	2.26876	2.26876	2.26876	2.26876	2.26876	2.26876
1552961_at		2.26876	2.2698	2.26876	2.26876	2.26876	2.26876	2.26876	2.28934	2.26876	2.26876	2.26876	2.26876	2.26876	2.26876	2.27468	2.26876	2.26876	2.26876	2.26876	2.41378	2.26876	2.26876	2.26876	2.26876	2.26876	2.26876	2.26876	2.33387	2.26876	2.26876	2.26876	2.26876	2.26876	2.27307
1552964_at	TTC40	2.26876	2.26876	2.26876	2.26876	2.26876	2.26876	2.26876	2.26876	2.26876	2.26876	2.26876	2.26876	2.26876	2.26876	2.26876	2.26876	2.26876	2.26876	2.26876	2.26876	2.26876	2.26876	2.26876	2.26876	2.26876	2.26876	2.26876	2.26876	2.26876	2.26876	2.26876	2.26876	2.26876	2.26876
1552965_a_at	B3GNT7	2.26876	2.26876	2.26876	2.26876	2.26876	2.26876	2.26876	2.26876	2.26876	2.26876	2.26876	2.26876	2.26876	2.26876	2.26876	2.26876	2.26876	2.26876	2.26876	2.26876	2.26876	2.26876	2.26876	2.26876	2.26876	2.26876	2.26876	2.26876	2.2743	2.26876	2.26876	2.26876	2.26876	2.26876
1552967_at	ZNF645	2.26876	2.26876	2.26876	2.26876	2.26876	2.26876	2.26876	2.26876	2.26876	2.26876	2.26876	2.26876	2.26876	2.26876	2.26876	2.26876	2.26876	2.26876	2.26876	2.26876	2.26876	2.2721	2.26876	2.26876	2.26876	2.26876	2.26876	2.26876	2.26876	2.26876	2.26876	2.26876	2.26876	2.26876
1552969_a_at	ZMYM6	2.27403	2.27403	2.27403	2.49773	2.27403	2.27403	2.27403	2.27403	2.27403	2.27403	2.27403	2.27403	2.27403	2.27403	2.27403	2.27403	2.27403	2.27403	2.27403	2.27403	2.45867	2.31994	2.27403	2.45259	2.59802	2.49482	2.53842	2.27403	2.27403	2.27403	2.27403	2.27403	2.27403	2.31726
1552970_s_at	ZMYM6	2.27264	2.27264	2.27264	2.27264	2.28017	2.28153	2.27264	2.27264	2.27264	2.64407	2.27264	2.60165	2.27264	2.27264	2.27264	2.27702	2.27286	2.26942	2.27264	2.27264	2.27908	2.27264	2.27264	2.26942	2.27098	2.27264	2.27264	2.27264	2.27264	2.27264	2.27264	2.28441	2.27264	2.27264
1552971_at	SGCZ	2.26876	2.26876	2.26876	2.26876	2.26876	2.26876	2.26876	2.26876	2.26876	2.26876	2.27123	2.26876	2.26876	2.26876	2.26876	2.26876	2.26876	2.26876	2.26876	2.26876	2.26876	2.26876	2.26876	2.26876	2.26876	2.26876	2.26876	2.26876	2.26876	2.26876	2.26876	2.26876	2.26876	2.26876
1552972_at	LOC100507431	2.26876	2.26876	2.26876	2.26876	2.52632	3.62222	2.26876	2.26876	2.30314	2.26876	5.76312	3.53541	2.56677	2.31614	2.26876	3.67327	2.26876	2.26876	2.26876	2.26876	2.26876	2.26876	2.26876	2.26876	2.26876	2.26876	2.2978	3.0497	2.4102	2.26876	2.26876	2.32698	2.26876	2.26876
1552973_at	WNT9B	2.27442	2.26876	2.26876	2.29133	2.26876	2.26876	2.26876	2.26876	2.26876	2.38971	2.26876	2.26876	2.26876	2.26876	2.26876	2.26876	2.26876	2.26876	2.26876	2.26876	2.28673	2.26876	2.27591	2.38775	2.26876	2.26876	2.35882	2.26876	2.26876	2.26876	2.26876	2.26876	2.26876	2.27256
1552974_at		2.26876	2.26876	2.26876	2.26876	2.58747	2.26876	2.26876	2.26876	2.26876	2.26876	2.26876	2.26876	2.26876	2.26876	2.26876	2.26876	2.26876	2.26876	2.26876	2.26876	2.26876	2.26876	2.28867	2.26876	2.26876	2.26876	2.26876	2.26876	2.26876	2.26876	2.26876	2.26876	2.26876	2.26876
1552975_x_at		2.34158	2.34158	2.34158	2.34158	2.57251	2.69887	2.34158	2.34158	2.34158	2.34158	2.34158	2.34158	2.34158	2.34158	2.34158	2.34158	2.34158	2.34158	2.34158	2.36717	2.48088	2.38531	2.34158	2.34158	2.34158	2.47059	2.34158	2.34158	2.88774	2.36972	2.34158	2.37969	2.34158	2.34158
1552976_at		2.26876	2.26876	2.26876	2.27056	2.26876	2.26876	2.26876	2.26876	2.26876	2.26876	2.26876	2.26876	2.31339	2.26876	2.26876	2.27137	2.26876	2.26876	2.26876	2.26876	2.26876	2.26876	2.26876	2.40274	2.26876	2.26876	2.26876	2.26876	2.26876	2.26876	2.26876	2.26876	2.26876	2.26876
1552977_a_at	CNPY3	6.38656	6.86716	6.83498	6.5796	6.93201	6.95318	7.07368	6.17769	6.06796	5.91197	7.70729	6.58719	6.55096	6.96414	6.92966	7.34315	7.05883	5.71961	6.66429	6.84913	6.01571	6.19343	6.6112	6.93009	6.38016	6.42198	6.77503	6.81139	7.311	6.51981	5.87647	7.05124	7.4198	5.91837
1552978_a_at	SCAMP1	4.91267	4.01907	4.93086	7.32458	5.79504	5.91186	5.13025	5.14897	5.13928	6.23878	5.12667	5.89624	5.29413	5.54199	4.87201	5.70214	5.79972	4.95395	5.38772	4.72868	6.01626	5.06855	5.58822	5.36435	6.59465	5.31394	5.77505	5.65047	4.12855	5.88842	5.59599	5.36778	5.14897	4.97562
1552979_at	LINC00471	2.27593	2.26876	2.26876	2.26876	2.26876	2.26876	2.26876	2.2744	2.26876	2.26876	2.26876	2.26876	2.26876	2.27112	2.26876	2.26876	2.26876	2.26876	2.26876	2.26876	2.26876	2.27423	2.26876	2.27449	2.26876	2.26876	2.26876	2.26876	2.26876	2.26876	2.26876	2.26876	2.26876	2.26876
1552980_at	HAS3	2.4	2.26876	2.4	2.79091	2.39064	2.51094	2.49893	2.4	2.4	2.4	2.4	2.43841	2.44392	2.4	2.38707	2.52823	2.4	2.4	2.57385	2.4	2.40072	2.4	2.4	2.4	2.38707	2.54726	2.4	2.40315	2.4	2.48058	2.48953	2.3729	2.4	2.57325
1552982_a_at	FGF4	2.26876	2.26876	2.26876	2.26876	2.26876	2.26876	2.26876	2.26876	2.26876	2.26876	2.26876	2.26876	2.26876	2.26876	2.26876	2.26876	2.26876	2.26876	2.26876	2.26876	2.26876	2.26876	2.26876	2.26876	2.26876	2.26876	2.26876	2.26876	2.26876	2.26876	2.26876	2.26876	2.26876	2.26876
1552985_at	SLC30A8	2.26876	2.26876	2.26876	2.26876	2.26876	2.26876	2.26876	2.26876	2.26876	2.26876	2.26876	2.26876	2.26876	2.26876	2.26876	2.26876	2.26876	2.26876	2.26876	2.26876	2.26876	2.26876	2.26876	2.26876	2.26876	2.26876	2.26876	2.26876	2.30234	2.26876	2.26876	2.26876	2.26876	2.26876
1552986_at	LOC142937	2.29676	2.49041	2.29676	2.50536	2.29676	2.29676	2.29676	2.29676	2.33921	2.29676	2.31893	2.50587	2.29676	2.29676	3.7793	2.29676	2.29676	2.29676	2.29676	2.49262	2.29676	2.29676	2.3487	2.29676	2.29676	2.29676	2.52371	2.29676	2.29676	2.29676	2.29676	3.37409	2.29676	2.3502
1552987_a_at	LOC439933	2.26876	2.26876	2.26876	2.26876	2.26876	2.26876	2.27667	2.26876	2.26876	2.26876	2.26876	2.26876	2.26876	2.26876	2.26876	2.26876	2.26876	2.26876	2.26876	2.26876	2.26876	2.26876	2.26876	2.26876	2.26876	2.27081	2.26876	2.26876	2.26876	2.26876	2.26876	2.26876	2.26876	2.26876
1552988_at	C11orf65	2.26876	2.26876	2.26876	2.26876	2.26876	2.26876	2.41259	2.26876	2.26876	2.26876	2.26876	2.26876	2.49146	2.26876	2.26876	2.26876	2.26876	2.26876	2.27126	2.26876	2.26876	2.26876	2.26876	2.26876	2.26876	2.26876	2.26876	2.26876	2.26876	2.26876	2.26876	2.26876	2.26876	2.26876
1552990_at	FAM71E2	2.26876	2.26876	2.26876	2.26876	2.26876	2.26876	2.26876	2.26876	2.26876	2.26876	2.26876	2.26876	2.26876	2.26876	2.26876	2.26876	2.26876	2.26876	2.26876	2.26876	2.26876	2.26876	2.26876	2.26876	2.26876	2.26876	2.26876	2.26876	2.26876	2.26876	2.26876	2.26876	2.26876	2.26876
1552991_at	OR5P2	2.26876	2.26876	2.26876	2.26876	2.26876	2.26876	2.26876	2.26876	2.26876	2.26876	2.26876	2.26876	2.26876	2.26876	2.26876	2.26876	2.26876	2.26876	2.26876	2.26876	2.26876	2.26876	2.26876	2.26876	2.26876	2.26876	2.26876	2.26876	2.26876	2.26876	2.26876	2.26876	2.26876	2.26876
1552993_at	DYDC1	2.26876	2.26876	2.26876	2.26876	2.26876	2.26876	2.26876	2.26876	2.26876	2.26876	2.26876	2.26876	2.26876	2.26876	2.28328	2.26876	2.26876	2.26876	2.26876	2.26876	2.26876	2.26876	2.26876	2.26876	2.26876	2.26876	2.26876	2.26876	2.26876	2.26876	2.26876	2.26876	2.26876	2.26876
1552995_at	IL27	2.26876	2.26876	2.26876	2.26876	2.26876	2.26876	2.26876	2.26876	2.26876	2.26876	2.26876	2.26876	2.26876	2.26876	2.26876	2.26876	2.26876	2.26876	2.26876	2.26876	2.26876	2.26876	2.26876	2.27039	2.26876	2.26876	2.26876	2.26876	2.26876	2.26876	2.26876	2.26876	2.26876	2.26876
1552997_a_at	IQCF1	2.26876	2.26876	2.26876	2.26876	2.26876	2.26876	2.26876	2.26876	2.26876	2.26876	2.26876	2.26876	2.26876	2.26876	2.26876	2.26876	2.26876	2.26876	2.26876	2.26876	2.26876	2.26876	2.26876	2.26876	2.26876	2.26876	2.26876	2.26876	2.26876	2.26876	2.26876	2.26876	2.26876	2.26876
1552998_at	DEFB125	2.26876	2.26876	2.26876	2.26876	2.26876	2.26876	2.26876	2.26876	2.26876	2.26876	2.26876	2.26876	2.26876	2.26876	2.26876	2.26876	2.26876	2.26876	2.26876	2.26876	2.26876	2.26876	2.26876	2.26876	2.26876	2.26876	2.26876	2.26876	2.26876	2.26876	2.26876	2.26876	2.26876	2.26876
1552999_a_at	WFDC10B	2.31504	2.26876	2.26876	2.26876	2.26876	2.26876	2.26876	2.26876	2.34271	2.26876	2.26876	2.26876	2.43257	2.26876	2.27688	2.35567	2.26876	2.26876	2.26876	2.26876	2.26876	2.43419	2.26876	2.26876	2.26876	2.30281	2.26876	2.26876	2.26876	2.26876	2.26876	2.30021	2.26876	2.7339
1553002_at	DEFB105A /// DEFB105B	2.26876	2.26876	2.26876	2.26876	2.26876	2.32078	2.26876	2.26876	2.26876	2.26876	2.26876	2.27442	2.26876	2.26876	2.26876	2.26876	2.26876	2.26876	2.26876	2.26876	2.26876	2.26876	2.26876	2.26876	2.26876	2.26876	2.26876	2.26876	2.28365	2.26876	2.27674	2.26876	2.26876	2.26876
1553003_at	PKHD1	2.26876	2.26876	2.26876	2.26876	2.26876	2.26876	2.26876	2.26876	2.26876	2.26876	2.26876	2.26876	2.26876	2.26876	2.26876	2.26876	2.26876	2.26876	2.26876	2.26876	2.26876	2.26876	2.2973	2.26876	2.26876	2.26876	2.26876	2.26876	2.26876	2.26876	2.26876	2.26876	2.26876	2.26876
1553004_at	PKD1L1	2.26876	2.26876	2.26876	2.26876	2.26876	2.26876	2.26876	2.26876	2.26876	2.26876	2.26876	2.26876	2.26876	2.26876	2.26876	2.26876	2.26876	2.26876	2.26876	2.26876	2.26876	2.26876	2.26876	2.26876	2.26876	2.26876	2.26876	2.26876	2.26876	2.26876	2.26876	2.26876	2.26876	2.26876
1553006_at	GPR112	2.26876	2.26876	2.26876	2.26876	2.26876	2.26876	2.26876	2.26876	2.26876	2.26876	2.26876	2.26876	2.26876	2.26876	2.26876	2.26876	2.26876	2.26876	2.26876	2.26876	2.26876	2.26876	2.26876	2.26876	2.26876	2.26876	2.26876	2.26876	2.26876	2.26876	2.26876	2.26876	2.26876	2.26876
1553007_a_at	TENM1	2.26876	2.27111	2.2692	2.26876	2.26876	2.26876	2.26876	2.26876	2.26876	2.26876	2.26876	2.26876	2.26876	2.26876	2.26876	2.26876	2.26876	2.26876	2.26876	2.26876	2.26876	2.26876	2.26876	2.39411	2.26876	2.26876	2.26876	2.26876	2.26876	2.26876	2.26876	2.26876	2.26876	2.26876
1553009_s_at	REXO1L1P	2.26876	2.26876	2.26876	2.26876	2.26876	2.26876	2.26876	2.26876	2.30936	2.26876	2.26876	2.26876	2.26876	2.26876	2.26876	2.26876	2.26876	2.26876	2.26876	2.26876	2.26876	2.26876	2.26876	2.26876	2.26876	2.26876	2.26876	2.26876	2.26876	2.26876	2.26876	2.26876	2.26876	2.26876
1553011_at	TAF1L	2.26885	2.26876	2.26876	2.26876	2.29276	2.45036	2.29878	2.28776	2.26876	2.26876	2.26876	2.26876	2.26876	2.26876	2.26876	2.26876	2.54761	2.26876	2.26876	2.26876	2.26876	2.26876	2.26876	2.31111	2.26876	2.26876	2.26876	2.26876	2.26876	2.26876	2.26876	2.26876	2.26876	2.26876
1553013_at	CNTNAP5	2.26876	2.26876	2.26876	2.26876	2.26876	2.26876	2.26876	2.26876	2.26876	2.26876	2.26876	2.26876	2.26876	2.26876	2.26876	2.26876	2.26876	2.26876	2.26876	2.26876	2.26876	2.26876	2.26876	2.26876	2.26876	2.26876	2.26876	2.26876	2.26876	2.26876	2.26876	2.26876	2.26876	2.26876
1553015_a_at	RECQL4	5.08828	4.57738	5.80725	5.08736	4.42974	5.10505	7.05692	4.72486	6.00201	4.50718	6.23976	6.08248	4.61415	4.61313	4.87506	6.43505	5.09882	5.1768	4.61313	5.44385	4.20454	6.01263	5.88743	6.24207	4.77759	5.11446	5.08736	5.50706	5.32811	5.85729	4.70521	4.71963	4.45673	4.41089
1553016_at	GPR113	2.26876	2.26876	2.26876	2.26876	2.26876	2.26876	2.26876	2.26876	2.26876	2.26876	2.26876	2.26876	2.26876	2.26876	2.26876	2.26876	2.26876	2.26876	2.26876	2.26876	2.26876	2.26876	2.26876	2.26876	2.26876	2.26876	2.26876	2.26876	2.26876	2.26876	2.26876	2.26876	2.26876	2.26876
1553019_at	TMC2	2.26876	2.26876	2.27476	2.26876	2.26876	2.26876	2.26876	2.26876	2.26876	2.26876	2.26876	2.26876	2.26876	2.26876	2.26876	2.26876	2.26876	2.26876	2.26876	2.26876	2.26876	2.26876	2.26876	2.26876	2.26876	2.28681	2.26876	2.26876	2.26876	2.2745	2.26876	2.26876	2.26876	2.26876
1553020_at	SMCR5	2.26876	2.26876	2.26876	2.26876	2.26876	2.26876	2.26876	2.26876	2.26876	2.26876	2.26876	2.26876	2.26876	2.26876	2.26876	2.26876	2.26876	2.26876	2.26876	2.26876	2.26876	2.26876	2.26876	2.26876	2.26876	2.26876	2.26876	2.26876	2.26876	2.26876	2.26876	2.26876	2.26876	2.26876
1553021_s_at	BICD2	2.68633	2.96662	2.68633	4.01946	2.68633	5.02319	2.41099	2.97196	3.2528	3.00884	2.92657	2.40394	2.92657	2.92657	2.40394	2.86958	4.23163	2.92657	2.94828	2.97196	3.4655	3.71927	4.39655	2.77318	3.87364	4.00076	3.28334	3.25673	2.92657	4.07845	2.97196	2.68633	2.64875	2.6802
1553022_at	ZIM3	2.26876	2.26876	2.26876	2.26876	2.26876	2.26876	2.26876	2.26876	2.26876	2.26876	2.26876	2.26876	2.26876	2.26876	2.26876	2.26876	2.26876	2.26876	2.26876	2.26876	2.26876	2.26876	2.26876	2.26876	2.26876	2.26876	2.26876	2.26876	2.26876	2.26876	2.26876	2.26876	2.26876	2.26876
1553023_a_at	NOX5	2.26876	2.26876	2.42489	2.26876	2.26876	2.26876	2.26876	2.26876	2.26876	2.28166	2.26876	2.27373	2.26876	2.26876	2.26876	2.29417	2.26876	2.26876	2.26876	2.26876	2.26876	2.26876	2.26876	2.26876	2.26876	2.26876	2.26876	2.26876	2.26876	2.26876	2.26876	2.26876	2.26876	2.26876
1553024_at	DAOA-AS1	2.26876	2.26876	2.26876	2.26876	2.26876	2.26876	2.26876	2.26876	2.26876	2.26876	2.26876	2.26876	2.26876	2.26876	2.26876	2.26876	2.26876	2.26876	2.26876	2.26876	2.26876	2.26876	2.26876	2.26876	2.26876	2.26876	2.26876	2.26876	2.26876	2.26876	2.26876	2.26876	2.26876	2.26876
1553025_at	GPR126	2.26876	2.26876	2.26876	2.26876	2.26876	2.26876	2.26876	2.26876	2.26876	2.26876	2.26876	2.26876	2.26876	2.26876	2.26876	2.26876	2.26876	2.26876	2.26876	2.26876	2.26876	2.26876	2.26876	2.26876	2.26876	2.26876	2.26876	2.26876	2.26876	2.26876	2.26876	2.26876	2.26876	2.26876
1553027_a_at	KLHL4	2.26876	2.26876	2.26876	2.26876	2.26876	2.26876	2.26876	2.26876	2.26876	2.26876	2.26876	2.26876	2.26876	2.26876	2.26876	2.26876	2.26876	2.26876	2.26876	2.26876	2.26876	2.26876	2.26876	2.26876	2.26876	2.26876	2.26876	2.26876	2.26876	2.26876	2.26876	2.26876	2.26876	2.32643
1553028_at	GPR156	2.26876	2.26876	2.26876	2.26876	2.26876	2.26876	2.26876	2.26876	2.26876	2.26876	2.26876	2.26876	2.26876	2.26876	2.26876	2.26876	2.26876	2.26876	2.26876	2.26876	2.26876	2.26876	2.26876	2.26876	2.26876	2.26876	2.26876	2.26876	2.26876	2.26876	2.26876	2.26876	2.26876	2.26876
1553030_a_at	SUOX	3.11824	2.70667	3.05933	2.70667	2.70667	2.72111	3.28303	2.60021	2.83035	2.82138	3.12424	2.62655	2.67705	2.72564	2.57252	2.79578	2.72606	2.7193	2.64239	2.69161	3.61862	2.7193	2.67705	3.42774	3.63219	2.70667	2.71108	3.05379	2.69498	2.64489	3.01668	2.67705	2.71152	2.60021
1553031_at	GPR115	2.72351	3.50804	2.72351	3.99415	5.05918	6.45912	2.72351	5.19324	3.76398	5.07537	4.01418	3.76398	4.38776	5.74214	2.26876	6.53671	5.24551	3.75047	4.53134	3.76398	5.01812	4.66477	3.53459	4.37017	3.85318	3.60097	4.07746	3.76736	3.33831	2.32566	4.96258	2.81824	3.26433	3.52459
1553032_at	IL31RA	2.26876	2.26876	2.26876	2.26876	2.26876	2.26876	2.26876	2.26876	2.26876	2.26876	2.26876	2.26876	2.26876	2.26876	2.26876	2.26876	2.26876	2.26876	2.26876	2.26876	2.26876	2.26876	2.26876	2.26876	2.26876	2.26876	2.26876	2.26876	2.26876	2.26876	2.26876	2.26876	2.26876	2.26876
1553033_at	SYTL5	2.26876	2.26876	2.26876	2.26876	2.26876	2.26876	2.26876	2.26876	2.26876	2.26876	2.26876	2.26876	2.26876	2.26876	2.26876	2.26876	2.26876	2.26876	2.26876	2.26876	2.26876	2.26876	2.26876	2.26876	2.26876	2.26876	2.26876	2.26876	2.26876	2.26876	2.26876	2.26876	2.26876	2.26876
1553034_at	SDCCAG8	4.56282	5.74324	4.57837	4.83664	4.80826	5.64437	4.62519	5.29518	4.824	4.80826	5.03899	4.8147	5.43234	5.04142	4.58681	4.82506	5.49953	4.80826	4.24477	4.56874	4.71074	3.92557	4.77962	4.44502	4.36249	4.35315	4.80826	5.91725	4.90278	5.54425	4.57349	4.95518	3.66721	5.27953
1553036_at	GPR111	2.26876	2.26876	2.26876	2.26876	2.26876	2.26876	2.26876	2.26876	2.26876	2.26876	2.26876	2.26876	2.26876	2.26876	2.26876	2.26876	2.26876	2.26876	2.26876	2.26876	2.26876	2.26876	2.26876	2.26876	2.26876	2.26876	2.26876	2.26876	2.26876	2.26876	2.26876	2.26876	2.26876	2.26876
1553037_a_at	SYN2	2.26876	2.75573	2.26876	2.26876	2.39788	2.26876	2.42262	2.26876	2.26876	2.26876	2.26876	2.26876	2.26876	2.26876	2.27371	2.27145	2.26876	2.26876	2.26876	2.26876	2.26876	2.26876	2.2763	2.26876	2.26876	2.26876	2.41607	2.26876	2.3535	2.26876	2.26876	2.27078	2.26876	2.26876
1553039_a_at	ASB10	2.26876	2.26876	2.26876	2.26876	2.26876	2.26876	2.26876	2.26876	2.26876	2.26876	2.26876	2.26876	2.26876	2.26876	2.26876	2.26876	2.26876	2.26876	2.26876	2.26876	2.26876	2.26876	2.26876	2.26876	2.26876	2.26876	2.26876	2.26876	2.26876	2.26876	2.26876	2.26876	2.26876	2.26876
1553041_at	HTR3C	2.26876	2.26876	2.28523	2.26876	2.26876	2.26876	2.26876	2.26876	2.26876	2.26876	2.26876	2.30293	2.26876	2.26876	2.26876	2.26876	2.26876	2.26876	2.26876	2.26876	2.26876	2.26876	2.26876	2.26876	2.26876	2.26876	2.26876	2.26876	2.26876	2.26876	2.26876	2.26876	2.26876	2.26876
1553042_a_at	NFKBID	2.26876	2.26895	2.26876	2.26876	2.26876	2.26876	2.26876	2.26876	2.26876	2.26876	2.26876	2.26876	2.26876	2.26876	2.88563	2.26876	2.26892	2.26876	2.26876	2.26876	2.26876	2.26876	2.26876	2.26876	2.26876	2.26876	2.30345	2.26876	2.26876	2.43863	2.26876	3.42169	3.52277	2.26876
1553043_a_at	CD300LF	5.45982	6.18563	7.31671	5.43223	3.94464	3.75668	3.7247	4.48146	4.67357	4.54097	5.01265	4.5296	5.05703	5.09221	6.798	4.2378	4.54097	4.43623	3.7247	7.50974	3.7435	3.22492	3.08283	3.19564	4.48146	2.91656	6.18375	5.27754	2.91689	5.63145	4.48146	7.52704	6.03678	7.30267
1553044_at	GJA10	2.26876	2.26876	2.26876	2.26876	2.26876	2.26876	2.26876	2.26876	2.26876	2.26876	2.26876	2.26876	2.26876	2.26876	2.26876	2.26876	2.26876	2.26876	2.26876	2.26876	2.26876	2.26876	2.26876	2.26876	2.26876	2.26876	2.26876	2.26876	2.26876	2.26876	2.26876	2.26876	2.26876	2.26876
1553045_at	WNT9A	2.27117	2.26876	2.26876	2.26876	2.26876	2.26876	2.26876	2.26876	2.26876	2.26876	2.26876	2.26876	2.26876	2.26876	2.26876	2.26876	2.26876	2.26876	2.26876	2.26876	2.26876	2.26876	2.26876	2.28093	2.26876	2.26876	2.26876	2.26876	2.26876	2.26876	2.26876	2.26876	2.26876	2.26876
1553046_s_at	GAL3ST2	2.27483	2.27483	2.27483	2.27483	2.27483	2.27483	2.54666	2.27483	2.27483	2.27483	2.27483	2.27483	2.27657	2.27483	2.27483	2.27483	2.27483	2.27483	2.27483	2.59021	2.27483	2.27483	2.27483	2.27483	2.27483	2.27483	2.27483	2.27483	2.27483	2.27483	2.27483	2.27483	2.27483	2.27483
1553047_at	PIP4K2B	3.1659	3.1659	3.1659	3.1659	3.1659	3.1659	3.1659	3.1659	3.18568	3.1659	3.16881	3.1659	3.1659	3.11682	3.1659	3.1659	3.1659	3.1659	3.1659	3.1659	3.1659	3.1659	3.1659	3.1659	3.1685	3.1659	3.1659	3.1659	3.1659	3.34422	3.1659	3.1659	3.1659	3.1659
1553048_a_at	PIP4K2B	3.04574	2.92777	2.92864	2.97316	2.92777	3.06618	2.92777	2.92777	2.93298	3.20974	3.11296	3.51568	2.91937	2.92777	2.75518	2.92777	2.91937	2.65946	2.91937	3.23127	2.92777	2.92415	2.92777	3.13886	2.92777	2.92777	2.92777	3.15242	3.36109	2.92777	2.72695	3.37806	2.92777	2.92777
1553051_s_at	ODF3	2.26876	2.26876	2.26876	2.26876	2.26876	2.26876	2.26876	2.26876	2.26876	2.26876	2.29881	2.26876	2.26876	2.26876	2.26876	2.26876	2.26876	2.26876	2.26876	2.26876	2.26876	2.26876	2.26876	2.26876	2.26876	2.26876	2.26876	2.26876	2.26876	2.26876	2.26876	2.26876	2.26876	2.26876
1553052_at	WFDC13	2.26876	2.26876	2.26876	2.26876	2.26876	2.26876	2.26876	2.26876	2.26876	2.26876	2.26876	2.26876	2.26876	2.26876	2.26876	2.26876	2.26876	2.26876	2.26876	2.26876	2.26876	2.26876	2.26876	2.26876	2.26876	2.26876	2.26876	2.26876	2.26876	2.26876	2.26876	2.26876	2.26876	2.34954
1553053_at	LINC00521	2.26876	2.26876	2.26876	2.31926	2.26876	2.26876	2.26876	2.26876	2.26876	2.26876	2.26876	2.26876	2.26876	2.26876	2.3627	2.26876	2.26876	2.26876	2.26876	2.26876	2.26876	2.26876	2.26876	2.26876	2.26876	2.26876	2.26876	2.26876	2.26876	2.26876	2.26876	2.2734	2.26876	2.26876
1553055_a_at	SLFN5	5.06627	5.46134	5.20608	6.73819	5.13219	4.95249	4.66616	5.54325	3.76299	4.21362	4.66072	5.15957	4.76131	6.07177	4.00753	5.66221	6.39748	5.02185	4.79282	6.14644	2.86705	3.62296	4.37906	4.60174	5.76838	3.7031	6.56611	5.36424	5.37694	3.67659	4.77774	5.05063	3.82786	3.0846
1553057_at	SERPINB12	2.26876	2.26876	2.26876	2.26876	2.26876	2.26876	2.26876	2.26876	2.26876	2.26876	2.26876	2.26876	2.26876	2.26876	2.26876	2.26876	2.26876	2.26876	2.26876	2.26876	2.26876	2.26876	2.26876	2.27533	3.16284	2.26876	2.26876	2.26876	2.26876	2.26876	2.29551	2.26876	2.26876	2.26876
1553058_at	GIPC3	2.2777	2.28707	2.2777	2.2777	2.2777	2.2777	2.2777	2.2777	2.2777	2.27655	2.2777	2.2777	2.2777	2.2777	2.35405	2.2777	2.2777	2.2777	2.27655	2.2777	2.2777	2.29005	2.57303	2.2777	2.30313	2.2777	2.2777	2.2777	2.27655	2.3054	2.2777	2.2777	2.2777	2.2777
1553059_at	PGLYRP3	2.26876	2.26876	2.4102	2.26876	2.26876	2.26876	2.26876	2.26876	2.26876	2.26876	2.26876	2.26876	2.27005	2.26876	2.26876	2.26876	2.26876	2.26876	2.26876	2.26876	2.26876	2.26876	2.28007	2.26876	2.26876	2.26876	2.26876	2.27116	2.26876	2.26876	2.26876	2.26876	2.26876	2.26876
1553060_at	PSKH2	2.26876	2.26876	2.26876	2.26876	2.27367	2.26876	2.26876	2.26876	2.26876	2.26876	2.26876	2.26876	2.26876	2.26876	2.26876	2.26876	2.26876	2.26876	2.26876	2.26876	2.26876	2.29547	2.29857	2.26876	2.26876	2.26876	2.26876	2.26876	2.26876	2.26876	2.26876	2.26876	2.26876	2.26876
1553061_at	OR6W1P	2.26877	2.26876	2.26876	2.26876	2.26876	2.26876	2.26876	2.26876	2.26876	2.26876	2.26876	2.26876	2.26876	2.26876	2.26876	2.26876	2.26876	2.26876	2.26876	2.26876	2.26876	2.26876	2.26876	2.26876	2.26876	2.26876	2.26876	2.26876	2.26876	2.26876	2.26876	2.26876	2.26876	2.26876
1553062_at	MOGAT1	2.26876	2.26876	2.26876	2.26876	2.26876	2.26876	2.26876	2.26876	2.26876	2.26876	2.26876	2.26876	2.26876	2.26876	2.26876	2.26876	2.26876	2.26876	2.26876	2.26876	2.26876	2.26876	2.26876	2.26876	2.26876	2.26876	2.26876	2.26876	2.26876	2.26876	2.26876	2.26876	2.26876	2.26876
1553063_at	GPR78	2.26876	2.26876	2.26876	2.28186	2.26876	2.26876	2.26876	2.26876	2.26876	2.26876	2.26876	2.27552	2.26876	2.26876	2.26876	2.26876	2.26876	2.32704	2.26876	2.26876	2.26876	2.26876	2.26876	2.26876	2.26876	2.26876	2.26876	2.26876	2.26876	2.28333	2.26876	2.26876	2.26876	2.26876
1553064_at	H1FOO	2.2702	2.2702	2.2702	2.2702	2.2702	2.36808	2.2702	2.2702	2.2702	2.2702	2.2702	2.32553	2.2702	2.2702	2.2702	2.2702	2.2702	2.2702	2.2702	2.2702	2.2702	2.2702	2.2702	2.2702	2.2702	2.2702	2.2702	2.2702	2.2702	2.2702	2.2702	2.2702	2.2702	2.2702
1553066_at	TAAR9	2.26876	2.26876	2.26876	2.26876	2.26876	2.26876	2.26876	2.26876	2.26876	2.26876	2.26876	2.26876	2.26876	2.26876	2.26876	2.26876	2.26876	2.26876	2.26876	2.26876	2.26876	2.26876	2.26876	2.26876	2.26876	2.26876	2.26876	2.26876	2.26876	2.26876	2.26876	2.26876	2.26876	2.26876
1553067_a_at	GNRHR2	2.26876	2.26876	2.26876	2.26876	2.26876	2.29698	2.26876	2.26876	2.26876	2.26876	2.26876	2.26876	2.26876	2.26876	2.26876	2.26876	2.26876	2.26876	2.26876	2.26876	2.26876	2.26876	2.26876	2.26876	2.26876	2.26876	2.26876	2.26876	2.26876	2.37203	2.26876	2.26876	2.26876	2.26876
1553069_at		2.26876	2.26876	2.26876	2.26876	2.26876	2.26876	2.26876	2.26876	2.26876	2.26876	2.26876	2.26876	2.26876	2.26876	2.26876	2.26876	2.26876	2.26876	2.26876	2.26876	2.26876	2.26876	2.26876	2.26876	2.26876	2.26876	2.26876	2.26876	2.26876	2.26876	2.26876	2.26876	2.26876	2.26876
1553070_a_at	MYOZ3	2.26876	2.26876	2.26876	2.26876	2.26876	2.26876	2.26876	2.26876	2.26876	2.26876	2.26876	2.26876	2.26876	2.26876	2.26876	2.26876	2.26876	2.26876	2.26876	2.26876	2.26876	2.26876	2.26876	2.26876	2.26876	2.26876	2.26876	2.26876	2.26876	2.26876	2.26876	2.26876	2.26876	2.26876
1553071_a_at	MYOZ3	2.26876	2.26876	2.26876	2.26972	2.26876	2.26876	2.26876	2.26876	2.26876	2.26876	2.26876	2.26876	2.26876	2.26876	2.26876	2.26876	2.26878	2.26876	2.26876	2.26876	2.26876	2.26876	2.26876	2.26876	2.26876	2.26876	2.26876	2.26876	2.27057	2.26876	2.42987	2.26876	2.31068	2.32035
1553072_at	BNIPL	2.27027	2.41705	2.35702	3.16655	2.88106	4.58591	3.22376	3.21172	2.89553	5.43119	2.37781	2.86552	2.90658	2.88106	2.29187	3.85827	3.88065	4.20435	2.86552	2.88106	6.1621	3.87341	4.72777	3.23522	4.15447	3.09793	2.37781	2.88106	2.86568	2.86552	3.50313	2.77442	2.7159	2.88106
1553074_at	ASB11	2.26876	2.26876	2.26876	2.26876	2.26876	2.26876	2.26876	2.26876	2.26876	2.26876	2.26876	2.26876	2.26876	2.26876	2.26876	2.26876	2.26876	2.26876	2.26876	2.26876	2.26876	2.26876	2.26876	2.26876	2.26876	2.26876	2.27769	2.26876	2.26876	2.26876	2.26876	2.27076	2.26876	2.26876
1553075_a_at	OFCC1	2.26876	2.26876	2.26876	2.26876	2.26876	2.26876	2.26876	2.26876	2.26876	2.26876	2.26876	2.26876	2.26876	2.26876	2.26876	2.26876	2.26876	2.26876	2.26876	2.26876	2.26876	2.26876	2.26876	2.26876	2.26876	2.26876	2.26876	2.26876	2.26876	2.26876	2.26876	2.26876	2.26876	2.26876
1553076_at	OFCC1	2.26876	2.26876	2.26876	2.26876	2.26876	2.26876	2.26876	2.29346	2.26876	2.26876	2.26876	2.26876	2.26876	2.26876	2.26876	2.26876	2.26876	2.26876	2.26876	2.26876	2.26876	2.26876	2.26876	2.26876	2.26876	2.26876	2.26876	2.26876	2.26876	2.26876	2.26876	2.26876	2.27245	2.26876
1553077_at	SDR9C7	3.24373	3.05333	3.24373	6.65381	3.81217	5.95597	3.05333	7.37536	5.38771	6.81269	3.24373	4.77369	4.46589	4.69581	3.24507	8.02381	3.47814	7.4607	4.33451	3.24373	6.00242	8.82606	6.7287	3.62275	6.43787	6.16314	6.69484	6.46544	3.80175	3.97109	6.76774	3.42142	5.15491	5.86295
1553078_at	OR5P3	2.26876	2.26876	2.26876	2.26876	2.26876	2.26876	2.26876	2.26876	2.26876	2.26876	2.26876	2.26876	2.26876	2.26876	2.26876	2.26876	2.26876	2.26876	2.26876	2.26876	2.26876	2.26876	2.26876	2.26876	2.26876	2.26876	2.26876	2.26876	2.26876	2.26876	2.26876	2.26876	2.27718	2.26876
1553079_at	TRIM40	2.26876	2.26876	2.26876	2.26876	2.26879	2.26876	2.26876	2.26876	2.26876	2.26876	2.26876	2.26876	2.26876	2.26876	2.26876	2.26876	2.26876	2.26876	2.26876	2.26876	2.26876	2.26876	2.26876	2.26876	2.26876	2.26876	2.26876	2.26876	2.26913	2.26876	2.26876	2.26876	2.26876	2.26876
1553080_at	CSN1S2AP	2.26876	2.26876	2.26876	2.26876	2.26876	2.26876	2.26876	2.26876	2.26876	2.26876	2.26876	2.26876	2.26876	2.26876	2.26876	2.26876	2.26876	2.26876	2.26876	2.26876	2.26876	2.26876	2.26876	2.26876	2.26876	2.26876	2.26876	2.26876	2.26876	2.26876	2.26876	2.27185	2.26876	2.26876
1553081_at	WFDC12	9.97071	2.42175	2.42175	11.0511	6.07814	10.684	3.07669	9.0596	6.51157	4.67802	4.20629	4.35389	8.61447	7.26589	2.42213	7.29973	7.50706	7.00019	3.07669	3.05651	5.27291	10.7665	3.32064	4.48253	11.9225	2.93593	10.7744	8.32614	3.07669	7.9865	8.74415	3.92407	8.03624	7.96307
1553082_at	CRYGN	2.26876	2.26876	2.26876	2.26876	2.26876	2.26876	2.26876	2.26876	2.26876	2.26876	2.26876	2.26876	2.26876	2.26876	2.28695	2.26876	2.26876	2.26876	2.26876	2.26876	2.26876	2.26876	2.26876	2.26876	2.26876	2.26876	2.26876	2.26876	2.26876	2.26876	2.26876	2.26876	2.26876	2.26876
1553083_at		2.26876	2.26876	2.26876	2.26876	2.26876	2.26876	2.30981	2.26876	2.26876	2.26876	2.26876	2.26876	2.26876	2.26876	2.26876	2.26876	2.26876	2.26876	2.26876	2.26876	2.26876	2.26876	2.28601	2.26876	2.26876	2.26876	2.26876	2.26876	2.26876	2.26876	2.26876	2.26876	2.26876	2.26876
1553084_at	STARD6	2.27109	2.26876	2.26876	2.26876	2.26876	2.26876	2.26876	2.26876	2.26876	2.26876	2.26876	2.26876	2.26876	2.26876	2.26876	2.26876	2.26876	2.26876	2.26876	2.26876	2.26876	2.26876	2.26876	2.27146	2.27093	2.26876	2.26876	2.26876	2.26876	2.26876	2.2816	2.26876	2.26876	2.31003
1553086_at	C11orf40	2.26876	2.26876	2.26876	2.26876	2.26876	2.26876	2.26876	2.26876	2.26876	2.26876	2.26876	2.26876	2.26876	2.26876	2.26876	2.26876	2.26876	2.26876	2.26876	2.26876	2.26876	2.26876	2.26876	2.26876	2.26876	2.26876	2.26876	2.26876	2.26876	2.26876	2.26876	2.26876	2.26876	2.26876
1553087_at	C18orf12	2.26876	2.26876	2.26876	2.26876	2.26876	2.26876	2.26876	2.26876	2.26876	2.26876	2.26876	2.26876	2.26876	2.26876	2.26876	2.26876	2.26876	2.26876	2.26876	2.26876	2.37786	2.26876	2.89551	2.26876	2.26876	2.26876	2.26876	2.26876	2.26876	2.26876	2.26876	2.26876	2.26876	2.34753
1553088_a_at	BCL2L11	2.2985	2.2985	2.2985	2.2985	2.2985	2.35989	2.2985	2.2985	2.2985	2.30099	2.2985	2.33943	2.2985	2.2985	2.2985	2.4401	2.38169	2.2985	2.27339	2.2985	2.2985	2.2985	2.2985	2.35563	2.2985	2.2985	2.2985	2.2985	2.29868	2.2985	2.27046	2.30815	2.2985	2.34841
1553089_a_at	WFDC2	2.26876	2.26876	2.34074	2.26876	2.26931	2.26876	2.26876	2.26876	2.26876	2.26876	2.26876	2.26876	2.26876	2.26876	2.26876	2.26876	2.26876	2.26876	2.26876	2.26876	2.26876	2.26876	2.26876	2.26876	2.26876	2.26876	2.26876	2.26876	2.26876	2.26876	2.26876	2.26876	2.26876	2.27012
1553093_a_at	DEFB119	2.26876	2.26876	2.26876	2.26876	2.26876	2.26876	2.26876	2.26876	2.26876	2.26876	2.26876	2.26876	2.26876	2.26876	2.26876	2.26876	2.26876	2.26876	2.26876	2.26876	2.26876	2.26876	2.26876	2.26876	2.26876	2.26876	2.26876	2.26876	2.26876	2.26876	2.26876	2.26876	2.26876	2.26876
1553094_at	FLJ45513 /// TAC4	2.51853	2.42145	2.51853	2.51853	2.51853	2.51853	2.51853	2.51853	2.60687	2.51853	2.51853	2.51853	2.51853	2.51853	2.51853	2.51853	2.30435	2.30435	2.51853	2.51853	3.2297	2.51853	2.67394	2.51853	2.81317	2.51853	2.51853	2.51853	2.26876	2.51853	2.61113	2.51853	2.51853	2.51853
1553096_s_at	BCL2L11	5.6963	5.74162	5.91609	6.10175	4.65115	5.51612	6.20941	5.26184	5.4566	5.96384	5.6963	5.62159	5.25858	5.07774	5.61564	5.74539	5.50241	6.08996	5.05396	5.92737	6.04908	5.47046	5.87669	5.83622	5.86583	5.31624	5.85949	5.69604	5.01968	5.76103	6.11817	7.48874	6.03184	5.80472
1553099_at	TIGD1	5.80464	5.65078	4.71803	6.44716	5.03881	4.20943	5.53666	5.54745	5.76316	4.20813	5.01982	4.84455	4.54432	4.8034	5.4954	6.23969	5.17092	5.80792	5.5741	4.5669	4.45639	5.01982	5.01982	5.2679	6.50955	5.42495	5.32091	5.1284	6.54122	5.40905	6.25064	5.01982	4.52809	3.92509
1553101_a_at	ALKBH5	7.04056	7.09258	7.54194	7.31961	6.89236	7.60535	6.85021	6.73429	7.189	6.85473	7.69524	7.19876	6.46247	7.247	7.76871	7.31441	7.52895	7.07532	7.243	7.40185	7.05946	7.55852	7.8358	7.13351	7.39734	7.78735	6.86114	7.20233	8.07829	7.21471	6.8667	7.21994	7.12395	7.65486
1553102_a_at	CCDC69	8.26195	7.13937	7.72047	7.56754	6.45403	6.61561	5.47361	5.59919	6.82473	6.91629	6.92254	6.73686	7.78364	6.31425	7.64907	6.31501	6.61024	7.20756	5.66062	7.358	8.23869	5.50365	5.26079	5.04763	7.75039	4.89904	7.80314	6.68568	4.93874	6.69635	7.5361	7.92128	9.22331	6.9269
1553103_at	NFX1	8.57064	9.57705	9.20058	8.92628	8.55325	8.61297	9.40161	9.01917	9.94899	9.29909	9.35679	8.47784	8.95553	8.39049	8.43459	9.8117	9.01917	9.89371	10.0213	9.82085	9.07507	8.75109	9.47979	9.28521	8.99377	9.29449	8.57541	9.43029	8.81331	9.52293	9.77095	9.1865	8.65975	8.69721
1553105_s_at	DSG2	5.58314	7.3624	6.77084	6.47937	6.62017	8.16556	9.0579	5.50004	7.54231	4.74495	8.76219	8.11183	6.80408	6.74196	4.31078	5.62946	6.39547	5.70994	6.78834	7.67066	4.14897	5.71093	6.57595	8.00052	6.01921	6.91683	6.50293	6.31751	7.7851	7.75137	6.77907	4.42562	4.31078	6.03375
1553106_at	C5orf24	4.61302	5.17405	4.80897	6.10894	5.14453	5.9747	4.10114	4.92105	4.8478	5.3019	5.85473	5.97788	5.10998	5.53873	5.33323	4.3612	5.61167	5.11554	4.1932	4.99565	4.85115	4.1213	4.80897	3.19168	4.93101	4.91712	4.80897	4.73237	3.72713	5.41679	4.75617	4.64662	5.21645	5.93524
1553107_s_at	C5orf24	6.58498	6.95607	6.75382	7.07421	6.86505	5.84755	6.55559	5.60406	7.14452	6.77036	6.95429	6.4682	6.30232	6.78793	7.02056	5.96316	6.57918	6.54702	5.65217	6.58172	6.8222	6.24082	6.92008	5.14178	7.10937	5.84504	6.10045	6.23668	6.58757	6.47618	6.65801	5.77403	6.84878	6.36098
1553108_at	C5orf24	3.868	3.44762	3.77784	4.2051	3.77952	3.77784	3.36992	3.89021	3.77784	3.79946	3.77784	4.83036	3.77784	3.86308	3.71208	3.70693	3.85085	3.77784	3.78388	4.04004	3.64802	3.62231	3.77784	3.00883	3.77784	3.74966	3.98179	3.77784	3.77784	3.77784	4.02064	3.70309	3.8569	4.07989
1553111_a_at	KBTBD6	4.79763	6.08077	4.12545	5.27309	5.55559	5.72987	5.09821	6.2067	6.09081	4.93112	6.23208	5.06985	6.24158	5.93859	4.7845	4.97493	5.82284	5.36816	5.86354	4.86229	4.97493	4.64071	5.56559	5.41125	4.97493	6.01834	4.74879	5.58833	5.22954	5.74189	5.23315	4.22171	4.68336	5.30082
1553112_s_at	CDK8	4.54736	4.77024	4.73288	4.72317	5.76313	5.57819	5.4598	5.08542	4.88943	5.4966	5.47026	5.25681	4.57114	5.29593	4.40605	4.11825	4.99696	5.06564	4.11173	4.69742	5.29104	5.06564	5.06564	5.77264	3.89944	5.98134	5.10244	6.1572	5.06564	5.11853	4.84569	4.56202	5.02449	5.06564
1553113_s_at	CDK8	6.52017	6.99358	6.43981	6.41678	7.04237	7.6878	7.11034	7.30082	6.74334	6.74334	7.37177	7.27559	6.74334	7.07739	6.3874	6.52898	6.73232	6.9952	6.36051	6.72267	6.73232	6.9587	7.25887	7.23384	5.67768	7.98872	7.09982	7.41594	6.5669	7.57085	6.84363	5.88242	6.48034	7.10166
1553114_a_at	PTK6	3.93297	5.16837	3.75713	6.35851	5.08838	7.04977	5.15437	6.86668	5.96492	8.16742	5.67135	6.38276	5.34951	5.73116	2.67491	6.69371	5.53979	7.12806	5.30443	4.7731	8.55101	6.80351	5.89553	5.20088	7.26369	6.84976	5.89546	6.07718	3.96976	5.95553	6.32776	4.22824	4.52404	6.5862
1553115_at	NKD1	2.26876	2.26876	2.26876	2.26876	2.26876	2.26876	2.26876	2.30281	2.26876	2.27984	2.26876	2.26876	2.26876	2.26876	2.26876	2.26876	2.26876	2.40792	2.26876	2.26876	2.26876	2.57884	2.34376	2.26876	2.30021	2.26876	2.26876	2.37699	2.26876	2.26876	2.26876	2.26876	2.26876	2.26876
1553117_a_at	STK38	4.61243	4.61243	4.61243	5.02904	3.87656	5.19813	6.46874	4.61243	4.61243	4.94326	3.80779	4.16048	4.35814	4.59504	4.2501	5.30739	5.3521	4.61243	4.78306	3.79785	6.04307	4.29829	5.5737	5.82771	5.2716	4.06283	4.47926	4.22067	4.74121	3.62547	5.03124	4.32718	3.81867	3.70358
1553118_at	THEM4	6.04288	6.65189	6.6982	6.60654	6.76947	6.4489	6.32165	5.7188	7.03295	5.23522	5.8872	5.82253	5.8315	6.4557	5.81647	5.87271	6.14115	6.47384	6.10996	6.38363	5.4412	6.0064	5.7188	6.11139	6.92631	6.17867	5.93323	7.39251	5.73139	7.20127	5.4949	6.44318	5.76039	5.50805
1553120_at	CLSPN	2.26876	2.26876	2.26876	2.26876	2.26876	2.26876	2.26876	2.26876	2.26876	2.26876	2.26876	2.26876	2.26876	2.26876	2.26876	2.26876	2.26876	2.26876	2.26876	2.26876	2.26876	2.26876	2.26876	2.31719	2.26876	2.26876	2.26876	2.26876	2.26876	2.4496	2.26876	2.26876	2.26876	2.26876
1553122_s_at	RBAK	2.32152	2.32109	2.32109	2.49686	2.32109	3.41909	2.782	2.32152	2.51195	2.54351	2.32109	2.32152	2.32152	2.32109	2.45641	2.32152	3.44233	2.32152	2.32109	2.32109	2.32152	2.32152	3.083	2.32152	2.32152	2.32152	2.32109	2.32109	2.32152	3.07609	2.32152	2.32152	2.32152	2.32152
1553123_at	WDR62	2.26876	2.34921	2.26876	2.26876	2.26876	2.26876	2.26876	2.26876	2.26876	2.26876	2.31724	2.26876	2.26979	2.26876	2.26876	2.26876	2.26876	2.26876	2.26876	2.26876	2.26876	2.26876	2.26876	2.26876	2.26876	2.35444	2.26876	2.26876	2.26876	2.26876	2.26876	2.26876	2.51402	2.26876
1553125_x_at	WDR62	2.26876	2.26876	2.26876	2.26876	2.26876	2.26876	2.26876	2.26876	2.26876	2.26876	2.26876	2.26876	2.26876	2.26876	2.26876	2.26876	2.26876	2.26876	2.26876	2.26876	2.26876	2.41876	2.26876	2.26876	2.26876	2.26876	2.26876	2.26876	2.26876	2.26876	2.26876	2.26876	2.26876	2.31255
1553126_a_at	SLC39A12	2.26876	2.26876	2.26876	2.26876	2.26876	2.26876	2.26876	2.26876	2.26876	2.26876	2.26876	2.26876	2.26876	2.26876	2.26876	2.26876	2.26876	2.26876	2.26876	2.26876	2.26876	2.26876	2.26876	2.26876	2.26876	2.26876	2.26876	2.27313	2.26876	2.26876	2.26876	2.26876	2.26876	2.26876
1553127_a_at	RNF168	2.29274	2.26876	2.29274	2.29274	2.29274	2.47998	2.3802	2.29274	2.29274	2.31051	2.29274	2.29274	2.26934	2.29274	2.29274	2.29274	2.29274	2.29274	2.29274	2.29274	2.29274	2.38719	2.29274	2.48225	2.29453	2.34208	2.38014	2.40566	2.29274	2.29274	2.29274	2.44185	2.65462	2.34356
1553129_at	SVEP1	2.26876	2.32072	2.4966	2.26876	2.26876	2.26876	2.26876	2.26876	2.26876	2.28741	2.26876	2.26876	2.31992	2.26876	2.26955	2.26876	2.26876	2.26876	2.26876	2.26876	2.26876	2.26876	2.26876	2.26876	2.26876	2.26876	2.26876	2.26876	2.26876	2.26876	2.26876	2.26876	2.26876	2.26876
1553130_at	LOC652276	2.26876	2.26876	2.26876	2.26876	2.26876	2.26876	2.26876	2.26876	2.26876	2.31701	2.26876	2.26876	2.26876	2.26876	2.26876	2.26876	2.26876	2.26876	2.26876	2.26876	2.7875	2.611	2.26876	2.27034	2.26876	2.26876	2.26876	2.26876	2.26876	2.27842	2.26876	2.26876	2.27946	2.26876
1553131_a_at	GATA4	2.37892	2.42218	2.42218	2.42218	2.42218	2.42218	2.42218	2.42218	2.42218	2.57827	2.42218	2.42565	2.42218	2.42218	2.60406	2.42218	2.42218	2.42218	2.42218	2.42218	2.42609	2.42218	2.53627	2.42218	2.42218	2.42218	2.42218	2.42218	2.42218	2.42218	2.42218	2.42218	2.42218	2.42218
1553132_a_at	TC2N	5.75191	4.76388	4.75584	3.99967	2.84064	4.38241	5.41665	6.39126	5.90017	6.61079	5.12523	5.24397	5.63008	2.91363	2.58247	5.89068	4.35449	5.88009	6.93493	4.85026	6.06873	2.58247	4.73387	5.25207	3.89213	5.69735	6.45403	5.48659	5.55804	6.42556	5.25207	5.25207	3.59695	5.25207
1553133_at	C9orf72	3.12467	6.44128	5.24907	3.91672	3.47873	3.43672	3.88622	3.42513	3.10765	3.88622	3.88622	3.97938	3.97076	3.88622	7.29761	2.59953	2.98751	3.25027	3.10765	6.38329	3.88353	3.4977	4.72527	3.88622	3.09737	5.65229	4.24095	4.05431	2.60417	3.8776	3.18879	8.01197	5.17494	6.15376
1553134_s_at	C9orf72	2.26876	2.60672	2.26876	2.26876	2.26876	2.26876	2.26876	2.26876	2.26876	2.26876	2.26876	2.26876	2.27022	2.35869	3.01306	2.26876	2.26876	2.26876	2.26876	2.99269	2.26876	2.26876	2.26876	2.26876	2.26876	2.26876	2.26876	2.26876	2.26876	2.26876	2.26876	3.88208	2.26876	2.26876
1553136_at	KCTD18	2.31279	2.50338	2.31279	2.3059	2.31279	2.26876	2.31279	2.31279	2.31279	2.31279	2.31889	2.31279	2.37297	2.3059	2.42689	2.31279	2.31279	2.3365	2.31279	2.31279	2.31279	2.31279	2.31279	2.31279	2.31279	2.31279	2.31279	2.31279	2.31279	2.31279	2.31279	2.31279	2.3147	2.53378
1553137_s_at	KLF11	2.26876	2.2702	2.39061	2.26876	2.26876	2.26876	2.26876	2.26876	2.26876	2.26876	2.26876	2.26876	2.26876	2.26876	2.26876	2.26876	2.26876	2.26876	2.26876	2.26876	2.26876	2.26876	2.26876	2.26876	2.26876	2.26876	2.26876	2.30864	2.26876	2.26876	2.26876	2.26876	2.26876	2.29122
1553138_a_at	ANKLE1	2.33165	2.2963	2.2698	2.27634	2.2698	2.58196	2.2698	2.26876	2.2698	2.2698	2.2698	2.2698	2.29003	2.2698	2.28503	2.2698	2.2698	2.2698	2.2698	2.2698	2.2698	2.2698	3.11223	2.2698	2.2698	3.14984	2.2698	2.2698	2.61308	2.33654	2.2698	3.20616	2.69902	2.2698
1553139_s_at	PLXNA3	2.26876	2.26876	2.26876	2.26876	2.26876	2.26876	2.26876	2.26876	2.26876	2.26876	2.26876	2.26876	2.26876	2.26876	2.26876	2.26876	2.26876	2.26876	2.26876	2.26876	2.26876	2.26876	2.26876	2.26876	2.26876	2.26876	2.26876	2.26876	2.26876	2.26876	2.26876	2.26876	2.26876	2.26876
1553140_at	PELO	2.26876	2.26911	2.27538	2.28641	2.26876	2.26876	2.26876	2.26876	2.26876	2.26876	2.26876	2.26876	2.26876	2.26876	2.54373	2.26876	2.26876	2.26876	2.26876	2.26876	2.26876	2.26876	2.26876	2.26876	2.26876	2.40829	2.26876	2.26876	2.26876	2.27176	2.26876	2.26876	2.26876	2.37069
1553141_at	LACC1	2.28062	2.26876	2.27581	2.92337	2.26876	2.30531	2.31202	2.38975	2.26876	2.94122	2.26876	2.26876	2.26876	2.26876	2.26876	2.26876	3.02217	2.26876	2.26876	2.26876	2.31852	2.26876	2.71487	2.34827	2.26876	2.26876	2.27222	2.28151	2.26876	2.26876	2.5705	2.26876	2.26876	2.26876
1553142_at	LACC1	5.06114	3.37379	4.48307	5.14632	4.16973	5.11519	4.16973	4.72826	3.89247	4.98484	3.85074	3.89247	4.16973	4.07508	5.13629	3.41084	5.90964	4.01084	3.89247	3.9752	4.57032	3.37379	3.90101	4.36704	3.89247	4.53467	4.80772	4.16973	3.65664	4.56496	4.94793	3.89247	3.57785	5.389
1553145_at	TAPT1-AS1	5.58635	5.31869	3.74166	3.95635	6.28748	3.37811	5.82908	4.24596	6.51144	5.0379	3.20659	4.27836	5.07502	5.78108	4.26018	3.66831	3.98816	4.7332	4.98827	2.98985	5.80673	5.39988	5.25076	4.95934	5.47497	4.88936	4.07049	4.35012	5.06801	5.67437	4.73754	3.94045	4.36413	3.66831
1553146_at	C3orf30	2.26876	2.26876	2.30945	2.26876	2.26876	2.26876	2.26876	2.26876	2.26876	2.26876	2.26876	2.26876	2.26876	2.26876	2.26876	2.26876	2.26876	2.26876	2.26876	2.26876	2.26876	2.26876	2.26876	2.26876	2.26876	2.26876	2.26876	2.26876	2.26876	2.26876	2.26876	2.26876	2.26876	2.26876
1553147_at	RANBP3L	2.26876	2.26876	2.26876	2.26876	2.26876	2.26876	2.26876	2.26876	2.26876	2.26876	2.26876	2.26876	2.26876	2.26876	2.26876	2.26876	2.26876	2.26876	2.26876	2.26876	2.26876	2.26876	2.26876	2.26876	2.26876	2.26876	2.26876	2.26876	2.26876	2.26876	2.26876	2.26876	2.26876	2.26876
1553148_a_at	SNX13	4.27336	4.58105	4.6417	4.10758	4.81502	4.78029	4.17417	4.96313	5.42586	4.51314	4.09836	4.69462	4.7636	4.81512	4.60465	4.12766	5.57478	4.48459	5.15009	3.99526	4.03809	4.56489	4.47138	4.43999	4.26611	4.95385	3.99949	5.02488	3.92113	5.46529	4.86958	4.64239	4.49215	4.27519
1553150_at	KDM1B	2.26876	2.26876	2.26876	2.26876	2.26876	2.26876	2.26876	2.26876	2.26876	2.26876	2.26876	2.26876	2.26876	2.26976	2.26876	2.26876	2.30537	2.26876	2.26876	2.26876	2.26876	2.26876	2.26876	2.26876	2.26876	2.26876	2.26876	2.26876	2.26876	2.26876	2.26876	2.26876	2.26876	2.26876
1553151_at	ATP6V0D2	2.60899	2.3659	2.39818	2.3659	2.64044	2.3659	2.3659	2.31742	2.3659	2.3659	2.4749	2.3659	2.3659	3.75116	4.28125	2.63113	2.3659	2.29391	2.95709	2.3659	2.3659	2.3659	2.3659	2.3659	2.3659	2.3659	2.41183	2.3659	2.3659	2.37238	2.3659	2.3659	2.44328	2.83662
1553153_at	ATP6V0D2	2.27116	2.27116	2.27116	2.27275	4.24947	2.27116	2.27116	2.27116	2.34864	2.27116	2.27116	2.27116	2.84755	2.92952	3.02965	2.31091	2.27116	2.27116	3.77808	2.27116	2.27116	2.30554	2.27116	2.27116	2.26876	2.27116	2.27116	2.27116	2.27116	2.27116	2.27116	2.30986	2.32815	3.51539
1553155_x_at	ATP6V0D2	2.5635	2.31415	2.28051	2.2858	4.53802	2.27695	2.28051	2.28044	2.27695	2.27803	2.42243	2.28897	2.29167	3.7723	4.54441	2.49265	2.26876	2.27891	3.60479	2.28337	2.26876	2.27803	2.28775	2.28044	2.27695	2.28044	2.28337	2.27803	2.28044	2.27803	2.27803	2.30877	2.28051	3.4909
1553156_at	LHX4	3.76559	3.76559	3.8002	3.76559	3.76559	3.76559	3.76559	3.76559	3.76559	3.76559	3.76559	3.76559	3.76559	3.76559	3.76559	3.76559	3.76559	3.76559	3.76559	3.76559	3.92545	3.76559	3.89888	3.76559	3.76559	3.76559	3.76559	3.76559	3.76618	3.76559	3.76559	3.76559	3.76559	3.84819
1553157_at	LHX4	2.26876	2.26876	2.28574	2.26876	2.26876	2.26876	2.26876	2.29337	2.26876	2.26876	2.26876	2.58068	2.26952	2.26876	2.33089	2.26876	2.26876	2.26876	2.26876	2.36855	2.26876	2.26876	2.26876	2.26876	2.26876	2.26876	2.26876	2.26876	2.28443	2.26876	2.26876	2.26876	2.26876	2.26876
1553158_at	CEP19	3.17654	3.96269	3.71365	4.96671	3.60494	4.44858	2.45654	4.00008	3.5919	3.14815	3.11698	3.67176	4.8343	4.29268	5.75345	4.05936	4.05863	3.99153	2.84002	3.99153	2.87456	5.42171	3.75578	4.2652	5.02302	4.85667	2.91587	3.77525	3.05375	4.93861	3.38337	4.17168	5.40329	4.83672
1553159_at	DNAH11	2.26876	2.50887	2.26876	2.26876	2.26876	2.26876	2.26876	2.26876	2.26876	2.26876	2.26876	2.26876	2.26912	2.26876	2.26876	2.26876	2.26876	2.26876	2.26876	2.26876	2.26876	2.26876	2.26876	2.26876	2.26876	2.26876	2.26876	2.26876	2.26876	2.26876	2.26876	2.26876	2.26876	2.26876
1553162_x_at	PROSER3	3.22055	3.32678	3.20012	3.37458	3.22055	4.29912	3.22055	3.21751	3.22055	3.60999	3.30119	3.72442	3.22055	4.53964	3.39384	3.65071	3.62734	3.20488	3.20488	3.39574	3.20488	3.34061	3.11167	3.8081	4.40562	2.7183	3.22055	3.20715	3.99751	2.86296	2.98457	3.09899	3.11518	3.09899
1553163_at	ADPRHL1	2.26876	2.26876	2.26876	2.26876	2.27063	2.26876	2.26876	2.26876	2.26876	2.26876	2.26876	2.26876	2.2703	2.26876	2.26876	2.26876	2.26876	2.26876	2.26876	2.26876	2.26876	2.51076	2.26876	2.54213	2.26876	2.26876	2.26876	2.26876	2.26876	2.26876	2.26876	2.26876	2.26876	2.26876
1553165_at	SYNRG	4.33985	4.33985	4.33985	4.02903	4.33985	2.93245	4.24778	4.33985	4.40228	4.59001	3.09245	3.63067	4.19612	4.33985	4.52281	4.33985	3.44467	4.83681	4.17112	4.76264	4.52444	4.52248	4.85043	3.65711	4.89393	4.56267	4.52891	4.09877	4.41804	4.26336	4.96074	3.9825	4.80722	4.04172
1553166_at	CDH24	2.26876	2.26876	2.26876	2.26876	2.26876	2.26876	2.26876	2.34688	2.26876	2.26876	2.26876	2.26876	2.26876	2.26876	2.26876	2.26876	2.26876	2.26876	2.26876	2.26876	2.26876	2.36865	2.26876	2.26876	2.26876	2.26876	2.26876	2.28013	2.26876	2.26876	2.26876	2.26876	2.26876	2.26876
1553167_a_at	SEPSECS	4.65898	2.38545	3.28455	4.47525	4.51002	3.46255	3.85082	4.16415	5.02001	3.08763	3.66392	4.80439	3.85082	5.37821	2.4454	2.68127	3.5854	3.25449	3.1374	5.21051	3.41426	3.81257	3.06619	4.2127	3.98584	3.64711	4.93984	4.3558	4.85868	4.85089	3.64076	4.37026	3.04457	3.24045
1553168_at	GRIK5	2.26876	2.26876	2.26876	2.26876	2.26876	2.26876	2.26876	2.26876	2.26876	2.26876	2.26876	2.26876	2.26876	2.26876	2.26876	2.26876	2.26876	2.26876	2.26876	2.26876	2.26876	2.26876	2.26876	2.26876	2.26876	2.26876	2.26876	2.26876	2.26876	2.26876	2.26876	2.26876	2.26876	2.26876
1553169_at	LRRN4	2.26876	2.26876	2.26876	2.26876	2.26876	2.41143	2.26876	2.26876	2.26876	2.26876	4.71054	2.26876	2.26876	2.26876	2.26876	2.26876	2.27064	2.26876	2.26876	2.26876	2.26876	2.26876	2.26876	2.26876	2.26876	2.26876	2.26876	2.26876	2.92591	2.26876	2.26876	2.26876	2.26876	2.26876
1553171_x_at	LRRN4	2.26876	2.26876	2.26876	2.26876	2.26876	2.7272	2.27175	2.26876	2.26876	2.26876	4.83737	2.28632	2.26926	2.26876	2.26876	2.26876	2.26876	2.26876	2.26876	2.26876	2.26876	2.26876	2.26876	2.27096	2.26876	2.26876	2.31363	2.26876	2.82127	2.26876	2.26876	2.39	2.26876	2.26876
1553172_at	ZNF777	3.21912	4.22653	4.34808	3.28435	4.05755	5.91335	4.78696	5.1182	4.07528	4.22653	4.52091	4.30539	4.24092	3.80302	3.23672	4.33361	5.14542	4.05868	4.30572	4.71663	3.8004	4.6894	4.23401	4.72923	3.27574	4.75149	3.48376	3.47113	4.22653	4.5909	3.53828	3.27336	3.78072	4.25929
1553174_at	JPH2	2.26876	2.26876	2.26876	2.26876	2.26876	2.26876	2.26876	2.26876	2.26876	2.26876	2.26876	2.26876	2.26876	2.26876	2.26876	2.26876	2.26876	2.26876	2.26876	2.26876	2.26876	2.26876	2.26876	2.26876	2.26876	2.26876	2.26876	2.26876	2.26876	2.26876	2.26876	2.26876	2.26876	2.26876
1553175_s_at	PDE5A	2.27813	2.2818	2.32932	2.27813	2.27813	2.27813	2.28272	2.27813	2.27813	2.27813	2.27813	2.26876	2.27609	2.27813	2.27813	2.27813	2.27813	2.30994	2.27813	2.27813	2.27813	2.37896	2.32759	2.27813	2.28313	2.27813	2.27813	2.27813	2.27813	2.27813	2.27813	2.27813	2.27961	2.27813
1553176_at	SH2D1B	2.30871	2.30871	2.30871	2.30871	2.30871	2.30871	2.4074	2.30871	2.30871	2.3218	2.30871	2.41165	2.26876	2.30871	2.30871	2.30871	2.30871	2.30871	2.30871	2.30871	2.35635	2.30871	2.30871	2.37973	2.30871	2.30871	2.30871	2.30871	2.30871	2.30871	2.30871	2.30871	2.30871	2.45524
1553177_at	SH2D1B	2.26876	2.26876	2.26876	2.26876	2.26876	2.26876	2.26876	2.26876	2.26876	2.80374	2.26876	2.26876	2.26876	2.26876	2.27227	2.26876	2.26876	2.4381	2.26876	2.26876	3.25698	2.26876	2.26876	2.26876	2.428	2.26876	2.2707	2.26876	2.26876	2.26876	2.26876	2.30049	2.26876	2.26876
1553178_a_at	SSTR3	2.26876	2.26876	2.26876	2.26876	2.26876	2.26876	2.26876	2.26876	2.26876	2.27044	2.26876	2.26876	2.26876	2.26876	2.26876	2.26876	2.26876	2.26876	2.26876	2.26876	2.26876	2.26876	2.26876	2.26876	2.26876	2.26876	2.26876	2.26876	2.26876	2.26876	2.26876	2.26876	2.26876	2.26876
1553179_at	ADAMTS19	2.26876	2.26876	2.26876	2.26876	2.26876	2.26876	2.26876	2.26876	2.26876	2.26876	2.26876	2.26876	2.26876	2.26876	2.26876	2.26876	2.26876	2.26876	2.26876	2.26876	2.26876	2.26876	2.26876	2.26876	2.26876	2.26876	2.26876	2.26876	2.26876	2.26876	2.26876	2.26876	2.26876	2.26876
1553180_at	ADAMTS19	2.26876	2.26876	2.26876	2.26876	2.26876	2.26876	2.26876	2.26876	2.26876	2.26876	2.26876	2.44727	2.26876	2.26876	2.26876	2.26876	2.26876	2.26876	2.26876	2.26876	2.26876	2.26876	2.26876	2.26876	2.26876	2.26876	2.26876	2.26876	2.26876	2.26876	2.28591	2.26876	2.26876	2.26876
1553181_at	DDX31	2.26876	2.26876	2.26876	2.26876	2.26876	2.26876	2.26876	2.26876	2.26876	2.26876	2.26876	2.27822	2.26876	2.26876	2.26876	2.26876	2.26876	2.27085	2.26876	2.26876	2.26876	2.26876	2.26876	2.26876	2.26876	2.26876	2.26876	2.26876	2.26932	2.28281	2.26876	2.26876	2.26876	2.26876
1553183_at	UMODL1	2.26876	2.26876	2.26876	2.26876	2.26876	2.26876	2.29396	2.26876	2.26876	2.26876	2.26876	2.26876	2.26876	2.26876	2.41446	2.26876	2.26876	2.26876	2.26876	2.26876	2.26876	2.26876	2.26876	2.31867	2.26876	2.26876	2.26876	2.26876	2.30117	2.26876	2.26876	2.26876	2.26876	2.27248
1553185_at	RASEF	11.4924	12.1594	10.6937	12.0147	11.6103	10.4743	12.8884	10.7474	11.9524	11.485	10.184	10.8431	11.0715	11.4387	11.6113	12.6169	10.8805	11.9473	11.7671	10.567	11.7425	11.5901	13.7737	12.2761	12.6882	12.7573	11.4108	11.0762	11.7142	11.4025	11.6882	11.6256	11.3336	11.2332
1553186_x_at	RASEF	11.0628	11.8208	10.3234	11.4752	11.1845	9.98442	12.5372	10.2312	11.5172	10.8665	9.89461	10.4208	10.6014	10.9957	11.2767	12.0665	10.4079	11.5971	11.2032	10.0902	11.3146	11.2006	13.3595	11.8615	12.196	12.312	11.0206	10.6361	11.3447	10.9937	11.3007	11.1589	10.9708	10.8936
1553188_s_at	PARD3B	2.26876	2.26876	2.26876	2.26876	2.26876	2.26876	2.26876	2.26876	2.26876	2.26876	2.26876	2.26876	2.26876	2.26876	2.26876	2.26876	2.26876	2.26876	2.26876	2.26876	2.26876	2.26876	2.26876	2.26876	2.26876	2.26876	2.26876	2.26876	2.26876	2.26876	2.26876	2.26876	2.26876	2.26876
1553190_s_at	PARD3B	2.70067	2.79141	2.97297	2.70067	2.70067	2.70067	2.70067	2.76829	2.70067	2.70362	2.70067	2.70067	2.70067	2.70067	2.70113	2.70067	2.46337	2.70067	2.76244	2.70067	3.18694	2.70067	2.70067	2.85179	2.70067	2.70067	2.70067	2.70067	2.70067	2.70827	2.70067	2.70067	2.70067	2.70067
1553191_at	DST	2.26876	2.26876	2.26876	2.26876	2.26876	2.26876	2.26876	2.26876	2.26876	2.27127	2.26876	2.26876	2.26876	2.26876	2.26876	2.26876	2.26876	2.26876	2.26876	2.26876	2.26876	2.26876	2.26876	2.26876	2.26876	2.26876	2.26876	2.26876	2.26876	2.26876	2.26876	2.26876	2.26876	2.26876
1553192_at	ZNF441	2.33194	2.33194	2.33194	2.33194	2.33194	2.33194	2.33428	2.33194	2.33194	2.78883	2.33194	2.33194	2.68636	2.37623	2.33194	2.33194	2.33194	2.33194	2.26876	2.33194	2.40887	2.33987	2.66296	2.3495	2.33194	2.53426	2.33194	2.33194	2.42489	2.3874	2.33194	2.33194	2.527	2.33194
1553193_at	ZNF441	2.3483	2.3483	2.3483	2.26876	2.34903	2.3483	2.3483	2.42447	2.3483	2.69102	2.3483	2.3483	2.52395	2.3483	2.3483	2.3483	2.41279	2.26876	2.35513	2.3483	2.3483	2.3483	2.3483	2.3483	2.3483	2.3483	2.6039	2.26876	2.3483	2.3483	2.3483	2.56333	2.39774	2.3483
1553194_at	NEGR1	2.26876	2.26876	2.26876	2.26876	2.27065	2.26876	2.26876	2.26876	2.26876	2.26876	2.26876	2.26876	2.26876	2.26876	2.26876	2.26876	2.26876	2.26876	2.26876	2.26876	2.26876	2.26876	2.26876	2.26876	2.26876	2.26876	2.26876	2.26876	2.26876	2.26876	2.26876	2.26876	2.26876	2.26876
1553196_a_at	FCRL3	2.26876	2.26876	2.26876	2.26876	2.26876	2.26876	2.26876	2.26876	2.26876	2.26876	2.26876	2.26876	2.26876	2.26876	2.26876	2.26876	2.26876	2.26876	2.26876	2.26876	2.26876	2.26876	2.26876	2.26876	2.26876	2.26876	2.26876	2.26876	2.26876	2.26876	2.26876	2.26876	2.26876	2.26876
1553197_at	DCAF4L2	2.26876	2.26876	2.28429	2.26876	2.26876	2.26876	2.26876	2.26876	2.26876	2.26876	2.26876	2.26876	2.26876	2.26876	2.26876	2.26876	2.26876	2.26876	2.26876	2.26876	2.26876	2.26876	2.26876	2.26876	2.26876	2.26876	2.26876	2.26876	2.26876	2.26876	2.29019	2.26876	2.26876	2.26876
1553199_at	DCAF4L2	2.26876	2.26876	2.33671	2.26876	2.26876	2.26876	2.26876	2.26876	2.5256	2.58667	2.37797	2.26876	2.26876	2.26876	2.26939	2.26876	2.27841	2.26876	2.26876	2.26876	2.26876	2.26876	2.38787	2.26876	2.75957	2.26876	2.26876	2.26876	2.36771	2.55109	2.26876	2.26876	2.26876	2.51141
1553202_at	STOX1	2.26876	2.26876	2.26876	2.26876	2.26876	2.26876	2.26876	2.26876	2.26876	2.26876	2.26876	2.26876	2.26876	2.26876	2.30839	2.53974	2.26876	2.26876	3.06952	2.26876	2.26876	2.26876	2.26876	2.26876	2.26876	2.26876	2.26876	2.26876	2.26876	2.26876	2.26876	2.26876	2.5155	2.26876
1553204_at	C20orf166-AS1	2.26876	2.26876	2.26876	2.41333	2.26876	2.26876	2.26876	2.26876	2.26876	2.26876	2.26876	2.26876	2.26876	2.26876	2.32416	2.26876	2.26876	2.26876	2.26876	2.26876	2.26876	2.26876	2.26876	2.26876	2.26876	2.26876	2.26876	2.26876	2.26876	2.26876	2.26876	2.26876	2.26876	2.26876
1553205_at	C20orf166-AS1	2.26876	2.26876	2.26876	2.26876	2.26876	2.26876	2.26876	2.26876	2.26876	2.26876	2.26876	2.26876	2.26876	2.26876	2.26876	2.26876	2.26876	2.26876	2.26876	2.26876	2.27124	2.26876	2.26876	2.26876	2.26876	2.26876	2.26876	2.26876	2.26876	2.26876	2.26876	2.26876	2.26876	2.26876
1553207_at	ARL10	2.66399	3.09155	2.66347	2.6685	2.67985	2.6685	2.6685	2.66347	2.6685	2.6685	4.05697	2.6685	2.6685	2.67137	2.6685	2.69821	2.6685	2.6685	3.15767	2.6685	2.6685	2.6685	2.6685	2.6685	2.66347	2.66399	2.6685	3.08418	2.6685	2.6685	2.6685	2.6685	2.66347	2.68141
1553208_s_at		2.26946	2.26935	2.26876	2.26876	2.26876	2.26876	2.26876	2.26876	2.26876	2.26876	2.26876	2.26876	2.26876	2.26876	2.26876	2.26876	2.26956	2.26876	2.26876	2.26876	2.26876	2.26876	2.26876	2.26876	2.26876	2.26876	2.26876	2.26876	2.26876	2.26876	2.26876	2.26876	2.26876	2.26876
1553209_at	RNFT2	2.26876	2.26876	2.26876	2.27351	2.26876	2.26876	2.34201	2.26876	2.26876	2.26876	2.26876	2.26876	2.26876	2.26876	2.26876	2.26876	2.26876	2.26876	2.26876	2.26876	2.26876	2.26876	2.26876	2.26876	2.26876	2.26876	2.26876	2.26876	2.26876	2.26876	2.26876	2.26876	2.26876	2.26876
1553211_at	ANKFN1	2.26876	2.26876	2.26876	2.26876	2.26876	2.26876	2.26876	2.26876	2.26876	2.26876	2.26876	2.26876	2.26876	2.26876	2.26876	2.26876	2.26876	2.26876	2.26876	2.26876	2.26876	2.46732	2.26876	2.26876	2.26876	2.26876	2.26876	2.26876	2.26876	2.26876	2.26876	2.26876	2.26876	2.26876
1553212_at	KRT78	5.27602	4.0141	4.00658	6.86613	4.91966	6.11588	6.60794	6.39688	6.71446	10.8719	4.00639	5.02939	6.07638	5.48787	4.46021	8.39596	5.92778	9.45878	6.55835	4.75286	11.9596	8.22269	8.03067	5.17688	6.92408	6.62738	5.53333	5.67325	4.00658	5.92582	9.20491	6.17832	6.5076	7.53376
1553213_a_at	KRT78	2.26879	2.26889	2.26876	3.53291	2.28025	2.32821	3.85481	2.32821	4.21112	8.68844	2.31467	2.32821	2.32821	2.27164	2.28028	5.73257	2.28028	7.04011	2.32821	2.28028	10.3028	5.85717	4.58642	2.32821	4.11796	2.39521	2.28028	2.74157	2.26876	2.28028	6.95227	2.28025	2.32821	4.04511
1553214_a_at	CCDC7	2.26876	2.26876	2.28808	2.56743	2.26876	2.26876	2.26876	2.26876	2.26876	2.26876	2.26876	2.26876	2.26876	2.26876	2.26876	2.26876	2.26876	2.26876	2.26876	2.26876	2.26876	2.26876	2.26876	2.26876	2.26876	2.33945	2.26876	2.26876	2.26876	2.26876	2.26876	2.26876	2.26876	2.26876
1553215_s_at	CCDC7	2.26876	2.26876	2.26876	2.26876	2.26876	2.30239	2.26876	2.26876	2.26876	2.60923	2.26876	2.40641	2.2746	2.26876	2.26876	2.26876	2.26876	2.37642	2.26876	2.26876	2.26876	2.2927	2.38655	2.26876	2.26876	2.26876	2.26876	2.26876	2.26876	2.26876	2.56313	2.26876	2.71198	2.41412
1553216_at	ZNF41	3.25298	2.92752	3.42587	3.78768	3.27467	4.2425	3.89459	4.21055	3.41197	3.52701	3.31587	3.39919	3.77144	3.42587	3.41197	3.73087	3.42587	3.31012	3.42587	3.61542	3.13514	3.42587	3.42587	3.62469	3.41197	3.31395	3.41197	3.30138	4.33267	3.13551	3.42587	3.85678	2.97226	3.59068
1553217_s_at	ZNF41	2.30721	2.30721	2.40139	2.30721	2.30721	2.69637	2.61909	2.49461	2.34989	2.45919	2.30464	2.3061	2.30721	2.30721	2.30721	2.30721	2.30721	3.00515	2.58159	2.30721	2.26988	2.30721	2.3061	2.79882	2.26876	2.32675	2.30721	2.46926	2.30721	2.30721	2.30721	2.30721	2.30721	2.68416
1553218_a_at	ZNF512	4.52714	4.43303	4.27132	4.1178	4.53096	4.91497	4.87355	4.09378	4.20875	4.11826	4.60094	4.11826	4.47323	4.11851	4.40311	3.5611	4.84047	4.61846	3.83756	4.12062	4.20061	4.96248	4.20875	4.1324	4.78872	4.01777	4.20875	4.20875	4.2857	4.20875	4.61119	4.30031	4.43045	4.30031
1553219_a_at	AMMECR1	2.26876	2.26876	2.26876	2.26876	2.26876	3.53408	2.26876	2.26876	2.26876	2.26876	2.26876	2.33772	2.26876	2.26876	2.26876	2.26876	2.28598	2.28627	2.26876	2.26876	2.26876	3.90536	2.26876	2.26876	2.26876	2.26876	2.26876	2.26876	2.26876	2.26876	2.26876	2.26876	2.26876	2.26876
1553220_at	FAM117B	3.51547	2.54674	3.51547	3.51547	3.00465	2.72462	3.51547	4.91115	3.82994	5.25268	3.83268	3.51547	3.14692	3.51547	2.43966	3.96086	3.86378	3.51547	3.46631	3.73085	4.47086	3.59926	5.23881	3.51969	4.48445	5.24537	4.17911	3.51547	3.51547	3.51547	3.89411	3.12869	3.51547	2.44778
1553221_at	ZNF583	2.38033	2.26876	2.26876	2.26876	2.26876	2.26876	2.26876	2.26876	2.26876	2.26876	2.26876	2.26876	2.28785	2.26876	2.33475	2.26876	2.26876	2.26876	2.28605	2.26876	2.26876	2.29668	2.26876	2.26876	2.26876	2.26876	2.26876	2.26876	2.26905	2.26876	2.26876	2.26876	2.29775	2.26876
1553222_at	OXER1	2.26876	2.26876	2.26876	2.26876	2.26876	2.26876	2.26876	2.26876	2.26876	2.26876	2.26876	2.32575	2.26876	2.26876	2.26876	2.26876	2.26876	2.26876	2.26876	2.26876	2.26876	2.26876	2.26876	2.26876	2.26876	2.26876	2.26876	2.38648	2.26876	2.26876	2.26876	2.26876	2.26876	2.26876
1553224_at	LUZP1	3.01654	3.18918	3.1034	3.01467	3.50478	3.1034	2.9563	3.1034	3.16784	3.1034	3.59791	3.1034	3.17106	3.26085	3.1034	3.1034	3.01467	3.09384	3.1034	3.1034	3.1034	3.1034	3.1034	2.65463	3.1034	3.1034	3.74843	3.73665	3.1034	3.67475	3.1034	3.01467	3.1034	3.1034
1553225_s_at	ZNF75D	4.22736	4.87975	4.11096	3.85619	4.12325	4.31111	4.11096	4.11096	4.11096	4.40297	3.30972	3.84719	4.73237	4.11096	4.46035	4.07199	5.08822	4.83461	4.30341	4.14688	4.09615	4.11096	4.08447	3.85619	3.93111	4.05457	4.07199	3.88411	4.08447	4.23436	4.08447	4.14785	4.35376	4.34683
1553226_at	LINC00052	2.26876	2.26876	2.29261	2.26876	2.2868	2.26876	2.26876	2.26876	2.26876	2.26876	2.26876	2.26876	2.26915	2.26876	2.26876	2.26876	2.26876	2.27318	2.2742	2.26876	2.26876	2.26876	2.26876	2.26876	2.26876	2.26876	2.26876	2.26876	2.27417	2.26876	2.26876	2.26876	2.26876	2.26876
1553227_s_at	BRWD1	4.74271	5.52927	4.43796	5.05335	5.47788	4.57564	5.97414	5.60814	4.5679	5.00296	4.45927	4.4259	5.89255	5.66458	5.656	4.90324	4.5118	5.73148	5.3367	4.20055	4.96761	4.82281	4.311	5.58761	5.25551	4.95391	4.01559	4.48957	3.83642	4.78371	5.3768	5.14905	4.83575	5.39416
1553228_at	CCDC89	2.26876	2.26876	2.26876	2.26876	2.27	2.26876	2.26876	2.30522	2.26876	2.26876	2.26876	2.26876	2.26876	2.26876	2.26876	2.26876	2.26876	2.26876	2.26876	2.26876	2.26876	2.26876	2.26876	2.26876	2.26876	2.26876	2.26876	2.26876	2.26876	2.26876	2.26876	2.26876	2.26876	2.26876
1553229_at	ZNF572	2.2688	2.26876	2.26876	2.26876	2.26876	2.26876	2.26876	2.26876	2.26876	2.26876	2.26876	2.39128	2.26876	2.26876	2.26876	3.05802	2.26876	2.26876	2.63423	2.26876	2.26876	2.26876	2.26876	2.26876	2.29447	2.41951	2.26876	2.26876	5.07644	2.77136	2.26876	2.26876	2.26876	2.26876
1553232_at	RMDN2	2.29305	2.29493	2.32949	2.29493	2.29493	2.29493	2.29493	2.29493	2.29493	2.30376	2.29493	2.29493	2.29493	2.29493	2.29493	2.29493	2.38281	2.29493	2.29493	2.29493	2.29493	2.35977	2.29493	2.29493	2.29493	2.29493	2.28672	2.29493	2.29493	2.29493	2.29493	2.29493	2.29493	2.29493
1553234_at	ADAMTS18	2.26876	2.26876	2.26876	2.26876	2.26876	2.26876	2.26876	2.26876	2.26876	2.26876	2.26876	2.34525	2.26876	2.26876	2.26876	2.26876	2.26876	2.26876	2.26876	2.26876	2.26876	2.26876	2.26876	2.26876	2.26876	2.26876	2.26876	2.26876	2.26876	2.26876	2.27908	2.26876	2.26876	2.26876
1553235_at	PCDHAC1	2.26982	2.26876	2.2711	2.26876	2.26876	2.28815	2.26876	2.26876	2.26876	2.26876	2.26876	2.26876	2.26876	2.26876	2.26876	2.26876	2.26877	2.26876	2.26876	2.26876	2.26876	2.26876	2.26876	2.26876	2.26876	2.26876	2.26876	2.26876	2.30767	2.26876	2.26876	2.26876	2.26876	2.26876
1553237_x_at	PCDHAC1	2.33592	2.33592	2.33592	2.33592	2.33592	2.55409	2.33592	2.51013	2.33592	2.33858	2.33592	2.33592	2.33719	2.33592	2.33592	2.33849	2.33592	2.35815	2.33592	2.36661	2.33592	2.95317	2.3487	2.39802	2.33592	2.26876	2.33592	2.33592	2.33592	2.33592	2.4024	2.33592	2.33592	2.33592
1553238_a_at	HIPK4	2.28889	2.28889	2.28889	2.2908	2.28889	2.28889	2.28889	2.28889	2.28889	2.28889	2.28889	2.28889	2.28889	2.28889	2.28889	2.28889	2.3029	2.28889	2.28889	2.28889	2.28889	2.28889	2.28889	2.28889	2.28889	2.28889	2.28889	2.28889	2.28889	2.28889	2.28889	2.28889	2.28889	2.28889
1553239_at	FAM124A	2.26876	2.26876	2.26876	2.26876	2.26876	2.26876	2.26876	2.26876	2.26876	2.31444	2.26876	2.27192	2.26876	2.26876	2.26876	2.26876	2.26876	2.26876	2.26876	2.26876	2.26876	2.26876	2.26876	2.26876	2.26876	2.26876	2.26876	2.26876	2.26876	2.26876	2.26876	2.26876	2.26876	2.26876
1553241_at	NKAIN3	2.26876	2.26896	2.26934	2.26876	2.26876	2.26876	2.26876	2.26876	2.26876	2.26876	2.41732	2.26876	2.26876	2.26876	2.26876	2.29367	2.26876	2.26876	2.26876	2.26876	2.26876	2.26876	2.26876	2.26876	2.26876	2.26876	2.27873	2.26876	2.26876	2.26876	2.26876	2.26876	2.26876	2.26876
1553243_at	ITIH5	6.64627	5.75258	5.75258	7.03568	7.09419	5.69977	5.75258	5.78657	5.75258	5.40322	5.14796	5.07516	6.54094	7.22312	6.00009	6.06693	5.2824	6.27464	5.6762	5.56522	5.80726	5.2824	5.61222	5.10502	7.28105	5.23403	6.12985	5.75648	5.14387	5.5018	5.40028	5.72844	6.61055	6.64739
1553244_at	FANCB	3.31171	2.38991	2.68805	2.38991	2.38991	3.20315	2.46466	2.45332	2.38991	2.38991	3.94007	4.33575	2.38991	2.39045	2.38991	2.971	2.46444	2.38991	2.39592	3.61767	2.38991	2.40497	2.38991	2.60752	2.38991	3.22783	3.26553	2.62326	3.95725	2.91533	2.38991	2.38991	2.38991	2.38991
1553246_a_at	POMK	2.26876	2.26876	2.26876	2.26876	2.26876	2.27945	2.26876	2.26876	2.26876	2.26876	2.26876	2.26876	2.26876	2.26876	2.26876	2.26876	2.26876	2.26876	2.26876	2.26876	2.26876	2.26876	2.26876	2.26876	2.26876	2.26876	2.26876	2.26876	2.26876	2.26876	2.26876	2.26876	2.26876	2.26876
1553247_a_at	ZNF709	2.38998	2.27082	2.27082	2.27082	2.27082	2.27082	2.27244	2.27082	2.27082	2.26876	2.79131	2.27082	2.27082	2.27082	2.27082	2.31063	2.27082	2.26876	2.27082	2.27082	2.27082	2.27082	2.63561	2.29934	2.26876	2.30662	2.4085	2.29825	2.37247	2.82252	2.29058	2.27082	2.27082	2.27082
1553248_at	CCDC57	3.15786	4.16855	3.10137	2.98258	3.31149	2.87768	5.13136	2.97267	2.97267	2.94955	3.15599	2.97267	2.97267	3.00734	4.06411	2.97267	2.71243	3.25592	3.45449	2.97267	2.97373	2.94955	2.88251	4.0711	3.26427	2.97267	3.08246	3.57248	3.52288	2.97267	2.87391	2.94955	2.97267	2.98275
1553249_at	SMC1B	2.26876	2.26876	2.26876	2.26876	2.26876	2.26876	2.26876	2.26876	2.26876	2.26876	2.26876	2.26876	2.26876	2.26876	2.73935	2.26876	2.26876	2.26876	2.26876	2.26876	2.26876	2.26876	2.26876	2.26876	2.26876	2.26876	2.26876	2.26876	2.26876	2.26876	2.26876	2.26876	2.26876	2.26876
1553252_a_at	BRWD3	4.59257	5.35327	4.07537	5.27407	3.62751	5.41267	4.49263	4.15478	4.17953	5.21672	4.21882	4.34805	3.8158	3.86154	4.95375	3.70011	4.92596	4.49263	3.96868	4.6742	5.23246	5.32773	4.75084	3.97095	5.04479	3.14488	5.15564	4.39312	4.66219	4.08904	4.23482	5.43626	5.77553	4.29171
1553253_at	ASB16	2.26876	2.26876	2.26876	2.26876	2.26876	2.26876	2.26876	2.26876	2.26876	2.26876	2.26876	2.26876	2.26876	2.26876	2.26876	2.26876	2.26876	2.26876	2.26876	2.26876	2.26876	2.26876	2.26876	2.26876	2.26876	2.26876	2.26876	2.26876	2.26876	2.26876	2.26876	2.26876	2.26876	2.26876
1553254_at	MAGEE2	2.26876	2.26876	2.26876	2.26876	2.26876	2.26876	2.26876	2.26876	2.26876	2.26876	2.27893	2.26876	2.26876	2.26876	2.27267	2.26876	2.26876	2.26876	2.26876	2.26876	2.26876	2.26876	2.26876	2.26876	2.26876	2.26876	2.26876	2.26876	2.26876	2.26876	2.26876	2.26876	2.26876	2.26876
1553255_at	ERVV-1	2.26876	2.26876	2.26876	2.26876	2.26876	2.26876	2.26876	2.26876	2.26876	2.26876	2.26876	2.26876	2.26876	2.26876	2.26876	2.26876	2.26876	2.26876	2.26876	2.26876	2.26876	2.26876	2.26876	2.26876	2.26876	2.26876	2.26876	2.28695	2.26876	2.26876	2.26876	2.276	2.32142	2.26876
1553257_at	GAL3ST3	2.35215	2.35215	2.35215	2.35215	2.35215	2.35215	2.35215	2.35215	2.35215	2.35215	2.35215	2.35215	2.39319	2.35215	2.35215	2.35215	2.35215	2.40958	2.35215	2.35215	2.35215	2.35215	2.35531	2.35215	2.35215	2.35215	2.26876	2.35215	2.35215	2.35215	2.35215	2.35215	2.35215	2.35215
1553258_at	FLJ30679	2.26876	2.26876	2.26876	2.26876	2.26876	2.26876	2.26876	2.26876	2.26876	2.26876	2.26876	2.26876	2.26876	2.26876	2.26876	2.26876	2.26876	2.26876	2.26876	2.26876	2.26876	2.26876	2.26876	2.26876	2.26876	2.26876	2.26876	2.26876	2.27697	2.26876	2.26876	2.26876	2.26876	2.26876
1553260_s_at	ALS2CR11	2.26876	2.26876	2.26876	2.26876	2.26876	2.26876	2.26876	2.26876	2.26876	2.26876	2.26876	2.26876	2.2701	2.26876	2.26876	2.26876	2.26876	2.26876	2.26876	2.38428	2.26876	2.26876	2.26876	2.26876	2.26876	2.26876	2.26876	2.26876	2.26876	2.26876	2.26876	2.26876	2.26876	2.26876
1553261_x_at	ALS2CR11	2.26876	2.26876	2.26876	2.34918	2.26876	2.26876	2.26876	2.26876	2.26876	2.26876	2.26876	2.26876	2.28695	2.26876	2.26876	2.26876	2.26876	2.26876	2.26876	2.26876	2.26876	2.27654	2.26876	2.26876	2.26876	2.26876	2.26876	2.26876	2.26876	2.26876	2.26876	2.26876	2.26876	2.26876
1553262_a_at	UTS2R	2.26876	2.26876	2.26876	2.26876	2.26876	2.26876	2.26876	2.26876	2.26876	2.26876	2.26876	2.26876	2.26876	2.26876	2.26876	2.26876	2.26876	2.26876	2.26876	2.26876	2.26876	2.26876	2.26876	2.26876	2.26876	2.26876	2.26876	2.26876	2.26876	2.26876	2.26876	2.26876	2.26876	2.26876
1553263_at	USH1G	2.31628	2.31628	2.31628	2.31628	2.31628	2.31628	2.31628	2.31628	2.31628	2.31628	2.31628	2.31628	2.26876	2.31628	2.31628	2.31628	2.31628	2.31628	2.31628	2.31628	2.31628	2.31628	2.31628	2.47197	2.31628	2.31628	2.31628	2.41608	2.31628	2.31628	2.31628	2.31628	2.31628	2.31628
1553264_a_at	SYN1	2.26876	2.26876	2.26876	2.26876	2.26876	2.26876	2.26876	2.26876	2.26876	2.26876	2.26876	2.26876	2.26876	2.26876	2.26876	2.26876	2.26876	2.26876	2.26876	2.26876	2.26876	2.26876	2.26876	2.26876	2.26876	2.26876	2.26876	2.26876	2.26876	2.26876	2.26876	2.28644	2.26876	2.38106
1553265_at	SLC23A3	2.64697	2.65043	2.6465	2.6465	2.6629	2.6465	2.6465	3.0746	2.6465	2.69841	2.84034	2.6465	2.78334	2.64692	2.73527	2.65319	2.6465	2.72528	2.6465	2.5252	4.36678	3.25275	2.6465	2.6465	2.6465	2.51284	2.6465	2.6465	2.73148	2.6465	3.02314	2.6465	2.6465	2.6465
1553266_at	CNOT6L	2.26876	2.26876	2.26929	2.26876	2.26876	2.26876	2.26876	2.26876	2.26876	2.26876	2.27294	2.26876	2.26876	2.26876	2.28367	2.26876	2.26879	2.26876	2.26876	2.26876	2.26876	2.26876	2.26876	2.46801	2.26876	2.26876	2.26876	2.3677	2.26876	2.26876	2.26876	2.26876	2.26876	2.27293
1553267_a_at	CNOT6L	2.26876	2.26876	2.26876	2.26876	2.26876	2.29907	2.27007	2.26876	2.26876	2.26876	2.26876	2.26876	2.26876	2.26876	2.26876	2.26876	2.26876	2.26876	2.26876	2.26876	2.26876	2.34494	2.3201	2.27305	2.26876	2.26876	2.26876	2.26876	2.26876	2.26876	2.26876	2.26876	2.56112	2.26876
1553268_at	RHBDL3	2.26876	2.26876	2.26876	2.26876	2.26876	2.26876	2.26876	2.26876	2.26876	2.26876	2.26876	2.26876	2.26876	2.26876	2.26876	2.26876	2.26876	2.26876	2.26876	2.26876	2.26876	2.26876	2.26876	2.26876	2.2717	2.26876	2.26876	2.26876	2.26876	2.26876	2.26876	2.26876	2.26876	2.26876
1553269_at	ZNF718	4.94776	3.49216	3.60573	4.52565	5.4632	4.13451	3.53607	3.49216	5.30132	4.13451	5.38442	4.13451	4.1507	5.5337	3.49216	5.354	3.72566	3.52099	5.24374	4.20685	3.56806	5.73889	3.861	3.14102	2.26876	3.7262	4.63447	3.57118	4.26693	5.77685	4.49714	4.52847	5.16595	3.6284
1553271_at	DIP2B	3.69055	4.61144	3.4813	4.27893	4.82633	4.3797	4.3797	4.90818	4.07893	3.8712	4.33868	4.17283	4.3797	4.80808	3.31294	4.89234	3.72359	4.9552	5.23739	4.32182	4.21522	5.11994	4.3797	4.33868	4.42755	5.38823	4.37275	4.94285	3.93915	4.51356	4.89933	5.2347	3.55606	4.35992
1553272_at	SLC36A1	2.26876	2.26876	2.26876	2.26876	2.26876	2.26876	2.26876	2.26876	2.26876	2.26876	2.26876	2.26876	2.26876	2.26876	2.26876	2.26876	2.26876	2.26876	2.26876	2.26876	2.26876	2.26876	2.26876	2.26876	2.26876	2.26876	2.26876	2.26876	2.26876	2.26876	2.26876	2.26876	2.26876	2.26876
1553274_a_at	SNRNP48	6.26166	6.53868	5.9688	6.75425	6.59329	6.19924	6.4316	6.70519	6.46854	5.73221	7.35776	6.48488	6.4885	7.04803	6.81204	6.90707	5.76924	6.01973	6.07328	6.60686	6.03587	6.32277	6.54341	6.6166	6.10138	6.40156	6.66291	6.48437	6.70519	6.25774	6.16804	6.84255	5.74685	6.48437
1553275_s_at		3.64676	6.21798	3.93903	3.66069	4.32063	4.34452	2.83919	3.30129	3.81284	2.54607	4.07864	4.44544	4.28618	4.48223	5.4497	3.94825	4.59373	4.75966	4.90035	3.49609	2.58681	3.90421	3.10085	2.58681	2.88027	3.93903	2.95447	3.38397	5.44902	3.67419	3.93903	3.25869	4.38612	5.31521
1553276_at	ZNF560	2.26876	2.26876	2.26876	2.26876	2.26876	2.26876	2.26876	2.26876	2.26876	2.26876	2.26876	2.26876	2.26876	2.26876	2.26876	2.26876	2.26876	2.26876	2.26876	2.26876	2.26876	2.26876	2.26876	2.26876	2.26876	2.26876	2.26876	2.26876	2.26876	2.26876	2.26876	2.26876	2.26876	2.26876
1553277_at	RTTN	2.26876	2.26876	2.26876	2.26876	2.26876	2.26876	2.26876	2.26876	2.26876	2.26876	2.26876	2.26876	2.26876	2.26876	2.26876	2.26876	2.26876	2.26876	2.26876	2.26876	2.26876	2.26876	2.26876	2.26876	2.26876	2.26876	2.26876	2.26876	2.26876	2.26876	2.26876	2.26876	2.26876	2.26876
1553279_at	BTNL9	2.269	2.269	2.269	2.44945	2.26908	2.269	2.27692	2.31913	2.269	2.269	2.27022	2.269	2.2778	2.269	2.269	2.269	2.26876	2.50579	2.269	2.269	2.67495	2.269	2.269	2.27079	2.2855	2.269	2.269	2.28155	2.269	2.269	2.269	2.269	2.27656	2.269
1553280_at	PUS10	2.29317	2.40373	2.29314	2.30734	2.83747	2.29314	2.56864	4.3363	2.29314	2.45967	2.31078	2.73057	2.46571	2.30949	2.29314	2.81167	2.31606	2.29314	2.47083	2.33453	2.30949	4.15177	2.30949	3.21888	2.30949	2.29314	2.35224	2.97422	2.71805	2.30601	2.30949	2.29882	2.67911	2.29882
1553281_at	PLCXD2	2.26876	2.26876	2.26876	2.26876	2.26876	2.26876	2.26876	2.26876	2.26876	2.26876	2.26876	2.26876	2.26876	2.26876	2.26876	2.26876	2.26876	2.26876	2.26876	2.26876	2.26876	2.26876	2.26876	2.26876	2.26876	2.26876	2.26876	2.26876	2.26876	2.26876	2.26876	2.26876	2.26876	2.26876
1553282_at	C21orf128	2.26876	2.26876	2.26876	2.26876	2.26876	2.26876	2.26876	2.26876	2.26876	2.26876	2.26876	2.26876	2.26876	2.26876	2.26876	2.26876	2.26876	2.26876	2.26876	2.26876	2.26876	2.26876	2.26876	2.26876	2.26876	2.26876	2.26876	2.26876	2.26876	2.26876	2.26876	2.26876	2.26876	2.26876
1553284_s_at	LMLN	2.26876	2.26876	2.48834	2.26876	2.26876	2.26876	2.26876	2.26876	2.28045	2.27083	2.36847	2.26876	2.279	2.26876	2.2733	2.26876	2.31994	2.26876	2.26876	2.26876	2.26876	2.28519	2.42869	2.26876	2.26876	2.31408	2.26876	2.3283	2.26876	2.26876	2.26876	2.26876	2.26876	2.49222
1553285_s_at	RAD9B	2.26876	2.26876	2.26876	2.26876	2.26876	2.26876	2.26876	2.26876	2.26876	2.26876	2.26876	2.26876	2.26876	2.26876	2.26876	2.26876	2.26876	2.29831	2.33563	2.26876	2.26876	2.28416	2.26876	2.46793	2.26876	2.26876	2.26876	2.26876	2.26876	2.26876	2.26876	2.26876	2.26876	2.26876
1553286_at	ZNF555	3.87576	4.49822	4.21361	3.71051	3.92957	4.19313	3.47227	4.67694	4.42255	3.8538	4.53471	3.8423	4.19099	3.86494	4.27629	4.14545	3.91117	3.84357	4.24521	4.12686	4.8272	3.70317	3.76572	2.73746	3.34443	4.19989	4.07626	5.00539	4.43444	4.88504	4.23595	4.19936	3.52828	4.28596
1553288_a_at	NYAP1	2.26876	2.26876	2.26876	2.26876	2.26876	2.26876	2.27328	2.26876	2.26876	2.26876	2.29107	2.26876	2.26876	2.26876	2.26876	2.30644	2.26876	2.26876	2.26876	2.26876	2.26876	2.27902	2.26876	2.27876	2.26876	2.26876	2.26876	2.26876	2.26876	2.26876	2.26876	2.26876	2.26876	2.26876
1553292_s_at	SGK494	5.66501	5.5549	5.7022	5.76842	5.88774	5.84614	8.09863	5.52786	6.26318	5.79246	5.26372	6.58614	5.99518	6.41228	5.8558	6.93364	5.71159	5.72202	5.98064	5.72202	5.57624	6.2389	5.9039	8.08115	5.61548	6.52544	6.59312	5.31162	5.12073	6.71335	5.6513	5.7114	5.20876	5.58841
1553293_at	MRGPRX3	2.65369	7.42497	2.2786	5.71161	2.26876	2.26876	2.26876	2.26876	3.50811	2.26876	2.26876	2.26876	2.26876	2.28373	2.26876	2.26876	2.26876	6.14246	2.26876	2.26962	2.26876	2.26876	2.26876	2.26876	2.2702	2.26876	5.86031	2.26876	2.26876	2.85872	2.26876	3.16188	2.26876	2.26876
1553295_at	ABCA13	2.26876	2.26876	2.26876	2.26876	2.26877	2.26876	2.26876	2.3655	2.26876	2.26876	2.26876	3.50947	2.26876	2.26876	2.29719	2.26876	2.26876	2.26876	2.26876	2.26876	2.26876	2.26876	2.26876	2.2749	2.26876	2.39855	2.26876	2.26876	2.26876	2.30194	2.26876	2.26876	2.26876	2.26876
1553296_at	GPR128	2.26876	2.26915	2.26876	2.26876	2.26876	2.26876	2.26876	2.26876	2.26876	2.27075	2.26876	2.26876	2.26876	2.26876	2.26876	2.26876	2.26876	2.26876	2.26876	2.26876	2.26876	2.26876	6.92008	2.26876	2.26876	7.97166	2.26876	2.26876	2.26876	2.26876	2.26876	2.26876	2.26876	2.26876
1553297_a_at	CSF3R	6.06963	9.16853	6.76923	6.84734	5.23315	4.59435	4.59435	4.59435	4.7678	4.59435	4.95212	5.23315	6.36932	4.95212	8.84124	4.69409	4.71444	4.61013	4.59435	6.81802	4.69409	4.69409	5.60399	3.84544	6.11146	4.70834	5.54748	6.05425	4.69409	5.10381	4.37641	9.78942	8.66551	6.99114
1553298_at	C17orf77	2.26876	2.26876	2.26876	2.3232	2.26876	2.26876	2.26876	2.26876	2.26876	2.26876	2.26876	2.26876	2.26876	2.26876	2.26876	2.26876	2.26876	2.26876	2.26996	2.26876	2.26876	2.26876	2.26876	2.37293	2.28278	2.26876	2.26876	2.26876	2.26876	2.3899	2.26876	2.36674	2.26876	2.26876
1553299_at	DUSP5P1	2.51671	5.68037	2.51671	2.51671	2.2713	2.51671	2.51671	2.51671	2.51671	2.51671	2.51671	2.51671	2.51671	2.5058	2.51671	2.51671	2.32646	4.623	2.83554	2.51671	2.26876	2.51671	3.11115	3.95315	2.5058	5.55105	2.51671	5.17677	3.71127	2.51671	2.51671	2.76698	2.5058	2.51671
1553300_a_at	DGKH	2.97578	2.26876	2.65782	4.60911	2.88053	2.55434	4.35657	3.17614	2.94114	2.48335	2.67234	4.11399	2.67234	2.67234	2.55434	3.13814	2.67234	2.643	2.67234	2.67234	2.67234	2.67234	2.65782	5.16487	3.83422	2.91715	4.26375	2.62614	2.65782	2.9925	2.65782	2.43269	2.54175	2.38106
1553301_a_at	TMEM182	2.26876	2.26876	2.30936	2.26876	2.26876	2.26876	2.296	2.79681	2.26876	2.26876	2.32114	2.26876	2.26876	2.26876	2.26876	2.59067	2.2897	2.26876	2.83644	2.27017	2.26876	2.26876	2.68372	2.26876	2.26876	3.45934	2.26876	2.26876	2.26876	2.26876	2.26876	2.26876	2.26876	2.26876
1553303_at	C16orf46	2.26876	2.26876	2.26876	2.26876	2.26876	2.26876	2.26876	2.26876	2.26876	2.26876	2.26876	2.26876	2.26876	2.26876	2.26876	2.26876	2.26876	2.26876	2.26876	2.26876	2.26876	2.26876	2.26876	2.26876	2.26876	2.26876	2.26876	2.26876	2.26876	2.26876	2.26876	2.26876	2.26876	2.26876
1553304_at	LSM14B	4.83936	4.93445	4.41041	4.93445	4.27045	5.50264	5.3999	4.98849	4.93445	4.93445	4.93445	5.07707	4.74998	4.93445	4.93445	4.93445	5.75583	4.93445	4.69944	4.74998	5.10761	5.94819	5.19039	5.14233	5.2662	4.93445	4.93445	4.93445	4.99875	4.82874	4.93445	4.9375	5.06747	4.79118
1553306_at	CASP8	2.26876	2.26876	2.26947	2.26876	2.28907	2.26876	2.26876	2.26876	2.26876	2.26876	2.26876	2.26876	2.26876	2.26876	2.26941	2.26876	2.26876	2.26876	2.26876	2.26876	2.26876	2.26876	2.26876	2.26876	2.26876	2.26876	2.26876	2.26876	2.26876	2.26876	2.26876	2.26876	2.26876	2.26876
1553310_at	PLB1	2.26876	2.26876	2.26876	2.26876	2.27003	2.26876	2.27495	2.26876	2.28505	2.26876	2.26876	2.26876	2.26876	2.26876	2.26876	2.26876	2.26876	2.26876	2.26876	2.26876	2.26876	2.26876	2.26876	2.26876	2.26876	2.26876	2.26876	2.26876	2.26876	2.26876	2.26876	2.26876	2.26876	2.26876
1553311_at	C20orf197	6.00241	2.57873	7.93446	5.91703	2.49951	2.26876	2.49495	4.18948	2.97625	2.46602	2.42156	4.5121	4.81456	2.5864	2.46602	2.27211	2.46602	2.57873	2.29169	8.16624	2.55607	4.22588	2.81208	2.26876	3.06497	2.57873	7.02718	2.57873	2.42156	2.75879	2.57873	2.26876	2.46602	5.35392
1553313_s_at	SLC5A3	4.40262	2.91636	2.91636	4.33153	2.58778	4.54742	4.18635	2.33248	3.63531	3.48578	2.39458	2.91636	2.92725	2.98819	2.96621	2.82689	4.08163	3.28621	2.26978	3.50033	3.92224	3.65661	4.73806	3.49988	4.1454	3.67529	3.50085	2.73274	4.03483	3.31768	3.50812	5.61005	3.59312	2.77942
1553314_a_at	KIF19	2.26876	2.26876	2.26876	2.26876	2.26876	2.26876	2.26876	2.26876	2.26876	2.26876	2.26876	2.26876	2.26876	2.26876	2.26876	2.26876	2.26876	2.26876	2.26876	2.26876	2.26876	2.26876	2.26876	2.38745	2.26876	2.26876	2.26876	2.26876	2.26876	2.26876	2.26876	2.26876	2.26876	2.26876
1553315_at	SLFNL1	2.26876	2.26876	2.26876	2.26876	2.26876	2.26876	2.26876	2.26876	2.26876	2.26876	2.26876	2.26876	2.26876	2.26876	2.26876	2.26876	2.26876	2.26876	2.26876	2.30381	2.26876	2.26876	2.26876	2.27635	2.26876	2.26876	2.30133	2.26876	2.26876	2.35895	2.26876	2.26876	2.26876	2.26876
1553316_at	GPR82	2.26876	2.26876	2.50792	2.26876	2.26876	2.26876	2.26876	2.26876	2.28335	2.26876	2.26876	2.26876	2.26876	2.26876	2.26876	2.26876	2.37528	2.26876	2.26876	2.26876	2.26876	2.26876	2.26876	2.26876	2.26876	2.26876	3.33354	2.26876	2.26876	2.28694	2.26876	2.26876	2.26876	2.29424
1553317_s_at	GPR82	3.13513	2.57796	2.26895	2.26876	2.26876	2.26876	2.26876	2.26876	2.26876	2.26876	2.26876	2.26876	2.26876	2.26876	2.26876	2.26876	2.79026	2.26876	2.26876	2.26876	2.26876	2.26876	2.26876	2.26876	2.34278	2.26876	5.06757	2.26876	2.26876	2.31529	2.26876	2.42802	2.26876	2.26876
1553318_at	RIBC1	2.26876	2.26876	2.26876	2.26876	2.26876	2.26876	2.26876	2.26876	2.26876	2.26876	2.26876	2.26876	2.26876	2.26876	2.26876	2.26876	2.26876	2.26876	2.26876	2.26876	2.26876	2.26876	2.26876	2.26876	2.26876	2.26876	2.26876	2.26876	2.26876	2.26876	2.26876	2.26876	2.27036	2.26876
1553319_at	OXGR1	2.26876	2.26876	2.26876	2.26876	2.26876	2.26876	4.67236	2.26876	2.3562	2.26876	2.26876	2.26876	2.26876	2.26876	2.26876	2.26876	2.26876	2.26876	2.4074	2.26876	2.27795	2.26876	2.26876	2.38679	2.26876	2.26876	2.26876	2.26876	2.26876	2.26876	2.26876	2.26876	2.26876	2.26876
1553320_s_at	CDC14C	2.26876	2.26876	2.26876	2.26876	2.26876	2.26876	2.26876	2.26876	2.26876	2.26876	2.26876	2.26876	2.26876	2.26876	2.26876	2.26876	2.26876	2.26876	2.26876	2.26876	2.26876	2.26876	2.26876	2.26876	2.26876	2.26876	2.26876	2.26876	2.26876	2.26876	2.26876	2.26876	2.26876	2.26876
1553321_a_at	SULT1C4	2.27338	2.26876	2.81212	2.26876	2.26876	2.26876	2.26876	2.26876	2.26876	2.26876	2.29587	2.26876	2.26876	2.26876	2.26876	2.26876	2.26876	2.26876	2.26876	2.26876	2.26876	2.27879	2.26876	2.26876	2.26876	2.26876	2.26876	2.26876	2.26876	2.26876	2.31596	2.26876	2.26876	2.26876
1553322_s_at	TEAD1	2.31363	2.39568	2.31771	2.56342	2.31363	3.89889	2.31363	2.44998	2.31363	2.31929	2.36864	2.31363	2.31363	2.31889	2.31363	2.28146	2.36345	2.31363	2.31363	2.31363	2.94362	2.31363	2.31363	2.31363	2.4696	2.31363	2.31363	2.71327	2.31363	2.31363	2.41783	2.31363	2.27018	2.31363
1553323_a_at	CATSPER2 /// CATSPER2P1 /// LOC101930343	2.26876	2.26876	2.26876	2.26876	2.26876	2.26876	2.26876	2.26876	2.26876	2.32365	2.26876	2.26876	2.26876	2.26876	2.26876	2.26876	2.26876	2.26876	2.26876	2.26876	2.26876	2.27381	2.26876	2.41231	2.30817	2.26876	2.26876	2.26876	2.26876	2.26876	2.26876	2.26876	2.26876	2.26876
1553325_at	POU5F2	2.26876	2.26876	2.26876	2.26876	2.26876	2.26876	2.26876	2.26876	2.26876	2.26876	2.26876	2.26876	2.26876	2.26876	2.26876	2.26876	2.26876	2.26876	2.26876	2.27141	2.26876	2.26876	2.26876	2.26876	2.26876	2.26876	2.26876	2.26876	2.26876	2.26876	2.26876	2.26876	2.26876	2.26876
1553326_at	RXFP2	2.26876	2.26876	2.26876	2.26876	2.26876	2.26876	2.26876	2.26876	2.26876	2.26876	2.26876	2.26876	2.26876	2.26876	2.26876	2.26876	2.26876	2.26876	2.26876	2.26876	2.26876	2.26876	2.26876	2.26876	2.26876	2.26876	2.26876	2.26876	2.26876	2.26876	2.26876	2.26876	2.26876	2.26876
1553327_a_at	BEND7	2.26876	2.26876	2.26876	2.26876	2.26876	2.26876	2.26876	2.26876	2.26876	2.26876	2.26876	2.26876	2.26876	2.26876	2.26876	2.26876	2.26876	2.26876	2.26876	2.26876	2.26876	2.26876	2.26876	2.26876	2.26876	2.26876	2.26876	2.26876	2.26876	2.26876	2.26876	2.26876	2.26876	2.26876
1553328_a_at	SLC18A2	2.26876	2.26876	2.26876	2.26876	2.2703	2.26876	2.26876	2.37336	2.26876	2.26876	2.26876	2.26876	2.26876	2.26876	2.26876	2.26876	2.26876	2.26876	2.26876	2.26876	2.26876	2.26876	2.26876	2.26876	2.26876	2.26876	2.26876	2.26876	2.26876	2.26876	2.26876	2.26876	2.26876	2.26876
1553329_at	SSMEM1	2.26876	2.26876	2.26876	2.26876	2.26876	2.3245	2.26876	2.26876	2.27625	2.26876	2.26876	2.2953	2.26876	2.26876	2.26876	2.26876	2.26876	2.27062	2.26876	2.26876	2.26876	2.26876	2.26876	2.26876	2.26876	2.26876	2.26876	2.26876	2.26876	2.26876	2.26876	2.26876	2.26876	2.26876
1553330_at	SSMEM1	2.26876	2.26876	2.26876	2.26876	2.26876	2.26876	2.26876	2.26876	2.26876	2.26876	2.2888	2.27329	2.26876	2.26876	2.26876	2.26876	2.26876	2.26876	2.26876	2.26876	2.26876	2.26876	2.26876	2.26876	2.26876	2.26876	2.26876	2.26876	2.26876	2.26876	2.26876	2.26876	2.26876	2.26876
1553333_at	MAB21L3	2.34466	2.69305	2.34637	3.6132	2.28164	2.56234	3.2414	4.8668	4.9037	6.617	2.56234	2.96676	3.35616	3.2414	2.82778	4.78176	3.2414	4.22721	2.79394	2.26876	5.77265	4.94319	3.83874	4.41572	7.08401	3.6431	2.29635	3.2414	3.25488	3.46606	5.3313	2.96676	3.26619	2.96951
1553335_x_at	LOC285696	2.26876	2.26876	2.26876	2.26876	2.26876	2.26876	2.26876	2.26876	2.26876	2.26876	2.26876	2.26876	2.26876	2.26876	2.26876	2.26876	2.26876	2.26876	2.26876	2.26876	2.26876	2.26876	2.26876	2.26876	2.26876	2.26876	2.26876	2.26876	2.26876	2.26876	2.26876	2.26876	2.26876	2.26876
1553336_a_at	MIER3	2.26876	2.26876	2.26876	2.26876	2.26876	2.26876	2.26876	2.26876	2.26876	2.26876	2.26876	2.26876	2.26876	2.26876	2.26907	2.26876	2.26876	2.26876	2.26876	2.26876	2.26876	2.26876	2.26876	2.26876	2.26876	2.26876	2.26876	2.26876	2.26876	2.26876	2.26876	2.26876	2.26876	2.26876
1553338_at	SDE2	3.35446	3.91383	3.58618	4.41102	3.47024	5.21351	3.50146	4.38969	3.50582	3.50146	3.46259	3.42971	4.28705	4.02602	3.75063	4.50413	4.70579	3.48323	3.50146	5.17308	2.99749	4.62315	3.09978	3.98656	4.13534	3.96331	3.86548	4.48883	3.55216	3.50146	3.00215	5.31142	3.70925	3.17399
1553340_s_at	SLC35G3 /// SLC35G4P /// SLC35G5	2.26876	2.26876	2.26876	2.26876	2.26878	2.26876	2.26876	2.26876	2.26876	2.26876	2.26876	2.26876	2.26876	2.26876	2.26898	2.26876	2.26876	2.26876	2.26876	2.26876	2.26876	2.26876	2.26876	2.26876	2.26876	2.26876	2.26876	2.26876	2.26876	2.26876	2.26876	2.26876	2.26876	2.26876
1553341_at	UROC1	2.26876	2.26876	2.26876	2.26876	2.26876	2.26876	2.26876	2.26876	2.26876	2.26876	2.26876	2.26876	2.26876	2.26876	2.26876	2.26876	2.26876	2.26876	2.26876	2.26876	2.26876	2.26876	2.26876	2.27477	2.26876	2.26876	2.26876	2.26876	2.26876	2.26876	2.26876	2.26876	2.26876	2.26876
1553344_at	PCDH15	2.26876	2.26876	2.26876	2.26876	2.26876	2.26876	2.26876	2.26876	2.26876	2.26876	2.26876	2.26876	2.26876	2.2701	2.26876	2.26876	2.26876	2.26876	2.3267	2.26876	2.26876	2.26876	2.26876	2.26876	2.26876	2.26876	2.26876	2.27853	2.26876	2.26876	2.26876	2.26876	2.26876	2.26876
1553346_a_at	TNRC6A	2.26876	2.26876	2.26876	2.26876	2.26876	2.26876	2.26876	2.26876	2.26876	2.26876	2.26876	2.26876	2.26876	2.26876	2.26876	2.26876	2.26876	2.26876	2.26876	2.26876	2.26876	2.26876	2.26876	2.26876	2.26876	2.26876	2.26876	2.26876	2.26876	2.26876	2.26876	2.30545	2.26876	2.26876
1553347_s_at	KCNA6	2.26876	2.26876	2.28156	2.26888	2.26876	2.26876	2.26876	2.50355	2.26876	2.26876	2.26876	2.26876	2.26876	2.26876	2.26876	2.26876	2.26876	2.26876	2.26876	2.26876	2.26876	2.26876	2.26876	2.26876	2.26876	2.26876	2.26876	2.26876	2.26876	2.26876	2.26876	2.26876	2.26876	2.26876
1553348_a_at	NFX1	4.20103	5.20221	4.96398	4.80702	4.72619	4.59051	5.29557	5.09731	5.17561	5.11636	4.68652	5.01444	4.27769	4.29781	3.97515	6.49386	4.77743	5.86352	5.25994	5.07553	4.93043	5.15715	6.21007	5.3381	4.73858	6.02985	4.81046	5.22505	3.70224	5.24481	4.96345	5.37098	4.73257	4.73257
1553349_at	ARID2	6.89501	6.98707	6.38574	5.66158	6.2775	5.71745	6.57581	6.47655	6.37676	6.77878	6.09386	5.73595	6.17761	6.44959	6.56397	6.49543	6.07937	6.98543	6.4373	6.30559	6.53237	7.02679	6.49036	6.20766	6.35288	6.82889	6.25447	6.47632	6.70498	6.49036	7.03422	7.03701	6.82237	6.28833
1553350_at	AMER3	2.26876	2.26876	2.26876	2.26876	2.26876	2.26876	2.26876	2.26876	2.26876	2.26876	2.26876	2.26876	2.26876	2.26876	2.26876	2.26876	2.26876	2.26876	2.26876	2.26876	2.26876	2.26876	2.26876	2.26876	2.26876	2.26876	2.26876	2.26876	2.26985	2.30121	2.3333	2.26876	2.26876	2.26876
1553351_at	OTUD7A	2.27083	2.27083	2.26876	2.27324	2.27083	2.27083	2.27083	2.27083	2.27083	2.27083	2.27426	2.27083	2.27083	2.27083	2.27083	2.27083	2.27083	2.40637	2.27083	2.26876	2.27083	2.27083	3.00678	2.27083	2.27083	3.01434	2.27083	2.27083	2.26876	2.50965	2.27083	2.27083	2.27083	2.27083
1553352_x_at	ERVW-1	2.26902	2.26902	2.26902	2.26902	2.26902	2.26876	2.26876	2.26902	2.34804	2.26902	2.26902	2.26902	2.29116	2.26902	2.29841	2.26902	2.26902	2.26902	2.26902	2.26902	2.26902	2.26902	2.26902	2.26902	2.26902	2.26902	2.34961	2.26902	2.26902	2.26902	2.26902	2.26902	2.3702	2.26902
1553354_a_at		2.26876	2.26876	2.26969	2.49879	2.26876	2.26876	2.26876	2.26876	2.26876	2.26876	2.35742	2.26876	2.26876	2.26876	2.26876	2.26876	2.26876	2.26876	2.26876	2.26876	2.26876	2.26876	2.69192	2.26876	2.27035	2.26876	2.28385	2.26876	2.27201	2.26876	2.26876	2.26876	2.26876	2.26876
1553355_at		2.26876	2.26876	2.26876	2.26876	2.26876	2.26876	2.26876	2.26876	2.26876	2.26876	2.26876	2.26876	2.26876	2.26876	2.26876	2.26876	2.26876	2.26876	2.26876	2.26876	2.26876	2.26876	2.26876	2.26876	2.26876	2.26876	2.26876	2.2794	2.26876	2.26876	2.26876	2.26876	2.26876	2.26876
1553356_at		2.26876	2.26876	2.26876	2.26876	2.26876	2.26876	2.26876	2.26876	2.26876	2.26876	2.26876	2.26876	2.26876	2.26876	2.26876	2.26876	2.26876	2.26876	2.26876	2.26876	2.26876	2.26876	2.26876	2.26876	2.26876	2.26876	2.26876	2.26876	2.26876	2.26876	2.26876	2.26876	2.26876	2.26876
1553357_at	LINC00889	2.26876	2.26876	2.26876	2.26876	2.26876	2.26876	2.26876	2.26876	2.26876	2.26876	2.26876	2.26876	2.26876	2.26876	2.26876	2.26876	2.26876	2.26876	2.26876	2.26876	2.26876	2.26876	2.26876	2.26876	2.26876	2.26876	2.26876	2.26876	2.26876	2.26876	2.26876	2.26876	2.26876	2.26876
1553359_at	FBXL18	2.50166	2.43343	2.50166	2.50166	2.35323	2.50166	2.50166	2.50166	2.53104	2.50166	2.50166	2.82243	2.50166	2.47252	2.43343	2.50166	2.50166	2.50166	2.40322	2.50166	2.50166	3.05904	2.50166	2.50166	2.50166	2.43343	2.50166	2.76882	2.61453	2.50166	2.90652	2.50166	2.91613	2.46886
1553361_x_at	FBXL18	2.26885	2.26876	2.26876	2.34851	2.26876	2.26876	2.26876	2.26876	2.35282	2.36562	2.26876	2.99257	2.26876	2.26876	2.26876	2.30172	2.26876	2.26876	2.26876	2.26876	2.26876	2.26876	2.27347	2.26876	2.26876	2.26876	2.26876	2.26876	2.26876	2.29407	2.26876	2.40309	2.26876	2.26876
1553362_at	DNAH6	2.26876	2.26876	2.26876	2.26876	2.26876	2.26876	2.26876	2.26876	2.26876	2.26876	2.26876	2.26876	2.26876	2.26876	2.26876	2.26876	2.26876	2.26876	2.26876	2.26876	2.26876	2.26876	2.26876	2.26876	2.26876	2.26876	2.26876	2.26876	2.26876	2.26876	2.26876	2.26876	2.26876	2.26876
1553363_at	C6orf195	2.26888	2.26876	2.26876	2.26876	2.26876	2.26876	2.4163	2.26876	2.26876	2.26876	2.26876	2.26876	2.26876	2.26876	2.27237	2.26876	2.26876	2.26876	2.26876	2.26876	2.26876	2.36152	2.26876	2.26876	2.26876	2.26876	2.26876	2.26876	2.26876	2.26876	2.39218	2.28366	2.26876	2.27014
1553364_at	PNPLA1	2.26876	2.26876	2.26876	2.26876	2.26876	2.56263	2.26876	3.22021	2.26876	2.26876	2.26876	2.26876	2.26876	2.27101	2.26876	2.28983	2.26876	2.26876	2.26876	2.26876	2.26876	4.84449	2.30826	2.26876	2.26876	2.57299	2.26876	2.26876	2.26876	2.26876	2.28669	2.26876	2.26876	2.26876
1553365_at	DEPDC4	2.27278	2.26876	2.26876	2.26876	2.26876	2.26876	2.26876	2.26876	2.26876	2.26876	2.26876	2.26876	2.26876	2.26876	2.26876	2.34025	2.26876	2.26876	2.26876	2.26876	2.26876	2.26876	2.26876	2.27048	2.26876	2.26876	2.26876	2.26876	2.26876	2.29248	2.26876	2.26876	2.26876	2.26876
1553366_s_at	ANKRD23 /// ANKRD39	2.41248	2.40525	2.40525	2.43218	2.40226	2.43946	2.50459	2.41248	2.41248	2.63215	2.41248	2.41248	2.41248	2.41248	2.41248	2.41248	2.42961	2.43273	2.41248	2.40525	2.41248	2.79652	2.40222	2.72027	2.41248	2.40525	2.41248	2.41248	2.41248	2.8857	2.41248	2.40525	2.41248	2.53358
1553367_a_at	COX6B2	2.3736	2.38183	2.3736	2.39671	2.37366	2.45803	2.3736	2.3736	2.3487	2.3736	2.38287	2.3736	2.3736	2.51975	2.3736	2.3736	2.26876	2.54068	2.38109	2.3487	2.67074	3.00821	2.3736	2.3487	2.37414	2.3736	2.3736	2.7604	2.3736	2.3736	2.3736	2.3736	2.83692	2.43064
1553369_at	FAM129C	2.26876	2.26876	2.27251	2.26876	2.26876	2.26876	2.26876	2.26876	2.26876	2.26876	2.26876	2.26876	2.26876	2.26876	2.26876	2.26876	2.26876	2.26876	2.26876	2.26876	2.26876	2.26876	2.26876	2.26876	2.26876	2.26876	2.26876	2.26876	2.26876	2.26876	2.26876	2.26876	2.26876	2.26876
1553371_at	EPHA10	2.26876	2.26876	2.26876	2.2765	2.26876	2.26876	2.26876	2.26876	2.26876	2.26876	2.26876	2.26876	2.26876	2.26876	2.26876	2.26876	2.26876	2.26876	2.26876	2.26876	2.26876	2.26876	2.26876	2.26876	2.26876	2.26876	2.26876	2.26876	2.26876	2.26876	2.26876	2.26876	2.26876	2.26876
1553372_at		2.26876	2.26876	2.26876	2.30492	2.26876	2.26876	2.26876	2.26876	2.34359	2.26876	2.27011	2.26876	2.26876	2.26876	2.27728	2.26876	2.26876	2.26876	2.37007	2.3608	2.26876	2.26876	2.26876	2.26876	2.31217	2.26876	2.26876	2.26876	2.26876	2.26876	2.26876	2.26876	2.26876	2.26876
1553373_at	WDR64	2.26876	2.26876	2.26876	2.26876	2.26876	2.26876	2.26876	2.26876	2.26876	2.26876	2.26876	2.26876	2.26876	2.26876	2.26876	2.26876	2.26876	2.26876	2.28521	2.26876	2.26876	2.26876	2.26876	2.26876	2.26876	2.26876	2.26876	2.26876	2.34805	2.26876	2.26876	2.26876	2.26876	2.26876
1553374_at	PRO2949	2.26876	2.26876	2.26876	2.26876	2.26876	2.26876	2.26876	2.26876	2.26876	2.41267	2.26876	2.26876	2.26876	2.26876	2.26876	2.26876	2.26876	2.26876	2.26876	2.26876	2.26876	2.26876	2.26876	2.26876	2.26876	2.26876	2.26876	2.26876	2.26876	2.26876	2.26876	2.26876	2.26876	2.26876
1553375_at	BTBD9	2.26876	2.26876	2.54411	2.26876	2.26876	2.3595	2.26876	2.26876	2.34382	2.26876	2.26876	2.48024	2.26876	2.26876	2.26876	2.26876	2.26876	2.26876	2.26876	2.26876	2.26876	2.26876	2.26876	2.26876	2.26876	2.26876	2.31458	2.26876	2.26876	2.26876	2.26876	2.26876	2.26876	2.78898
1553376_a_at	AXDND1	2.26876	2.26876	2.26876	2.26876	2.26876	2.26876	2.26876	2.26876	2.26876	2.26876	2.26876	2.26876	2.27042	2.26876	2.26876	2.26876	2.26876	2.26876	2.26876	2.26876	2.26876	2.26876	2.26876	2.26876	2.26876	2.26876	2.26876	2.26876	2.26876	2.26876	2.26876	2.26876	2.26876	2.26876
1553378_a_at	HEATR9	2.26876	2.26876	2.27358	2.26876	2.26876	2.26876	2.26876	2.26876	2.26876	2.26876	2.26876	2.26876	2.26876	2.26876	2.26876	2.26876	2.26878	2.26876	2.26876	2.26876	2.26876	2.26876	2.26876	2.26876	2.26876	2.26876	2.26876	2.26876	2.26876	2.26876	2.26876	2.26876	2.26876	2.26876
1553380_at	PARP15	2.32518	2.26876	3.19878	2.26876	2.26876	2.26876	2.26876	2.26876	2.26876	2.26876	2.26876	2.26876	2.26876	2.26876	2.31495	2.26876	2.28616	2.26876	2.26995	3.26294	2.26876	2.26876	2.26876	2.33575	2.26876	2.28504	2.39024	2.26876	2.53953	2.26876	2.26876	2.29961	2.26876	2.26876
1553383_at	ARHGAP42	2.26876	2.26876	2.26876	2.26876	2.26876	2.26876	2.26876	2.26876	2.26876	2.26876	2.26876	2.26876	2.26876	2.26876	2.26876	2.26876	2.26876	2.26876	2.26876	2.26876	2.26876	2.26876	2.2972	2.26876	2.26876	2.26876	2.26876	2.26876	2.26876	2.26876	2.26876	2.26876	2.26876	2.26876
1553385_at	LINC01101	2.26876	2.26876	2.26876	2.26876	2.26876	2.26876	2.26876	2.26876	2.26876	2.26876	2.26876	2.26876	2.26876	2.26876	2.26876	2.26876	2.26876	2.26876	2.26876	2.26876	2.26876	2.26876	2.26876	2.26876	2.26876	2.26876	2.26876	2.26876	2.26876	2.26876	2.26876	2.26876	2.26876	2.26876
1553386_at	MFSD2A	3.12349	3.00027	3.37746	3.05999	2.88651	3.74713	3.00027	3.12349	3.56577	2.91901	3.36822	3.33884	3.11801	2.91901	3.10335	3.12349	3.00559	3.01295	3.12349	3.29898	2.93518	4.04527	3.13705	3.93418	3.0573	3.12349	3.13935	3.60374	3.19968	3.12349	3.01048	3.36905	3.32423	3.11801
1553387_at	ATM	2.7699	2.83609	2.85759	2.40144	2.40144	2.40047	2.62666	2.39343	2.73561	2.40144	2.39343	2.40047	2.41177	2.39571	2.40491	2.39343	2.43088	2.46849	2.87847	2.40144	2.73522	2.40144	2.40144	2.39343	2.54315	2.28226	2.39343	2.40144	2.40065	2.40144	2.40144	2.4318	2.42726	2.39343
1553388_at	FAM26D	2.26876	2.26876	2.26876	2.26876	2.26876	2.26876	2.26876	2.26876	2.26876	2.26876	2.26876	2.26876	2.26876	2.26876	2.26876	2.26876	2.26876	2.26876	2.26876	2.26876	2.26876	2.26876	2.26876	2.26876	2.26876	2.26876	2.26876	2.26876	2.26876	2.26876	2.26876	2.26876	2.26876	2.26876
1553389_at	NPHP3	2.36078	2.34582	2.40286	2.33544	2.41343	2.33544	2.33544	2.44215	2.33544	2.33544	2.33544	2.33544	2.33106	2.33544	2.34029	2.33106	2.33544	2.4582	2.33544	2.33544	2.41726	2.33544	2.33544	2.42292	2.36849	2.33544	2.48774	2.33544	2.33687	2.33544	2.33544	2.63927	2.33544	2.54944
1553390_at	ATG9B	2.26876	2.26876	2.26876	2.26876	2.26876	2.26876	2.26876	2.26876	2.26876	2.26876	2.26876	2.26876	2.26876	2.26876	2.26876	2.26876	2.26876	2.2736	2.26876	2.26876	2.26876	2.26876	2.26876	2.26876	2.26876	2.26876	2.26876	2.26876	2.26876	2.26876	2.51911	2.26876	2.26876	2.26876
1553391_at	CXorf58	2.26876	2.26876	2.26876	2.26876	2.26876	2.26876	2.26876	2.26876	2.26876	2.26876	2.26876	2.26876	2.26876	2.26876	2.26876	2.26876	2.26876	2.26876	2.26876	2.26876	2.26876	2.26876	2.26876	2.26876	2.26876	2.26876	2.26876	2.26876	2.26876	2.26876	2.26876	2.26876	2.26876	2.26876
1553392_at	EFCAB3 /// LOC102724660	2.26876	4.13344	2.26876	2.35652	2.26876	2.43973	2.26876	2.26876	2.26876	2.4102	2.26876	2.26876	2.26876	2.26876	2.44633	2.27799	2.26876	2.26876	2.26876	2.26876	2.26876	2.26876	2.32429	2.26876	2.26876	2.7423	2.26876	2.28778	2.26876	2.26876	2.26876	3.5925	2.26876	2.29871
1553394_a_at	TFAP2B	2.26876	2.26876	2.26876	2.26876	2.26876	2.26876	2.96487	2.26876	2.26876	2.26876	2.26876	2.26876	2.26876	2.26876	2.26876	2.26876	2.26876	2.26876	2.26876	2.26876	2.26876	2.26876	2.26876	2.91122	2.26876	2.4419	2.26876	2.26876	2.26876	2.26876	2.26876	2.26876	2.26876	2.26876
1553395_a_at	CD200R1	2.31934	2.26891	2.27237	2.26891	2.26891	2.26891	2.26891	2.26891	2.26891	2.55891	2.26891	2.26891	2.26891	2.26891	2.26891	2.26891	2.26891	2.26891	2.26891	2.26891	3.12318	2.26891	2.26891	2.26891	2.27625	2.26891	2.30228	2.26891	2.26891	2.26891	2.29725	2.46136	2.26891	2.69999
1553396_a_at	CCDC13	2.26876	2.26876	2.26876	2.26876	2.26876	2.26876	2.9391	2.26876	2.26876	2.26876	2.26876	2.26876	2.26876	2.26876	2.26876	2.31658	2.26876	2.26876	2.26876	2.26876	2.26876	2.26876	2.26876	2.26876	2.26876	2.26876	2.26876	2.26876	2.26876	2.26876	2.26876	2.26876	2.26876	2.26876
1553397_at	CCDC13	2.3377	2.28589	2.3377	2.34176	2.3377	2.34645	2.3377	2.3377	2.3377	2.3377	2.3377	2.3377	2.3377	2.35178	2.3377	2.3377	2.3377	2.3377	2.3377	2.35053	2.40007	2.43741	2.3377	2.3377	2.3377	2.3377	2.3377	2.3377	2.26876	2.3377	2.3377	2.3377	2.3377	2.36366
1553398_at		2.26876	2.26876	2.26876	2.26876	2.26876	2.26876	2.26876	2.26876	2.26876	2.26876	2.26876	2.26876	2.26876	2.26876	2.26999	2.285	2.26876	2.26876	2.26876	2.26876	2.26876	2.26876	2.26876	2.26876	2.26876	2.26876	2.26876	2.26876	2.26876	2.26876	2.26876	2.26876	2.26876	2.26876
1553399_a_at	CRHR1-IT1 /// MGC57346	2.80528	2.64811	2.67844	2.64811	2.64811	2.64811	2.78145	2.67588	2.64811	2.64923	2.93841	2.64811	2.64811	2.64811	2.49032	2.65171	2.74623	2.76093	2.64811	2.6478	2.69685	2.96251	2.65358	2.64811	2.64811	2.64811	2.64811	2.49032	2.49032	2.64811	2.6478	2.71083	2.69795	2.84993
1553400_a_at	CRHR1-IT1 /// MGC57346	2.8982	2.93366	2.90669	3.34249	3.25523	3.49104	4.48549	3.13589	3.17196	3.56505	3.30264	3.13589	2.58059	3.0642	2.45537	3.13589	2.6998	3.13589	3.15645	2.89189	3.74277	4.93092	4.36782	3.83795	3.54002	5.2413	2.90178	3.58776	2.63843	2.77002	3.13589	3.7359	2.87258	3.13589
1553401_at	MRGPRX1	2.26876	2.26876	2.26876	2.26876	2.26882	2.26876	2.26876	2.26876	2.26876	2.26876	2.26876	2.26876	2.27382	2.27129	2.27727	2.26876	2.26876	2.28389	2.2727	2.26876	2.26876	2.26876	2.26876	2.26876	2.26876	2.26876	2.40141	2.26876	2.26876	2.26876	2.35255	2.30683	2.26876	2.26876
1553402_a_at	HFE	2.5104	2.34275	2.52939	2.52476	2.51968	3.51777	2.5104	2.56654	2.51771	2.51771	2.46371	2.51771	2.63032	2.54733	2.5104	2.85204	2.51771	2.51771	2.5104	2.51771	2.51771	3.1209	2.53475	2.65035	3.08159	2.51771	3.19925	2.5104	2.92762	3.24387	2.45438	3.19054	2.54092	2.5104
1553403_at	RLN3	2.26876	2.26876	2.26876	2.26876	2.26876	2.26876	2.26876	2.26876	2.26876	2.26876	2.26876	2.26876	2.26876	2.26876	2.27981	2.26876	2.26876	2.26876	2.26876	2.26876	2.26876	2.26876	2.26876	2.26876	2.26876	2.26876	2.26876	2.26876	2.26876	2.26876	2.26876	2.26876	2.26876	2.26876
1553405_a_at	CSMD1	2.32564	2.32564	2.32564	2.43897	2.32564	2.32564	2.32564	2.32564	2.32564	2.43627	2.32564	2.32564	2.32564	2.32851	2.32564	2.32564	2.32564	2.32564	2.32564	2.32564	2.32564	2.32564	2.32564	2.32564	2.34139	2.57806	2.32564	2.41802	2.32564	2.32564	2.32564	2.32564	2.32564	2.32564
1553407_at	MACF1	6.0575	6.17511	6.3629	6.65275	6.97627	6.19782	4.35784	6.62858	6.59523	5.90283	5.83985	6.14633	6.59603	7.01153	6.05581	6.06015	6.19782	6.54045	6.05581	6.23311	6.05581	7.13504	6.18227	5.41094	6.12541	6.71179	6.76596	6.57372	6.19782	6.19925	5.84515	6.49502	5.61873	6.19782
1553409_at	ADAMTS20	2.26876	2.26876	2.26876	2.26876	2.26876	2.26876	2.26876	2.26876	2.26876	2.26876	2.26876	2.26876	2.26876	2.26876	2.26876	2.26876	2.26876	2.26876	2.26876	2.26876	2.26876	2.26876	2.26876	2.26876	2.26876	2.26876	2.26876	2.26876	2.26876	2.26876	2.26876	2.26876	2.26876	2.26876
1553410_a_at	ABCC12	2.26876	2.26876	2.26876	2.26876	2.26876	2.26876	2.26876	2.26876	2.26876	2.26876	2.26876	2.26876	2.26876	2.26876	2.26876	2.26876	2.26876	2.26876	2.26876	2.26876	2.26876	2.26876	2.26876	2.26876	2.26876	2.26876	2.26876	2.26876	2.26876	2.26876	2.26876	2.26876	2.26876	2.26876
1553411_s_at	SALL3	2.26876	2.26876	2.26876	2.26876	2.26876	2.26876	2.26876	2.26876	2.26876	2.26876	2.26876	2.26876	2.30228	2.26876	2.45593	2.26876	2.26876	2.26876	2.26876	2.26876	2.26876	2.26876	2.26876	2.26876	2.26876	2.26876	2.26876	2.26876	2.26876	2.26876	2.26876	2.26876	2.26876	2.27171
1553412_at	AGBL4	2.26876	2.26876	2.26876	2.26876	2.26876	2.26876	2.26876	2.26876	2.26876	2.26876	2.26876	2.26876	2.26876	2.26876	2.26876	2.26876	2.26876	2.26876	2.26876	2.26876	2.26876	2.26876	2.26876	2.26876	2.26876	2.26876	2.26876	2.26876	2.26876	2.26876	2.26876	2.26876	2.26876	2.26876
1553413_at	FLJ13744	2.29242	2.42753	2.28914	2.26876	2.29242	2.26876	6.97503	2.57025	5.05117	2.26876	2.26876	2.9538	2.26876	2.41067	2.26876	2.46888	2.26876	2.58964	4.80137	2.26876	2.29162	2.28914	4.12534	5.10396	2.46064	4.21791	2.32897	2.28914	2.29162	3.42453	2.99304	2.26876	2.26876	2.28914
1553415_at	SLC17A8	2.26876	2.27737	2.26896	2.26876	2.26876	2.26876	2.26876	2.26876	2.26876	2.26876	2.29912	2.26876	2.26876	2.26876	2.3435	2.26876	2.26876	2.26876	2.26876	2.26876	2.26876	2.26876	2.26876	2.26876	2.26876	2.26876	2.26876	2.26876	2.26876	2.26876	2.26876	2.26876	2.26876	2.26876
1553417_at	C11orf44	2.26876	2.26876	2.2721	2.26876	2.26876	2.26876	2.26876	2.26876	2.26876	2.26876	2.26876	2.26876	2.26876	2.26876	2.26876	2.26876	2.26876	2.26876	2.26876	2.26876	2.26876	2.26876	2.26876	2.26876	2.26876	2.26876	2.26876	2.26876	2.26876	2.26876	2.26876	2.26876	2.26876	2.26876
1553418_a_at	CNTNAP5	2.26876	2.26876	2.26876	2.26876	2.26876	2.26876	2.26876	2.26876	2.26876	2.26876	2.26876	2.26876	2.26876	2.26876	2.26876	2.26876	2.26876	2.26876	2.26876	2.26876	2.26876	2.26876	2.26876	2.26876	2.26876	2.26876	2.26876	2.26876	2.26876	2.26876	2.26876	2.26876	2.26876	2.26876
1553420_at	SATB2-AS1	2.26876	2.26876	2.26876	2.26876	2.26876	2.26876	2.26876	2.26876	2.26876	2.26876	2.26876	2.26876	2.26876	2.26876	2.26876	2.26876	2.26876	2.26876	2.26876	2.26876	2.26876	2.26876	2.26876	2.26876	2.26876	2.26876	2.26876	2.26876	2.26876	2.26876	2.26876	2.26876	2.26876	2.26876
1553422_s_at	RBFOX1	2.26876	2.26876	2.26876	2.26876	2.26876	2.26876	2.26876	2.26876	2.26876	2.26876	2.26876	2.26876	2.26876	2.26876	2.26876	2.26876	2.93129	2.26876	2.26876	2.26876	2.26876	2.26876	2.26876	2.26876	2.26876	2.26876	2.26876	2.26876	2.26876	2.26876	2.26876	2.26876	2.26876	2.26876
1553423_a_at	SLFN13	3.42543	2.27056	2.26876	3.4887	2.40554	2.28692	2.30081	2.26876	2.28692	2.27301	3.4228	2.92713	2.33514	3.12691	2.26876	2.83706	2.28692	2.26876	3.50417	3.39318	2.28026	2.26876	2.26876	3.25397	2.3546	2.26876	2.76224	3.14347	2.28692	3.11667	2.28692	2.60022	2.28692	2.26876
1553424_at	C12orf40	2.26876	2.26876	2.26876	2.26876	2.26876	2.26876	2.26876	2.26876	2.26876	2.26876	2.26876	2.26876	2.26876	2.26876	2.26876	2.26876	2.26876	2.26876	2.26876	2.26876	2.26876	2.26876	2.26876	2.26876	2.26876	2.26876	2.26876	2.26876	2.26876	2.26876	2.26876	2.26876	2.26876	2.26876
1553425_at	WDR65	2.26876	2.26876	2.26876	2.26876	3.13349	2.26876	2.26876	2.26876	2.26876	2.26876	2.26876	2.26876	2.34816	2.41452	2.26876	2.26876	2.26876	2.26876	2.26876	2.26876	2.26876	2.26876	2.26876	2.26876	2.26876	2.26876	2.26876	2.26876	2.26876	2.26876	2.26876	2.26876	2.31364	2.26876
1553426_at	C5orf64	2.26876	2.26876	2.26876	2.26876	2.26876	2.26876	2.26876	2.26876	2.28247	2.29677	2.26876	2.26876	2.26876	2.26876	2.26876	2.26876	2.26876	2.26876	2.26876	2.26876	2.26876	2.26876	2.26876	2.26876	2.26876	2.26876	2.26876	2.26876	2.26876	2.26876	2.26876	2.26876	2.26876	2.26876
1553427_at	ADAMTS15	2.27496	2.26876	2.26876	2.26876	2.26876	2.26876	2.26876	2.26876	2.26876	2.26876	2.26876	2.26876	2.26876	2.29655	2.26876	2.26876	2.26876	2.26876	2.26876	2.26876	2.26876	2.26876	2.26876	2.26876	2.26876	2.26876	2.26876	2.26876	2.26876	2.26876	2.26876	2.26876	2.26876	2.26876
1553428_at	LY86-AS1	2.26876	2.26876	2.26876	2.26876	2.26876	2.26876	2.26876	2.26876	2.26876	2.26876	2.26876	2.26876	2.26876	2.26876	2.26876	2.26876	2.26876	2.26876	2.26876	2.26876	2.26876	2.26876	2.26876	2.26876	2.26876	2.26876	2.26876	2.26876	2.26876	2.26876	2.26876	2.26876	2.26876	2.26876
1553429_at	FLJ31713	2.26876	2.26876	2.26876	2.26876	2.26876	2.26876	2.26876	2.26876	2.26876	2.26876	2.26876	2.26876	2.26876	2.26876	2.26876	2.26876	2.26876	2.26876	2.26876	2.26876	2.26876	2.26876	2.26876	2.26876	2.26876	2.26876	2.26876	2.26876	2.26876	2.26876	2.26876	2.30156	2.26876	2.26876
1553430_a_at	EDARADD	2.26876	2.26876	2.26876	2.26876	2.30702	2.26876	2.26876	2.26876	2.26876	2.26876	2.26876	2.26876	2.26876	2.26876	2.26876	2.26876	2.26876	2.26876	2.26876	2.26876	2.26876	2.26876	2.26876	2.26876	2.26876	2.26876	2.26876	2.26876	2.26876	2.26876	2.26876	2.26876	2.26876	2.26876
1553432_s_at	LOC101060424 /// LOC653786 /// OTOA	2.26876	2.26876	2.26876	2.26876	2.26876	2.26876	2.26876	2.26876	2.26876	2.26876	2.26876	2.26876	2.27035	2.26876	2.26876	2.26876	2.26876	2.26876	2.26876	2.26876	2.26876	2.26876	2.26876	2.26876	2.29054	2.26876	2.26876	2.26876	2.26876	2.2955	2.26876	2.41972	2.26876	2.26876
1553433_at	CCDC171	2.26876	2.26876	2.26876	2.26876	2.26876	2.26876	2.26876	2.26876	2.26876	2.26876	2.26876	2.26876	2.26876	2.26876	2.26876	2.26876	2.26876	2.26876	2.26876	2.26876	2.26876	2.26876	2.26876	2.26876	2.26876	2.26876	2.26876	2.26876	2.26876	2.26876	2.26876	2.26876	2.26876	2.26876
1553434_at	CYP4Z2P	2.26876	2.26876	2.26876	2.26876	2.26876	2.26876	2.26876	2.26876	2.26876	2.26876	2.26876	2.26876	2.26876	2.26876	2.26876	2.26876	2.26876	2.26876	2.26876	2.26876	2.26876	2.26876	2.26876	2.26876	2.50755	2.26876	2.26876	2.26876	2.26876	2.26876	2.26876	2.26876	2.26876	2.26876
1553435_at	C18orf15	2.26876	2.26876	2.26876	2.26876	2.26876	2.26876	2.26876	2.26876	2.26876	2.26876	2.26876	2.26876	2.26876	2.26876	2.26876	2.26876	2.26876	2.26876	2.26876	2.26876	2.26876	2.26876	2.26876	2.26876	2.26876	2.26876	2.26876	2.26876	2.26876	2.26876	2.26876	2.26876	2.26876	2.26876
1553436_at	MUC19	2.26876	2.26876	2.26876	2.26876	2.26876	2.26876	8.86511	2.26876	2.26876	2.26876	2.26876	2.26876	2.26876	2.26876	2.26876	2.26876	2.26876	2.26876	6.34237	2.26876	2.26876	2.26876	2.26876	7.25457	2.26876	2.26876	2.26876	2.26876	2.26876	2.26876	2.26876	2.26876	2.26876	2.26876
1553437_at	KLHDC7A	2.26876	2.26876	2.26876	2.26876	2.26876	2.26876	2.26876	2.26876	2.26876	2.26876	2.26876	2.26876	2.26876	2.26876	2.26876	2.26876	2.26876	2.26876	2.26876	2.26876	2.26876	2.26876	2.26876	2.26876	2.26876	2.26876	2.26876	2.26876	2.26876	2.26876	2.26876	2.26876	2.26876	2.37751
1553438_at	C11orf72	2.3169	2.3169	2.36815	2.3169	2.3169	2.3169	2.31504	2.3169	2.44408	2.3169	2.3169	2.3169	2.3169	2.3169	2.3169	2.31504	2.3169	2.32942	2.3169	2.3169	2.3169	2.33475	2.50111	2.32168	2.3169	2.3169	2.3169	2.36666	2.3169	2.3169	2.3169	2.3169	2.3169	2.54183
1553439_at		2.26911	2.26876	2.26876	2.26876	2.26876	2.26876	2.26876	2.26876	2.26876	2.26876	2.26876	2.26876	2.26876	2.26938	2.26876	2.26876	2.26876	2.26876	2.26876	2.26876	2.26876	2.26876	2.26876	2.26876	2.26876	2.26876	2.26876	2.26876	2.26876	2.26876	2.26876	2.26876	2.26876	2.26876
1553440_at	AQP4-AS1	2.26876	2.26876	2.26876	2.26876	2.26876	2.26876	2.26876	2.26876	2.26876	2.26876	2.26876	2.26876	2.26876	2.26876	2.26876	2.26876	2.26876	2.26876	2.26876	2.26876	2.26876	2.26876	2.26876	2.26876	2.26876	2.26876	2.26876	2.26876	2.26876	2.26876	2.26876	2.26876	2.26876	2.26876
1553441_at	CNTNAP4	2.26876	2.26876	2.26876	2.26876	2.26877	2.26876	2.26876	2.26876	2.26876	2.26876	2.26876	2.26876	2.26876	2.26975	2.26876	2.26876	2.26876	2.26876	2.26876	2.26876	2.26876	2.26876	2.26876	2.26876	2.26876	2.26876	2.26876	2.28609	2.26876	2.3078	2.26876	2.26876	2.26876	2.26876
1553442_a_at	CNTNAP4	2.26876	2.26876	2.26876	2.26876	2.26876	2.26876	2.26876	2.26876	2.26876	2.26876	2.26876	2.26876	2.26876	2.26876	2.26876	2.26876	2.26876	2.26876	2.26876	2.26876	2.26876	2.26876	2.26876	2.26876	2.26876	2.26876	2.26876	2.26876	2.26876	2.26876	2.26876	2.26876	2.26876	2.26876
1553443_at	FER1L6-AS1	2.26876	2.26876	2.26876	2.26876	2.26876	2.26876	2.26876	2.26876	2.26876	2.26876	2.26876	2.26876	2.26876	2.26876	2.26876	2.26876	2.26876	2.26876	2.26876	2.26876	2.26876	2.26876	2.26876	2.26876	2.26876	2.26876	2.26876	2.26876	2.26876	2.26876	2.26876	2.26876	2.26876	2.26876
1553444_a_at	C1orf127	2.26876	2.26876	2.30508	2.26876	2.26876	2.26876	2.26876	2.26876	2.26876	2.26876	2.27178	2.26876	2.28013	2.26876	2.26876	2.26876	2.26876	2.26876	2.26876	2.26876	2.26876	2.26876	2.26876	2.54196	2.26876	2.26876	2.26876	2.26876	2.26876	2.26876	2.26876	2.26876	2.37742	2.26876
1553446_at	LOC100996634	2.26876	2.26876	2.26876	2.26876	2.26876	2.26876	2.26876	2.38199	2.26876	2.26876	2.26876	2.26876	2.26876	2.26876	2.26909	2.26876	2.26876	2.26876	2.26876	2.26876	2.26876	2.26876	2.26876	2.26876	2.26876	2.26876	2.26876	2.26876	2.26876	2.26876	2.26876	2.26876	2.26876	2.26876
1553447_at	AGBL1	2.26876	2.26876	2.26876	2.26876	2.26876	2.26876	2.26876	2.26876	2.26876	2.26876	2.26876	2.26876	2.26876	2.26876	2.26876	2.26876	2.26876	2.26876	2.26876	2.26876	2.26876	2.26876	2.26876	2.26876	2.26876	2.26876	2.29488	2.26876	2.26876	2.26876	2.26876	2.26876	2.26876	2.26876
1553448_at	FLJ34503	2.26876	2.26876	2.26876	2.26876	2.26876	2.26876	2.26876	2.26876	2.26876	2.26876	2.26876	2.26876	2.26876	2.26876	6.90172	2.26876	2.26876	2.26876	2.26876	2.26876	2.26876	2.26876	2.26876	2.26876	2.26876	2.26876	2.26876	2.26876	2.26876	2.26876	2.26876	2.26876	2.26876	3.12628
1553449_at	LINC00304	2.33776	2.45051	2.39289	2.33776	2.33776	2.78922	2.33776	2.33776	2.47086	2.33776	2.34834	2.31413	2.43772	2.32264	2.50311	2.33776	2.31422	2.33776	2.33776	2.3399	2.41487	2.33776	2.33776	2.33776	2.36309	2.31413	2.42677	2.33776	2.33776	2.44433	2.33776	2.33776	2.32682	2.77616
1553450_s_at	LINC00304	2.26876	2.26876	2.26876	2.26876	2.26876	2.26876	2.26876	2.43329	2.27191	2.26876	2.26876	2.26876	2.26876	2.26876	2.26876	2.26876	2.26876	2.26876	2.26876	2.26876	2.26876	2.26876	2.47444	2.26876	2.26876	2.26876	2.26876	2.26876	2.26876	2.26876	2.26876	2.26876	2.26876	2.26876
1553451_at	CCDC79	2.26876	2.26876	2.26876	2.26876	2.26876	2.26876	2.26876	2.26876	2.26876	2.26876	2.26876	2.26876	2.26876	2.26876	2.26876	2.26876	2.26876	2.26876	2.26876	2.26876	2.26876	2.26876	2.26876	2.26876	2.26876	2.26876	2.26876	2.26876	2.26876	2.26876	2.26876	2.26876	2.26876	2.26876
1553452_at	MYO1H	2.27379	2.27379	2.27379	2.27379	2.27379	2.31101	2.27379	2.2975	2.27379	2.70692	2.27379	2.28361	2.30024	2.27379	2.27379	2.27379	2.27379	2.54487	2.28498	2.27379	2.27379	3.86465	4.19124	2.27379	2.29156	3.65371	2.27379	2.27379	2.27379	2.27379	2.61012	2.27379	2.70799	2.27379
1553453_at	ASB14	2.26876	2.26876	2.26876	2.26876	2.26876	2.26876	2.26876	2.26876	2.26876	2.26876	2.26876	2.27638	2.26876	2.26876	2.26876	2.26876	2.26876	2.26876	2.26876	2.26876	2.26876	2.26876	2.26876	2.26876	2.26876	2.26876	2.26876	2.26876	2.26876	2.26876	2.26876	2.26876	2.26876	2.26876
1553454_at	RPTN	7.21954	2.26976	2.26876	8.41219	2.75148	6.08057	2.35033	8.33535	7.41528	3.59145	2.65637	2.87582	4.91852	2.87582	2.26876	7.40255	3.31729	9.07962	2.95249	2.26876	5.1367	7.21468	11.3174	4.92854	9.52393	8.77097	3.36144	9.23664	2.26876	6.72397	8.29584	2.63214	5.27369	2.26876
1553456_at		2.26876	2.26876	2.26876	2.26876	2.26876	2.26876	2.26876	2.26876	2.26876	2.26876	2.26876	2.26876	2.26876	2.26876	2.26876	2.26876	2.26876	2.26876	2.26876	2.26876	2.26876	2.26876	2.26876	2.26876	2.26876	2.26876	2.26876	2.26876	2.26876	2.26876	2.26876	2.26876	2.26876	2.26876
1553457_at	LINC00269	2.26876	2.26876	2.26876	2.26876	2.26876	2.26876	2.26876	2.26876	2.26876	2.26876	2.26876	2.26876	2.26876	2.26876	2.26876	2.26876	2.26876	2.26876	2.26876	2.26876	2.26876	2.26876	2.26876	2.26876	2.26876	2.26876	2.26876	2.26876	2.26876	2.26876	2.27522	2.26876	2.26876	2.26876
1553458_at	VSTM4	2.26876	2.26977	2.26876	2.26876	2.26876	2.26876	2.26876	2.26876	2.26876	2.26876	2.26876	2.26876	2.26876	2.26876	2.40819	2.26876	2.26876	2.26876	2.26876	2.26876	2.26876	2.26876	2.26876	2.26876	2.26876	2.26876	2.26876	2.26876	2.26876	2.26876	2.26876	2.26876	2.26876	2.26876
1553459_at	CCDC150	2.26876	2.26876	2.26876	2.26876	2.26876	2.26876	2.26876	2.26876	2.26876	2.26876	2.26876	2.26876	2.26876	2.26876	2.26876	2.26876	2.26876	2.26876	2.26876	2.26876	2.26876	2.26876	2.26876	2.2864	2.26876	2.26876	2.26876	2.26876	2.26876	2.26876	2.26876	2.26876	2.26876	2.26876
1553460_at	C2orf61	2.26876	2.26876	2.26876	2.26876	2.26876	2.26876	2.26876	2.26876	2.26876	2.26876	2.26876	2.26876	2.26876	2.26876	2.26876	2.26876	2.26876	2.26876	2.26876	2.26876	2.26876	2.26876	2.26876	2.26876	2.26876	2.26876	2.26876	2.26876	2.26876	2.26876	2.26876	2.26876	2.26876	2.26876
1553461_at	FAM9B	2.26876	2.26876	2.26876	2.26876	2.26876	2.26876	2.26876	2.26876	2.26876	2.26876	2.26876	2.26876	2.26876	2.26876	2.26876	2.26876	2.26876	2.26876	2.26876	2.26876	2.26876	2.26876	2.26876	2.26876	2.26876	2.26876	2.26876	2.26876	2.26876	2.26876	2.26876	2.26876	2.26876	2.26876
1553462_at		2.26876	2.26876	2.26876	2.26876	2.26876	2.26876	2.26876	2.50929	2.37315	2.26876	2.26876	2.26876	2.6777	2.26876	2.29354	2.26876	2.29489	2.26876	2.34579	2.26876	2.27431	2.26876	2.26876	2.34022	2.26876	2.26876	2.30407	2.26876	2.26876	2.26876	2.26876	2.26876	2.26876	2.27081
1553464_at	FLJ40288	2.26876	2.26876	2.26876	2.26876	2.26876	2.26876	2.26876	2.26876	2.26876	2.26876	2.26876	2.26876	2.26876	2.26876	2.26876	2.26876	2.26876	2.26876	2.26876	2.26876	2.26876	2.26876	2.26876	2.26876	2.26876	2.26876	2.26876	2.26876	2.26876	2.26876	2.26876	2.26876	2.26876	2.26876
1553465_a_at	CES5A	2.26876	2.3121	2.3461	2.26876	2.26888	2.26876	2.26876	2.28214	2.28144	2.26876	2.26876	2.26876	2.28093	2.65642	2.26876	2.26876	2.26876	2.26876	2.29902	2.26876	2.26876	2.26876	2.26876	2.26876	2.26876	2.26876	2.26876	2.26876	2.26876	2.26876	2.26876	2.26876	2.26876	2.26876
1553466_at	CHDC2	2.26876	2.26876	2.27079	2.26876	2.26876	2.26876	2.26876	2.26876	2.26876	2.26876	2.26876	2.26876	2.26876	2.26876	2.28346	2.26876	2.26876	2.26876	2.26876	2.26876	2.26876	2.26876	2.26876	2.26876	2.26876	2.26876	2.26876	2.26876	2.26876	2.26876	2.26876	2.26876	2.26876	2.26876
1553467_at	DCAF8L2 /// FLJ32742 /// LOC101928481	2.26876	2.26876	2.26876	2.26876	2.26876	2.26876	2.26876	2.26876	2.26876	2.26876	2.26876	2.26876	2.26876	2.26876	2.26876	2.26876	2.26876	2.26876	2.26876	2.26876	2.26876	2.26876	2.26876	2.26876	2.26876	2.26876	2.26876	2.26876	2.26876	2.26876	2.26876	2.26876	2.26876	2.26876
1553468_at	HYDIN2	2.26876	2.26876	2.26876	2.26876	2.26876	2.26876	2.26876	2.26876	2.26876	2.26876	2.26876	2.26876	2.26876	2.26876	2.26876	2.26876	2.26876	2.26876	2.26876	2.26876	2.26876	2.26876	2.26876	2.26876	2.26876	2.26876	2.26876	2.26876	2.26876	2.26876	2.26876	2.26876	2.26876	2.26876
1553470_at	DNAH17	2.28678	2.28678	2.28678	2.57642	2.32867	2.28678	2.28678	2.48204	2.28678	2.28678	2.31137	2.29468	2.28678	2.28678	2.28678	2.28678	2.28678	2.28678	2.28678	2.28678	2.28678	2.28678	2.28678	2.28678	2.28678	2.44187	2.30281	2.28678	2.28678	2.28678	2.28678	2.89964	2.28678	2.29229
1553471_at	SLC35G3	2.26876	2.26876	2.26876	2.26876	2.26876	2.32376	2.26876	2.29593	2.26876	2.26876	2.26876	2.26876	2.26876	2.26876	2.26876	2.26876	2.26876	2.26876	2.26876	2.26876	2.26876	2.26876	2.26876	2.26876	2.3528	2.26876	2.26876	2.26876	2.26876	2.26876	2.26876	2.26876	2.26876	2.26876
1553472_at	FLJ32955	2.26876	2.26876	2.26876	2.26876	2.26876	2.26876	2.26876	2.26876	2.26876	2.26876	2.26876	2.26876	2.26876	2.26876	2.59915	2.26876	2.29913	2.26876	2.26876	2.26876	2.26876	2.26876	2.26876	2.26876	2.26876	2.27425	2.26876	2.34531	2.26876	2.28937	2.26876	2.26876	2.26876	2.26876
1553474_at	LOC100288966	2.30981	2.26876	2.26876	2.26876	2.26876	2.26876	2.26876	2.26876	2.26876	2.26876	2.26876	2.26876	2.27914	2.26876	2.26876	2.30986	2.26876	2.26876	2.26876	2.26876	2.26876	2.26876	2.27452	2.26876	2.26876	2.26876	2.26876	2.26876	2.26876	2.26876	2.2701	2.26876	2.26876	2.26876
1553475_at		2.26876	2.26876	2.26876	2.26876	2.31059	2.26876	2.36391	2.26876	2.26876	2.26876	2.26876	2.26876	2.26876	2.26876	2.46963	2.26876	2.26876	2.26876	2.26876	2.26876	2.26876	2.26876	2.37439	2.26876	2.26876	2.26876	2.26876	2.26876	2.26876	2.26876	2.26876	2.26876	2.26876	2.26876
1553478_at	KIRREL3-AS3	2.28551	2.26876	2.26876	2.26876	2.26876	2.26876	2.26876	2.26876	2.27375	2.26876	2.26876	2.26876	2.27422	2.26876	2.26876	2.26876	2.27325	2.26876	2.26876	2.26876	2.26876	2.26876	2.26876	2.26876	2.26876	2.26876	2.26876	2.27188	2.27601	2.26876	2.26876	2.26876	2.26876	2.26876
1553479_at	TMEM145	2.26876	2.26876	2.26876	2.26876	2.26876	2.26876	2.26876	2.26876	2.26876	2.26876	2.26876	2.26876	2.26876	2.26876	2.26876	2.26876	2.26876	2.26876	2.26876	2.26876	2.26876	2.26876	2.26876	2.26876	2.26876	2.26876	2.26876	2.26876	2.26876	2.26876	2.26876	2.26876	2.26876	2.26876
1553482_at	C15orf32	2.26876	2.26876	2.26876	2.26876	2.26876	2.26876	2.26876	2.26876	2.26876	2.26876	2.26876	2.26876	2.26876	2.26876	2.26876	2.26876	2.26876	2.26876	2.26876	2.26876	2.26876	2.26876	2.26876	2.26876	2.26876	2.26876	2.26876	2.26876	2.26876	2.26876	2.26876	2.42354	2.26876	2.26876
1553483_at	TSGA10IP	2.26876	2.26876	2.26876	2.26876	2.26876	2.26876	2.26876	2.26876	2.26876	2.32561	2.26876	2.66661	2.26876	2.26876	2.26876	2.27271	2.26876	2.26876	2.26876	2.26876	2.26876	2.57192	2.26876	2.26876	2.26876	2.26876	2.26876	2.26876	2.26876	2.26876	2.26876	2.26876	2.37038	2.26876
1553484_at	LINC00477	2.26876	2.26876	2.26876	2.26876	2.26878	2.26876	2.26876	2.26876	2.26876	2.26876	2.26876	2.26876	2.26876	2.26876	2.26876	2.26876	2.26876	2.26876	2.26876	2.26876	2.26876	2.26876	2.26876	2.26876	2.26876	2.26876	2.26876	2.26876	2.26876	2.26876	2.26876	2.26876	2.26876	2.26876
1553485_at	CCDC140	2.26876	2.26876	2.30632	2.26876	2.26876	2.26876	2.26876	2.26876	2.27077	2.26876	2.26876	2.26876	2.26876	2.26876	2.26876	2.26876	2.26876	2.26876	2.26876	2.26876	2.26876	2.26876	2.6207	2.27166	2.26876	2.26876	2.26876	2.26876	2.26876	2.48728	2.26876	2.26876	2.26876	2.26876
1553486_a_at	C17orf78	2.26876	2.26876	2.37033	2.26876	2.26876	2.26876	2.26876	2.26876	2.26876	2.26876	2.26876	2.26876	2.26876	2.26876	2.26876	2.26876	2.26876	2.26876	2.26876	2.26876	2.26876	2.26876	2.26876	2.26876	2.26876	2.26876	2.26876	2.26876	2.26876	2.26876	2.26876	2.26876	2.26876	2.26876
1553488_at	TEKT5	2.26876	2.26876	2.26876	2.27212	2.26876	2.26876	2.26876	2.26876	2.26876	2.26876	2.26876	2.26876	2.26876	2.26876	2.26876	2.26876	2.26876	2.26876	2.26876	2.26876	2.33563	2.26876	2.27917	2.26876	2.26876	2.26876	2.26876	2.26876	2.26876	2.26876	2.26876	2.26876	2.26876	2.26876
1553489_a_at	TEKT5	2.26876	2.26876	2.26876	2.26876	2.26876	2.26876	2.26876	2.26876	2.26876	2.26876	2.26876	2.26876	2.26876	2.26876	2.26876	2.26876	2.26876	2.26876	2.26876	2.26876	2.26876	2.26876	2.26876	2.26876	2.26876	2.26876	2.26876	2.26876	2.26876	2.26876	2.26876	2.26876	2.26876	2.26876
1553491_at	KSR2	2.26876	2.26876	2.26876	2.26876	2.26876	2.26876	2.29067	2.26876	2.26876	2.26876	2.26876	2.27285	2.26876	2.26876	2.26876	2.26876	2.26876	2.26876	2.2752	2.26876	2.26876	2.26876	2.26876	2.26876	2.26876	2.26876	2.26876	2.26876	2.26876	2.26876	2.26876	2.26876	2.26876	2.26876
1553492_a_at	PAX1	2.26876	2.26876	2.26876	2.26876	2.26876	2.26876	2.26876	2.26876	2.26876	2.26876	2.26876	2.26876	2.26876	2.26876	2.26876	2.26876	2.26876	2.26876	2.26876	2.26876	2.26876	2.26876	2.26876	2.26876	2.26876	2.26876	2.26876	2.26876	2.26876	2.26876	2.26876	2.26876	2.26876	2.26876
1553493_a_at	TDH	3.85914	4.18408	4.33063	3.9613	3.9613	3.95606	3.62776	3.9613	3.9613	4.33028	3.9613	3.95606	3.32679	4.01258	4.50578	3.9613	3.92167	3.9613	3.9613	4.47887	3.92167	4.05018	4.97585	3.9613	3.92167	4.87888	3.9613	3.92167	4.26958	4.15389	3.95606	4.34691	3.92167	4.08668
1553494_at	TDH	2.26876	2.26876	2.60801	2.26876	2.26876	2.26876	2.26876	2.26876	2.29304	2.26876	2.26876	2.26876	2.26876	2.26876	2.26876	2.26876	2.26876	2.26876	2.26876	2.26876	2.26876	2.26876	5.17664	2.26884	2.26876	6.50243	2.26876	2.26876	2.26876	2.26876	2.26876	2.26876	2.26876	2.26876
1553497_at	LINC00615	2.26876	2.26876	2.26876	2.26876	2.26876	2.26876	2.26876	2.26876	2.26876	2.26876	2.26876	2.26876	2.26876	2.26876	2.26876	2.26876	2.26876	2.26876	2.26876	2.26876	2.26876	2.26876	2.26876	2.26876	2.26876	2.26876	2.26876	2.26876	2.26876	2.26876	2.27383	2.26876	2.26876	2.26876
1553498_at		2.26876	2.26876	2.48596	2.26876	2.26876	2.26876	2.26876	2.26876	2.26876	2.26876	2.28532	2.26876	2.26876	2.26876	2.26876	2.26876	2.26876	2.26876	2.26876	2.27308	2.26876	2.26876	2.26876	2.26876	2.26876	2.26876	2.26876	2.26876	2.26876	2.26876	2.26876	2.26876	2.26876	2.26876
1553499_s_at	SERPINA9	2.27335	2.27335	2.27335	2.27335	2.27335	2.27335	2.27335	2.27335	2.27335	2.27335	2.27335	2.27335	2.27335	3.80054	2.27335	2.27335	2.27335	2.43623	2.27335	2.27335	2.27335	2.46991	2.27335	2.27335	2.27335	2.27335	2.27335	2.27335	2.30515	2.27335	2.27335	2.27335	2.27335	2.27335
1553500_at	FBXL21	2.26876	2.26876	2.26876	2.26876	2.26876	2.26876	2.308	2.26876	2.26876	2.31423	2.26876	2.26876	2.26876	2.26876	2.26876	2.26876	2.26876	2.26876	2.26876	2.4143	2.26876	2.26876	2.26876	2.26876	2.26876	2.26876	2.32492	2.26876	2.26876	2.26876	2.26876	2.26876	2.26876	2.28576
1553502_a_at	AKAP2 /// PALM2 /// PALM2-AKAP2	2.26876	2.26876	2.26876	2.26876	2.26876	2.26876	2.26876	2.26876	2.26876	2.26876	2.26876	2.26876	2.26876	2.26876	2.26876	2.26876	2.26876	2.26876	2.26876	2.26876	2.26876	2.26876	2.26876	2.26876	2.26876	2.3854	2.37385	2.26876	2.26876	2.26876	2.26876	2.26876	2.31369	2.28618
1553504_at	MRGPRX4	2.26876	2.28923	2.26876	2.26876	2.26876	2.26876	2.26876	2.28073	2.26876	2.31916	2.27779	2.26876	2.26876	2.26876	2.77052	2.26876	2.26876	2.26876	2.26876	2.26876	2.26876	2.26876	2.26876	2.26876	2.26876	2.26876	2.26876	2.26876	2.45367	2.26876	2.26876	2.26876	2.26876	2.26876
1553505_at	A2ML1	2.7284	2.51146	2.26876	6.22205	2.55679	4.97451	2.59749	5.38345	4.02471	7.52282	2.26876	6.6922	3.97048	2.88397	2.26876	4.92665	2.88817	6.32591	3.0347	2.26876	7.79445	6.09497	5.12708	2.26876	4.20094	3.73115	5.17105	3.24606	2.55679	2.51339	5.82806	2.78369	2.88817	4.65133
1553506_at	CPO	2.26876	2.26876	2.26876	2.26876	2.26876	2.26876	2.26876	2.26876	2.26876	2.26876	2.26876	2.26876	2.26876	2.26876	2.26876	2.26876	2.26876	2.26876	2.26876	2.26876	2.27128	2.26876	2.26876	2.26876	2.26876	2.26876	2.26876	2.26876	2.26876	2.26876	2.26876	2.26876	2.26876	2.26876
1553507_a_at	GPR6	2.26876	2.26876	2.26876	2.26876	2.26876	2.26876	2.26876	2.26876	2.26876	2.26876	2.26876	2.26876	2.26876	2.26876	2.26876	2.26876	2.26876	2.26876	2.26876	2.26876	2.26876	2.26876	2.26876	2.26876	2.26876	2.26876	2.26876	2.26876	2.26876	2.26876	2.26876	2.26876	2.26876	2.26876
1553508_at	MDS2	2.35096	2.26876	2.26876	2.26876	2.26876	2.31676	2.31422	2.26876	2.54015	2.26876	2.26876	2.26876	2.26876	2.27122	2.26876	2.26876	2.26946	2.26876	2.26876	2.26876	2.26876	2.26876	2.26876	2.26876	2.26876	2.26876	2.26876	2.26876	2.26876	2.26876	2.26876	2.26876	2.26876	2.26876
1553510_s_at	RQCD1	6.12076	4.81232	6.34136	5.85912	6.2321	6.32734	5.59914	5.63089	5.37403	5.66073	7.15559	6.87747	6.39093	6.66778	6.02279	5.70061	6.25411	4.83211	4.90852	6.40927	4.43134	5.59589	4.96172	5.65588	4.9194	5.57193	6.47213	5.91347	6.20702	6.0595	5.33983	5.42875	5.65879	6.26812
1553511_at	GJD3	2.26876	2.26876	2.26876	2.2748	2.26876	2.26876	2.26876	2.26876	2.27256	2.26876	2.26876	2.26876	2.26876	2.26876	2.26876	2.26876	2.26876	2.26876	2.26876	2.26876	2.26876	2.26876	2.26876	2.26876	2.26876	2.26876	2.26876	2.27134	2.26876	2.26876	2.26876	2.26876	2.26876	2.26876
1553512_at	HOXC12	2.26876	2.26876	2.26876	2.26876	2.26876	2.26876	2.26876	2.26876	2.26876	2.26876	2.26876	2.26876	2.26876	2.26876	2.26876	2.26876	2.26876	2.32835	2.26876	2.26876	2.26876	2.26876	2.28412	2.26876	2.26876	2.26876	2.26876	2.26876	2.27117	2.26876	2.26876	2.28589	2.26876	2.26876
1553513_at	VNN3	2.26876	3.17852	2.26876	2.26876	2.26876	2.26876	2.26876	2.26876	2.26876	2.26876	2.26876	2.26876	2.26876	2.26876	2.53281	2.26876	2.28015	2.26876	2.26876	2.26876	2.26876	2.26876	2.26876	2.26876	2.26876	2.26876	2.32332	2.26876	2.26876	2.26876	2.27318	3.4931	3.42171	2.26876
1553514_a_at	VNN3	2.82501	3.03499	2.81692	3.0124	2.82501	2.95919	2.81692	3.31914	2.81442	2.81683	2.81683	2.81683	2.83237	2.87344	3.93248	2.81683	2.94765	2.81683	2.75446	2.83895	2.81692	2.81683	2.82038	2.82501	2.96517	2.81683	3.08386	2.82501	2.70123	2.81683	2.91397	5.39688	2.84485	2.83503
1553515_at	MYEOV2	2.44595	2.44595	2.44595	2.44595	2.44595	2.26876	2.44595	2.44595	2.44595	2.44595	2.44595	2.44595	2.47748	2.44595	2.44595	2.44595	2.44595	2.44595	2.44595	2.44595	2.44595	2.44595	2.44595	2.44595	2.44595	2.44595	2.44595	2.44595	2.44595	2.44595	2.45103	2.44595	3.18135	2.44595
1553517_at	FERD3L	2.26876	2.26876	2.26876	2.26876	2.26876	2.26876	2.26876	2.26876	2.26876	2.26876	2.26876	2.26876	2.26876	2.26876	2.26876	2.26876	2.26876	2.26876	2.26876	2.26876	2.26876	2.26876	2.26876	2.26876	2.26876	2.26876	2.26876	2.26876	2.26876	2.26876	2.26876	2.26876	2.26876	2.26876
1553518_at	DEFT1P /// DEFT1P2	2.26876	2.26876	2.26876	2.26876	2.26876	2.26876	2.26876	2.26876	2.26876	2.26876	2.26876	2.26876	2.26876	2.26876	2.26876	2.26876	2.26876	2.26876	2.26876	2.26876	2.26876	2.26876	2.26876	2.26876	2.26876	2.26876	2.26876	2.26876	2.26917	2.26876	2.26876	2.26876	2.26876	2.26876
1553519_at	LINC00314	2.26876	2.26876	2.26876	2.26876	2.26876	2.26876	2.26876	2.26876	2.26876	2.26876	2.26876	2.26876	2.26876	2.26876	2.43033	2.26876	2.26876	2.26876	2.26876	2.26876	2.26876	2.26876	2.26876	2.26876	2.26876	2.26876	2.26876	2.48666	2.26876	2.26876	2.26876	2.26876	2.26876	2.26876
1553521_at	DEFB104A /// DEFB104B	2.26876	2.26876	2.28266	2.26876	2.26876	2.26876	2.26876	2.26876	2.26876	6.00897	2.26876	2.26876	2.26876	2.26876	2.26876	2.26876	2.26876	2.26876	2.26876	2.26876	2.43692	2.26876	2.26876	2.26876	2.26876	2.26876	2.26876	2.26876	2.26876	2.26876	2.26876	2.26876	2.26876	2.35854
1553523_at	NLRP14	2.26876	2.26876	2.26876	2.26876	2.26876	2.26876	2.26876	2.26876	2.26876	2.26876	2.26876	2.26876	2.26876	2.26876	2.26876	2.26876	2.26876	2.26876	2.26876	2.26876	2.30864	2.26876	2.26876	2.26876	2.26876	2.26876	2.26876	2.26876	2.26876	2.26876	2.26876	2.27843	2.26876	2.26876
1553524_at	DGKB	2.26876	2.26876	2.26876	2.26876	2.26876	2.26876	2.26876	2.26876	2.26876	2.26876	2.26876	2.26876	2.26876	2.26876	2.26876	2.26876	2.26876	2.26876	2.26876	2.26876	2.26876	2.26876	2.26876	2.26876	2.26876	2.26876	2.26876	2.26876	2.26876	2.26876	2.26876	2.26876	2.26876	2.26876
1553525_at	NLRP13	2.26876	2.26876	2.26876	2.26876	2.26876	2.26876	2.26876	2.26876	2.26876	2.26876	2.26876	2.26876	2.26876	2.26876	2.26876	2.26876	2.26876	2.26876	2.26876	2.26876	2.26876	2.26876	2.26876	2.26876	2.26876	2.26876	2.26876	2.27035	2.26876	2.26876	2.26876	2.26876	2.26876	2.26876
1553526_at	NLRP8	2.27032	2.27032	2.27032	2.27032	2.27032	2.27032	2.27032	2.27032	2.27032	2.27032	2.27032	2.27032	2.27032	2.27032	2.27032	2.27032	2.27032	2.27032	2.28843	2.27032	2.27032	2.27032	2.27032	2.27032	2.27032	2.27032	2.27032	2.27032	2.27032	2.27032	2.27032	2.27032	2.27032	2.27032
1553527_at	NLRP9	2.26876	2.26876	2.26876	2.26876	2.26876	2.26876	2.26876	2.26876	2.26876	2.26876	2.26994	2.26876	2.26876	2.26876	2.26876	2.26876	2.26876	2.26876	2.26876	2.26876	2.26876	2.26876	2.26876	2.26876	2.26876	2.26876	2.26876	2.26876	2.26876	2.26876	2.40551	2.26876	2.26876	2.26876
1553528_a_at	TAF5	6.56696	5.60855	6.26779	5.74528	6.1606	7.26244	6.52425	5.84892	5.93496	5.24748	6.53664	6.05427	6.04756	6.03515	5.68663	5.71569	6.94576	5.53889	5.76232	6.49984	5.08965	6.03515	6.59901	6.94757	4.85614	7.23557	5.90624	5.66443	6.63597	6.39062	6.22781	6.29081	5.36243	4.93276
1553529_at	TAS1R2	2.26876	2.26876	2.26876	2.26876	2.26876	2.26876	2.26876	2.26876	2.26876	2.26876	2.26876	2.26876	2.26876	2.26876	2.26876	2.26876	2.26876	2.26876	2.26876	2.26876	2.26876	2.26876	2.26876	2.26876	2.26876	2.26876	2.26876	2.26876	2.26876	2.26876	2.26876	2.26876	2.26876	2.26876
1553530_a_at	ITGB1	10.7084	11.3547	10.7096	11.7092	11.0973	12.7448	10.0273	10.516	8.34894	10.1359	11.233	12.5584	10.647	10.6949	10.9347	10.7234	11.4889	10.2926	11.283	10.4337	9.78906	10.0005	9.83381	10.6278	9.97626	10.7391	11.6343	11.6005	11.4272	9.61659	9.95401	10.6595	10.2499	11.3676
1553531_at	PCSK6	2.26876	2.26876	2.26876	2.26876	2.26876	2.26876	2.26876	2.26876	2.26876	2.26876	2.26876	2.26876	2.26876	2.26876	2.26876	2.26876	2.26876	2.26876	2.26876	2.26876	2.26876	3.04523	2.26876	2.26876	2.27067	2.26876	2.26876	2.26876	2.26876	2.26876	2.26876	2.26876	2.26876	2.26876
1553532_a_at	ZNF341	2.26876	2.26876	2.26876	2.26876	2.26876	2.26876	2.26876	2.26876	2.26876	2.26876	2.2888	2.26876	2.26876	2.26876	2.26876	2.26876	2.26876	2.26876	2.26876	2.26876	2.26876	2.26876	2.26876	2.26876	2.26876	2.26876	2.26876	2.26876	2.26876	2.26876	2.26876	2.26876	2.26876	2.27125
1553533_at	JPH1	2.26876	2.26876	2.26876	2.26876	2.26876	2.26876	2.34306	2.26876	2.26876	2.28379	2.26876	2.26876	2.26876	2.28474	2.26876	2.32155	2.26876	2.26876	2.26876	2.27156	2.26876	2.30333	2.53165	2.37722	2.26876	2.26876	2.45607	2.26876	2.26876	2.26876	2.26876	2.31583	2.26876	2.26876
1553534_at	NLRP10	2.26876	2.26876	2.26876	2.26876	2.26876	2.5036	2.26876	2.26876	2.26876	2.26876	2.32564	2.26876	2.26876	2.26876	2.26876	2.26876	2.26876	2.26876	2.26876	2.26876	2.26876	2.27471	2.26876	2.26876	2.29962	2.26876	2.26876	2.26876	2.26876	2.26876	2.26876	2.26876	2.26876	2.26876
1553535_a_at	RANGAP1	4.84917	4.7918	5.35145	5.54503	5.08874	6.02832	6.59125	5.36636	5.58845	6.4145	6.06901	5.86575	4.81062	5.46306	4.84295	6.41487	5.97953	5.51909	5.04376	5.51909	6.01486	5.64452	6.30505	6.46571	6.13593	5.58783	5.40625	5.51909	5.12885	5.43986	5.12464	5.25377	5.00953	4.67315
1553536_at	MBNL2	2.26876	2.26876	2.26876	2.26876	2.26876	2.26876	2.26876	2.26876	2.26876	2.26876	2.26876	2.26876	2.26876	2.26876	2.26876	2.26876	2.26876	2.26876	2.26876	2.26876	2.26876	2.26876	2.26876	2.26876	2.26876	2.26876	2.26876	2.26876	2.26876	2.26876	2.26876	2.26876	2.26876	2.26876
1553537_at	KRT73	2.26876	2.26876	2.26876	2.26876	2.26876	2.26876	2.26876	2.26876	2.26876	2.26876	2.26876	2.26876	2.26876	2.26911	2.26876	2.26876	2.26876	2.26876	2.26876	2.26876	2.26876	2.26876	2.26876	2.26876	2.26876	2.26876	2.26876	2.26876	2.26876	2.26876	2.26876	2.26876	2.26876	2.26876
1553538_s_at	COX1	15.3669	15.3349	14.697	14.9272	14.8005	15.4025	14.9744	14.908	15.3626	14.8323	15.1563	15.473	14.716	14.6568	15.2111	14.8301	15.5006	14.8302	14.9057	14.5198	15.1228	14.966	15.1332	14.7792	14.9872	15.0383	15.1275	15.2855	14.04	15.4102	15.3279	14.6924	15.1789	14.9753
1553539_at	KRT74	2.26995	2.26995	2.26995	2.26995	2.26995	2.26995	2.26995	2.26995	2.26995	2.26995	2.26995	2.26995	2.26995	2.26995	2.26995	2.26995	2.29328	2.26995	2.26995	2.26995	2.26995	2.26995	2.26995	2.52359	2.26995	2.26995	2.26995	2.26995	2.26995	2.26995	2.26995	2.26995	2.26995	2.26995
1553540_a_at	SLC29A2	2.26876	2.26876	2.26876	2.26876	2.26876	2.26876	2.26876	2.26876	2.26876	2.26876	2.26876	2.26876	2.26876	2.26876	2.26876	2.6226	2.26876	2.26876	2.26876	2.26876	2.26876	2.30818	2.26876	2.26876	2.26876	2.26876	2.26876	2.26876	2.26876	2.26876	2.26876	2.26876	2.26876	2.26876
1553541_at	LMX1A	2.26876	2.26876	2.2688	2.26876	2.26876	2.26876	2.26876	2.26876	2.26876	2.26876	2.26876	2.26876	2.26876	2.26876	2.26876	2.26876	2.26876	2.26876	2.26876	2.26876	2.26876	2.26876	2.26876	2.26876	2.26876	2.26876	2.26876	2.26876	2.26876	2.26876	2.26876	2.26876	2.26876	2.26876
1553542_at	CCDC125	2.82601	3.13106	2.81776	2.82601	2.82601	2.81776	3.25179	2.83345	2.82601	3.79566	3.48137	3.15187	2.81776	2.87414	2.82601	3.46387	2.80847	2.91518	2.98531	2.82601	2.87968	2.82144	2.82601	2.81776	3.73327	2.55304	2.55304	2.81776	2.43939	2.56647	3.73929	3.68823	2.7881	2.79245
1553544_at	GPR101	2.26876	2.26876	2.26876	2.26876	2.26876	2.26876	2.26876	2.26876	2.26876	2.26876	2.26876	2.26876	2.26876	2.26876	2.26876	2.26876	2.26876	2.26876	2.26876	2.26876	2.26876	2.26876	2.26876	2.26876	2.26876	2.26876	2.26876	2.26876	2.29735	2.26876	2.26876	2.26876	2.26876	2.26876
1553545_at	ILDR1	2.26876	2.26876	2.26876	2.26876	2.26876	2.26876	2.26876	2.26876	2.26876	2.26876	2.26876	2.26876	2.26876	2.26876	2.26876	2.26876	2.26876	2.26876	2.26876	2.26876	2.26876	2.26876	2.26876	2.26876	2.26876	2.26876	2.26876	2.26876	2.26876	2.26876	2.26876	2.26876	2.26876	2.26876
1553546_at		2.26876	2.26876	2.26876	2.26876	2.26876	2.26876	2.26876	2.26876	2.26876	2.26876	2.26876	2.26876	2.26876	2.26876	2.26876	2.26876	2.26876	2.26876	2.26876	2.26876	2.26876	2.26876	2.26876	2.26876	2.26876	2.26876	2.26876	2.26876	2.27056	2.26876	2.26876	2.26876	2.26876	2.26876
1553547_at		2.26876	2.26876	2.26876	2.26876	2.26876	2.26876	2.26876	2.26876	2.26876	2.26876	2.26876	2.26876	2.26876	2.26876	2.26876	2.26876	2.26876	2.26876	2.26876	2.26876	2.26876	2.26876	2.26876	2.26876	2.26876	2.26876	2.26876	2.26876	2.26876	2.26876	2.26876	2.26876	2.26876	2.26876
1553549_at	VN1R2	2.26876	2.26876	2.26876	2.26876	2.26876	2.26876	2.26876	2.26876	2.26876	2.26876	2.26876	2.27774	2.26876	2.26876	2.26876	2.26876	2.26876	2.26876	2.26876	2.26876	2.26876	2.26876	2.26876	2.26876	2.26876	2.26876	2.26876	2.26876	2.26876	2.26876	2.26876	2.26876	2.26876	2.26876
1553550_at	VN1R5	2.26876	2.26876	2.26876	2.26876	2.26876	2.26876	2.26876	2.26876	2.26876	2.26876	2.26876	2.26876	2.26876	2.26876	2.26876	2.26876	2.26876	2.26876	2.26876	2.26876	2.26876	2.26876	2.26876	2.26876	2.26876	2.26876	2.26876	2.26876	2.26876	2.26876	2.26876	2.26876	2.26876	2.26876
1553551_s_at	ND2	14.3321	14.3115	13.75	15.2382	13.0085	14.366	14.5887	13.3488	13.9717	13.8775	14.1983	13.7643	13.6303	12.8612	13.6389	14.2827	14.6098	14.0822	14.2434	13.1186	14.0493	14.1287	14.2885	14.3098	14.7131	14.2169	14.3836	13.868	13.909	13.9795	14.2737	13.4846	14.4714	13.1456
1553552_at	TAAR8	2.26876	2.26876	2.26876	2.29968	2.26876	2.26876	2.26876	2.26876	2.26876	2.26989	2.26876	2.26876	2.26876	2.26876	2.26876	2.26876	2.26876	2.26876	2.26876	2.26876	2.26876	2.26876	2.26876	2.26876	2.26876	2.26876	2.26876	2.26876	2.36259	2.26876	2.26876	2.26876	2.26876	2.26876
1553553_at	TAS2R39	2.26876	2.26876	2.26876	2.26876	2.26876	2.26876	2.26876	2.26876	2.26876	2.26876	2.26876	2.26876	2.26876	2.26876	2.26876	2.26876	2.26876	2.26876	2.26876	2.26876	2.26876	2.26876	2.26876	2.26876	2.26876	2.26876	2.26876	2.26876	2.26876	2.26876	2.26876	2.26876	2.26876	2.26876
1553555_at	TAS2R38	2.26876	2.26876	2.26876	2.26876	2.26876	2.26876	2.26876	2.26876	2.26876	2.26876	2.26876	2.26876	2.26876	2.26876	2.26876	2.26876	2.26876	2.26876	2.26876	2.26876	2.26876	2.26876	2.26876	2.26876	2.26876	2.26876	2.27964	2.26876	2.26876	2.26876	2.26876	2.26876	2.26876	2.26876
1553556_at	TAS2R40	2.26876	2.26876	2.26876	2.26876	2.26876	2.26876	2.26876	2.26876	2.26876	2.26876	2.26876	2.26876	2.26876	2.26876	2.26876	2.26876	2.26876	2.26876	2.26876	2.26876	2.26876	2.26876	2.26876	2.26876	2.26876	2.26876	2.26876	2.26876	2.26876	2.26876	2.26876	2.26876	2.26876	2.26876
1553558_at	TAS2R41	2.26876	2.26876	2.26876	2.26876	2.26876	2.26876	2.26876	2.34733	2.26876	2.26876	2.26876	2.26876	2.2849	2.26876	2.26876	2.26876	2.26876	2.26876	2.26876	2.26876	2.26876	2.26876	2.26876	2.26876	2.26876	2.26876	2.26876	2.26876	2.26876	2.26876	2.26876	2.26876	2.26876	2.26876
1553559_at	TMEM171	2.26876	2.26876	2.26876	2.47016	2.26876	2.57361	2.26876	2.26876	2.7807	2.26876	5.13024	2.26876	2.26876	2.26926	2.26876	2.26876	2.38345	2.26876	2.26876	2.76415	2.26876	2.26876	2.26876	2.26876	2.26876	2.58152	2.26876	2.92377	2.26876	2.96069	2.42474	2.26876	2.26876	2.26876
1553560_at	VN1R4	2.26876	2.26876	2.26876	2.26876	2.26876	2.26876	2.26876	2.26876	2.26876	2.26876	2.26876	2.26876	2.26876	2.26876	2.26876	2.2993	2.26876	2.26876	2.26876	2.26876	2.26876	2.26876	2.26876	2.26876	2.26876	2.26876	2.26876	2.26876	2.27051	2.26876	2.26876	2.26876	2.26876	2.26876
1553561_at	TAS2R50	2.26876	2.26876	2.26876	2.26876	2.26876	2.26876	2.26876	2.26876	2.26876	2.26876	2.26876	2.26876	2.26876	2.26876	2.26876	2.26876	2.26876	2.26876	2.26876	2.26876	2.26876	2.26876	2.26876	2.26876	2.26876	2.26876	2.26876	2.26876	2.26876	2.27192	2.26876	2.26876	2.26876	2.26876
1553562_at	CD8B /// LOC100996919	2.26876	2.26876	2.26876	2.26876	2.26876	2.26876	2.26876	2.26876	2.26876	2.29461	2.26876	2.26876	2.26876	2.26876	2.26876	2.28595	2.26876	2.26876	2.26876	2.26876	2.26876	2.26876	2.26876	2.26876	2.27871	2.26876	2.26876	2.26876	2.26876	2.28513	2.26876	2.26876	2.27012	2.26876
1553564_at	MACROD2	2.26876	2.26876	2.26971	2.26876	2.26941	2.26876	2.26876	2.48827	2.26876	2.27361	2.26876	2.26876	2.26876	2.26876	2.26876	2.26876	2.26876	2.26876	2.26876	2.26876	2.26876	2.27129	2.26876	2.26876	2.26876	2.26876	2.26876	2.26876	2.26876	2.26876	2.26876	2.26876	2.26876	2.26876
1553565_s_at	DDAH1	2.26876	2.26876	2.26876	2.26876	2.29361	2.26876	2.26876	2.26876	2.26876	2.41474	2.29011	2.26876	2.26876	2.27271	2.26876	2.31234	2.30496	2.26876	2.26876	2.26876	2.26876	2.3172	2.26876	2.26876	2.26876	2.26876	2.26876	2.26876	2.26876	2.51492	2.26876	2.26876	2.26876	2.27294
1553566_at	PIANP	2.29492	2.29492	2.29559	2.29492	2.29492	2.29492	2.29492	2.29492	2.29492	2.29492	2.29492	2.29492	2.29492	2.29492	2.29492	2.29492	2.29492	2.29492	2.29492	2.29492	2.29492	2.29492	2.29492	2.29492	2.29492	2.29492	2.29492	2.45158	2.29492	2.29492	2.43199	2.29492	2.29492	2.29492
1553567_s_at	ATP6	15.1441	15.1876	14.8146	15.2531	13.9455	15.3153	15.4932	14.521	14.9586	14.8688	15.0808	15.1146	14.2673	13.9644	14.5855	15.1723	15.4095	15.0876	14.8292	14.2642	14.8798	15.0519	15.4703	15.2763	15.2286	15.5096	15.2941	14.8589	14.5013	15.0727	15.0685	14.768	14.9501	14.5513
1553568_a_at	HIST1H1T	2.26876	2.26876	2.26876	2.27801	2.26876	2.26876	2.26876	2.26876	2.27339	2.28023	2.26876	2.26876	2.26876	2.26876	2.2886	2.26876	2.64394	2.38856	2.26876	2.26876	2.28721	2.26876	2.26876	2.26876	2.26876	2.26876	2.26876	2.26876	2.27368	2.26876	2.26876	2.26876	2.26876	2.26876
1553569_at	COX2	15.317	15.3332	15.1724	15.2744	14.8139	15.2754	15.4634	15.137	15.2409	15.007	15.2794	15.44	15.0626	14.7613	15.1193	15.3691	15.3778	15.2715	15.2305	14.8778	14.9883	15.2409	15.2969	15.5064	15.2568	15.317	15.3718	15.1467	15.1802	15.2913	15.2727	15.0366	15.1691	14.8735
1553570_x_at	COX2	15.3765	15.459	15.2501	15.3055	14.9171	15.3233	15.5329	15.1877	15.3026	15.0447	15.3572	15.5717	15.1145	14.8606	15.1844	15.396	15.41	15.3026	15.2844	14.9681	15.0266	15.3117	15.3443	15.5977	15.326	15.3245	15.4133	15.2159	15.1931	15.3583	15.364	15.1087	15.1972	14.9384
1553572_a_at	CYGB	2.26876	2.33883	2.28411	2.26876	2.27416	2.26876	2.26876	2.26876	2.28705	2.26876	2.65677	2.26876	2.26876	2.26876	2.26876	2.36785	2.26876	2.26876	2.26876	2.26876	2.26876	2.26876	2.26876	2.26876	2.26876	2.30551	2.26876	2.26876	2.26876	2.26876	2.26876	2.26876	2.26876	2.26876
1553573_s_at	EFNA2	2.26876	2.26876	2.26876	2.26876	2.26876	2.26876	2.26876	2.26876	2.26876	2.26876	2.26876	2.27019	2.26876	2.26876	2.26876	2.26876	2.26876	2.26876	2.26876	2.26876	2.26876	2.26876	2.26876	2.26876	2.26876	2.26876	2.26876	2.26876	2.26876	2.26876	2.26876	2.26876	2.26876	2.26876
1553574_at	IFNE	2.76913	6.31449	3.84846	4.51674	4.00406	2.76913	2.8598	4.95811	4.48461	4.44865	3.96475	6.3498	3.71393	4.01986	3.23252	3.89117	2.79381	6.72683	4.29262	5.36431	2.77541	2.91909	2.27288	3.77681	2.78868	2.76787	3.85779	6.76067	4.68683	4.55836	5.64438	3.47675	2.76913	2.77541
1553575_at	ND6	7.85093	7.81394	7.9714	11.1363	7.55165	8.39844	8.64298	8.02572	7.98446	7.60076	7.65777	8.60802	7.743	7.08304	7.93823	8.322	7.89051	7.89526	7.39187	7.41898	7.9708	7.85949	8.4264	8.98544	9.28491	8.27872	8.18924	7.95477	7.80427	7.9017	7.72369	8.44583	7.7308	7.43224
1553579_a_at	SPAG11A /// SPAG11B	2.26876	2.26876	2.26876	2.26876	2.26876	2.26876	2.26876	2.26876	2.26876	2.26876	2.26876	2.26876	2.26876	2.26876	2.26876	2.26876	2.26876	2.26876	2.26876	2.26876	2.26876	2.26876	2.26876	2.26876	2.26876	2.26876	2.26876	2.26876	2.26876	2.26876	2.26876	2.26876	2.26876	2.26876
1553581_s_at	SREK1IP1	8.83801	8.67086	9.39942	9.61762	9.21298	9.905	7.92844	8.96023	9.09873	9.48529	9.77687	8.89302	8.8998	9.45739	8.40748	9.19396	8.73129	9.53054	8.45775	9.70497	9.41196	9.67433	9.68927	7.97772	9.25219	9.40919	9.02067	9.84896	8.69013	8.99979	9.55601	8.53518	8.71024	9.59135
1553582_a_at	SPAG11A /// SPAG11B	2.39434	2.39434	2.39434	2.39434	2.39434	2.54204	2.39434	2.98643	2.39267	3.88556	2.39434	2.39434	2.39434	2.39434	2.39434	2.39434	2.34309	2.39434	2.26876	2.39434	2.42136	2.60481	2.53811	2.39434	2.64386	2.39434	2.39434	2.39434	2.39434	2.39434	2.39434	2.39434	2.39434	2.39434
1553583_a_at	THRSP	2.26876	2.26876	2.26876	2.27129	2.26876	2.26876	2.26876	2.26876	2.26876	2.27124	2.26876	2.26876	2.26876	2.26876	2.26876	2.27334	2.26876	2.27102	2.26876	2.26876	2.26876	2.26876	2.26876	2.26876	2.26876	2.26876	2.26876	2.26876	2.26876	2.26876	2.26876	2.26876	2.26876	2.26876
1553584_at	CXorf36	2.26876	2.26876	2.26876	2.26876	2.26876	2.26876	2.26876	2.26876	2.26876	2.26876	2.26876	2.26876	2.26876	2.26876	2.26876	2.27485	2.26876	2.26876	2.26876	2.26876	2.26876	2.26876	2.26876	2.26876	2.26876	2.26876	2.26876	2.27136	2.26876	2.26876	2.26876	2.26876	2.26876	2.26876
1553585_a_at	MAGEA10-MAGEA5 /// MAGEA5	2.26876	2.26876	2.26876	2.26876	2.26876	2.26876	2.26876	2.28592	2.26876	2.26876	2.26876	2.26876	2.26876	2.26876	2.26876	2.26876	2.26876	2.26876	2.26876	2.26876	2.26876	2.26876	2.26876	2.26876	2.26876	2.26876	2.26876	2.26876	2.26876	2.26876	2.26876	2.26876	2.29824	2.26876
1553586_at	FBXL19-AS1	2.26876	2.26876	2.26876	2.26876	2.26876	2.26876	2.26876	2.26876	2.26876	2.26876	2.26876	2.26876	2.37721	2.26876	2.26876	2.26876	2.26876	2.26876	2.26876	2.26876	2.26876	2.26876	2.26876	2.26876	2.26876	2.26876	2.26876	2.26876	2.26876	2.26876	2.26876	2.26876	2.26876	2.26876
1553587_a_at	POLE4	6.75316	6.67821	7.70578	6.89303	7.62096	7.37081	8.02555	7.77348	7.79326	6.99667	8.29725	8.29751	7.38643	7.97823	6.83601	7.90031	6.84344	7.0397	7.29094	7.97636	6.63179	8.02051	7.01955	7.96689	6.9142	7.38117	6.82387	7.25445	8.64256	7.88194	6.96984	6.09737	6.83601	7.20916
1553588_at	ND3 /// SH3KBP1	15.1936	15.1313	15.0317	15.0549	14.5094	14.9527	15.0524	14.9587	15.0307	14.9418	14.9861	14.7607	14.8975	14.4235	15.0425	14.9924	15.0998	14.9616	15.1973	14.7158	14.9066	15.0262	15.1155	15.1897	15.0586	15.0259	15.1129	14.8732	15.0661	15.0301	15.2451	14.5965	14.9677	14.8283
1553589_a_at	PDZK1IP1	9.53898	10.0663	3.35064	8.84782	10.4157	9.715	8.07403	10.7822	10.9731	11.0301	9.27941	7.13801	10.3689	11.0982	3.35064	9.00068	11.7687	10.8993	9.04511	3.62629	11.1447	10.4459	8.19569	8.77411	11.6727	6.75299	10.0861	10.7367	7.68103	11.0959	11.8874	9.48438	9.97031	8.34545
1553590_at	FAM27E2 /// FAM27E3	2.26876	2.26876	2.26876	2.26876	2.26876	2.26876	2.26876	2.26876	2.26876	2.26876	2.26876	2.26876	2.26876	2.26876	2.26876	2.26876	2.26876	2.26876	2.26876	2.26876	2.26876	2.31095	2.26876	2.26876	2.26876	2.26876	2.26876	2.26876	2.56028	2.26876	2.26876	2.26876	2.26876	2.26876
1553591_at	BCRP3	2.26876	2.26876	2.26876	2.26876	2.26876	2.26876	2.26876	2.26876	2.26876	2.26876	2.35553	2.26876	2.26876	2.26876	2.45583	2.26876	2.26876	2.30339	2.26876	2.26876	2.26876	2.26876	2.26876	2.35886	2.26876	2.26876	2.27289	2.26876	2.27923	2.26876	2.26876	2.26876	2.26876	2.26876
1553592_x_at	BCRP3	2.26876	2.26876	2.2949	2.26876	2.26876	2.26876	2.26876	2.26876	2.26876	2.26876	2.26876	2.87232	2.26876	2.26876	2.63214	2.26876	2.26876	2.26876	2.26876	2.26876	2.26876	2.26876	2.26876	2.38478	2.26876	2.26876	2.26876	2.26876	2.28486	2.33868	2.26876	2.26876	2.26876	2.26876
1553593_a_at	TAL2	2.26876	2.26876	2.26876	2.26876	2.26876	2.26876	2.26876	2.26876	2.26876	2.26876	2.26876	2.26876	2.26876	2.26876	2.26876	2.26876	2.26876	2.26876	2.26876	2.26876	2.26876	2.26876	2.26876	2.26876	2.26876	2.26876	2.26876	2.26876	2.26876	2.26876	2.26876	2.26876	2.26876	2.28917
1553594_a_at	INSL3	2.26876	2.26876	2.26876	2.26876	2.26876	2.26876	2.26876	2.26876	2.26876	2.26876	2.26876	2.26876	2.26876	2.26876	2.26876	2.26876	2.26876	2.26876	2.26876	2.26876	2.30046	2.26876	2.33984	2.26876	2.26876	2.26876	2.26876	2.26876	2.26876	2.28298	2.26876	2.26876	2.26876	2.26876
1553599_a_at	SYCP3	2.43082	2.37659	2.26876	2.26876	2.26876	2.26876	2.81787	2.26876	2.44951	2.26876	2.26876	2.26876	2.26876	2.26876	2.30405	2.26876	2.26876	2.26876	2.26876	2.32242	2.26876	2.26876	2.26876	2.26876	2.26876	2.26876	2.26876	2.26876	2.26876	2.26876	2.26876	2.26876	2.69493	2.90608
1553600_at	TMIE	2.26876	2.44695	2.26876	2.26876	2.26876	2.26876	2.26876	2.26876	2.26876	2.29536	2.3103	2.26876	2.26876	2.26876	2.26876	2.26876	2.26876	2.26876	2.26876	2.26876	2.26876	2.41358	2.26876	2.26876	2.26876	2.26876	2.3769	2.26876	2.26876	2.26876	2.26876	2.26876	2.26876	2.26876
1553601_a_at	TMIE	2.26876	2.26876	2.26876	2.26876	2.26876	2.26876	2.26876	2.26876	2.26876	2.31624	2.26876	2.26876	2.26876	2.26876	2.26876	2.26876	2.26876	2.26876	2.26876	2.26876	2.36315	2.26876	2.27519	2.26876	2.26876	2.27665	2.26876	2.26876	2.26876	2.26876	2.26876	2.26876	2.26876	2.26876
1553602_at	MUCL1	9.69152	7.73485	9.00267	6.7492	11.5137	3.02073	3.8881	6.06104	3.24806	3.17822	3.19839	9.2116	7.61587	11.2347	7.21966	10.9116	3.17822	6.64798	6.97975	7.38479	2.88753	6.92758	3.63634	3.61558	9.32689	3.20031	7.27818	3.54882	7.21771	3.17768	3.17822	8.76388	7.60438	4.78224
1553603_s_at	ATL2	4.56424	4.18987	4.00738	5.66645	4.4754	7.13732	5.28031	5.99745	5.12805	4.98206	5.86525	4.1342	4.90712	5.38597	4.28404	5.85587	6.2945	5.08157	4.88749	4.13703	4.23722	5.58213	3.23612	5.13828	5.75972	4.30258	5.02134	5.07603	4.76963	5.18852	5.05895	5.38394	4.11808	4.21025
1553604_at	ABCA13	2.95589	2.59987	2.43237	2.26876	2.26876	2.59987	5.22507	2.81356	2.59987	2.59987	2.39214	5.875	2.59987	2.59987	2.59987	2.59987	2.61038	2.6804	2.79059	2.59987	2.6094	2.46204	4.77923	4.0773	2.59987	4.88048	2.59987	2.59987	3.59063	2.59987	2.59987	2.68765	2.59987	6.35485
1553605_a_at	ABCA13	4.17104	2.4605	2.26876	2.41732	2.43648	3.28572	6.30935	5.19942	2.48299	2.42369	2.42369	6.5748	2.41954	2.53311	4.4619	3.325	3.46499	3.28572	4.02758	2.42369	4.57751	2.34672	6.51048	6.7515	2.70102	6.30796	2.7541	2.41732	4.89561	2.40489	3.21981	4.33437	3.33577	6.60434
1553607_at	BACH1 /// GRIK1-AS2 /// LINC00189	2.26876	2.26876	2.28984	2.49617	2.26876	2.26876	2.26876	2.26876	2.26876	2.26876	2.26876	2.26876	2.27587	2.26876	2.26876	2.26876	2.26876	2.47177	2.26876	2.26876	2.48905	2.26876	2.26876	2.3264	2.45376	2.26876	2.41261	2.26876	2.26876	2.26876	2.26876	2.26876	2.26876	2.26876
1553608_a_at	LINC00189	2.26876	2.26876	2.26876	2.27515	2.26876	2.26876	2.26876	2.26876	2.26876	2.26876	2.26876	2.26876	2.26876	2.26876	2.26876	2.26876	2.26876	2.26876	2.26876	2.26876	2.26876	2.26876	2.26876	2.26876	2.26876	2.26876	3.5022	2.26876	2.2782	2.26876	2.26876	2.27889	2.42903	2.26876
1553611_s_at	KLHL35	2.34933	2.33336	2.2837	2.32354	2.32394	2.80031	2.30734	3.45097	2.32354	2.30734	2.53308	2.32354	2.48713	2.32354	2.6424	2.30734	2.78692	2.32354	2.4234	2.2837	2.32354	2.32354	2.32354	2.32354	2.32354	2.2837	2.84533	2.32748	4.68284	2.32354	2.32354	2.32354	2.33802	2.32354
1553612_at	ZNF354B	3.13501	3.10876	2.98956	3.01613	2.88265	2.92251	2.99555	3.46629	3.32069	3.42909	3.61049	3.0124	2.99555	2.98956	3.90969	3.24961	2.93743	2.89454	2.99555	2.99555	3.00383	2.98956	2.99555	2.99555	3.69142	2.99555	2.54054	2.88265	2.91097	3.27439	4.19297	2.99555	2.98956	2.99555
1553613_s_at	FOXC1	9.12546	7.32774	8.58971	8.66933	8.97723	8.61243	9.53326	7.78556	9.2204	8.21689	9.17352	8.5867	9.08725	9.14782	6.93516	9.6884	9.40001	8.45928	10.813	7.99125	9.66176	9.94528	9.23726	8.4472	9.64168	8.45233	8.54157	7.34096	8.40746	8.19572	8.83716	7.99075	8.02598	7.51181
1553614_a_at	FLJ25694 /// LOC101929344	2.26876	2.28003	2.26876	2.26876	2.26876	2.26876	2.26876	2.26876	2.26876	2.26876	2.26876	2.26876	2.26876	2.26876	2.27068	2.26876	2.26876	2.26876	2.26876	2.26876	2.26876	2.26876	2.60385	2.26876	2.26876	2.26876	2.26876	2.26876	2.26876	2.26876	2.26876	2.26876	2.26876	2.26876
1553618_at	TRIM43 /// TRIM43B	2.26876	2.57996	2.27859	2.26876	2.26876	2.26876	2.26876	2.26876	2.26876	2.26876	2.27069	2.26876	2.26942	2.26876	2.33499	2.26876	2.26876	2.26876	2.26876	2.26876	2.31631	2.26876	2.26876	2.26876	2.26876	2.26876	2.26876	2.26876	2.26876	2.26876	2.26876	2.26876	2.26876	2.26876
1553619_a_at	TRIM43 /// TRIM43B	2.26876	2.26876	2.26876	2.26876	2.26876	2.26876	2.26876	2.26876	2.26876	2.26876	2.26876	2.26876	2.26876	2.26876	2.2732	2.26876	2.26876	2.26876	2.26876	2.26876	2.26876	2.26876	2.26876	2.26876	2.26876	2.26876	2.26876	2.26876	2.26876	2.26876	2.26876	2.26876	2.26876	2.26876
1553620_at	TRIM42	2.26876	2.26876	2.2691	2.26876	2.26876	2.26876	2.26876	2.26876	2.26876	2.26876	2.26876	2.26876	2.26876	2.26876	2.26876	2.26876	2.26876	2.26876	2.26876	2.26876	2.26876	2.26876	2.26876	2.26876	2.26876	2.26876	2.26876	2.26876	2.26876	2.26876	2.26876	2.26876	2.26876	2.26876
1553622_a_at	FSIP1	2.26876	2.26876	2.26876	3.56785	2.30473	2.27894	2.26876	2.26876	2.26876	2.26876	2.27766	2.2731	2.26876	2.26876	2.28286	2.26876	2.26876	2.26876	2.26876	2.56017	2.26876	2.26876	2.26876	2.26876	2.26876	2.26876	2.26876	2.26876	2.26876	2.26876	2.26876	2.26876	2.26876	2.27964
1553623_at	MGC15705	2.26876	2.26876	2.26876	2.26876	2.26876	2.26876	2.26876	2.26876	2.26876	2.26876	2.26876	2.26876	2.26876	2.26876	2.26876	2.26876	2.26876	2.26876	2.26876	2.26876	2.26876	2.26876	2.26876	2.26876	2.26876	2.26876	2.26876	2.26876	2.26876	2.26876	2.26876	2.26876	2.26876	2.26876
1553625_at	FAM98B	2.26876	2.26876	2.26876	2.26876	2.26876	2.26876	2.26876	2.2961	2.34053	2.26876	2.26876	2.26876	2.26876	2.26916	2.26876	2.26876	2.26876	2.26876	2.28199	2.27754	2.26876	2.26876	2.26876	2.26876	2.26876	2.26876	2.26876	2.26876	2.26876	2.27694	2.26876	2.40163	2.26876	2.26876
1553626_a_at	EFCAB13	2.26876	2.26876	2.26876	2.26876	2.26876	2.26876	2.27199	2.26876	2.26876	2.26876	2.26876	2.26876	2.26876	2.26897	2.26876	2.26876	2.26876	2.26876	2.26876	2.28755	2.26876	2.26876	2.28673	2.26876	2.26876	2.26876	2.26876	2.26876	2.26876	2.26876	2.27172	2.26876	2.26876	2.26876
1553627_s_at	EFCAB13	2.26876	2.26876	2.26876	2.26876	2.2693	2.26876	2.26876	2.26876	2.26876	2.26876	2.26876	2.26876	2.26876	2.26876	2.26876	2.26876	2.26876	2.26876	2.26876	2.26876	2.26876	2.26876	2.26876	2.26876	2.26876	2.26876	2.275	2.26876	2.26876	2.26876	2.26876	2.26876	2.26876	2.26876
1553629_a_at	FAM71B	2.26876	2.26876	2.26876	2.26876	2.26876	2.26876	2.26876	2.26876	2.26876	2.26876	2.27079	2.26876	2.26876	2.26876	2.70429	2.26876	2.26876	2.26876	2.26996	2.26876	2.26876	2.26876	2.26876	2.26876	2.26876	2.26876	2.26876	2.26876	2.26876	2.26876	2.26876	2.26876	2.26876	2.26876
1553630_at	C10orf107	2.26876	2.26876	2.26876	2.26876	2.26876	2.26876	2.26876	2.26876	2.26876	2.26876	2.26876	2.26876	2.26876	2.26876	2.26876	2.26876	2.26876	2.26876	2.26876	2.26876	2.26876	2.26876	2.26876	2.26876	2.26876	2.26876	2.26876	2.26876	2.26876	2.26876	2.26876	2.26876	2.26876	2.26876
1553633_s_at	LOC101929373 /// SLC9B1	2.26876	2.26876	2.46757	2.26876	2.26876	2.26876	2.30185	2.26876	2.26876	2.26876	2.26876	2.2909	2.26876	2.26876	2.26876	2.26876	2.26876	2.26876	2.30883	2.26876	2.26876	2.26876	2.37317	2.26876	2.26876	2.26876	2.26876	2.26876	2.26876	2.26876	2.26876	2.26876	2.26876	2.26876
1553634_a_at	WEE2-AS1	2.3236	2.26876	2.26876	2.26876	2.26876	2.26876	2.3346	2.26876	2.26876	2.26876	2.26876	2.26876	2.26876	2.26876	2.26876	2.26876	2.26876	2.26876	2.26876	2.26876	2.26876	2.26876	2.26876	2.26876	2.26876	2.26876	2.26876	2.26876	2.26876	2.26876	2.26876	2.26876	2.26876	2.26876
1553635_s_at	TCTEX1D1	2.63316	2.28237	2.28487	2.28237	2.74247	2.28237	2.28237	2.28237	2.28237	2.26876	2.29158	2.28237	2.28333	2.46308	2.28237	2.35407	2.29298	2.28237	2.28237	2.28919	2.26876	2.28237	2.28237	2.28237	2.28237	2.28237	2.28237	2.28237	2.28237	2.28237	2.28237	2.28237	2.28237	2.47363
1553636_at	TMCO5A	2.26876	2.26876	2.26876	2.26876	2.26876	2.26876	2.26876	2.26876	2.26876	2.26876	2.26876	2.26876	2.26876	2.26876	2.26876	2.26876	2.26876	2.26876	2.26876	2.26876	2.26876	2.26876	2.26876	2.26876	2.26876	2.26876	2.26876	2.26876	2.26876	2.26876	2.26876	2.26876	2.26876	2.26876
1553637_s_at	TMCO5A	2.26876	2.26876	2.26876	2.26876	2.26877	2.26876	2.26876	2.26876	2.26876	2.26876	2.26876	2.26876	2.26876	2.26876	2.26876	2.26876	2.26876	2.26876	2.26876	2.26876	2.26876	2.26876	2.26876	2.26876	2.26876	2.26876	2.26876	2.26876	2.26876	2.26876	2.26876	2.26876	2.26876	2.34036
1553639_a_at	PPARGC1B	3.9858	3.98703	4.22201	4.0474	3.66391	3.98703	3.98703	3.98703	4.03194	4.05339	4.77689	4.06754	3.54219	3.98427	3.54919	3.98703	3.98703	3.98703	3.92395	3.98703	4.20382	3.98703	4.34619	3.98703	4.8073	4.06566	3.55535	4.13874	3.53815	4.22404	4.58089	3.98427	3.98427	3.53815
1553640_at	XKR6	2.26876	2.26876	2.26876	2.26876	2.26876	2.26876	2.26876	2.26876	2.26876	2.26876	2.52235	2.26876	2.26876	2.26876	2.26876	2.26876	2.26876	2.26876	2.26876	2.26876	2.26876	2.26876	2.27929	2.26876	2.26876	2.26876	2.26876	2.26876	2.26876	2.26876	2.26876	2.26876	2.26876	2.26876
1553641_a_at	TSGA13	2.26876	2.26876	2.26876	2.26876	2.26876	2.26876	2.26876	2.26876	2.26876	2.26876	2.26876	2.26876	2.26876	2.26876	2.26876	2.26876	2.26876	2.26876	2.26876	2.26876	2.26876	2.27801	2.26876	2.26876	2.26876	2.26876	2.26876	2.26876	2.26876	2.26876	2.26876	2.26876	2.26876	2.26876
1553642_at	C9orf163	2.26876	2.26876	2.26876	2.26876	2.26876	2.26876	2.26876	2.26876	2.29006	2.26876	2.26876	2.26876	2.26876	2.26876	2.26876	2.26876	2.26876	2.26876	2.26876	2.26876	2.26876	2.26876	2.26876	2.26876	2.26876	2.26876	2.26876	2.26876	2.26876	2.26876	2.26876	2.26876	2.26876	2.26876
1553644_at	SYNE3	2.26876	2.26886	2.26876	2.26876	2.26876	2.26876	2.26876	2.26876	2.26876	2.26876	2.26876	2.26876	2.26876	2.26876	2.26876	2.26876	2.26876	2.26876	2.26876	2.26876	2.26876	2.26876	2.26876	2.26876	2.26876	2.26876	2.26876	2.26876	2.26876	2.26876	2.26876	2.27353	2.26876	2.26876
1553645_at	CCDC141	2.26876	2.26876	2.40377	2.26876	2.26876	2.26876	2.26876	2.26876	2.26876	2.26876	2.28062	2.26876	2.26876	2.26876	2.26876	2.26876	2.26876	2.26876	2.26876	2.2798	2.28989	2.26876	2.26876	2.26876	2.27015	2.26876	2.26876	2.26876	2.26876	2.26876	2.26876	2.42593	2.26876	2.26876
1553646_at	HDX	2.26876	2.26876	2.27323	2.26876	2.26876	2.26876	2.26876	2.26876	2.26876	2.26876	2.26876	2.26876	2.26876	2.26876	2.26876	2.26876	2.26876	2.26876	2.26876	2.26876	2.26876	2.26876	2.26876	2.26876	2.26876	2.26876	2.38262	2.26876	2.537	2.26876	2.26876	2.26876	2.26876	2.26876
1553647_at	CDYL2	2.43056	2.50487	2.30776	2.30776	2.30776	2.30776	2.30776	2.30776	2.30776	2.30999	2.30776	2.3805	2.30776	2.30776	2.34361	2.30776	2.30776	2.99046	2.30776	2.30776	2.30776	2.30776	2.30776	2.30391	2.30776	2.30776	2.30776	2.30776	2.30776	2.30776	2.30776	2.30776	2.37854	2.31362
1553651_at	C18orf54	2.26876	2.26876	2.26876	2.26876	2.26876	2.28013	2.26876	2.26876	2.26876	2.26876	2.35693	2.46237	2.26876	2.26876	2.26876	2.26876	2.26876	2.26876	2.26876	2.86442	2.26876	2.26876	2.26876	2.26876	2.26876	2.26876	2.26876	2.26876	2.26876	2.26876	2.26876	2.26876	2.26876	2.26876
1553652_a_at	C18orf54	2.28698	2.26876	2.74473	2.26876	2.26876	2.26876	2.26876	2.39654	2.26876	2.26876	4.12463	2.26876	2.26876	2.26876	2.26876	2.26876	2.26876	2.27911	2.26876	2.50823	2.26876	2.26876	2.26876	2.37426	2.26876	2.43019	2.26876	2.26876	2.55464	2.26876	2.26876	2.26876	2.26876	2.26876
1553654_at	SYT14	2.26876	2.26876	2.26876	2.26876	2.26876	2.26876	2.26876	2.26876	2.26876	2.26876	2.26876	2.26876	2.26876	2.26876	2.26876	2.26876	2.26876	2.26876	2.26876	2.26876	2.26876	2.26876	2.26876	2.26876	2.26876	2.26876	2.26876	2.26876	2.26876	2.26876	2.26876	2.26876	2.26876	2.26876
1553655_at	CDC20B	2.26876	2.26876	2.26876	2.26876	2.26876	2.26876	2.26876	2.26876	2.26876	2.26876	2.26876	2.26876	2.26876	2.26876	2.26876	2.26876	2.26876	2.26876	2.26876	2.26876	2.26876	2.26876	2.26876	2.26876	2.26876	2.26876	2.26876	2.26876	2.26876	2.26876	2.26876	2.26876	2.26876	2.26876
1553656_at	TECTB	2.26876	2.26876	2.26876	2.26876	2.26876	2.26876	2.26876	2.26876	2.26876	2.26876	2.26876	2.26876	2.26876	2.26876	2.26876	2.26876	2.26876	2.26876	2.26876	2.26876	2.26876	2.26876	2.26876	2.26876	2.26876	2.26876	2.26876	2.26876	2.26876	2.26876	2.26876	2.26876	2.26876	2.26876
1553657_at	VWA3A	2.26876	2.26876	2.26876	2.26876	2.26876	2.26876	2.26876	2.26876	2.26876	2.46903	2.26876	2.26876	2.26876	2.26876	2.47692	2.26876	2.26876	2.26876	2.26876	2.26876	2.37103	2.26876	2.26876	2.26876	2.26876	2.26876	2.26876	2.26876	2.26876	2.26876	2.26876	2.26876	2.26876	2.26876
1553658_at	LINC00896	2.26876	2.26876	2.26876	2.26876	2.26876	2.40241	2.26876	2.26876	2.26876	2.26876	2.26876	2.26876	2.26876	2.26876	2.26876	2.26876	2.26876	2.26876	2.26876	2.26876	2.26876	2.26876	2.26876	2.26876	2.26876	2.26876	2.26876	2.26876	2.26876	2.26876	2.26876	2.26876	2.26876	2.26876
1553660_at	HUS1B	2.31544	2.31544	2.44926	2.44873	2.31544	2.31544	2.31544	2.31544	2.31544	2.37947	2.31544	2.31544	2.31544	2.27476	2.54599	2.52366	2.31544	2.31544	2.32081	2.61232	2.63609	2.31544	2.5193	2.31544	2.59075	2.31544	2.31544	2.31544	2.31567	2.36165	2.31544	2.36644	2.31544	2.31544
1553661_a_at	HUS1B	2.26876	2.27058	2.26876	2.26876	2.26876	2.26876	2.26876	2.26876	2.26876	2.26876	2.26876	2.26876	2.26876	2.26876	2.26876	2.26876	2.26876	2.26876	2.26876	2.26876	2.26876	2.26876	2.26876	2.31664	2.26876	2.26876	2.26876	2.26876	2.26876	2.26876	2.26876	2.46495	2.26876	2.26876
1553663_a_at	NPB	2.81727	2.81727	2.81727	2.81727	2.71995	2.81727	2.81727	2.81727	2.71995	2.81727	2.81727	2.82011	2.74216	2.81727	2.81727	3.44347	2.81727	2.81727	2.81837	2.71995	2.81727	4.81695	3.58312	3.14613	2.81727	3.53415	2.81727	2.81727	3.01988	2.81727	2.81727	2.81727	2.8197	2.82239
1553666_at	CCDC34	2.28489	2.26876	2.26876	2.26876	2.26876	2.26876	2.26876	2.26876	2.26876	2.26876	2.26876	2.2726	2.27368	2.26876	2.26876	2.26876	2.26876	2.26876	2.26876	2.26876	2.26876	2.26876	2.26876	2.26876	2.26876	2.26876	2.26876	2.28086	2.31691	2.26876	2.26876	2.26876	2.26876	2.26876
1553668_at	LRCH3	3.7319	3.76069	3.76069	3.76069	4.33543	5.72136	3.71382	4.05798	3.71268	3.71654	3.32999	3.76557	3.69604	3.98052	3.76069	3.71382	4.74661	3.70818	3.76069	3.17982	3.44297	4.20567	4.57349	3.03842	3.76069	5.6778	3.6408	3.76069	3.8938	3.76069	3.69604	3.76069	3.76069	3.87515
1553670_at	INTS4	2.90733	2.26876	2.26876	2.26876	2.26876	2.26876	2.26876	2.26876	2.26876	2.26876	2.26876	2.26876	2.27275	2.26876	2.26876	2.26876	2.26876	2.26876	2.26876	2.26876	2.26876	2.26876	2.26876	2.34851	2.26876	2.26876	3.09016	2.26876	2.26876	2.26876	2.26876	2.26876	2.26876	2.26876
1553672_at	ENAH	4.73809	4.83846	5.53154	5.5591	6.28331	7.04473	4.83934	7.83162	5.60252	5.10759	6.0279	7.61038	6.45715	6.36467	3.80014	4.97515	6.15398	5.46321	5.33869	5.46487	3.53157	6.78896	4.79643	6.10071	4.97466	6.57549	7.0736	6.07358	6.74377	6.35766	5.39322	5.49221	4.42417	6.01513
1553673_at	STK35	2.26876	2.26876	2.26876	2.26876	2.26876	2.26876	2.2791	2.26876	2.26876	2.26876	2.26876	2.26876	2.26876	2.26876	2.26876	2.27188	2.26876	2.26876	2.26876	2.26876	2.26876	2.27345	2.26876	2.26876	2.26876	2.26876	2.26876	2.26876	2.26876	2.26876	2.26876	2.26876	2.26876	2.26876
1553674_at	LRRIQ3	2.26876	2.26876	2.36612	2.26876	2.26876	2.26876	2.26876	2.29856	2.26876	2.34089	2.26876	2.26876	2.26876	2.26889	2.28857	2.26876	2.26876	2.26876	2.26876	2.26876	2.26876	2.26876	2.26876	2.26876	2.26876	2.26876	2.26876	2.26876	2.26876	2.26876	2.26876	2.26876	2.26876	2.26876
1553675_at	KLC4	2.26876	2.26904	2.26876	2.26876	2.26876	2.26876	2.26876	2.26876	2.26876	2.26876	2.26876	2.26876	2.26876	2.26876	2.26876	2.26876	2.26876	2.26876	2.26876	2.26876	2.26876	2.26876	2.26876	2.26876	2.26876	2.26876	2.26876	2.26876	2.26876	2.26876	2.26876	2.38822	2.26876	2.26876
1553677_a_at	TIPRL	6.91254	6.82891	7.47884	6.48262	7.61725	7.30414	7.80976	6.69685	7.6824	7.23702	6.64643	7.0637	7.16557	7.12539	7.17921	7.12683	7.56699	6.84489	7.40498	7.47162	6.79453	6.38284	7.4399	7.39959	6.57202	7.53317	6.25972	7.99605	7.66652	7.54996	7.16702	7.66007	6.48142	6.42599
1553678_a_at	ITGB1	11.7403	12.1874	11.4648	12.4511	11.8293	13.3532	10.8186	11.4931	9.4487	10.7541	12.0684	13.3107	11.5188	11.544	11.6104	11.6061	12.0729	11.2861	12.1244	11.3118	10.4985	10.5905	10.4849	11.22	10.6324	11.6646	12.5196	12.3887	12.0836	10.4674	10.7478	11.5258	11.2883	12.1254
1553679_s_at	VKORC1L1	2.26876	2.26876	2.26876	2.26876	2.26876	3.48757	2.61989	2.26876	2.26876	2.26876	2.71255	2.8377	2.26876	2.26876	2.26876	2.26876	2.67126	2.26876	2.26876	2.26876	2.26876	3.09574	2.26876	2.29252	2.26876	2.26876	2.26876	2.26876	2.26876	2.26876	2.26876	2.26876	2.26876	2.26876
1553681_a_at	PRF1	4.19074	2.76696	5.80964	4.97744	2.65644	3.2111	3.11734	3.72462	3.81419	4.12625	3.58758	2.88771	3.37113	2.84821	3.35342	3.08346	4.63668	3.0626	2.84481	5.72292	3.73737	3.48882	3.58758	2.64629	4.52669	2.68693	5.0015	2.97989	3.7416	3.78562	3.58758	4.93053	4.27466	4.26794
1553682_at	FBXL14	2.26876	2.26876	2.26982	2.26876	2.26876	2.26876	2.26876	2.26876	2.26876	2.26876	2.26876	2.26876	2.26876	2.26876	2.26876	2.26876	2.26876	2.26876	2.26876	2.26876	2.27343	2.26876	2.26876	2.27516	2.26876	2.26876	2.26876	2.26876	2.26876	2.26876	2.29358	2.26876	2.26876	2.26876
1553683_s_at	FBXL14	2.26876	2.35361	2.26876	2.26876	2.26876	2.26876	3.06872	2.26876	2.26876	2.26876	2.26876	2.26876	2.26876	2.26876	2.26876	2.26876	2.28564	2.2889	2.28397	2.26876	2.31152	2.26876	2.26876	3.64401	2.26876	2.26876	2.26876	2.26876	2.26876	2.26876	2.28365	2.27253	2.26876	2.26876
1553684_at	PPIL6	2.27516	2.48518	2.32179	2.27499	2.27516	2.32485	2.27516	2.27516	2.28503	2.27499	2.27516	2.27516	2.27516	2.37649	2.6051	2.28453	2.27516	2.27516	2.27516	2.27516	2.65628	2.27516	2.27516	2.27888	2.27516	2.27516	2.27516	2.27516	2.27516	2.27516	2.27516	2.36206	2.27516	2.27516
1553685_s_at	SP1	2.55773	2.64311	2.75164	3.21455	2.55162	3.51729	3.88557	2.31912	2.44428	3.83249	2.4112	2.54208	2.75164	2.75164	2.4112	2.63291	3.88221	3.24592	2.57718	2.7983	3.35337	2.78426	2.60381	2.75164	3.19799	2.55162	2.4112	2.9418	2.4112	2.91612	3.88833	2.75164	2.60485	2.8827
1553686_at	C18orf25	3.28034	3.73123	3.73123	6.41006	2.657	5.36002	3.73123	4.52831	4.06983	5.6395	4.71545	3.73123	3.69984	3.73123	2.82352	3.74288	3.93579	4.35845	3.10605	4.42346	5.22346	3.73123	3.69984	3.63592	5.77615	3.72845	3.69984	3.69984	3.73123	3.97965	4.23285	3.69984	3.73123	4.17755
1553688_at	METTL6	2.27521	2.26876	2.26876	2.26876	2.26876	2.27682	2.26876	2.26876	2.26876	2.26876	2.26876	2.27308	2.26876	2.26876	2.26876	2.26876	2.26876	2.26876	2.26876	2.27379	2.26876	2.33388	2.26876	2.26876	2.26876	2.26876	2.26876	2.33773	2.26876	2.26876	2.26876	2.26876	2.26876	2.26876
1553689_s_at	METTL6	6.04148	5.22796	6.09741	5.54628	5.11327	6.37669	5.21278	5.67586	6.19353	5.43535	5.53548	6.17372	5.32838	5.18358	5.05606	6.03079	5.98279	5.01863	6.00908	6.26932	4.771	7.17594	5.07282	5.20735	5.57613	5.87403	5.95017	5.12289	5.75079	6.36155	5.43039	5.35094	6.08943	5.57738
1553690_at	SGOL1	2.2765	2.30551	3.04921	2.32108	2.30551	3.2216	2.32108	2.32108	2.32108	2.32108	2.50796	3.13515	2.32108	2.32108	2.26876	2.32108	2.32108	2.46418	2.32108	2.64029	2.32108	2.79852	2.32108	2.35448	2.32204	2.3851	2.38037	2.30551	2.32108	2.95459	2.32108	2.32108	2.32108	2.32108
1553691_at	B3GALNT2	2.41668	2.39427	2.35478	2.50449	2.35478	3.80377	2.82252	2.64875	2.26876	2.97783	2.62051	2.39427	2.41668	2.64107	2.3551	2.44888	2.72632	2.39427	2.39427	2.26876	2.39427	2.44022	2.66238	4.16839	2.41758	2.5713	2.48983	2.41668	2.41668	2.41668	2.62824	2.35478	2.35478	2.62818
1553693_s_at	CBR4	7.48669	7.44932	6.63025	5.85116	6.71045	6.76359	6.9175	7.1272	6.82646	6.8156	6.87546	6.32275	6.6694	6.03583	7.41312	6.82098	6.57853	6.81804	7.10379	5.93987	7.02726	6.32015	5.95089	6.36159	6.41501	5.79697	6.68467	7.25698	6.4425	6.26428	7.65666	6.459	6.23637	6.66182
1553694_a_at	PIK3C2A	3.67308	3.23561	3.26441	4.34451	3.56588	5.85267	4.00902	4.12059	4.00902	4.00902	4.00902	4.06916	4.28723	4.00902	4.00902	4.27975	4.99201	3.9162	4.30508	3.42988	4.06841	3.35962	3.93894	4.00902	4.06232	4.00902	4.00902	3.78996	4.00902	4.43297	3.95063	3.76203	4.00902	4.10622
1553695_a_at	NLRX1	3.80192	3.71729	3.35758	4.89697	3.92344	6.40858	4.94379	5.74126	4.89697	6.60145	3.36299	4.89697	4.49064	4.47098	3.35758	5.60276	4.96905	5.77351	4.29801	3.54916	6.73231	8.60811	6.01625	5.83752	5.73838	5.52694	4.89697	4.35615	4.44114	4.83273	4.89697	3.87632	6.0549	5.19623
1553696_s_at	ZNF569	5.49806	3.41182	4.27962	3.8295	4.83238	3.4036	4.41706	4.28899	4.9632	4.25858	3.4036	3.94874	5.51359	4.59265	4.85788	4.78993	4.02709	3.71604	5.1841	3.87769	4.28899	4.17113	4.4539	3.90569	4.02056	4.65626	5.28253	2.88763	6.39545	5.25443	3.4036	4.28899	4.61714	4.53002
1553697_at	CCSAP	2.28653	2.28653	2.26876	2.28653	2.28653	3.69943	2.46482	2.28653	2.28653	2.28653	2.34881	2.28653	2.34284	2.42199	2.28653	2.28653	2.29409	2.28653	2.28653	2.31024	2.28653	2.28653	2.28653	2.28653	2.28653	2.28943	2.37281	2.28653	2.28653	2.28653	2.27988	3.14347	2.28959	2.28653
1553698_a_at	CCSAP	2.4294	2.26876	2.27247	2.26876	2.26876	3.48331	2.48032	2.26876	2.26876	2.26876	2.26876	2.28948	2.26876	2.26876	2.26876	2.26876	2.29358	2.26876	2.27253	2.26876	2.26876	2.26876	2.26876	3.00197	2.26876	2.27987	2.29032	2.28727	2.26876	2.26876	2.26876	2.26876	2.26876	2.26876
1553701_a_at	DUSP18	3.02891	3.23066	3.02746	3.02871	2.42935	3.05493	2.97881	3.02746	3.11381	3.02942	3.88406	2.97881	3.02746	3.02746	3.02746	3.02746	3.06038	3.12881	3.02746	3.02746	3.02746	3.55726	3.25441	3.02746	3.32503	2.97881	3.4011	3.21031	3.01273	3.11814	3.31827	2.97881	3.02746	3.02746
1553702_at	ZNF697	2.80357	2.79903	3.06379	2.80737	2.79903	2.79593	2.79903	2.83015	2.79903	2.79903	2.79903	2.79903	2.79903	2.79903	2.85113	2.79903	2.79903	2.86027	2.80487	2.98752	2.79593	2.79903	2.79903	2.99713	3.1112	2.8907	2.79903	2.79593	2.85184	2.79903	2.79593	2.82149	2.79903	2.79903
1553703_at	ZNF791	9.04366	8.80186	8.50077	7.59776	8.60586	8.2824	7.83869	8.60931	8.88129	8.55106	8.28254	7.80571	8.76557	8.39967	8.85742	8.09036	8.7857	8.49138	8.57516	8.59537	9.22961	8.61948	9.92251	7.43984	8.00459	8.97602	8.54353	8.41079	8.85904	8.46484	8.56714	9.00615	9.12289	8.36112
1553704_x_at	ZNF791	8.74912	8.5327	8.38273	7.66765	8.70224	8.07912	7.67687	8.40699	8.65507	8.61293	8.20029	7.63349	8.67473	8.19567	8.70526	7.62465	8.56957	8.30916	8.36145	8.39722	8.93902	8.48138	9.72372	7.01653	7.99527	8.92886	8.43814	8.57023	8.56407	8.29588	8.54746	8.74077	8.9556	8.25667
1553705_a_at	CHRM3	2.26876	3.68632	2.26876	2.51891	2.26876	2.26876	4.74633	2.26876	2.2828	2.26876	2.26876	2.26876	2.26876	2.26876	2.26876	2.26876	2.26876	3.17365	3.77364	2.26876	2.26876	2.77567	6.33844	4.17842	4.19074	5.50905	2.26876	3.75929	2.26876	2.27657	2.26876	2.56012	2.26876	2.26876
1553706_at	HTRA4	2.27498	2.26876	2.34277	2.27352	2.58023	2.3978	2.26876	2.26876	2.36647	2.26876	2.26876	2.26876	2.26876	2.26876	4.24104	2.28052	2.29319	2.26876	2.39955	2.26876	2.26876	2.26876	2.26876	2.26876	2.26876	2.26876	2.26876	2.26876	2.26906	2.26876	2.26876	2.31379	2.26876	5.2017
1553708_at	LINC00525	3.71381	2.26876	2.26876	2.26876	2.26876	2.26876	2.26876	2.26876	2.26876	2.26876	2.26876	2.26876	4.26097	2.26876	2.2965	2.26876	2.26876	2.27093	2.26876	2.26876	3.22023	2.26876	2.26876	2.26876	2.26876	2.26876	2.26876	2.26876	3.81534	2.26876	2.26876	2.26876	4.96416	2.26876
1553709_a_at	PRPF38A	8.25039	6.82378	8.18953	8.02549	7.59888	8.24882	8.00406	8.17145	8.31084	7.97143	8.3557	8.31939	8.20648	7.71098	7.04943	8.61755	8.22195	7.2744	7.87778	8.31359	7.80503	9.12649	7.95878	8.24308	8.12579	8.02653	8.58126	7.66915	8.01786	8.19007	7.78069	7.29239	8.1293	7.10045
1553710_at	FAM218A	2.26876	2.27962	2.26876	2.26876	2.26876	2.26876	2.26876	2.26876	2.26876	2.26876	2.26876	2.26876	2.26876	2.26876	2.30612	2.26876	2.26876	2.26876	2.26876	2.26876	2.26876	2.26876	2.26876	2.26876	2.26876	2.26876	2.26876	2.26876	2.26876	2.26876	2.31808	2.26876	2.26876	2.26876
1553711_a_at	FAM218A	2.26876	2.26876	2.26876	2.26876	2.27254	2.26876	2.26876	2.26876	2.30401	2.26876	2.26876	2.26876	2.26876	2.26876	2.26906	2.26876	2.26876	2.36206	2.26876	2.26876	2.26876	2.26876	2.26876	2.26876	2.26876	2.26876	2.26876	2.26876	2.29012	2.26876	2.26876	2.26876	2.26876	2.29853
1553713_a_at	RHEBL1	2.5292	2.53703	4.00129	2.82371	2.53703	2.53703	2.53703	2.56935	2.44312	2.42139	3.72369	2.5292	2.5292	2.52925	2.53703	2.53703	2.49253	2.5292	2.51767	4.42637	2.42139	2.42139	2.48767	2.83016	2.53703	2.28382	3.41594	2.60005	3.33425	2.5292	2.43007	3.26497	2.92676	2.53703
1553715_s_at	FAM195A	5.31699	5.82339	5.82339	5.73581	5.82339	5.82339	6.47008	5.75526	6.60287	5.82339	6.56728	5.82339	5.82339	5.82788	5.82339	5.82339	5.82339	6.24662	6.14208	5.70656	5.82339	6.38114	6.49898	6.30328	5.99479	7.4466	4.20552	5.80026	4.26889	6.10125	5.82339	5.82339	5.82339	5.82339
1553717_at	KCTD7 /// RABGEF1	2.28024	2.28024	2.28024	2.27666	2.28024	2.28024	2.28846	2.28024	2.28024	2.28024	2.28024	2.28024	2.28024	2.28024	2.28024	2.28024	2.28024	2.28024	2.28024	2.28024	2.28024	2.35287	2.28024	2.28024	2.38166	2.34333	2.28024	2.28024	2.45696	2.28024	2.28024	2.33234	2.36159	2.28024
1553718_at	ZNF548	4.65149	3.94355	4.18464	4.60298	4.30907	4.41558	4.07073	4.38803	4.16695	4.42005	4.68909	4.03133	4.76141	5.08032	4.23153	4.65371	4.7136	3.80789	4.23054	4.28004	4.59752	4.46415	3.82795	4.04942	4.96307	3.73344	4.16966	4.64964	4.83966	4.5484	4.53558	4.00361	4.56019	3.85782
1553719_s_at	ZNF548	4.23359	4.03417	4.26383	4.79208	4.53634	4.20262	4.06537	4.43219	4.23359	3.65747	4.21118	3.85022	4.57681	5.09639	3.81841	4.27416	4.25251	3.54922	4.70222	4.41303	4.25328	4.35386	3.46486	3.7809	5.52057	3.97946	4.6091	4.81728	4.99388	4.38592	4.71316	3.61935	4.50287	4.23359
1553720_a_at	AMER2	2.47243	2.47243	2.47243	2.47243	2.42615	2.32453	2.5694	2.34774	2.26876	2.67496	2.47243	2.35585	2.47243	2.47243	2.36448	2.63502	2.26876	2.77562	2.52827	2.47243	2.53388	2.47878	2.93905	2.47243	2.47243	2.47243	2.84905	2.47243	2.47243	2.47243	2.47243	2.47243	3.02475	2.47243
1553721_at	RNF152	2.26876	2.26876	2.26876	2.26876	2.28309	2.26876	2.26876	2.26876	2.92797	2.26876	2.82087	2.2817	2.26876	2.30548	2.26876	2.26876	2.30512	2.26876	2.27761	2.26876	2.26876	2.26876	2.26876	2.2893	2.26876	2.26876	2.3731	2.37452	2.26908	3.02486	2.46958	2.26876	2.26876	2.26876
1553722_s_at	RNF152	2.26876	2.26876	2.26876	2.26876	2.78439	2.26876	2.26876	3.81421	5.60803	2.26876	3.28344	2.26876	2.26876	2.3279	2.26876	2.26876	2.26876	2.26876	2.26876	2.26876	2.26876	2.26876	2.26876	2.26876	2.26876	2.26876	3.32349	2.26876	2.49553	6.27177	2.26876	2.26876	2.26876	2.26876
1553723_at	GPR97	2.31142	4.14406	2.74097	3.20516	2.31171	2.31142	2.31142	2.31142	2.31142	2.30943	2.31142	2.31142	2.31142	2.26876	4.80772	2.31142	2.31142	2.31377	2.31142	3.3238	2.26876	2.31142	2.31142	2.31142	2.31142	2.31142	2.4456	2.31142	2.31142	2.31142	2.31142	4.64909	2.75518	2.79707
1553725_s_at	ZNF644	4.02092	3.03223	3.75235	4.2251	3.45664	5.10606	3.93282	3.86512	3.36861	3.39464	2.83777	3.22988	4.31763	3.45348	3.36861	3.49747	4.77694	3.65674	3.8837	3.39944	3.22988	3.17456	3.39464	3.98104	3.50294	3.26658	4.11837	3.22988	3.36861	3.39464	3.10884	3.29108	3.45348	3.32083
1553726_s_at	TBC1D32	3.7515	4.08976	3.70481	4.62381	4.51676	3.59216	3.04042	5.37807	4.82293	2.97259	2.71502	3.70481	5.23623	3.70036	3.7099	4.02298	3.27279	3.13487	4.80006	4.19349	3.47676	3.96034	4.24624	3.61927	4.33108	4.57072	3.98726	5.06425	5.14286	5.90732	4.48078	3.70481	2.57895	3.59711
1553727_at	B4GALNT3	2.26876	2.26876	2.26876	2.26876	2.26876	2.26876	2.26876	2.26876	2.26876	2.28285	2.26876	2.26876	2.26876	2.26876	2.26876	2.26876	2.26876	2.26876	2.26876	2.26876	2.3376	2.30833	2.37467	2.54006	2.26876	2.4211	2.26876	2.26876	2.26876	2.26876	2.26876	2.26876	2.26876	2.26876
1553728_at	LRRC43	2.26876	2.26876	2.26876	2.26876	2.26876	2.26876	2.26876	2.26876	2.34874	2.26876	2.26876	2.26876	2.26876	2.26876	2.26876	2.26876	2.26876	2.26876	2.26876	2.26876	2.26876	2.88177	2.26876	2.26876	2.26876	2.26876	2.43361	2.26876	2.26876	2.48576	2.26876	2.26876	2.26876	2.40754
1553729_s_at	LRRC43	2.26876	2.26876	2.26876	2.26876	2.26876	2.26876	2.26876	2.26876	2.26876	2.26876	2.26876	2.26876	2.26876	2.26876	2.26876	2.26876	2.26876	2.26876	2.26876	2.26876	2.26876	2.26876	2.26876	2.26876	2.26876	2.26876	2.26876	2.26876	2.26876	2.26876	2.26876	2.26876	2.26876	2.26876
1553730_x_at	LRRC43	2.26876	2.26876	2.26876	2.26876	2.26876	2.26876	2.26876	2.26876	2.26876	2.26876	2.26876	2.26876	2.26876	2.26876	2.26876	2.26876	2.26876	2.26876	2.26876	2.26876	2.26876	2.9513	2.3159	2.26876	2.26876	2.26876	2.26876	2.35687	2.27037	2.26876	2.26876	2.26876	2.26876	2.26876
1553732_s_at	CEP89	2.38469	2.50237	2.57059	2.53762	2.5493	3.55463	2.38469	2.87758	2.5493	2.50237	4.14196	3.59429	2.82045	2.57327	2.5842	2.99924	3.80596	2.535	2.92072	3.26471	2.50237	2.90178	2.50237	2.57059	2.38689	2.49232	2.39071	3.23347	3.48967	2.57059	2.6024	2.31727	2.27024	2.38469
1553734_at	AK7	2.26876	2.27036	2.26876	2.26876	2.26876	2.26876	2.26876	2.26876	2.26876	2.26876	2.26876	2.26876	2.26876	2.26876	2.26876	2.26876	2.26876	2.26876	2.26876	2.26876	2.26992	2.27062	2.26876	2.38847	2.26876	2.26876	2.26876	2.26876	2.26876	2.26876	2.26876	2.27228	2.26876	2.26876
1553736_at	ZFC3H1	2.26876	3.28422	2.30715	2.30715	2.30715	2.30715	2.30715	2.30715	2.30715	2.30715	2.72479	2.30715	2.46038	2.28129	2.94399	2.30715	2.30715	2.30715	2.30715	2.73716	2.30715	2.45048	2.30715	2.30715	2.30715	2.30715	3.57655	2.30715	2.30715	2.30917	2.30715	4.58469	3.44702	2.4493
1553740_a_at	IRAK2	2.41136	2.4115	2.43683	2.5751	2.4115	2.4115	2.41751	2.4115	2.41566	2.41282	2.4115	2.4115	2.4115	2.30615	2.4115	2.4115	2.4115	2.4444	2.4115	2.4115	2.4115	2.4115	2.4115	2.4115	2.4115	2.4115	2.4115	2.4115	2.4115	2.4115	2.4115	2.59998	2.4115	2.4115
1553741_at	LINC00337	2.26876	2.26876	2.26876	2.26876	2.26876	2.26876	2.26876	2.26876	2.26876	2.26876	2.26876	2.26876	2.26876	2.26876	2.26876	2.26876	2.26876	2.26876	2.26876	2.26876	2.26876	2.26876	2.26876	2.26876	2.26876	2.26876	2.26876	2.26876	2.26907	2.26876	2.26876	2.26876	2.26876	2.26876
1553743_at	METTL21A	2.80869	2.8923	3.07851	3.4164	3.07851	4.00385	2.8923	3.54446	2.70656	3.07851	3.09985	3.70813	3.62798	3.07851	3.88022	3.61898	3.54474	2.84343	3.30507	3.07851	2.93751	2.91719	3.07851	2.9123	3.12181	3.94996	2.8923	3.88345	2.45161	2.91614	3.60277	2.89996	2.9091	4.41217
1553746_a_at	OTOGL	2.26876	2.26884	2.26876	2.26876	2.26876	2.26876	2.26876	2.26876	2.26876	2.26876	2.26876	2.26876	2.26876	2.26876	2.26876	2.26876	2.26876	2.26876	2.26876	2.26876	2.26876	2.26876	2.26876	2.27306	2.26876	2.26876	2.26876	2.26876	2.26876	2.26876	2.26876	2.26876	2.26876	2.26876
1553747_at	MGC16025	2.26876	2.26876	2.26876	2.26876	2.26876	2.26876	2.26876	2.26876	2.26876	2.26876	2.26876	2.26876	2.26876	2.26876	2.26876	2.26876	2.26876	2.26876	2.26876	2.26876	2.26876	2.26876	2.26876	2.26876	2.26876	2.26876	2.26876	2.26876	2.26876	2.26876	2.26876	2.26876	2.26876	2.26876
1553749_at	FAM76B	2.39972	2.40892	2.41477	2.39972	2.39972	2.39972	2.39972	2.6691	2.39972	2.39972	2.39972	2.39972	2.98341	2.39972	2.39972	2.39972	2.39972	2.39972	2.56849	2.48877	2.3047	2.39972	2.39972	2.39972	2.30142	2.82625	2.48917	2.39972	2.39972	2.81054	2.60621	2.39972	2.39972	2.4126
1553750_a_at	FAM76B	3.50881	4.29835	2.96681	3.43634	3.70402	5.16466	4.07958	4.43224	3.47222	3.40941	4.2155	3.15059	4.2997	3.53517	3.48263	3.97459	4.96975	2.4812	3.43154	4.11128	3.15605	3.50934	3.43634	3.43634	3.48954	3.6864	3.96968	3.43634	3.12161	3.83748	3.34704	4.10145	3.94713	3.98861
1553752_at	SPATA25	2.26876	2.26876	2.41498	2.26876	2.26876	2.26876	2.26876	2.26876	2.26876	2.26876	2.27785	2.26876	2.26876	2.26876	2.26876	2.26876	2.26876	2.26876	2.26876	2.29167	2.26876	2.26876	2.29731	2.26876	2.26876	2.26876	2.26876	2.26876	2.31439	2.26876	2.26876	2.26876	2.26876	2.26876
1553755_at	NXNL1	2.73191	2.6368	2.6317	2.6317	2.6317	2.50108	2.6317	2.6317	2.6317	2.6317	2.6317	2.6317	2.6317	2.6317	2.82196	2.6317	2.50108	2.6317	2.6317	2.6317	2.6317	2.6317	2.6317	2.6317	2.6317	2.6317	2.71932	2.75686	2.6317	2.6317	2.67198	2.6317	2.6317	2.6317
1553756_at	GLIS3-AS1	2.26876	2.26876	2.26876	2.26876	2.26876	2.26876	2.26876	2.26876	2.26876	2.26876	2.26876	2.27506	2.26876	2.26876	2.26876	2.26876	2.26876	2.26876	2.26876	2.26876	2.26876	2.26876	2.27907	2.26876	2.27061	2.26876	2.26876	2.26876	2.26876	2.26876	2.27126	2.26876	2.26876	2.26876
1553757_at	IQCG	2.26876	2.27653	2.26876	2.31416	2.2735	2.26876	2.26876	2.26876	2.26876	2.26876	2.26876	2.26876	2.26876	2.2946	2.26876	2.26876	2.5356	2.26876	2.26876	2.26876	2.26876	2.26876	2.27161	2.26876	2.26876	2.26876	2.26876	2.90749	2.26876	2.26876	2.26876	2.34997	2.26876	2.26876
1553759_at	MCM9	2.57298	2.56456	2.42632	2.56456	2.86663	2.93994	2.69354	2.56456	2.59424	2.54965	3.04696	2.57298	2.73669	2.57298	2.58687	3.72994	2.56456	2.58966	2.56905	2.5693	2.55771	2.56456	2.57298	2.57298	2.57298	2.37028	2.7293	2.94325	2.56456	2.71733	2.634	2.85711	2.7858	2.56456
1553761_at	PRR14L	2.26876	2.26876	2.26876	2.26876	2.26876	2.26876	2.26876	2.26876	2.40925	2.42952	2.26876	2.26876	2.26876	2.26876	2.26876	2.26876	2.26876	2.26876	2.26876	2.26876	2.26876	2.27984	2.26876	2.26876	2.26876	2.26876	2.26876	2.26876	2.26876	2.5978	2.26876	2.27571	2.26876	2.26876
1553764_a_at	AJUBA	8.06928	8.26291	8.66007	8.51051	8.638	10.0234	7.70319	8.78446	6.86037	7.63293	8.91145	8.11045	8.46164	8.89393	3.53979	8.56386	8.84496	8.64023	8.11176	8.88374	7.35176	9.80961	8.91773	8.58974	7.79158	9.241	8.46164	8.81146	9.67732	7.01872	8.8242	5.5788	8.00939	7.15011
1553765_a_at	KLHL32	2.26876	2.26876	2.26876	2.26876	2.26876	2.26876	2.26876	2.26876	2.26876	2.26876	2.26876	2.26876	2.26876	2.26876	2.26876	2.26876	2.26876	2.26876	2.26876	2.26876	2.26876	2.26876	2.26876	2.26876	2.26876	2.26876	2.26876	2.26876	2.26876	2.26876	2.26876	2.26876	2.26994	2.26876
1553768_a_at	DCBLD1	7.45314	6.31443	6.07042	8.14127	7.2465	7.16433	5.75068	6.61563	6.16161	6.39381	6.86088	7.15424	6.2742	7.32493	7.37212	7.51982	6.86308	5.63377	5.57292	6.91595	5.23583	6.57558	6.79365	4.69536	7.29114	5.88373	7.69933	6.7522	7.7768	6.74828	6.33827	6.81298	6.70131	6.45585
1553769_at	SLAMF9	3.11854	3.15844	3.11854	3.11854	3.11854	3.77838	3.11854	3.11854	3.11854	3.54265	3.11854	3.11854	3.11854	3.11854	3.11854	3.11854	3.17288	3.11854	3.11854	3.24689	3.11854	3.11854	4.13026	3.11854	3.11854	6.96144	3.1519	3.11854	3.11854	3.11854	3.11854	6.56077	3.11854	3.11854
1553770_a_at	SLAMF9	2.31937	5.91131	3.05543	2.47007	2.33755	6.21472	2.37549	2.33619	2.26876	2.26876	2.33735	2.92961	2.99131	2.33754	5.22869	2.47007	2.40689	2.3536	2.47007	5.53995	2.26876	2.44243	6.142	2.47007	2.38562	8.30349	2.47007	3.07195	2.39068	2.47007	2.30925	8.12891	4.45084	4.84518
1553772_at	GK5	2.31562	2.55386	2.30673	2.36449	2.31565	2.31562	2.31562	2.63548	2.31562	2.31562	2.31562	2.31562	2.63017	2.35674	2.31562	2.31562	2.31562	2.3236	2.33568	2.31562	2.33302	2.31562	2.35292	2.31562	2.33328	2.33158	2.31562	2.31562	2.31562	2.36388	2.31562	2.34972	2.31562	2.33259
1553775_at	FLJ31715	2.52274	2.4337	2.4337	2.4337	2.4337	2.4337	2.4337	2.4337	2.4337	2.4337	2.4337	2.4337	2.4337	2.4337	2.44249	2.4991	2.4337	2.43824	2.4337	2.4337	2.4337	2.4337	2.4337	2.4337	2.4337	2.4337	2.4337	2.4337	2.32092	2.4337	2.4337	2.4337	2.6372	2.4337
1553776_at	UBE2U	2.26876	2.26876	2.26876	2.26876	2.26876	2.26876	2.26876	2.26876	2.26876	2.26876	2.26876	2.26876	2.26876	2.26876	2.26876	2.26876	2.26876	2.26876	2.26876	2.26876	2.26876	2.26876	2.26876	2.26876	2.26876	2.26876	2.26876	2.26876	2.26876	2.26876	2.26876	2.26876	2.26876	2.26876
1553778_at	WBSCR27	2.30683	2.26885	2.26876	2.26876	2.26876	2.26876	2.26876	2.26876	2.26876	2.27007	2.26876	2.26876	2.26876	2.26876	2.26876	2.26876	2.26876	2.26876	2.27406	2.26876	2.46352	2.26876	2.26876	2.26876	2.26876	2.26876	2.26876	2.26876	2.26876	2.26876	2.26876	2.26876	2.26876	2.26876
1553780_at	LINC00638	2.27617	2.27844	2.31222	2.27742	2.27617	2.27617	2.27617	2.27617	2.31378	2.28248	2.27617	2.37145	2.27617	2.27617	2.27617	2.27617	2.27617	2.27829	2.27617	2.27617	2.27617	2.27617	2.27617	2.27617	2.27617	2.27617	2.27617	2.27617	2.27617	2.27617	2.29361	2.27945	2.26876	2.27617
1553781_at	ZC3HAV1L	2.26876	2.26876	2.26876	2.26876	2.26876	2.26876	2.27138	2.26876	2.26876	2.26876	2.26876	2.31939	2.26876	2.26876	2.27243	2.26876	2.26876	2.26876	2.26876	2.26876	2.26876	2.26876	2.26876	2.26876	2.26876	3.04269	2.26876	2.26876	2.26876	2.26876	2.26876	2.26876	2.26876	2.26876
1553785_at	RASGEF1B	2.46898	2.46895	3.32152	2.46895	2.46895	2.46895	2.46895	2.46895	2.29584	2.46895	2.46895	2.46895	2.46895	2.46895	2.46895	2.46895	2.47096	2.46895	3.32885	2.4712	3.50652	3.06635	2.46895	2.46895	2.49137	2.4554	2.6435	2.48194	2.46895	2.61103	2.46895	3.54659	2.87849	2.46895
1553787_at	C11orf45	4.04063	4.7146	3.9765	3.64759	5.18234	5.56144	5.01603	6.21913	5.15892	3.73859	4.57679	5.26775	5.56866	4.96835	2.50844	4.7294	4.78456	4.74851	5.75488	3.35862	4.09918	5.96811	3.66583	5.26244	4.10329	3.51626	4.13257	4.39781	5.32352	5.34014	5.49298	3.11528	4.05383	3.55197
1553789_a_at	C21orf58	2.26876	2.26876	2.26876	2.26876	2.26876	2.26876	2.29284	2.26876	2.26876	2.26876	2.26876	2.26876	2.26876	2.26876	2.26876	2.26876	2.26876	2.26876	2.26876	2.26876	2.26876	2.26876	2.26876	2.29061	2.26876	2.26876	2.26876	2.26876	2.26876	2.26876	2.26876	2.26876	2.26876	2.26876
1553792_at	KIAA1109	2.26876	2.26876	2.26876	2.26876	2.26876	2.26876	2.26876	2.27323	2.26876	2.35113	2.26876	2.26876	2.26876	2.26876	2.54623	2.26876	2.26876	2.26876	2.26876	2.26876	2.26876	2.26876	2.26876	2.26876	2.26876	2.26876	2.26876	2.26876	2.26876	2.26876	2.26876	2.26876	2.26876	2.26876
1553793_a_at	KIAA1109	2.26876	2.26876	2.26876	2.26876	2.2694	2.32544	2.26876	2.26876	2.26876	2.26876	2.26876	2.26876	2.26876	2.26876	2.26876	2.26876	2.26876	2.26876	2.26876	2.26876	2.26876	2.26876	2.26876	2.26876	2.26876	2.26876	2.26876	2.26876	2.26876	2.26876	2.7783	2.26876	2.26876	2.26876
1553794_at	STOML3	2.27054	2.27577	2.27054	2.27054	2.27054	2.27054	2.26876	2.27858	2.27054	2.27054	2.27054	2.26876	2.27054	2.28243	2.28699	2.30689	2.27054	2.42686	2.27054	2.27054	2.3719	2.27054	2.27054	2.63806	2.27099	2.27054	2.27054	2.27054	2.28994	2.27054	2.27347	2.27054	2.2735	2.27054
1553796_at	LINC01105	2.29936	2.27904	2.27904	2.27904	2.27904	2.27904	2.27904	2.27904	2.36105	2.31173	2.29702	2.27904	2.27904	2.27904	2.27904	2.73557	2.27904	2.27904	2.27904	2.4433	2.27904	2.28392	2.27904	2.28213	2.27904	2.27904	2.27904	2.27904	2.27904	2.27904	2.27904	2.27904	2.27904	2.27904
1553797_a_at	LINC01105	2.26876	2.26876	2.26876	2.26876	2.26895	2.49591	2.26876	2.26876	2.26876	2.26876	2.26876	2.27968	2.26876	2.26876	2.71438	2.26876	2.26876	2.26876	2.26876	2.27195	2.26876	2.26876	2.26876	2.26876	2.26876	2.26876	2.26876	2.26876	2.2718	2.26876	2.26876	2.26876	2.34014	2.26876
1553798_a_at	FBXL13	2.26876	3.22003	2.27709	2.26876	2.26876	2.26876	2.26876	2.26876	2.26876	2.26876	2.26876	2.26876	2.26876	2.26912	2.26876	2.26876	2.26876	2.26876	2.26876	2.26876	2.44139	2.26876	2.26876	2.26876	2.26876	2.26876	2.26876	2.26876	2.26876	2.26876	2.26876	2.54201	2.56858	2.64197
1553799_at	FAM227B	2.28008	2.26876	2.26876	2.26876	2.26876	2.26876	2.26876	2.26876	2.26876	2.26876	2.26876	2.26876	2.26876	2.26876	2.26876	2.26876	2.26876	2.26876	2.26876	2.26876	2.26876	2.26876	2.26876	2.26876	2.26876	2.26876	2.26876	2.26876	2.26876	2.26876	2.26876	2.26876	2.26876	2.26876
1553801_a_at	DTD2	5.97996	5.27445	5.98582	5.79079	5.73541	6.14592	6.09604	5.79079	5.96185	5.99951	5.59243	6.61973	5.62098	5.7904	4.43604	6.79118	5.79079	5.72752	6.0615	5.84408	5.4184	5.84798	6.13602	5.89849	5.52533	7.05525	5.93672	5.49915	5.7904	6.37325	5.17369	4.31368	5.61687	5.44996
1553802_a_at	SOX3	2.26876	2.26876	2.26876	2.26876	2.26876	2.26876	2.26876	2.26876	2.26876	2.26876	2.26876	2.26876	2.26876	2.26876	2.26876	2.26876	2.26876	2.26876	2.26876	2.26876	2.26876	2.26876	2.26876	2.26876	2.26876	2.2708	2.26876	2.26876	2.26876	2.26876	2.26876	2.26876	2.26876	2.26876
1553803_at	SPATA32	2.26876	2.33237	2.26892	2.26876	2.26876	2.26876	2.26876	2.26876	2.26876	2.26876	2.26876	2.26876	2.26876	2.26876	2.26876	2.26876	2.26876	2.26876	2.26876	2.26876	2.26876	2.26876	2.26876	2.28156	2.26876	2.26876	2.26876	2.26876	2.26876	2.26876	2.26876	2.26876	2.26876	2.26876
1553804_a_at	SPATA32	2.26876	2.26876	2.26876	2.41536	2.26876	2.26876	2.26876	2.26876	2.26876	2.26876	2.26876	2.26876	2.26876	2.26876	2.26876	2.26876	2.26876	2.26876	2.26876	2.26876	2.26876	2.26876	2.26876	2.26876	2.26876	2.26876	2.35897	2.26876	2.26876	2.26876	2.26876	2.26876	2.26876	2.26876
1553805_at	C3orf49	2.26876	2.26876	2.26876	2.26876	2.26876	2.26876	2.27471	2.26876	2.26876	2.26876	2.26876	2.26876	2.26876	2.26876	2.26876	2.26876	2.26876	2.26876	2.27481	2.26876	2.27386	2.27718	2.26876	2.26876	2.26876	2.60399	2.26876	2.26876	2.26876	2.26876	2.26876	2.26876	2.26876	2.41804
1553808_a_at	NKX2-3	2.26876	2.26876	2.26876	2.26876	2.26876	2.26876	4.2389	2.26876	2.26876	2.70696	2.26876	2.26876	2.26876	2.26876	2.26876	2.26876	2.26876	2.26876	6.29281	2.26876	4.53094	2.3067	2.26876	4.75229	2.26876	2.26876	2.26876	2.31814	2.33805	2.26876	2.26876	2.26876	2.26876	2.26876
1553809_a_at	TMEM252	2.26876	2.26876	2.26876	2.26876	2.26876	2.26876	2.26876	2.26876	2.26876	2.26876	2.26876	2.27374	2.26953	2.272	2.26876	2.26876	2.26876	2.26876	2.26876	2.26876	2.31573	2.26876	2.41172	2.26876	2.26876	2.26876	2.26876	2.26876	2.26876	2.26876	2.26876	2.26876	2.26876	2.26876
1553810_a_at	KIAA1524	2.786	2.30174	2.46673	2.30174	2.30174	3.05857	2.76612	2.35479	2.29975	2.26876	4.39116	5.42074	2.3035	3.12773	2.27802	2.28386	2.30174	2.30174	2.28663	3.69967	2.26876	2.30174	2.30174	2.30174	2.26876	2.30174	3.4469	2.45028	2.29975	2.62403	2.27802	2.31817	2.30174	2.28386
1553811_at	FAM222A-AS1	2.26876	2.26876	2.26876	2.26876	2.26876	2.26876	2.26876	2.26876	2.26876	2.26876	2.26876	2.26876	2.26876	2.26876	2.26876	2.26876	2.26876	2.26876	2.26876	2.26876	2.26876	2.26876	2.26876	2.26876	2.26876	2.26876	2.26876	2.26876	2.26876	2.26876	2.26876	2.26876	2.26876	2.26876
1553812_at	TLE6	2.30423	2.27194	2.27194	2.27194	2.27194	2.27194	2.27194	2.27194	2.27194	2.27194	2.27194	2.27194	2.27194	2.27194	2.27194	2.27194	2.27194	2.27194	2.27194	2.27194	2.27194	2.28801	2.27194	2.27194	2.27194	2.27194	2.27194	2.50719	2.4813	2.27194	2.27194	2.30325	2.27194	2.27194
1553813_s_at	TLE6	2.26876	2.26876	2.26876	2.26876	2.26876	2.26876	2.26876	2.26876	2.26876	2.26876	2.26876	2.26876	2.26876	2.26876	2.33198	2.26876	2.26876	2.26876	2.26876	2.26876	2.26876	2.26876	2.26876	2.26876	2.26876	2.26876	2.26876	2.26876	2.26876	2.26876	2.26876	2.26876	2.26876	2.26876
1553815_a_at	TCEANC	2.26932	2.26949	2.39942	2.26932	2.26932	2.26932	2.26932	2.31107	2.26932	2.26932	2.26932	2.26932	2.26932	2.26932	2.26932	2.26932	2.27227	2.26932	2.26932	2.26932	2.27063	2.26932	2.26932	2.26932	2.26932	2.26876	2.26932	2.26932	2.26932	2.26932	2.26932	2.26932	2.26932	2.26932
1553817_at	LOC102725315 /// LOC727983 /// POM121L10P /// POM121L1P /// POM121L4P /// POM121L8P /// POM121L9P	2.26876	2.26876	2.26876	2.26876	2.26876	2.26876	2.26876	2.26876	2.26876	2.26876	2.26876	2.26876	2.26876	2.26876	2.26876	2.26876	2.26876	2.26876	2.26876	2.26876	2.26876	2.26876	2.26876	2.26876	2.26876	2.26876	2.26876	2.26876	2.26876	2.26876	2.26876	2.26876	2.26876	2.26876
1553818_x_at	LOC102725315 /// LOC727983 /// POM121L10P /// POM121L1P /// POM121L4P /// POM121L8P /// POM121L9P	2.26876	2.26876	2.26876	2.26876	2.26876	2.26876	2.26876	2.26876	2.26876	2.26876	2.26876	2.26876	2.26876	2.26876	2.26876	2.26876	2.26878	2.33962	2.26876	2.26876	2.26876	2.27823	2.26876	2.26876	2.26876	2.26876	2.26876	2.26876	2.26876	2.26876	2.26876	2.26876	2.26876	2.26876
1553821_at	HECTD4	2.26876	2.26876	2.26876	2.26876	2.26876	2.26876	2.26876	2.26876	2.26876	2.26876	2.26876	2.26876	2.27455	2.26876	2.27062	2.26876	2.26876	2.26876	2.26876	2.26876	2.26876	2.26876	2.26876	2.26876	2.26876	2.26876	2.26876	2.26876	2.26876	2.26876	2.26876	2.26876	2.26876	2.26876
1553822_at	RTP1	2.26876	2.26876	2.26876	2.26876	2.26876	2.26876	2.26876	2.26876	2.26876	2.26876	2.26876	2.26876	2.26876	2.26876	2.26876	2.27589	2.26876	2.26876	2.26876	2.26876	2.26876	2.26876	2.26876	2.26876	2.26876	2.26876	2.26876	2.26876	2.26876	2.26876	2.26876	2.26876	2.26876	2.26876
1553823_a_at	RTP1	2.26876	2.4898	2.26876	2.26876	2.26876	2.33837	2.26876	2.26876	2.26876	2.26876	2.26876	2.26876	2.26876	2.26876	2.26876	2.26876	2.28806	2.28011	2.2835	2.26876	2.3185	2.26876	2.26876	2.31391	2.26876	2.26876	2.26876	2.26876	2.26876	2.26876	2.27832	2.26876	2.26876	2.26876
1553826_a_at	PRR35	2.26876	2.26876	2.26876	2.26876	2.26876	2.26876	2.26876	2.26876	2.42326	2.26876	2.26876	3.02136	2.26876	2.26876	2.26876	2.26876	2.26876	2.26876	2.26876	2.26876	2.26876	2.26876	2.26876	2.26876	2.26876	2.26876	2.26876	2.26876	2.26876	2.40462	2.26876	2.26876	2.36718	2.26876
1553828_at	NXPE1	2.27059	2.27059	2.27059	2.27059	2.27059	2.27059	2.27059	2.27059	2.27059	2.45097	2.27059	2.27059	2.27059	2.27059	2.29588	2.27059	2.27059	2.27059	2.37483	2.27059	2.27059	2.27059	2.27059	2.27059	2.27358	2.26876	2.27059	2.27059	2.27059	2.59549	2.27059	2.2987	2.27059	2.27059
1553829_at	CYP1B1-AS1	2.26876	2.26876	2.26876	2.26876	2.26876	2.26876	2.26876	2.26876	2.26876	2.26876	2.26876	2.26876	2.26876	2.26876	2.32204	2.26876	2.26876	2.26876	2.26876	2.26876	2.26876	2.26876	2.26876	2.26876	2.26876	2.26876	2.26876	2.26876	2.26876	2.26876	2.26876	2.26876	2.26876	2.26876
1553830_s_at	MAGEA2 /// MAGEA2B	2.26876	2.26876	2.26876	2.26876	2.26876	2.26876	2.27142	7.35865	2.26876	2.26876	2.26876	2.26876	2.26876	2.26876	2.26876	2.26876	2.26876	2.26876	2.26876	2.26876	2.26876	2.26876	2.26876	2.83562	2.26876	2.26876	2.26876	2.26876	2.26876	2.43567	2.26876	2.85893	2.26876	2.26876
1553831_at	APOBEC3D	2.26876	2.26876	2.26876	2.39613	2.26876	2.26876	2.26876	2.554	2.26876	2.36483	2.26876	2.26876	2.26876	2.26876	2.26876	2.26876	2.26876	2.30601	2.26876	2.26876	2.31027	2.26876	2.26876	2.26876	2.26876	2.28206	2.26876	2.26876	2.26876	2.26876	2.26876	2.26876	2.26876	2.26876
1553832_at	LINC00315	2.26876	2.26876	2.26876	2.26876	2.26876	2.26876	2.26876	2.26876	2.26876	2.26876	2.26876	2.26876	2.26876	2.26876	2.26876	2.26876	2.26876	2.26876	2.26876	2.26876	2.26993	2.26876	2.26876	2.26876	2.26983	2.26876	2.26876	2.26876	2.26876	2.26876	2.26876	2.26876	2.26876	2.26876
1553834_at	COL6A5	2.26876	2.26876	2.26876	2.26876	2.28117	2.26876	2.26876	2.33652	2.26876	3.05654	2.26876	2.26876	2.26876	2.26876	2.26876	2.26876	2.26955	2.26876	2.26876	2.27942	2.26876	2.26876	2.26876	2.26876	2.26876	2.26876	2.26876	2.26876	2.26876	2.26876	2.29868	2.28192	2.26876	2.27159
1553835_a_at	COL6A5	2.26876	2.26876	2.26876	2.26876	2.27038	2.26876	2.26876	2.29335	2.34639	4.20552	2.26876	2.26876	2.26876	2.45157	2.26876	2.26876	2.43529	2.67957	2.26876	2.26876	3.57079	2.26876	2.26876	2.26876	2.26876	2.26876	2.26876	2.26876	2.31785	2.26876	2.26876	2.26876	2.26876	2.34225
1553837_at	PGAM5	2.26876	2.26876	2.26876	2.26876	2.26876	2.26876	2.26876	2.26876	2.53413	2.26876	2.26876	2.26876	2.26876	2.26876	2.26876	2.26876	2.26876	2.26876	2.26876	2.26876	2.26876	2.26876	2.26876	2.26876	2.26876	2.26876	2.26876	2.26876	2.26876	2.26876	2.26876	2.26876	2.26876	2.26876
1553838_at	C4orf45	2.26876	2.26876	2.26876	2.26876	2.26876	2.26876	2.26876	2.26876	2.26876	2.26876	2.26876	2.26876	2.26876	2.26876	2.26876	2.26876	2.26876	2.26876	2.26876	2.26876	2.26876	2.26876	2.26876	2.26876	2.26876	2.26876	2.26876	2.26876	2.26876	2.26876	2.26876	2.26876	2.26876	2.26876
1553839_at	CCDC149	2.26876	2.26876	2.26876	2.26876	2.26876	2.26876	2.26876	2.26876	2.26876	2.26876	2.26876	2.26876	2.26876	2.26876	2.26876	2.26876	2.26876	2.26876	2.26876	2.26876	2.26876	2.26876	2.26876	2.26876	2.26876	2.26876	2.26876	2.26876	2.26876	2.26876	2.26876	2.26876	2.26876	2.26876
1553840_a_at	CCDC149	2.51796	3.17479	2.59937	2.71342	4.52436	2.51796	2.55477	2.82432	2.44413	2.51796	2.47845	2.3993	2.51796	3.35418	3.44925	2.51796	2.78435	2.50335	2.75129	2.51796	2.51796	2.51983	2.51796	2.51796	2.51796	2.50335	2.50335	2.31288	2.51982	2.51796	2.47845	2.51796	2.51796	3.34865
1553842_at	BEND2	2.26876	2.26876	2.26876	2.26876	2.43636	2.26876	2.26876	2.26876	2.35512	2.27148	2.27282	2.26876	2.26876	2.26876	2.26876	2.26876	2.26876	2.26876	2.26876	2.26876	2.26876	2.26876	2.26876	2.26876	2.26876	2.26876	2.26876	2.26876	2.26876	3.18305	2.28727	2.26876	2.28944	2.26876
1553843_at	C10orf67	2.26876	2.33224	2.26876	2.26876	2.26876	2.26876	2.26876	2.27855	2.26876	2.26876	2.26876	2.26876	2.26876	2.26876	2.26876	2.26876	2.26876	2.26876	2.26876	2.26876	2.30549	2.26876	2.30365	2.26876	2.26876	2.26876	2.26876	2.26876	2.26876	2.26876	2.26876	2.26876	2.26876	2.26876
1553844_a_at	C10orf67	2.26876	2.26876	2.26876	2.26876	2.26876	2.26876	2.26876	2.26876	2.26876	2.26876	2.26876	2.26876	2.26876	2.26876	2.26876	2.26876	2.26876	2.26876	2.26876	2.26876	2.26876	2.26876	2.26876	2.28906	2.26876	2.30894	2.26876	2.26876	2.26876	2.26876	2.26876	2.26876	2.26876	2.26876
1553845_x_at	C10orf67	2.26876	2.26876	2.26876	2.26876	2.26876	2.26876	2.27062	2.26876	2.26876	2.26876	2.26876	2.26876	2.26876	2.26876	2.26876	2.26876	2.26876	2.26876	2.26876	2.26876	2.26876	2.26876	2.26876	2.26876	2.26876	2.26876	2.26876	2.26876	2.26876	2.26876	2.26876	2.26876	2.26876	2.26876
1553846_at	SPERT	2.26904	2.28727	2.26904	2.26904	2.26904	2.26904	2.26904	2.26904	2.26904	2.26904	2.26904	2.26904	2.26904	2.26904	2.26904	2.26904	2.26904	2.26904	2.27318	2.26904	2.26904	2.26904	2.26904	2.26904	2.26904	2.26904	2.26904	2.26904	2.26904	2.26904	2.26904	2.27759	2.29785	2.26904
1553847_a_at	SPERT	2.26876	2.26876	2.26876	2.26876	2.26876	2.26876	2.26876	2.26876	2.26876	2.26998	2.26876	2.36634	2.35453	2.26876	2.26876	2.26876	2.26876	2.26876	2.26876	2.26876	2.26876	2.26876	2.26876	2.26876	2.26876	2.26876	2.26876	2.26876	2.26876	2.26876	2.26876	2.26876	2.26876	2.26876
1553849_at	CCDC26	2.26876	2.26876	2.26876	2.26876	2.26876	2.26876	2.26876	2.26876	2.26876	2.26876	2.26876	2.26876	2.26876	2.26876	2.26876	2.26876	2.26876	2.26876	2.26876	2.26876	2.26876	2.26876	2.26876	2.2886	2.26876	2.26876	2.26876	2.26876	2.26876	2.26876	2.28923	2.26876	2.26876	2.26876
1553850_at	C21orf88	2.26876	2.26876	2.26876	2.26876	2.26876	2.26876	2.26876	2.26876	2.26876	2.26876	2.26876	2.26876	2.26876	2.26876	2.26876	2.26876	2.26876	2.26876	2.26876	2.26876	2.26876	2.26876	2.26876	2.26876	2.26876	2.26876	2.26876	2.26876	2.26876	2.26876	2.26876	2.26876	2.26876	2.26876
1553851_at	SPIC	2.26876	2.26876	2.27955	2.26876	2.26876	2.26876	2.26876	2.26876	2.26876	2.26876	2.26876	2.26876	2.26876	2.26876	2.26876	2.26876	2.26876	2.26876	2.26876	2.26876	2.26876	2.26876	2.26876	2.26876	2.26926	2.26876	2.26876	2.26876	2.26876	2.26876	2.26876	2.26876	2.26876	2.26876
1553852_at	VPS13B	2.26876	2.26876	2.26876	2.26876	2.26876	2.26876	2.27971	2.26876	2.26876	2.28433	2.26876	2.26876	2.26876	2.26876	2.26876	2.61157	2.26876	2.26876	2.26876	2.26876	2.26876	2.26876	2.26876	2.26876	2.26876	2.26876	2.26876	2.26876	2.26876	2.26876	2.26876	2.26876	2.26876	2.26876
1553856_s_at	P2RY10	2.91429	2.37223	4.54744	2.5266	2.34508	2.34348	2.34508	2.34508	2.36564	2.50384	2.34508	2.28167	2.34508	2.34508	3.14462	2.34508	2.47917	2.75896	2.34508	4.14164	2.34508	2.29266	2.34508	2.34348	2.34348	2.34508	3.74496	2.34733	2.34348	2.34508	2.34508	4.16936	3.69975	2.34511
1553857_at	IGSF22	2.69911	2.70093	3.09964	2.64539	2.64539	2.64539	2.64539	2.64539	2.64082	2.64539	2.64539	2.66182	2.70986	2.64539	2.95788	2.64082	2.64539	2.64539	2.7096	2.64082	2.67337	2.64539	2.64539	2.76447	2.64539	2.64202	2.67881	2.64539	2.64539	2.64539	2.64082	2.97367	2.6567	2.65108
1553858_at	ZBTB3	5.74472	5.11241	5.11241	5.11241	5.14888	5.11241	5.38099	5.54349	5.56875	4.72168	5.31616	5.11241	5.71733	5.11241	5.31049	5.0889	4.99388	4.32652	5.42539	4.78628	5.11241	5.11241	4.62892	5.11241	5.11241	4.61874	5.95962	5.11241	5.11241	5.08059	5.3316	5.11241	5.11241	4.6807
1553859_at	TPH1	2.26876	2.26876	2.26876	2.26876	2.26876	2.26876	2.27484	2.26876	2.26876	2.27132	2.26876	2.26876	2.26876	2.26876	2.26876	2.26876	2.26876	2.26876	2.26876	2.26876	2.26876	2.27443	2.26876	2.26876	2.26876	2.26876	2.26876	2.26876	2.26876	2.26876	2.26876	2.26876	2.26876	2.26876
1553860_at	DCST1	2.26876	2.26876	2.26876	2.26876	2.26876	2.26876	2.26876	2.26876	2.26876	2.26876	2.26876	2.26876	2.26876	2.26876	2.26876	2.26876	2.26876	2.26876	2.26876	2.26876	2.26876	2.26876	2.26876	2.26876	2.26876	2.26876	2.26876	2.26876	2.26876	2.26876	2.26876	2.26876	2.26876	2.26876
1553861_at	TCP11L2	2.53263	2.50744	2.50169	3.46369	2.51993	2.59886	2.50744	2.54469	2.55002	4.27092	2.54469	2.53263	2.50586	2.55088	2.50744	2.55154	2.50744	5.2134	2.50744	2.50744	4.65689	2.65416	2.54469	2.26876	2.54469	2.54469	3.85963	2.5768	2.50169	3.05245	3.97646	2.99119	2.54469	2.54469
1553863_at	WDFY4	2.26876	2.26876	2.26876	2.26876	2.26876	2.26876	2.26876	2.26876	2.26876	2.26876	2.26876	2.26876	2.26876	2.26884	2.26876	2.26876	2.26876	2.26876	2.26876	2.26876	2.26876	2.26876	2.26876	2.26876	2.26876	2.26876	2.26876	2.26876	2.26876	2.26876	2.26876	2.26876	2.26876	2.26876
1553864_at	GPR26	2.26876	2.26876	2.61019	2.31038	2.26876	2.26876	2.80823	2.32617	2.26876	2.26876	2.26876	2.26876	2.26876	2.26876	2.26876	2.26876	2.27732	2.27107	2.26876	2.26876	2.26876	2.36539	2.49618	2.27092	2.26876	2.26876	2.26876	2.26876	2.26876	2.30152	2.26876	2.26876	2.26876	2.26876
1553865_a_at	GPR26	2.26876	2.26876	2.26876	2.26876	2.26876	2.26876	2.26876	2.26876	2.28057	2.30022	2.26876	2.26876	2.26876	2.26876	2.28912	2.26876	2.26876	2.26876	2.26876	2.26876	2.26876	2.26876	2.26876	2.26876	2.26876	2.26876	2.26876	2.26876	2.26876	2.26876	2.26876	2.26876	2.26876	2.26876
1553868_a_at	KIAA0825	2.26876	2.26876	2.26876	2.26876	2.26876	2.26876	2.26876	2.26876	2.26876	2.26876	2.26876	2.27442	2.34674	2.26876	2.26876	2.26876	2.26876	2.26876	2.26876	2.26876	2.26876	2.26876	2.26876	2.26876	2.42026	2.26876	2.26876	2.26876	2.26876	2.28301	2.26876	2.26876	2.26876	2.26876
1553869_at	SESN3	2.26876	2.26876	2.26876	2.26876	2.26876	2.26876	2.26876	2.26876	2.26876	2.26876	2.26876	2.26876	2.26876	2.26876	2.26876	2.26876	2.26876	2.26876	2.26876	2.26876	2.26876	2.26876	2.26876	2.26876	2.26876	2.26876	2.26876	2.26876	2.27223	2.26876	2.26876	2.26876	2.26876	2.26876
1553871_at	CSNK1G2-AS1	2.26876	2.26876	2.26876	2.26876	2.26876	2.26876	2.26876	2.26876	2.26876	2.26876	2.26876	2.26876	2.26876	2.26876	2.26876	2.26876	2.26876	2.26876	2.26876	2.26876	2.26876	2.26876	2.26876	2.26876	2.26876	2.26876	2.26876	2.26876	2.26876	2.26876	2.26876	2.26876	2.26876	2.26876
1553872_at	NATD1	2.79957	2.79957	2.79957	2.79957	2.79623	2.79957	2.79957	2.79957	2.79957	2.83546	3.11304	2.79957	2.79623	2.79957	2.79957	2.79957	2.79957	2.79957	2.79957	2.79957	2.79957	2.79957	2.79957	2.79957	2.91144	2.79957	2.79957	2.79957	2.37072	2.79957	2.79957	2.79957	2.79957	2.79957
1553873_at	KLHL34	2.26876	2.26876	2.26876	2.26876	2.26876	2.26876	2.26876	2.26876	2.26876	2.26876	2.26876	2.26876	2.27378	2.26876	2.26876	2.26876	2.26876	2.2713	2.26876	2.26876	2.26876	2.26876	2.26876	2.26876	2.27271	2.26876	2.80388	2.37772	2.26876	2.26876	2.26876	2.26876	2.26876	2.26876
1553874_a_at	ZSCAN10	2.26876	2.26876	2.26876	2.26876	2.26876	2.26876	2.26876	2.26876	2.26876	2.26876	2.26876	2.26876	2.26876	2.26876	2.26876	2.26876	2.26876	2.26876	2.26876	2.26876	2.26876	2.26876	2.26876	2.26876	2.26876	2.26876	2.26876	2.26876	2.26876	2.26876	2.26876	2.26876	2.26876	2.26876
1553875_s_at	ZSCAN10	2.26876	2.26876	2.26876	2.26876	2.26876	2.26876	2.26876	2.26876	2.26876	2.26876	2.26876	2.26876	2.26876	2.26876	2.26876	2.26876	2.26876	2.26876	2.26876	2.26876	2.26876	2.26876	2.26876	2.26876	2.26876	2.26876	2.26876	2.26876	2.26876	2.26876	2.26876	2.26876	2.26876	2.26876
1553876_at	SAMD3	2.26876	2.26876	2.26876	2.26876	2.26876	2.26876	2.26876	2.26876	2.26876	2.26876	2.26876	2.26876	2.26876	2.26876	2.26876	2.26876	2.26876	2.26876	2.26876	2.26876	2.26876	2.26876	2.26876	2.26876	2.26876	2.26876	2.26876	2.26876	2.26876	2.26876	2.26876	2.26876	2.26876	2.26876
1553878_at	GOT1L1	2.26876	2.26876	2.26876	2.26876	2.40815	2.31771	2.30434	2.28201	2.26876	2.26876	2.52142	2.26876	2.26876	2.26987	2.26876	2.27365	2.26876	2.26876	2.29373	2.26876	2.26876	2.26876	2.26876	2.26876	2.26876	2.27071	2.26876	2.26876	2.26876	2.26876	2.26876	2.26876	2.26876	2.27988
1553879_a_at	GOT1L1	2.26876	2.26876	2.26876	2.26876	2.26876	2.37262	2.26876	2.26876	2.26876	2.26876	2.26876	2.26876	2.26876	2.26876	2.26876	2.26876	2.5235	2.26876	2.26876	2.26876	2.26876	2.26876	2.26876	2.33236	2.65901	2.26876	2.26876	2.26876	2.26876	2.26876	2.3354	2.26876	2.26876	2.26876
1553880_at	C10orf91	2.26876	2.26876	2.27278	2.26876	2.26876	2.26876	2.26876	2.26876	2.26876	2.26876	2.26876	2.26876	2.26876	2.26876	2.26876	2.26876	2.26876	2.26876	2.26876	2.29198	2.26876	2.33974	2.26876	2.26876	2.66767	2.26876	2.26876	2.26876	2.26876	2.26876	2.26876	2.26876	2.26876	2.26876
1553881_at	MGC16142	2.26934	2.26934	2.26934	2.26934	2.4143	2.34933	2.26934	2.95909	2.26934	2.26934	2.26934	2.26934	2.26934	2.27021	2.28775	2.26934	2.26934	2.26934	2.26934	2.3459	2.38611	2.26934	2.28043	2.26934	2.26876	2.26934	2.27398	2.94996	2.26934	2.26934	2.26934	2.26934	2.26934	2.27134
1553882_at	LINC00504 /// LINC00504 /// MGC4836	2.2786	2.2786	2.2786	2.32146	2.2786	2.2786	2.29857	2.2786	2.2786	2.27458	2.27037	2.36127	2.2786	2.2786	2.2786	2.2786	2.2786	2.59232	2.2786	2.2786	2.2786	2.31001	2.2786	2.30137	2.31972	2.2786	2.2786	2.2786	2.36891	2.4923	2.2786	2.2786	2.2786	2.2786
1553883_at	ZNF99	2.26876	2.26876	2.26876	2.26876	2.26876	2.26876	2.26876	2.26876	2.26876	2.26876	2.27835	2.26876	2.26876	2.26876	2.26876	2.26876	2.26876	2.26876	2.26876	2.26876	2.26876	2.26876	2.26876	2.26876	2.26876	2.26876	2.26876	2.26876	2.26876	2.26876	2.26876	2.26876	2.26876	2.26876
1553885_x_at	ZNF99	2.26888	2.26876	2.26876	2.26876	2.26876	2.26876	2.26876	2.26876	2.26876	2.26876	2.26876	2.26876	2.26876	2.26876	2.26876	2.26876	2.26876	2.26876	2.26876	2.26876	2.26876	2.26876	2.26876	2.26876	2.26876	2.26876	2.26876	2.26876	2.26876	2.26876	2.26876	2.26876	2.26876	2.26876
1553886_at	CCDC108	2.26876	2.26876	2.36915	2.26876	2.26876	2.26876	2.26876	2.26876	2.26876	2.26876	2.26876	2.26876	2.26876	2.26876	2.26876	2.26876	2.26876	2.26876	2.26876	2.26876	2.26876	2.26876	2.26876	2.26876	2.26876	2.26876	2.26876	2.26876	2.26876	2.26876	2.26876	2.26876	2.26876	2.26876
1553887_at	SIGLECL1	2.26876	2.26876	2.26876	2.26876	2.26876	2.26876	2.26876	2.26876	2.26876	2.26876	2.26876	2.26876	2.28327	2.26876	2.31591	2.26876	2.26876	2.26876	2.26876	2.26876	2.26876	2.26876	2.26876	2.26876	2.26876	2.26876	2.26876	2.26876	2.26876	2.26876	2.26876	2.26876	2.26876	2.26876
1553889_at	MRGPRX2	2.26876	2.26876	2.26876	2.26876	2.26876	2.26876	2.26876	2.26876	2.26876	2.26876	2.26876	2.26876	2.26876	2.26876	2.26876	2.26876	2.26876	2.26876	2.26876	2.26876	2.26876	2.26876	2.26876	2.26876	2.26876	2.26876	2.26876	2.26876	2.26876	2.26876	2.26876	2.26876	2.26876	2.26876
1553890_s_at	NTN5	2.27097	2.27097	2.27097	2.27097	2.27097	2.27097	2.27097	2.27097	2.27097	2.27097	2.27097	2.27097	2.27097	2.27097	2.30409	2.27097	2.27097	2.27097	2.27097	2.26876	2.27097	2.27097	2.27097	2.27097	2.27892	2.27097	2.27097	2.34899	2.27357	2.27097	2.27097	2.27097	2.27097	2.27097
1553891_at	KLF17	2.26876	2.26876	2.26876	2.26876	2.26876	2.26876	2.26876	2.29184	2.26876	2.26876	2.26876	2.26876	2.26876	2.26876	2.26876	2.26876	2.26876	2.26876	2.26876	2.26876	2.26876	2.26876	2.26876	2.26876	2.26876	2.26876	2.26876	2.26876	2.26876	2.26876	2.26876	2.26876	2.26876	2.26876
1553893_at	CCDC105	2.26876	2.26876	2.26876	2.26876	2.26876	2.26876	2.26876	2.26876	2.26876	2.26876	2.26876	2.26876	2.26876	2.26876	2.26876	2.26876	2.26876	2.26876	2.26876	2.26876	2.26876	2.26876	2.26876	2.26876	2.26876	2.26876	2.26876	2.26876	2.26876	2.26876	2.26876	2.26876	2.26876	2.26876
1553894_at	CCDC122	2.26876	2.26905	2.26876	2.26876	2.33589	2.26876	2.48457	2.26876	2.26876	2.26876	2.26876	2.26876	2.26876	2.26876	2.26876	2.26876	2.26895	2.26876	2.26876	2.26876	2.26876	2.26876	2.26876	2.26876	2.26876	2.26876	2.26876	2.27294	2.26876	2.26876	2.26876	2.26876	2.26876	2.26876
1553895_at	C11orf42	2.26876	2.26876	2.26972	2.26876	2.26876	2.26876	2.26876	2.26876	2.26876	2.26876	2.26876	2.26876	2.26876	2.26876	2.26876	2.26876	2.26876	2.26876	2.26876	2.26876	2.26876	2.26876	2.26876	2.26876	2.26876	2.26876	2.26876	2.26876	2.26876	2.26876	2.26876	2.26876	2.26876	2.26876
1553898_a_at	DKFZp434L192	2.26876	2.26876	2.26876	2.26876	2.26876	2.26876	2.26876	2.26876	2.26876	2.26876	2.27	2.26876	2.26876	2.26876	2.26876	2.26876	2.26876	2.26876	2.26876	2.26876	2.26876	2.26876	2.26876	2.26876	2.26876	2.26876	2.26876	2.26876	2.26876	2.26876	2.26876	2.26876	2.26876	2.26876
1553900_s_at	POM121L1P /// POM121L8P /// POM121L9P	2.27293	2.27293	2.27293	2.27293	2.27293	2.27293	2.27293	2.27293	2.27293	2.37489	2.27293	2.27293	2.27293	2.27293	2.27293	2.27293	2.27293	2.27293	2.26876	2.27293	2.27293	2.27293	2.27293	2.27293	2.27293	2.27293	2.27293	2.27293	2.27293	2.27293	2.27293	2.27293	2.27293	2.29357
1553901_x_at	ZNF486	3.60107	3.58231	3.57442	3.93796	3.65351	4.2989	3.64269	3.80565	3.7456	3.60107	3.58231	3.60107	3.63328	3.60107	3.60107	3.60107	3.59288	3.60107	3.60107	3.537	3.60107	3.60107	3.87154	3.37828	3.60107	3.60107	4.37122	3.55733	3.69128	3.60107	3.81568	3.81483	3.66212	3.99474
1553905_at	CXorf22	2.26876	2.26876	2.26876	2.26876	2.26876	2.26876	2.26876	2.26876	2.26876	2.26876	2.26876	2.30627	2.26876	2.26876	2.26876	2.26876	2.26876	2.26876	2.26876	2.26876	2.27101	2.26876	2.26876	2.26876	2.26876	2.26876	2.26876	2.26876	2.26876	2.26876	2.26876	2.26876	2.26876	2.26876
1553906_s_at	FGD2	9.01706	7.65659	9.8286	7.65212	7.15541	7.06859	6.97971	7.77966	8.00028	8.8884	7.59126	7.24818	8.06077	7.76582	9.06814	7.64179	7.84987	8.3685	6.73401	9.83009	8.33746	7.79564	7.07499	6.82708	7.71787	6.01205	8.86611	7.71005	6.37974	7.93791	8.21363	9.02367	8.4643	8.92806
1553907_a_at	EXD1	2.26876	2.31009	2.26928	2.26876	2.26876	2.26876	2.26876	2.26876	2.26876	2.26876	2.26876	2.26876	2.26876	2.26876	2.26876	2.29271	2.26876	2.26876	2.26876	2.26876	2.26876	2.26876	2.26876	2.26876	2.26876	2.26876	2.26876	2.26876	2.26876	2.26876	2.26876	2.26876	2.26876	2.26876
1553909_x_at	FAM178A	4.69922	4.77075	4.59365	4.13607	4.53266	4.14254	5.39827	3.8471	4.95783	4.47519	4.28273	4.27924	4.31476	4.51653	4.70836	4.46354	4.51653	4.51653	4.38283	4.30248	4.51653	4.51653	4.49726	4.51653	5.21024	4.31807	4.73535	4.05362	5.9323	4.51653	4.81026	4.51653	4.4133	4.46789
1553910_at	NBPF4	2.27	2.27	2.27	2.27	2.27	2.27	2.31983	2.29794	2.27	2.27	2.27	2.27754	2.54009	2.27	2.27	2.27	2.27	2.27	2.27	2.27	2.27	2.27	2.27	2.74635	2.27	2.27	2.27	2.27351	2.27	2.27	2.27	2.75973	2.27	2.4206
1553911_at	ZNF663P	2.26876	2.26876	2.26876	2.26876	2.26876	2.26876	2.26876	2.26876	2.26876	2.26876	2.26876	2.26876	2.26876	2.26876	2.26876	2.26876	2.26876	2.26876	2.26876	2.26876	2.26876	2.26876	2.26876	2.26876	2.26876	2.26876	2.26876	2.33064	2.26876	2.26876	2.26876	2.26876	2.26876	2.26876
1553912_at	LINC00955	2.26876	2.26876	2.26876	2.26876	2.26876	2.26876	2.26876	2.26876	2.26876	2.26876	2.26876	2.26876	2.26876	2.26876	2.26876	2.26876	2.26876	2.26876	2.26876	2.26876	2.26876	2.26876	2.26876	2.26876	2.26876	2.26876	2.26876	2.26876	2.6428	2.26876	2.26876	2.26876	2.26876	2.26876
1553914_at	MGC34800	2.26876	2.26876	2.26876	2.26876	2.26876	2.26876	2.26876	2.26876	2.26876	2.26876	2.26876	2.26876	2.26876	2.26876	2.26876	2.28085	2.26876	2.26876	2.26876	2.27072	2.27598	2.26876	2.27124	2.26876	2.26876	2.26876	2.26876	2.26876	2.26876	2.26876	2.26876	2.26876	2.26876	2.26876
1553915_at	C10orf126	2.26876	2.26876	2.26876	2.26876	2.26876	2.26876	2.26876	2.26876	2.26876	2.26876	2.26876	2.26876	2.26876	2.26876	2.26876	2.26876	2.26876	2.26876	2.26876	2.26876	2.26876	2.26876	2.26876	2.26876	2.26876	2.26876	2.26876	2.26876	2.26975	2.26876	2.26876	2.40767	2.26876	2.26876
1553917_at	PIKFYVE	2.26876	2.26876	2.26876	2.26876	2.26876	2.26876	2.26876	2.26876	2.26876	2.26876	2.26876	2.26876	2.26876	2.26876	2.26876	2.26876	2.26876	2.26876	2.26876	2.26876	2.26876	2.26876	2.26876	2.26876	2.26876	2.26876	2.26876	2.26876	2.26876	2.26876	2.26876	2.26876	2.26876	2.26876
1553918_at	LINC00479	2.36289	2.37085	2.36284	2.35539	2.36291	2.36284	2.36757	2.36289	2.96052	2.36284	2.37735	2.36289	2.36289	2.77022	2.36284	2.36289	2.36289	2.36289	2.33961	2.36289	2.36289	2.36289	2.38103	2.36289	2.91246	2.64837	2.36289	2.36289	2.36289	2.36289	3.06602	2.36289	2.36289	2.36284
1553919_at	C9orf62	2.26876	2.26876	2.26876	2.26876	2.26876	2.26876	2.26876	2.27377	2.26876	2.26876	2.26876	2.26876	2.26876	2.26876	2.26876	2.26876	2.26876	2.26876	2.26876	2.26876	2.26876	2.26876	2.26876	2.26876	2.26925	2.26876	2.26876	2.26876	2.26876	2.26876	2.26876	2.26876	2.26876	2.26876
1553920_at	C9orf84	2.26876	2.26876	2.26876	2.29935	2.26876	2.26876	2.26876	2.26876	2.26876	2.26876	2.26876	2.26876	2.26876	2.26876	2.26876	2.26876	2.26876	2.26876	2.26876	2.26876	2.26876	2.26876	2.26876	2.26876	2.38918	2.26876	2.26876	2.26876	2.26876	2.26876	2.26876	2.26876	2.2743	2.26876
1553923_at	SLC22A24	2.26876	2.26876	2.26876	2.26876	2.26876	2.26876	2.26876	2.26876	2.26876	2.26876	2.26876	2.26876	2.26876	2.26876	2.26876	2.26876	2.26876	2.26876	2.26876	2.26876	2.26876	2.26876	2.26876	2.26876	2.26876	2.26876	2.26876	2.26876	2.26876	2.26876	2.26876	2.26876	2.26876	2.26876
1553924_at	FMO9P	2.26876	2.26876	2.26876	2.26876	2.26876	2.26876	2.32705	2.26876	2.26876	2.82102	2.26876	2.26876	2.26876	2.26876	2.26876	2.26876	2.26876	2.26876	2.26876	2.26876	7.01194	2.26876	2.26876	2.4933	2.26876	2.26876	2.26876	2.26876	2.26876	2.26876	2.27094	2.27033	2.26876	2.26876
1553927_at	C7orf33	2.26876	2.26876	2.28617	2.26876	2.26876	2.2821	2.26876	2.26876	2.26876	2.26876	2.26876	2.26876	2.26876	2.26876	2.29875	2.26876	2.26876	2.26876	2.26876	2.26876	2.26876	2.26876	2.26876	2.26876	2.26876	2.26876	2.26876	2.26876	2.26876	2.26876	2.26876	2.26876	2.26876	2.26876
1553928_at	ELMOD2	6.64966	5.67155	6.11968	6.63645	5.79924	6.51022	4.54784	6.81571	4.48099	5.80623	6.08475	6.7614	6.27441	6.10926	6.19491	6.19882	5.50136	6.0588	6.01336	6.26636	5.67513	5.86013	4.37515	4.9858	6.20814	4.99263	7.30616	5.99746	5.83094	5.08114	5.43987	5.72674	5.75217	6.1266
1553929_at	ACER1	2.26876	2.26876	2.26876	2.26876	2.26876	2.26876	2.26876	2.26876	2.26876	2.26876	2.26876	2.26876	2.26876	2.26876	2.26876	2.26876	2.26876	2.26876	2.26876	2.26876	2.58415	2.83073	2.26876	2.26876	2.26876	2.26876	2.26876	2.26876	2.26876	2.26876	2.26876	2.26876	2.26876	2.26876
1553930_at	TAAR1	2.26876	2.26876	2.26876	2.26876	2.26876	2.26876	2.26876	2.26876	2.26876	2.26876	2.26876	2.26876	2.26876	2.26876	2.26876	2.26876	2.26876	2.26876	2.26876	2.26876	2.26876	2.26876	2.26876	2.26876	2.26876	2.26876	2.26876	2.26876	2.26876	2.26876	2.26876	2.26876	2.26876	2.26876
1553931_at	OSTCP1	2.26876	2.2688	2.26876	2.26876	2.26876	2.26876	2.26876	2.26876	2.26876	2.26876	2.26876	2.26876	2.26876	2.26876	2.26876	2.28843	2.26876	2.26876	2.26876	2.26876	2.34431	2.26876	2.26876	2.26876	2.26876	2.32821	2.29032	2.28266	2.2724	2.26876	2.26876	2.26876	2.26876	2.27869
1553934_at	LINC00305	2.26876	2.26876	2.26876	2.26876	2.26876	2.26876	2.26876	2.26876	2.26876	2.30282	2.26876	2.26876	2.26876	2.26876	2.26876	2.26876	2.26876	2.26876	2.26876	2.26876	2.26876	2.26876	2.26876	2.26876	2.26876	2.26876	2.26876	2.26876	2.26876	2.26876	2.26876	2.28517	2.26876	2.26876
1553935_at	BFSP2-AS1	2.26876	2.26876	2.26876	2.26876	2.26876	2.26876	2.26876	2.26876	2.26876	2.26876	2.26876	2.26876	2.26876	2.26876	2.26876	2.26876	2.26876	2.26876	2.26876	2.26876	2.26876	2.26876	2.26876	2.26876	2.26876	2.26876	2.26876	2.26876	2.26876	2.26876	2.26876	2.26876	2.26876	2.26876
1553936_a_at	BFSP2-AS1	2.26876	2.26876	2.26876	2.26876	2.26876	2.26876	2.26876	2.26876	2.26876	2.26876	2.26876	2.26876	2.26876	2.26876	2.26876	2.26876	2.26876	2.26876	2.26876	2.26876	2.26876	2.26876	2.26876	2.26876	2.26876	2.26876	2.26876	2.26876	2.26876	2.26876	2.26876	2.26876	2.26876	2.26876
1553938_a_at	STK32A	2.26876	2.26876	2.26876	2.26876	2.26876	2.26876	2.26876	2.26876	2.26876	2.26876	2.26876	2.26876	2.26876	2.26876	2.26876	2.26876	2.26876	2.26876	2.26876	2.26876	2.26876	2.26876	2.26876	2.2707	2.26876	2.26876	2.26876	2.26876	2.26876	2.26876	2.26876	2.26876	2.26876	2.26876
1553940_a_at	LRRC28	3.32642	2.84666	3.36921	3.46682	3.57676	4.0293	4.23416	3.25236	3.65921	3.46682	3.46682	4.24762	2.99834	3.13547	2.78266	4.09193	3.21009	3.93816	3.04345	3.46682	3.46682	3.64789	4.11606	4.29843	3.55476	4.79678	2.51997	3.58856	2.89667	3.4008	2.80159	3.0963	3.64897	3.27634
1553943_at	NS3BP	2.26876	2.29516	2.26876	2.26876	2.26876	2.26876	2.26876	2.26876	2.34475	2.27022	2.26876	2.26876	2.26876	2.26876	2.60227	2.26876	2.26876	2.26876	2.26876	2.26876	2.26876	2.31463	2.26876	2.26876	2.27418	2.26876	2.26876	2.26876	2.26876	2.26876	2.26876	2.26876	2.26876	2.26876
1553944_at	CTAGE5 /// MIA2	2.26876	2.26876	2.26876	2.26876	2.26876	2.26876	2.26876	2.26876	2.26876	2.26876	2.26876	2.26876	2.26876	2.26876	2.26876	2.26876	2.26876	2.26876	2.26876	2.26876	2.26876	2.26876	2.26876	2.26876	2.26876	2.26876	2.26876	2.26876	2.26876	2.26876	2.26876	2.26876	2.26876	2.26876
1553945_at	GPHB5	2.26876	2.26876	2.26876	2.26876	2.26876	2.26876	2.26876	2.26876	2.26876	2.26876	2.26876	2.26876	2.26876	2.26876	2.26876	2.26876	2.26876	2.26876	2.27156	2.26876	2.26876	2.26876	2.26876	2.26876	2.26876	2.26876	2.26876	2.26876	2.26876	2.26876	2.26876	2.26876	2.26876	2.26876
1553946_at	DCD	2.26876	2.26876	2.26876	2.26876	2.26876	2.26876	2.26876	2.26876	2.26876	2.26876	2.26876	2.26876	2.26876	2.26876	2.26876	2.26876	2.26876	2.26876	2.26876	2.26876	2.26876	2.26876	2.26876	2.26876	2.26876	2.26876	2.26876	2.26876	2.26876	2.26876	2.26876	2.26876	2.26876	2.26876
1553947_at	EXOSC6	4.92931	3.77652	4.52284	5.65934	5.09529	6.45607	6.2533	4.90576	5.64334	4.27934	5.93844	6.16628	4.87151	5.17782	4.58	5.26781	6.14897	4.39487	4.83222	5.45996	4.16211	6.0101	4.95941	6.03929	5.79189	5.26781	5.40796	4.90576	5.7328	6.03331	4.8339	5.00111	5.63709	4.90576
1553949_at	IQSEC3	2.26876	2.26876	2.26876	2.26876	2.26876	2.26876	2.26876	2.26876	2.26876	2.26876	2.26876	2.26876	2.26876	2.26876	2.29431	2.26876	2.26876	2.26876	2.26876	2.26876	2.26876	2.26876	2.26876	2.26876	2.26876	2.26876	2.26876	2.26876	2.53341	2.26876	2.26876	2.26876	2.26876	2.26876
1553952_at	ZDHHC19	2.26876	2.26876	2.26876	2.26876	2.26876	2.26876	2.26876	2.26876	2.26876	2.26876	2.27128	2.26876	2.26876	2.26876	2.33876	2.26876	2.26876	2.29744	2.26876	2.26876	2.26876	2.26876	2.26876	2.26876	2.26876	2.26876	2.26876	2.26876	2.26876	2.26876	2.26876	2.26876	2.26876	2.26876
1553954_at	ALG14	8.60575	7.86664	8.04039	7.47637	8.27859	8.4347	7.65913	7.88402	8.35485	8.21324	7.88757	8.05552	8.27952	8.64091	7.83204	8.19039	8.12865	8.83333	8.075	7.5968	7.87697	7.76067	5.83337	7.33428	7.57641	7.59659	7.85484	7.86469	8.38863	7.77182	7.52425	7.82047	8.22582	7.87957
1553955_at	PPP1R21	8.69218	9.0082	8.47385	8.32752	8.28867	8.83953	8.66954	9.19346	8.65422	8.42661	8.73976	8.28703	8.81195	8.04607	8.72758	8.42661	8.51536	8.94739	8.50788	8.52078	8.46767	9.47809	8.92504	8.41159	8.27056	9.47847	9.28431	8.90918	9.12577	8.68309	8.73789	8.43779	8.53619	8.95171
1553956_at	TMEM237	7.75467	7.09321	7.73524	7.91912	8.75212	8.33845	7.09788	8.35863	8.75395	7.37887	9.1259	8.6311	8.44105	8.87735	7.2008	7.91912	8.07409	7.55094	7.91622	7.48412	7.05621	7.81044	8.55697	7.44647	7.91912	9.00673	8.23049	8.49023	8.81605	9.25222	9.02967	6.53989	6.62784	7.72858
1553957_at	ZNF564	5.90583	5.97385	5.98205	4.57227	6.48937	5.24159	5.91485	5.75645	6.14408	5.77961	5.133	5.46846	5.79455	6.03449	5.65175	5.94189	6.04713	6.10701	6.55943	5.45249	6.27089	4.84466	7.04131	4.92422	5.23943	6.68013	5.50667	5.13636	5.84446	5.79644	6.27917	5.76763	5.26402	5.20643
1553959_a_at	B3GALT6	7.57641	6.84502	7.07724	6.81415	7.68479	7.43901	7.92301	7.40917	7.14423	6.21212	6.69431	8.29243	7.50924	7.36095	7.55305	7.37213	7.17021	5.88779	7.88262	6.86473	6.10147	8.52783	6.75391	7.82129	6.84492	7.25719	8.35361	7.10744	8.51009	7.04884	6.3549	6.15484	7.44263	7.14423
1553960_at	SNX21	6.2449	6.28104	5.58796	5.94889	5.9113	6.16688	5.81905	6.74435	4.768	5.46966	5.3293	4.95978	6.24227	5.59174	8.40327	6.31513	5.80746	6.19627	6.79844	5.1864	5.66743	7.52127	6.10821	5.7387	6.62188	6.66059	6.47186	5.81459	6.20726	4.88353	5.19509	4.92946	5.73349	7.99179
1553961_s_at	SNX21	4.15656	4.01573	3.94812	3.62449	3.96997	4.31495	4.0502	4.46558	3.2116	3.31358	3.83633	3.72645	4.13308	3.99832	6.56102	4.19394	4.13308	4.42454	4.31676	3.6576	3.47702	5.80021	4.13308	4.10657	4.68324	4.66624	4.28965	4.13308	4.77109	3.31358	3.31358	3.45262	4.15689	5.57545
1553962_s_at	RHOB	3.26658	3.74763	3.65961	3.43084	3.3434	3.98339	3.31379	3.31379	3.31379	3.32187	3.49181	3.31379	3.31379	3.31601	3.58188	3.26658	3.43364	3.22967	3.31379	4.62749	3.31379	3.48387	3.31379	3.30574	3.31379	3.31379	3.45785	3.92917	3.43885	3.31379	3.22967	4.58667	3.66486	3.32206
1553963_at	RHOB	2.26876	2.26876	2.26876	2.26876	2.26876	2.26876	2.26876	2.26876	2.26876	2.26876	2.26876	2.26876	2.26876	2.26876	2.26876	2.26876	2.26876	2.26876	2.26876	2.26876	2.26876	2.26876	2.26876	2.26876	2.26876	2.26876	2.26876	2.26876	2.26876	2.26876	2.26876	2.26876	2.26876	2.26876
1553965_x_at	RHOB	2.26876	2.26876	2.26876	2.26876	2.26876	2.26876	2.26876	2.26876	2.26876	2.26876	2.26876	2.26876	2.26876	2.26876	2.26876	2.26876	2.26876	2.26876	2.26876	2.26876	2.26876	2.26876	2.32955	2.26876	2.26876	2.26876	2.26876	2.26876	2.26876	2.26876	2.26876	2.26876	2.26876	2.26876
1553967_at	ADAT3	2.26876	2.26876	2.26876	2.26876	2.26876	2.26876	2.26876	2.26876	2.26876	2.26876	2.26876	2.26876	2.26876	2.26876	2.31062	2.26876	2.26876	2.26876	2.26876	2.26876	2.26876	2.2924	2.26876	2.26876	2.26876	2.26876	2.26876	2.26876	2.26876	2.26876	2.26876	2.26876	2.26876	2.26876
1553968_a_at	ADAT3	2.56403	2.56403	2.56403	2.32862	2.56403	2.56403	2.56403	2.56403	2.56403	2.5681	2.56403	2.93546	2.56403	2.56403	2.56403	2.56403	2.78771	2.56403	2.56403	2.56403	2.56403	3.00556	2.65046	2.56403	2.56403	2.56403	2.56403	2.56403	2.56403	2.56403	2.56403	2.56403	2.56403	2.56403
1553970_s_at	CEL	2.27519	2.27519	2.27519	2.27519	2.27519	2.27519	6.53349	2.27519	2.27519	2.73511	2.26876	2.39907	2.27519	2.27519	2.27519	2.30926	2.27519	2.4664	2.64244	2.27519	2.77985	2.27519	2.44381	4.88205	2.27519	2.27519	2.27519	2.27519	2.27519	2.30375	2.27519	2.27519	2.26876	2.27519
1553971_a_at	GATS	2.44536	2.44536	2.44536	2.26876	2.5986	2.43582	5.18512	2.44536	2.44536	2.44536	2.3695	2.3695	2.44536	2.44536	2.84989	2.44536	2.4703	2.45118	2.45826	2.3695	2.44536	2.35672	3.19791	4.27087	2.44536	2.65782	2.44536	2.44536	2.3986	2.43582	3.33529	2.58443	2.44536	2.44536
1553972_a_at	CBS	2.97652	4.19821	2.50898	4.5043	3.11915	3.80789	7.324	3.2809	2.73329	2.93688	3.12576	2.96719	2.72309	2.97536	4.69944	5.3165	4.26043	2.72932	4.58435	2.72309	2.72309	4.99163	4.64919	6.78878	3.61922	5.9416	2.92905	2.79598	3.11915	2.50872	2.76028	3.11915	4.15906	4.50104
1553973_a_at	SPINK6	2.70784	8.07526	8.57753	9.19784	10.6247	5.06176	2.70784	8.90175	9.94229	7.84617	2.72564	3.73462	5.78394	11.9288	4.02958	3.54217	4.99363	8.31976	5.00435	10.5179	9.06257	5.86746	3.05657	5.53812	8.79084	4.33657	2.72564	9.69011	2.72564	9.62663	4.01019	11.0319	4.6968	6.47066
1553974_at	C22orf39	7.67271	6.30826	7.15993	6.42929	6.71833	6.84539	6.78256	7.14362	7.14273	6.73665	6.37859	7.1669	7.14553	6.49623	6.70716	7.28845	6.95605	6.80109	7.69332	6.61711	7.25134	6.4216	7.73566	7.01133	7.17821	8.01689	7.11719	6.96343	6.63768	6.847	7.05112	6.30336	7.11613	6.36727
1553976_a_at	DPCD	6.15903	5.79022	6.4962	6.1722	6.83562	7.46311	6.06702	6.78844	6.49273	7.1993	7.34592	7.00599	6.08897	6.89416	6.02733	6.94619	6.87065	6.89046	6.8708	6.72684	6.60198	6.72761	4.82725	6.20992	5.95658	6.62001	5.72948	6.93439	8.20693	6.47364	6.21531	5.88254	5.91238	6.83404
1553977_a_at	CYP39A1	4.04175	3.21103	2.95576	2.4484	6.79933	3.67143	4.42691	5.73934	5.02445	3.14916	2.4484	2.95576	4.52234	6.19401	3.00135	4.68143	5.11499	3.45515	5.74976	2.88551	3.67143	2.4484	2.67545	4.88391	2.91715	2.52628	4.23394	3.89492	4.0355	4.4718	3.67143	3.67143	2.95576	3.14916
1553978_at	MEF2BNB	6.37378	6.76718	6.91583	7.3176	6.58922	6.29357	6.07982	7.08775	6.56034	6.84243	7.01593	6.95204	6.57683	6.41383	6.77039	6.84806	6.05229	6.59442	6.49916	7.14078	6.30678	7.09111	7.23111	5.59987	7.45663	7.47402	6.49118	6.74585	7.02655	6.64037	6.58951	5.76629	6.97031	6.72301
1553979_at	ZNF121	9.61361	9.55082	9.69883	8.66401	9.54845	9.68522	8.85095	10.2786	10.1076	9.72887	9.39834	9.41821	9.81605	9.36203	8.50965	9.58047	10.0162	9.6305	9.60889	9.9327	9.52441	9.7596	10.8627	8.31258	8.31734	10.3605	9.73925	9.88961	9.73183	10.2007	9.29945	9.22568	9.4955	9.00637
1553982_a_at	RAB7B	4.80766	4.33685	4.22319	4.00526	4.75984	4.95534	4.00526	6.02392	5.0851	6.982	4.35001	5.63213	5.08462	5.45569	3.66019	6.6454	5.71588	5.37549	6.04163	3.55732	4.77293	5.10806	4.59565	5.03481	4.11591	4.85402	5.86845	5.55784	6.09533	5.31149	5.54122	3.13449	3.71832	3.77461
1553983_at	DTYMK	4.72459	4.47397	5.32377	4.58309	4.99845	5.34957	4.76222	4.57073	4.96884	4.06881	5.81468	5.11762	4.65133	4.85916	4.49323	5.12173	4.64884	4.63618	4.17117	4.65133	4.09443	5.4603	4.65133	4.39719	4.6592	4.65832	4.45233	4.49423	4.97716	4.96342	4.73038	4.2787	4.11412	4.37262
1553984_s_at	DTYMK	8.21424	7.61082	9.16113	8.05539	8.80049	9.1322	8.40614	8.02545	9.02243	7.39695	10.1224	9.60768	8.49217	8.73586	7.73235	9.06703	8.53547	8.15916	8.2846	9.26081	7.02533	8.88635	8.22488	8.56564	8.47672	8.60054	7.88373	8.64969	9.07844	9.02852	8.20239	7.36601	7.7223	7.60575
1553986_at	RASEF	2.33092	3.15517	2.48567	4.35734	3.81364	2.33092	8.41827	3.17685	3.94001	6.35894	2.41345	3.39502	4.07468	4.28938	3.05437	5.24714	2.36536	4.13642	6.36436	2.36536	6.84492	3.10428	6.60696	7.77173	5.02672	5.11911	2.33092	3.10511	3.65687	3.34495	5.09204	2.36536	2.33092	4.72202
1553987_at	MAPKAPK5-AS1	6.58924	6.52182	6.48665	6.56586	6.41009	5.44675	7.14198	6.18452	7.17342	5.58639	6.43656	6.52289	6.56774	5.93753	6.28857	6.16891	5.52052	6.08284	6.17041	6.42376	5.94851	6.63187	6.41009	6.58011	6.76563	6.58614	5.95924	6.41009	6.65769	7.11697	6.3839	6.23736	6.65944	5.95375
1553989_a_at	ATP6V1C2	2.29051	2.26876	2.26876	4.46703	2.29051	2.26876	5.7152	3.06588	2.32248	4.54651	2.26876	2.26876	2.28999	2.65889	2.26876	2.39692	2.26876	5.0068	2.32248	2.26876	5.82316	7.41608	5.15043	3.16724	7.18869	5.38086	3.10811	2.29051	2.28999	2.30388	2.26876	2.26876	4.54688	2.28999
1553990_at	BRICD5	2.3184	2.30496	2.26876	2.26876	2.2689	2.26876	2.26876	2.26876	2.26876	2.26876	2.69578	2.26876	2.26876	2.26876	2.31548	2.26876	2.26876	2.30701	2.26876	2.33714	2.26876	2.26876	2.26876	2.26876	2.26876	2.26876	2.26876	2.28549	2.26876	2.30096	2.26876	2.26876	2.26876	2.27927
1553991_s_at	LOC101928274 /// VSIG10	3.02583	2.51332	2.64644	2.65405	2.91915	2.67492	4.98639	2.65405	2.94075	2.67492	2.94816	2.67492	2.6944	2.67492	2.64644	2.67492	3.33267	2.67408	2.67492	2.64644	4.22249	4.3418	2.67408	4.8156	2.67422	2.81019	2.94806	2.2845	2.64644	2.64644	4.34742	2.64644	2.67492	2.65844
1553992_s_at	NBR2	4.03399	4.47622	4.03399	4.03166	4.03166	4.85933	4.03399	4.18784	4.89909	3.61301	3.78584	4.8161	3.93909	4.03399	4.08913	4.00079	4.82248	4.38645	4.4284	4.03399	3.75368	2.94299	4.48099	3.28992	4.03399	4.43413	3.8536	4.67978	4.0415	4.20138	4.03399	3.85555	2.68586	4.05694
1553993_s_at	MED25 /// MIR6800	6.82219	7.24448	7.32781	7.38828	7.09091	7.7791	6.96104	7.28793	7.14596	7.09078	7.33762	6.85188	6.99457	7.05776	7.28559	7.3207	7.5334	7.2259	6.41346	7.62701	7.52279	7.09121	6.71661	7.01028	7.61068	7.0223	7.33673	7.17282	7.16768	7.0406	7.37652	7.33449	7.40804	7.12817
1553994_at	NT5E	4.46973	6.06178	7.26017	7.36851	6.70289	8.3512	3.6248	5.1141	3.79963	3.88095	7.87762	7.8805	6.02563	6.68874	7.37968	4.9983	5.10159	4.54195	5.03744	8.22668	2.85915	3.51384	3.1104	3.97069	3.87447	5.33158	5.93569	6.99063	6.08456	5.03744	3.96914	6.98405	5.34246	7.97385
1553995_a_at	NT5E	4.81428	6.20224	7.75303	8.08505	6.81108	8.469	3.93866	5.24989	3.48616	3.48616	8.24926	7.90175	6.13512	6.66624	7.88285	5.51906	5.6255	4.74701	5.02166	8.6825	3.48616	4.02927	3.375	4.57363	3.48616	5.56591	6.36315	7.04426	6.34913	4.85416	3.93866	7.48207	5.6255	8.34745
1553997_a_at	ASPHD1	2.28289	2.33445	2.28289	2.41953	2.28289	2.29104	2.27268	2.28289	2.28289	2.28289	2.28289	2.31486	2.28289	2.28289	4.19437	2.28289	2.28289	2.33868	2.28289	2.28289	2.28289	2.28289	2.28289	2.28289	2.28289	2.28289	2.28289	2.48227	2.28289	2.28289	2.28289	2.43172	2.89348	2.98255
1553998_at	DMRTC1 /// DMRTC1B	2.26876	3.08061	2.26876	2.26876	2.26876	2.26876	2.26876	2.26876	2.26876	2.26876	2.26876	2.26876	2.26876	2.26876	2.26876	2.26876	2.26876	2.49348	2.26876	2.26876	2.26876	2.26876	2.26876	2.26876	2.26955	2.26876	2.26876	2.26876	2.26876	2.26876	2.26876	2.33891	2.26876	2.26876
1554001_at	TRIM37	3.75414	4.01011	4.47634	3.96319	4.2139	4.79767	3.75414	3.98458	4.68241	3.6206	5.07942	4.21325	3.95395	4.09111	3.83852	5.13688	3.95833	3.75412	5.40572	4.75396	3.34981	3.54239	3.44902	4.01473	4.85622	3.35796	3.75414	4.60947	6.06135	4.12073	4.37537	3.54239	3.86482	3.64035
1554003_at	ARHGEF28	4.56833	5.36804	5.14809	4.64557	5.93767	6.11189	5.42584	4.77778	6.1269	5.12203	7.15079	6.18326	4.88578	5.5814	4.96696	5.46223	4.77778	5.34552	5.96796	5.57584	6.10789	4.77778	6.33126	5.5276	5.2627	6.42017	5.11396	7.47208	6.28376	6.2474	6.39445	4.22689	3.41708	5.9833
1554004_a_at	ARHGEF28	3.99123	4.55079	4.95102	5.01094	5.40897	6.03529	5.15619	4.71979	5.01094	4.95102	6.00251	5.77448	3.76024	5.01094	4.06076	4.95102	4.93603	4.95102	5.51278	5.01094	5.09318	4.02005	5.40714	5.0877	4.95102	5.74491	4.95737	6.84457	5.25548	5.28148	5.52676	3.24065	2.82785	5.01094
1554006_a_at	LLGL2	3.85288	4.30077	2.92347	4.30077	4.17761	6.29868	4.99983	4.29978	4.30077	4.30077	4.66997	4.30077	4.30077	4.30077	4.21996	4.30077	6.04867	4.86413	4.30077	2.36162	5.3888	5.02735	4.73502	5.16389	5.3894	4.30077	4.30077	3.18442	3.92572	4.30077	4.53352	4.30077	4.18507	4.30077
1554007_at		4.98046	3.83336	5.07171	3.33343	3.56616	2.26876	2.26876	3.57576	4.38018	3.91729	5.6913	3.69026	3.55408	3.57699	3.5981	3.52146	3.09279	3.59269	6.19062	3.66845	5.0626	3.52611	5.14896	2.26876	2.66512	6.95523	3.79982	3.43611	4.0425	4.44578	3.38824	3.52611	3.57699	3.47324
1554008_at	OSMR	7.16526	7.50998	6.08569	9.20567	8.2807	6.91621	6.56498	6.61996	7.37655	4.71526	8.65607	8.29394	7.18993	7.36686	7.2427	7.12891	6.3854	5.82004	6.85518	7.21394	5.0773	6.86372	5.92074	7.73012	8.74111	6.76444	9.19537	7.32238	7.82686	7.87143	6.4154	7.72015	6.84117	7.16702
1554010_at	NDST1	4.3713	4.40424	4.59172	3.60316	4.52325	4.42022	3.67487	3.84216	4.38331	4.51925	5.3156	6.96231	4.50724	5.08408	4.55721	4.39726	3.67444	4.53413	4.51925	5.55442	4.74536	4.27709	3.86798	3.8613	3.8613	5.48546	4.51925	5.76477	5.8658	4.51925	4.94483	3.97462	3.86505	5.13948
1554012_at	RSPO2	2.26876	2.26911	2.26876	2.26876	2.26876	2.26876	2.26876	2.26876	2.26876	2.26876	2.26876	2.26876	2.26876	2.26876	2.26876	2.26876	2.26876	2.26876	2.26876	2.31287	2.26876	2.26876	2.26876	2.26876	2.26876	2.26876	2.26876	2.26876	2.26876	2.26876	2.26876	2.26876	2.26876	2.26876
1554014_at	CHD2	6.18664	6.85173	6.39201	8.7041	6.47434	7.05498	7.03125	7.62847	6.53091	6.94068	6.27721	6.99033	6.86816	6.79158	6.79158	7.16565	6.43207	6.76439	6.58438	7.46324	7.03071	7.72231	5.85337	7.3087	7.52258	6.75259	7.39964	6.79158	5.97956	6.82707	6.29936	7.70075	7.439	7.19232
1554015_a_at	CHD2	4.33963	5.394	5.25824	7.32107	4.79736	5.52542	5.71999	6.06497	5.01226	5.77889	4.82617	5.78391	5.14885	4.85173	5.61379	5.03998	5.37639	5.86775	4.69004	6.01032	5.66074	6.11467	4.80004	6.23003	6.45784	5.02341	6.1543	5.09202	4.26887	5.4262	5.23452	6.7927	6.00961	5.96104
1554016_a_at	USB1	6.22491	6.59585	6.95744	6.57264	7.13091	6.86118	6.18191	7.34825	6.52136	6.11329	7.47826	7.71777	7.17905	7.25214	7.18787	6.60668	6.83709	6.0161	6.06025	6.769	5.62087	6.88937	6.49121	6.69197	6.62782	6.48635	6.71912	7.75254	7.34677	7.13455	6.76344	6.85693	6.69837	6.45258
1554017_at	RILPL1 /// SNRNP35	2.27028	2.27028	2.62432	2.27028	2.32684	3.14931	2.27028	2.32693	2.27028	2.27028	2.27028	2.27975	2.27028	2.27028	2.27028	2.27028	3.02864	2.26876	2.27028	2.27028	2.27028	2.27028	2.27028	2.27028	2.27028	2.27028	2.29912	2.27028	2.2758	2.27028	2.31883	2.27028	2.27028	2.27028
1554018_at	GPNMB	7.73985	8.2279	6.20988	7.04388	8.54166	8.79884	8.77757	9.56998	9.98312	6.9786	7.2035	9.50854	8.50013	8.23534	7.37355	10.0187	8.61293	7.52166	9.40502	6.55581	7.21698	9.12562	10.8329	9.33073	9.04282	11.0921	8.2288	6.17878	8.10367	9.14095	9.04188	9.03571	8.70928	7.90851
1554019_s_at	CEP57L1	4.13371	3.38268	3.46139	3.29649	3.38268	3.42327	3.29649	3.38268	3.28082	2.26945	4.756	4.50667	3.3845	3.40432	3.54132	3.38559	3.40488	2.91362	3.38268	4.16298	3.29649	3.29649	2.95161	4.02284	3.29649	3.1555	4.24804	3.71088	4.53794	3.59972	3.44181	3.3845	2.54183	3.3841
1554020_at	BICD1	4.15114	3.60576	4.65964	3.84525	4.76704	5.50138	3.10936	4.15114	2.95501	2.8235	6.07475	6.4288	4.15114	5.02685	5.08452	4.36139	4.1653	3.21908	3.40536	4.30777	2.81333	5.22215	3.04761	3.60576	2.85795	4.23934	5.81193	4.17157	4.47959	3.06195	3.96694	5.43281	4.76043	4.37654
1554021_a_at	ZNF12	7.79452	8.11759	7.80015	7.36534	7.84347	7.54222	8.11064	8.1686	8.35448	7.66709	7.92829	7.90994	8.01826	7.5343	7.68858	7.42349	7.92878	7.83651	7.78101	7.3417	7.83635	7.84938	7.97766	7.68144	7.28949	7.95907	7.60289	7.65546	8.50332	8.29894	8.06532	7.80557	7.65345	7.53964
1554022_at	CCDC13	2.26876	2.26876	2.26876	2.26876	2.26876	2.26876	2.26876	2.26876	2.26876	2.26876	2.26876	2.26876	2.26876	2.26876	2.26876	2.26876	2.26876	2.26876	2.26876	2.26876	2.32881	2.26876	2.26876	2.26876	2.26876	2.26876	2.26876	2.26876	2.26876	2.26876	2.26876	2.26876	2.26876	2.26876
1554023_s_at	CCDC13	2.62862	2.30361	2.30361	2.30361	2.30361	2.30361	2.33523	2.30361	2.30361	2.30361	2.30361	2.30361	2.30361	2.30361	2.30361	2.30361	2.30361	2.30361	2.30666	2.30361	2.30361	2.30361	2.30361	2.30361	2.30361	2.30361	2.30361	2.30361	2.30361	2.30361	2.30361	2.30361	2.30361	2.30361
1554026_a_at	MYO10	6.2305	5.14248	4.19894	5.91764	6.16008	7.02269	4.46153	4.66599	3.6077	3.94715	6.38053	7.24397	5.61134	6.08759	6.56364	5.79871	5.55952	4.29066	4.43839	5.37504	3.18912	4.57671	3.9839	3.7448	4.25277	4.29708	7.58468	6.60788	5.96077	3.94435	4.89284	5.02517	4.36957	6.7365
1554027_a_at	SLC4A4	2.26876	2.26876	2.27365	2.26876	2.26876	2.26876	2.26876	2.26876	2.26876	2.27073	2.29047	2.26876	2.26876	2.26876	2.42734	2.26876	2.26876	2.26876	2.26876	2.26876	2.26876	2.26876	2.26876	2.37785	2.26876	2.26876	2.26876	2.26876	2.26876	2.26876	2.26876	2.26876	2.26876	2.27918
1554029_a_at	TTC37	3.39568	2.96591	2.91128	3.35536	3.23678	3.33764	2.3033	3.01255	3.01255	3.3666	3.16033	3.01255	3.01255	3.01255	2.85172	2.9353	3.01255	3.05421	2.91128	2.83737	3.48854	2.50684	2.73308	2.65327	3.0013	2.83647	3.14055	3.45514	2.54392	2.96477	3.47513	3.37159	3.01255	2.84855
1554030_at	ARSB	2.26876	2.26876	2.38282	2.40795	2.26876	2.26876	2.26876	2.26876	2.26876	2.26876	2.26876	2.26876	2.58257	2.2706	2.26876	2.26876	2.26876	2.26876	2.26876	2.27392	2.26876	2.26876	2.27588	2.26876	2.26876	2.26876	2.26876	2.7168	2.32108	2.27687	2.26876	2.36996	2.32019	2.26876
1554032_at	ARSB	2.26876	2.26876	2.26876	2.26876	2.26876	2.26876	2.26876	2.26876	2.26876	2.26876	2.26876	2.26876	2.26876	2.26876	2.26876	2.26876	2.26876	2.26876	2.26876	2.26876	2.26876	2.26876	2.26876	2.26876	2.26876	2.26876	2.26876	2.26876	2.26876	2.26876	2.26876	2.26876	2.26876	2.26876
1554033_at	FRMD4A	2.26876	2.26876	2.26876	2.26876	2.26876	2.26876	2.26876	2.26876	2.26876	2.26876	2.26876	2.26876	2.26876	2.26876	2.26876	2.26876	2.26876	2.26876	2.26876	2.26876	2.26876	2.26876	2.26876	2.26876	2.26876	2.26876	2.26876	2.26876	2.26876	2.26876	2.26876	2.26876	2.26876	2.26876
1554034_a_at	FRMD4A	2.26876	2.26876	2.26876	2.26876	2.26876	2.26876	2.26876	2.26876	2.27758	2.26876	2.27652	2.26876	2.26876	2.26877	2.26876	2.26876	2.26876	2.26876	2.26876	2.26876	2.27949	2.26876	2.26876	2.26876	2.26876	2.26876	2.26876	2.26876	2.26876	2.26876	2.26876	2.26876	2.26876	2.26876
1554036_at	ZBTB24	2.91388	2.91388	3.50902	2.91388	2.91437	3.64648	2.91388	2.91437	2.91593	2.91388	3.35237	4.9552	3.074	2.88433	2.92561	2.91388	2.65024	2.51471	3.03355	3.73861	2.65024	2.65024	2.68551	2.91388	2.65024	2.91437	3.62554	2.9362	3.83155	3.84532	2.91388	4.26308	2.91388	3.80023
1554037_a_at	ZBTB24	2.59472	2.37829	2.8352	2.59472	2.59472	2.59472	2.85822	2.59472	2.61044	2.70117	3.91588	2.62876	2.59472	2.59472	3.1628	2.72446	2.48339	2.59472	2.59472	3.17647	2.46814	2.59472	2.48339	2.50127	2.59472	2.59472	3.13932	2.53384	3.06478	3.60416	2.59472	4.3202	2.59472	2.50127
1554038_at	LARP1B	2.26887	2.32368	2.26887	2.26887	2.26887	2.32748	2.35755	2.26887	2.26887	2.26947	2.26887	2.27639	2.26887	2.26887	2.26887	2.26887	2.26887	2.26887	2.26887	2.26887	2.26887	2.28397	2.26887	2.65765	2.26887	2.26887	2.26887	2.26887	2.26887	2.26887	2.26887	2.26887	2.33085	2.26887
1554039_at	C14orf159	5.47951	5.51028	5.75853	5.20808	5.10882	5.08799	5.54102	4.87569	5.10882	5.14317	5.20808	5.52976	5.14317	4.8209	5.69373	5.53238	5.20808	5.17512	5.89628	5.42739	5.10882	5.20808	5.21742	5.33253	5.34401	4.8985	5.47053	5.20315	5.83962	5.10882	5.15033	5.74317	5.20808	5.10882
1554041_at	TMEM239	2.31091	2.82503	2.26977	2.31091	2.31091	2.31091	2.32617	2.31091	2.31091	2.31091	2.31091	2.31091	2.33063	2.31091	2.31529	2.31091	2.31091	2.31091	2.31091	2.31091	2.37077	2.31091	2.31091	2.31091	2.31091	2.31091	2.42018	2.31091	2.31091	2.33297	2.31091	2.31091	2.31091	2.31091
1554042_s_at	TMEM239	2.26876	2.26876	2.76457	2.26876	2.26876	2.26876	2.26876	2.26876	2.27181	2.29519	2.26876	2.26876	2.26876	2.26876	2.26876	2.26876	2.26876	2.26876	2.26876	2.27387	2.26876	2.26876	2.26876	2.26876	2.26876	2.26876	2.26876	2.26876	2.26876	2.26876	2.26876	2.26876	2.26876	2.28162
1554043_a_at		2.26876	2.26876	2.26882	2.26876	2.26876	2.26876	2.26876	2.26876	2.26876	2.26876	2.26876	2.26876	2.26876	2.26876	2.26876	2.26876	2.26876	2.26876	2.26876	2.26876	2.26876	2.26876	2.27842	2.26876	2.26876	2.30064	2.26876	2.26876	2.26876	2.26876	2.26876	2.26876	2.26876	2.26876
1554044_a_at	MRAP	2.26876	2.26876	2.26876	2.26876	2.26876	2.26876	2.26876	2.26876	2.26876	2.26876	2.26876	2.26876	2.26876	2.26876	2.26876	2.26876	2.26876	2.26876	2.26876	2.26876	2.26876	2.26876	2.26876	2.26876	2.26876	2.26876	2.26876	2.41999	2.26876	2.26876	2.26876	2.26876	2.26876	2.26876
1554045_at	ZNF24	2.55133	2.46832	2.52415	4.04687	2.48293	2.85268	3.49908	2.48293	2.48293	2.48293	2.48293	2.87128	2.82865	2.48394	2.48293	2.26876	2.48293	2.48293	2.48293	2.77511	2.48781	2.48293	2.35451	3.04421	3.92493	2.48293	2.62416	2.46832	2.50723	2.48293	2.48293	2.70897	2.48293	2.46832
1554047_at	TXNDC9	3.05121	3.05121	3.05121	3.16288	3.05121	4.09109	3.05121	3.36978	3.06065	3.05121	3.98928	3.05333	3.80195	3.05121	3.05121	3.05121	3.21601	3.05121	3.05121	3.29749	3.05121	3.05121	3.05121	3.05121	3.05121	3.88851	3.70782	3.94429	3.05121	3.09852	3.05121	3.05121	2.8107	3.05207
1554049_s_at	DCAF8	4.38921	4.01239	4.06414	4.03822	4.55131	4.54933	3.46603	4.55062	3.80274	4.22335	3.33079	4.03822	4.10384	4.83235	4.06685	3.59499	4.56119	4.03822	3.38967	4.66263	4.03822	4.01239	4.6184	3.2425	4.03822	5.21184	4.03822	4.03822	3.59499	3.69581	3.59499	5.3778	4.03822	4.03822
1554050_at	SMPDL3B	2.27411	2.27338	2.27338	2.27338	2.27338	2.27338	2.27596	2.27338	2.27338	2.27338	2.27338	2.27338	2.32573	2.26876	2.27338	2.27338	2.27474	2.27338	2.27338	2.27338	2.31769	2.4452	2.27338	2.35455	2.27338	2.27338	2.27338	2.27338	2.27338	2.27338	2.27338	2.39913	3.02285	2.27338
1554052_at	CNOT1	3.57315	2.52218	4.42511	4.23261	4.42511	4.42511	4.4286	4.73315	4.43382	4.52922	4.43382	5.01846	4.43382	4.87035	3.1556	4.42511	4.10474	4.43382	4.04575	4.43382	5.17048	5.39658	4.43382	4.75896	4.45194	4.43382	4.45074	4.43382	4.43382	4.28993	4.79484	4.43382	4.43382	4.33734
1554053_at	SPTLC1	4.70696	4.77596	4.46654	6.04043	3.19288	6.94031	3.8916	5.3887	5.67532	4.99468	5.61808	5.68883	4.98706	4.1196	4.31013	5.90455	5.29234	5.24438	5.48397	5.88888	5.8641	5.22334	2.79936	3.64775	5.73157	2.82874	5.0191	5.65689	4.71665	5.82391	5.68927	4.00287	4.71551	5.07909
1554057_at	ASH1L-AS1	6.12916	6.34198	6.16544	6.18925	5.93605	6.04971	6.85943	6.12569	6.17716	5.71454	6.14637	6.34479	5.92018	5.92018	6.09692	6.153	5.99412	5.85641	5.91909	6.55536	5.23599	5.94579	6.95049	6.38815	6.59779	6.99049	6.87958	6.12342	6.18521	6.12916	6.39874	6.10735	5.96397	5.66606
1554059_at	SETMAR	2.26876	2.26876	2.26876	2.26876	2.26876	2.26876	2.26876	2.26876	2.26876	2.26876	2.26876	2.26876	2.26876	2.26876	2.26876	2.26876	2.26876	2.26876	2.26876	2.26876	2.26876	2.26876	2.26876	2.26876	2.26876	2.26876	2.26876	2.26876	2.26876	2.26876	2.26876	2.26876	2.26876	2.26876
1554060_s_at	SETMAR	2.26876	2.26876	2.26876	2.26876	2.26876	2.26876	2.26876	2.26876	2.26876	2.26876	2.26876	2.31071	2.26876	2.26876	2.26876	2.26876	2.26969	2.26876	2.26876	2.27448	2.29032	2.26876	2.26876	2.26876	2.26876	2.26876	2.26876	2.26876	2.26876	2.26876	2.26876	2.26876	2.26876	2.26876
1554062_at	XG	6.43499	7.02714	2.8235	5.19761	4.76903	9.10949	7.03955	8.68302	7.66178	7.69691	7.58083	9.13563	8.90248	3.4806	7.30191	8.15262	8.11116	7.0142	8.33518	2.3123	7.40766	7.19068	6.56354	7.31591	6.39878	6.42062	7.30911	8.52501	8.28711	7.90482	8.54778	5.32188	5.32297	7.71864
1554063_at	ZHX1-C8orf76	4.23472	4.29412	4.3116	4.22914	3.06461	4.50109	4.50719	4.49706	4.22887	4.21749	4.33835	5.01271	4.29729	4.29412	4.03093	4.68427	4.31832	4.29412	4.29412	4.29412	4.47296	4.56959	4.40143	4.88776	4.24271	5.48502	4.34414	4.29412	5.60458	4.41673	4.25777	3.8238	4.29412	4.23472
1554065_at	MVB12B	2.36995	2.37524	2.37524	2.37524	2.37524	2.37524	2.37524	2.37524	2.37524	2.37524	2.37524	2.37828	2.40085	2.37524	2.37524	2.37524	2.37524	2.37524	2.29783	2.37524	2.65631	2.37524	2.37524	2.37524	2.41297	2.37524	2.37524	2.37524	2.37524	2.37524	2.37524	2.37524	2.37524	2.37524
1554067_at	C12orf66	6.27837	6.23737	6.04242	6.03883	5.69971	6.18489	6.41218	6.785	5.95904	6.18489	6.37227	6.85474	6.0799	5.85523	5.31146	5.73643	6.06018	6.60141	6.14321	6.05234	6.49632	7.03373	6.49264	5.91166	5.52932	7.57572	6.04927	6.18489	4.82331	6.34681	6.42335	6.18489	6.42802	6.14406
1554068_s_at	C12orf66	2.37214	2.37244	2.3692	2.3317	2.3692	2.3692	2.68637	3.01644	2.3692	2.3692	2.37111	3.06072	2.3692	2.3692	2.3692	2.3692	2.3692	2.40222	2.3692	2.35389	2.3692	3.16884	2.6111	2.3692	2.3247	3.86684	2.3692	2.94533	2.3247	2.39552	3.00662	2.47422	2.3692	2.3247
1554069_at	EPHA8	2.71101	2.71101	2.71101	2.71101	2.71101	2.71101	2.71101	2.71101	2.71101	2.71101	2.71101	2.71101	2.71101	2.71101	2.71101	2.71101	2.71101	2.71101	2.71101	2.71101	2.78596	2.71101	2.71101	2.71101	2.71101	2.71101	2.71101	2.71101	2.71101	2.71101	2.71101	2.71101	2.71101	2.71101
1554071_at	CCDC67	2.26876	2.27003	2.26876	2.26876	2.26876	2.26876	2.26876	2.26876	2.26876	2.26876	2.26876	2.26876	2.26876	2.26876	2.39447	2.26876	2.26876	2.26876	2.26876	2.26876	2.26876	2.26876	2.26876	2.26876	2.26876	2.26876	2.26876	2.26876	2.38275	2.26876	2.26876	2.26876	2.27024	2.26876
1554072_s_at	CCDC67	2.26876	2.26876	2.26876	2.26876	2.26876	2.26876	2.26876	2.26876	2.26876	2.26876	2.26876	2.26876	2.26876	2.26876	2.26876	2.26876	2.26876	2.26876	2.26876	2.26876	2.26876	2.26876	2.26876	2.26876	2.26876	2.26876	2.26876	2.26876	2.26876	2.26876	2.26876	2.26876	2.26876	2.26876
1554074_s_at	SLFNL1	2.27247	2.38767	2.27247	2.27247	2.29474	2.27247	2.2907	2.33292	2.27247	2.27247	2.27247	2.27247	2.27247	2.27247	2.27247	2.27247	2.27247	2.27247	2.27247	2.27247	2.27247	2.27247	2.27247	2.27247	2.27247	2.27247	2.27247	2.27247	2.27247	2.27247	2.27247	2.27247	2.27247	2.27247
1554076_s_at	TMEM136	2.53849	2.53849	2.53849	2.53849	2.90399	3.00365	3.95746	2.53849	2.93007	2.53849	3.75963	2.47874	2.54118	2.94577	2.50408	2.53849	2.57438	2.77048	2.53849	2.53849	2.46089	2.50408	2.53849	4.09019	2.62513	2.53849	2.59173	2.53849	2.53849	3.18599	2.26876	2.39868	2.51605	2.53849
1554077_a_at	TMEM53	2.6248	2.26876	2.6248	2.62192	3.04551	2.6248	2.66284	2.6248	2.67161	2.6248	2.55008	2.62192	2.65431	2.9933	2.6248	2.6248	2.6248	2.6248	2.64619	2.6248	2.78458	2.6248	2.62818	2.63227	3.92445	2.6248	2.63669	2.6248	2.6248	2.6248	2.6248	2.6248	2.6248	2.62878
1554078_s_at	DNAJA3	8.46662	8.73751	9.02074	8.74617	9.07884	9.12165	8.97725	9.10235	9.38006	9.15924	9.04633	9.85753	8.79507	9.29746	7.95846	9.04555	9.30903	9.06798	8.63809	9.28825	8.68923	9.69202	8.79392	9.00626	8.95093	9.07965	8.77224	9.51653	8.40637	9.25339	8.96496	8.39986	8.30067	8.19978
1554079_at	GALNT18	7.30723	7.42169	7.34447	6.97728	8.06872	7.6195	6.55262	7.5104	7.9718	6.47521	7.56704	8.78401	7.70021	7.7914	5.84014	8.60488	7.63171	6.90376	8.98357	7.0924	5.92796	7.52074	8.10792	7.36242	7.57904	7.90727	6.91958	7.80451	7.6201	7.82319	7.62736	6.62965	6.59351	6.81273
1554080_at	RQCD1	5.94288	4.81303	6.03841	5.23738	6.49431	6.21022	4.95778	5.36974	5.09542	4.81303	6.56059	6.31425	6.21408	6.69458	6.17468	5.5415	5.7411	4.74376	4.93726	6.20203	3.77365	5.48535	4.43375	5.62915	3.96498	5.57428	6.5797	5.41762	5.77122	6.09771	5.337	5.22971	4.81303	6.32701
1554082_a_at	NOL9	6.51523	5.45729	6.67968	6.88462	6.12444	7.10637	6.83526	6.27594	6.73624	6.21349	6.82203	7.13257	7.06022	6.12416	5.63859	7.12066	6.70873	5.97586	6.36511	6.9963	6.051	7.56458	5.82838	6.6587	6.52302	5.99376	7.40615	6.36468	7.55865	6.44893	5.86045	5.03421	6.59685	5.71578
1554084_a_at	NOL9	6.32869	5.25216	6.2145	6.51613	6.25072	6.96694	6.25072	6.06562	6.41308	6.25072	6.3469	6.28327	6.55498	6.30185	6.02835	6.54727	6.25155	6.25072	6.25072	6.25072	5.70018	7.25706	6.11112	6.44286	6.45565	6.25072	6.49246	6.25072	6.55392	6.39005	5.8228	5.18988	6.25072	6.25072
1554085_at	DDX51	6.25456	5.79127	5.78098	5.38008	6.00886	6.90408	6.27385	6.08926	7.14797	5.79127	6.46575	6.48475	6.08926	5.93524	5.79127	6.50768	6.825	5.63498	6.10858	6.22751	5.67011	7.1098	5.91127	6.09327	6.14337	5.7391	6.20681	5.81368	6.43881	7.25146	6.03763	5.3237	6.08926	5.49855
1554086_at	TUBGCP3	2.27149	2.27149	2.30034	2.35153	2.27149	2.34786	2.33276	2.27149	2.27149	2.27149	2.27149	2.27149	2.27149	2.27149	2.27149	2.27149	2.27149	2.27149	2.27149	2.27149	2.27149	2.27149	2.27149	2.57	2.27776	2.29358	2.27149	2.27149	2.27149	2.27149	2.27149	2.27149	2.30207	2.27149
1554089_s_at	SBDS /// SBDSP1	8.81035	9.30955	10.0348	10.3783	9.98874	10.2748	9.31498	10.0024	9.93108	9.96669	10.1456	10.6887	9.79035	10.0382	9.38587	10.1629	10.0468	9.906	9.89448	10.0342	9.64105	9.66595	10.2346	9.65962	9.48954	10.2456	9.20985	9.02744	9.46499	9.98699	10.012	9.99018	9.96726	9.88219
1554091_a_at	TIRAP	2.26876	2.26876	2.26876	2.26876	2.30054	2.26876	4.56145	2.26876	2.26876	2.26876	2.31056	2.26876	2.27206	2.30062	2.27026	2.26876	2.27475	2.26876	2.26876	2.26876	2.26876	2.26876	2.26876	4.28004	2.26876	2.26876	2.26876	2.26876	2.26876	2.26876	2.26876	2.26876	2.26876	2.46608
1554093_a_at	SNAPC5	6.98071	6.56554	7.37385	7.43488	7.60192	7.0811	8.46687	6.97272	7.76638	6.90163	7.15904	8.10446	7.15607	7.63701	6.46698	8.24896	6.98436	7.03792	7.47619	7.33672	7.04336	6.94082	7.46958	8.4584	7.61477	7.90337	6.68987	7.11897	6.71121	7.68794	7.30172	6.39372	7.41552	6.71977
1554094_at	ENTPD5	2.40575	2.47978	2.47978	2.47978	2.40575	3.05085	2.58814	2.63082	3.01373	2.47978	2.47978	2.47978	2.47978	2.47978	2.28893	2.47978	2.47978	2.47978	2.47978	2.47978	2.47978	3.79616	2.51733	2.47978	2.47978	2.76349	2.49023	2.47978	2.47978	2.47978	2.47978	2.40575	2.47978	2.47978
1554095_at	RBM33	3.9321	3.94536	4.35993	4.26777	4.26777	4.41629	4.26777	5.35215	4.31269	4.26777	4.52538	6.44345	4.46408	4.96527	3.94812	4.26777	4.15539	3.74148	3.9484	4.34685	3.93198	4.40555	3.74148	4.63492	3.94833	4.32212	4.26777	3.74148	4.22138	4.27879	4.37856	4.24351	4.20939	4.31769
1554096_a_at	RBM33	3.7941	3.7941	3.7941	3.98578	3.36132	4.02001	3.7941	4.51825	3.7941	3.05295	3.7941	6.38481	4.08306	3.7999	3.7941	3.93528	3.81393	3.2526	3.69616	3.7941	3.4326	4.09682	3.4555	3.20967	3.7941	4.51664	4.28857	3.7941	3.27774	4.43059	3.7941	3.7941	3.7941	3.91523
1554097_a_at	MIR31HG	4.26052	6.28453	6.65597	5.93049	5.94034	5.94176	3.34882	7.36741	5.3181	6.73004	7.38648	8.59797	6.87687	6.0061	4.0752	6.65481	4.52956	6.61469	6.31052	7.27116	4.80314	7.17258	2.74314	3.90391	4.64825	2.60817	6.06381	7.7891	7.60366	6.19808	7.22212	4.06779	4.96313	4.75966
1554098_at	SPIN3	2.26876	2.26876	2.26876	2.26876	2.26876	2.26876	2.40764	2.26876	2.26876	2.26876	2.26876	2.28688	2.26876	2.26876	2.28168	2.26876	2.4704	2.26876	2.26876	2.26876	2.26876	2.26876	2.26876	2.71685	2.26876	2.26876	2.26876	2.26876	2.26876	2.26876	2.26876	2.26876	2.26876	2.26876
1554099_a_at	SPIN3	2.43569	2.28753	2.30603	2.28753	2.43348	2.32952	2.67438	2.76043	2.32861	2.33054	2.68727	2.67548	2.35562	2.34426	2.32861	2.33054	2.33056	2.41432	2.34424	2.33054	2.33054	2.61191	2.27563	3.33409	2.32861	2.28753	2.32861	2.32861	2.33054	2.26876	2.44116	2.39835	2.33054	2.33054
1554101_a_at	TMTC4	2.34516	2.34516	2.32806	2.32176	2.35453	3.32216	5.47221	2.32176	2.56139	2.83095	2.4664	2.34516	2.61236	2.39032	2.34936	2.32176	2.53434	2.32806	2.32176	2.32176	2.76074	2.76093	3.72692	5.49239	2.26876	3.94451	2.32176	2.41737	2.26876	2.34516	2.33091	2.32176	2.38085	2.32806
1554102_a_at	TMTC4	2.49419	2.70126	2.50397	2.44752	2.8895	2.48026	5.5207	2.46606	2.48026	2.74008	2.52461	2.48026	2.46606	2.48026	2.48384	2.28503	2.9175	2.44617	2.48026	2.86709	2.48026	2.59382	2.90363	4.03014	2.46606	3.88142	2.46606	2.46606	2.46606	2.52898	2.42135	2.46606	2.48026	2.48026
1554103_at		2.35317	2.35317	2.35949	2.35106	2.35949	2.38873	2.75656	2.35949	2.35949	2.35949	2.35949	2.35949	2.35317	2.36128	2.35317	2.35949	2.35949	2.3595	2.35949	2.35949	2.48405	2.35949	2.35949	2.35949	2.35949	2.35949	2.35949	2.35949	2.44466	2.35949	2.35949	2.35949	2.45853	2.35949
1554105_at	TMEM185A	5.12344	4.65573	5.12344	4.87459	4.68068	5.67364	5.12344	6.09465	5.05924	5.12344	4.36038	5.20126	5.64259	5.12344	5.12344	5.28243	5.22259	5.25432	4.75596	5.12344	5.12344	5.57169	5.12344	5.12344	5.43223	5.12344	5.53244	5.12344	5.12344	5.11222	4.81675	4.93238	4.64405	5.28622
1554106_at	NBEAL1	7.1877	7.27753	6.24082	7.02573	7.86381	6.62508	6.10472	6.86269	7.49616	6.89181	7.36816	6.80487	7.08928	7.30417	7.05741	7.04393	6.17058	6.82222	5.88059	6.72074	7.27832	6.88094	6.91313	5.3381	7.53843	7.22515	7.33289	7.8149	7.68747	7.30492	7.98526	7.66428	6.8233	6.7134
1554108_at		2.4867	2.48155	2.48155	2.48155	2.7703	2.48155	2.62522	2.48155	2.53058	2.48155	2.57084	2.45503	2.48155	2.48155	2.45939	2.48155	2.49941	2.58508	2.60858	2.48155	2.99687	2.5581	2.48155	2.48155	2.48155	3.23055	2.48155	2.48155	2.48155	2.48155	2.4923	2.48155	2.48155	2.48155
1554110_at	CDCP1	2.28559	3.50526	2.92297	2.30947	2.33698	2.84655	2.30947	2.33698	2.3278	2.33698	3.61033	2.33698	2.33698	2.33698	2.4481	2.33698	2.33698	2.28559	2.29691	4.17865	2.29637	2.26876	2.26876	2.26876	2.27985	2.3053	2.92142	2.33698	2.28559	2.69544	2.26876	3.72747	2.35337	4.02651
1554112_a_at	ULK2	2.67586	2.60276	2.53317	2.54728	2.93354	2.54662	2.26876	2.71469	2.54662	2.54662	2.54607	2.54662	2.54662	3.35622	2.54662	2.52294	3.92332	2.54607	2.54662	2.54607	2.53317	2.54662	2.54607	2.26876	3.11439	2.54607	2.54662	2.54662	2.76124	2.54662	2.54662	2.54662	2.54662	2.73475
1554113_a_at	SLC4A8	2.26876	2.26876	2.26876	2.26876	2.26876	2.26876	2.26876	2.26876	2.26876	2.26876	2.26876	2.26876	2.26876	2.26876	2.26876	2.26876	2.26876	2.26876	2.26876	2.26876	2.26876	2.26876	2.26876	2.26876	2.26876	2.26876	2.26876	2.26876	2.26876	2.26876	2.26876	2.26876	2.26876	2.26876
1554114_s_at	SSH2	2.46125	2.61001	3.12748	2.64907	2.47197	3.21916	2.54856	2.51288	2.26876	2.38843	2.35189	4.11226	2.70677	2.55166	3.50182	2.53075	2.46125	2.54856	2.31526	2.66725	2.47222	2.72666	2.40835	2.57339	2.84728	3.31931	2.54856	2.54856	2.54856	2.40835	2.48112	4.27981	2.5797	2.60592
1554115_at	C5orf58	2.26876	2.26876	2.26876	2.26876	2.26876	2.26876	2.26876	2.26876	2.26876	2.26876	2.26876	2.26876	2.26876	2.26876	2.26876	2.26876	2.26876	2.26876	2.26876	2.26876	2.27406	2.26876	2.26876	2.26876	2.26876	2.26876	2.26876	2.26876	2.26876	2.26876	2.26876	2.26876	2.26876	2.26876
1554116_s_at	PARP11	4.4713	4.05796	5.52144	3.30868	4.0501	3.24169	3.29525	3.65714	3.74387	3.83439	4.29291	3.30868	3.30868	3.83851	3.6493	3.30868	3.61242	3.60999	3.3848	4.82186	3.73735	3.60999	3.90669	3.18456	3.67466	3.78432	4.1863	3.96134	3.24734	4.71557	5.26155	3.46335	3.62537	3.783
1554117_at	CCDC60	2.3906	2.3906	2.3906	2.42969	2.3906	2.3906	2.3906	2.43324	2.3906	2.3906	2.3906	2.40662	2.3906	2.3906	2.3906	2.40845	2.31745	2.3906	2.3906	2.3906	2.3906	2.3906	2.41589	2.42487	2.3906	2.3906	2.3906	2.4529	2.40745	2.3906	2.3906	2.3906	2.3906	2.3906
1554119_at	USB1	4.08679	3.73861	3.73861	3.69208	3.86256	3.73861	3.69997	4.05001	3.73861	3.73861	4.65796	4.07714	3.72691	3.7726	3.72955	4.02288	3.73861	3.73861	3.69208	3.82777	3.73861	4.03448	3.73861	3.69208	3.73861	3.73861	4.1274	3.69602	4.24141	3.72955	3.47149	3.73861	3.69208	3.69481
1554121_at	HSD17B12	2.26876	2.26876	2.26876	2.26876	2.26876	2.26876	2.26876	2.26876	2.26876	2.26876	2.26876	2.26876	2.26876	2.26876	2.26876	2.26876	2.26876	2.26876	2.26876	2.26876	2.26876	2.26876	2.26876	2.26876	2.26876	2.26876	2.26876	2.26876	2.26876	2.26876	2.26876	2.26876	2.26876	2.26876
1554122_a_at	HSD17B12	2.27067	2.27067	2.27879	2.27067	2.27067	2.27067	2.27067	2.27067	2.27067	3.0753	2.27067	2.27067	2.27067	2.27067	2.27067	2.39892	2.27067	2.27067	2.29644	2.27067	3.24809	2.27067	2.26876	2.27067	2.27067	2.38886	3.36073	2.27067	2.56481	2.27067	2.27067	2.94478	2.42301	2.27067
1554125_a_at	NLGN4Y	2.27486	2.27486	2.27486	2.27486	2.27486	2.33254	2.27486	3.32925	2.27486	3.43607	2.27486	2.2972	2.27486	2.27486	2.26876	2.35142	2.6227	2.27486	2.27486	2.60443	2.31883	2.27486	2.27486	2.27486	2.27486	2.27486	2.27861	2.27486	2.27486	2.27486	2.27486	2.27486	2.41005	2.27486
1554126_at	MSRB3	3.11656	3.04408	2.97937	2.97937	3.27379	2.97937	3.01362	2.96031	2.96031	2.96031	3.49741	2.97937	2.96031	2.91783	3.63152	2.97937	2.96999	3.19165	2.97937	2.97937	2.96031	2.97937	2.96031	3.09252	3.18632	2.96031	2.96031	3.64477	4.33166	2.96031	2.97937	2.99512	2.99977	3.37912
1554127_s_at	MSRB3	3.77839	3.47742	3.28103	3.95462	3.41679	3.30954	2.98437	2.26876	2.26876	2.26876	4.99834	2.95272	2.85169	3.06092	5.49465	2.85169	2.88384	2.26876	3.55321	3.1797	2.26876	2.31397	2.26876	2.85169	2.3766	2.26876	2.43954	3.51001	5.84338	2.26876	2.68256	4.18243	3.3399	4.60853
1554128_at	ADIG	2.38545	3.09648	2.40212	2.80941	2.40212	2.40212	3.48803	2.40212	2.40212	2.40212	2.45321	2.8213	2.40212	2.40212	2.40171	2.89898	2.38545	2.40212	2.40212	2.40212	2.40212	2.40212	2.29592	4.25235	2.40212	2.40212	2.40212	2.4073	2.40327	2.40212	2.40212	2.40212	2.40212	2.40212
1554129_a_at	ADIG	2.32014	2.27409	2.26876	2.26876	2.26876	2.26876	2.26876	2.26876	2.32965	2.26876	2.28697	2.26876	2.30044	2.26876	2.26876	2.26876	2.26876	2.26876	2.26876	2.26876	2.30102	2.26876	2.26876	2.26876	2.26876	2.26876	2.26876	2.26876	2.26876	2.26876	2.45493	2.26876	2.26876	2.26876
1554131_at	CCSER2	2.26876	2.27047	2.26876	2.31933	2.26876	2.67317	2.26876	2.26876	2.26876	2.26876	2.26876	2.37375	2.26876	2.26876	2.26876	2.26876	2.50804	2.26876	2.28189	2.26876	2.26876	2.26876	2.26876	2.45167	2.26876	2.40006	2.79825	2.49289	2.26876	2.26876	2.4277	2.2814	2.26876	2.26876
1554132_a_at	CCSER2	4.78388	4.38915	5.01131	5.85893	4.29134	6.51216	4.69671	4.85234	4.66062	5.76312	5.59137	4.72554	4.59642	4.47057	4.923	4.93632	5.76205	4.93632	5.54267	5.66706	5.34436	5.3333	5.25443	4.60091	5.82834	5.05783	5.75082	5.54587	5.42337	5.17342	5.13103	6.43621	4.93632	4.93632
1554133_at	RUFY2	2.26876	2.26876	2.27403	2.36651	2.26876	2.43901	3.01945	2.26876	2.26876	2.26876	2.26876	2.26876	2.27135	2.26876	2.26876	2.26876	2.26876	2.26876	2.26876	2.26876	2.26876	2.32138	2.26876	2.26876	2.26876	2.26876	2.50859	2.26876	2.90812	2.31393	2.26876	2.40617	2.27028	2.26876
1554140_at	WDR78	2.26876	2.26876	2.26876	2.26876	3.41455	2.26876	2.26876	2.26876	2.26876	2.26876	2.26876	2.26876	2.61362	2.8833	2.26876	2.26876	2.26876	2.26876	2.30428	2.26876	2.26876	2.26876	2.26876	2.26876	2.26876	2.26876	2.26876	2.26876	2.26876	2.26876	2.26876	2.26876	2.26876	2.26876
1554141_s_at	WDR78	2.26876	2.26876	2.26876	2.26876	2.26876	2.26876	2.26876	2.26876	2.26876	2.26876	2.26876	2.26876	2.26876	2.26877	2.26876	2.26876	2.26876	2.26876	2.26876	2.26876	2.26876	2.26876	2.26876	2.26876	2.26876	2.26876	2.26876	2.26876	2.26876	2.26876	2.26876	2.26876	2.26876	2.26876
1554142_at	SUGT1P3	2.26876	2.26876	2.26876	2.26876	2.26876	2.26876	2.26876	2.26876	2.26876	2.26876	2.26876	2.26876	2.26876	2.27463	2.26876	2.26876	2.26876	2.26876	2.26876	2.26876	2.26876	2.26876	2.26876	2.26876	2.26876	2.26876	2.26876	2.26876	2.27494	2.26876	2.26876	2.26876	2.26876	2.27015
1554143_a_at	SUGT1P3	2.29515	2.29515	2.29515	2.29515	2.2974	2.29515	2.29515	2.29515	2.63337	2.38048	2.29515	2.26876	2.30401	2.37485	2.29515	2.42764	2.29515	2.29515	2.45707	2.29515	2.29515	2.29515	2.29515	2.29515	2.3228	2.47464	2.29515	2.29515	2.29515	2.3342	2.29515	2.29515	2.29515	2.35216
1554145_a_at	PPP1R21	4.68983	5.34953	4.42239	5.39743	4.11532	6.16045	4.84396	5.85571	5.13983	4.84396	5.64239	4.4196	4.84396	4.44435	5.0093	4.50076	5.44244	4.61198	4.46287	5.02442	4.18376	6.0239	5.26604	4.90968	4.76802	6.01516	5.88922	5.02442	5.19877	4.80717	4.62289	5.01753	4.84396	5.11484
1554147_s_at	MAATS1	2.26876	2.26876	2.26876	2.34095	2.26876	2.26876	2.26876	2.26876	2.26876	2.27773	2.26876	2.26876	2.26876	2.26876	2.28866	2.26876	2.26876	2.26876	2.26876	2.26876	2.26876	2.26876	2.26876	2.26876	2.26876	2.26876	2.26876	2.26876	2.26876	2.26876	2.26876	2.26876	2.26876	2.26876
1554148_a_at	SLC33A1	7.0265	5.67674	5.90378	7.06384	7.06094	6.37621	6.65453	6.95397	5.20266	6.50292	6.49828	6.53851	6.7236	6.76314	6.79858	7.10479	6.43763	5.77546	6.93619	6.15131	5.82992	7.63028	7.33414	7.36249	7.37862	7.85066	6.74588	7.2116	5.64356	5.80162	6.00469	7.42465	6.99061	6.29285
1554149_at	CLDND1	8.91162	8.88582	8.74713	8.90252	9.4316	8.33139	9.14594	8.96536	8.28321	8.93	8.44064	9.50283	8.90701	9.38187	8.2188	8.51477	7.83869	9.21674	8.55501	8.7983	8.99974	9.05895	8.70355	9.36545	8.48008	9.05302	9.45809	9.26442	8.13107	8.79164	8.88381	8.8872	9.21434	8.78275
1554151_at	OGDH	3.21536	3.28319	3.33063	3.50051	3.28319	3.28319	3.25687	3.25738	3.85259	3.41209	4.26038	3.28319	3.25411	3.25856	3.28319	3.26592	3.70176	3.28319	3.28319	4.20416	3.28319	3.28319	3.28319	3.28319	3.62342	3.28319	3.28434	3.18796	3.22593	3.57562	3.30825	3.28319	3.28319	3.25738
1554152_a_at	OGDH	3.81369	4.11419	4.30393	5.64719	4.4093	4.49369	4.4093	4.48386	5.06626	4.25669	4.85388	4.4093	4.263	4.37696	4.4093	4.20857	5.01348	4.4093	3.75029	5.07024	4.7403	4.48199	4.91182	4.79585	5.1089	4.80411	4.05346	4.48909	3.98919	5.23355	4.5669	4.18208	4.37693	4.07436
1554153_a_at	PHF21A	4.21627	4.31764	3.50883	3.15324	3.51776	3.52593	3.52593	3.3359	3.51659	3.5573	2.48353	3.19682	3.50727	3.52593	4.94056	2.5986	5.16689	2.72564	3.51931	3.79131	3.36193	3.19094	3.8623	3.52846	4.60652	3.5413	3.3359	3.72426	4.67987	3.44917	3.52846	5.32593	4.46641	3.52846
1554154_at	GDAP2	6.67093	5.47513	6.69979	5.04023	5.41854	6.47639	5.89322	6.2571	6.03593	5.99634	5.95478	5.88197	5.99634	5.66246	6.19168	6.45947	6.25684	5.52035	6.08616	6.53444	5.51978	5.69341	8.04118	5.76658	6.06235	8.36405	6.77453	6.2159	6.51997	6.06235	6.18576	6.17889	5.68118	5.77239
1554155_at	MCPH1	3.75903	3.77779	3.75903	3.75903	3.75222	3.75903	3.80937	3.75798	4.37447	3.75903	4.46773	4.34445	3.56288	3.75903	3.266	3.75798	4.04079	3.85354	3.93921	3.85273	3.77935	3.49238	3.75903	3.75381	3.18571	3.96452	3.82484	3.60488	3.7157	5.05592	4.36407	3.7361	3.76073	3.75798
1554156_a_at	WFDC8	2.26876	2.26876	2.26876	2.26876	2.26876	2.26876	2.26876	2.26876	2.26876	2.26876	2.26876	2.26876	2.26876	2.26876	2.26876	2.26876	2.26876	2.26876	2.26876	2.26876	2.26876	2.26876	2.26876	2.26876	2.26876	2.26876	2.26876	2.26876	2.26876	2.26876	2.26876	2.26876	2.26876	2.26876
1554157_a_at	WFDC8	2.26876	2.26876	2.26876	2.26876	2.26876	2.26876	2.26876	2.26876	2.26876	2.26876	2.97921	2.26876	2.26876	2.28533	2.26876	2.26876	2.26876	2.26876	2.26876	2.43637	2.26876	2.26876	2.26876	2.26876	2.26876	2.26876	2.26876	2.26876	2.26876	2.30979	2.26876	2.26876	2.26876	2.26876
1554158_at	ZMYND11	2.53938	2.38659	2.53938	2.53938	2.53938	3.04143	2.38659	3.94685	2.38659	2.53938	2.53938	3.36423	2.80056	2.53938	2.53938	4.03718	3.06638	2.53938	2.53938	2.53938	2.53938	2.75588	2.53938	2.64895	2.53938	2.53938	2.72566	2.60445	2.49982	2.49982	2.49982	2.53938	2.45931	2.53938
1554159_a_at	ZMYND11	2.84201	2.84201	2.84207	2.84201	2.84201	3.13659	2.84201	2.8955	2.52363	2.84201	2.84201	3.08247	2.84201	2.52363	2.84201	2.84201	3.18574	2.84201	2.9554	2.84201	2.84201	2.84201	2.84201	2.84201	2.84201	3.25417	2.65109	2.84201	2.84201	2.84201	2.84201	2.84201	2.84201	2.84201
1554160_a_at	ZNF446	2.52823	2.52823	2.52823	2.53128	2.52831	2.52823	2.81189	2.52823	2.83995	2.52823	2.80444	2.52823	2.52823	2.52823	2.52823	2.52823	2.60356	2.26876	2.52823	2.52823	2.52823	2.52823	2.52823	2.52823	2.54396	2.52823	2.52823	2.52823	2.63067	2.52823	2.52823	2.52823	2.52823	2.52823
1554161_at	SLC25A27	4.24628	3.51387	2.59926	2.58981	4.54084	2.71668	4.43228	4.93388	3.76687	2.79136	2.58981	2.65847	3.30126	4.50949	2.82634	3.4483	3.48421	3.38236	3.45795	2.30028	3.02871	2.88236	2.7973	3.00432	2.88236	2.68298	3.91861	2.6816	3.18364	4.45217	2.86985	2.71668	2.51157	2.58981
[truncated: 53,241 more rows]

## Sheet: Amplitudes
	The amplitudes of each unbalanced process are shown for every samples k. Amplitudes that are considered significant (larger than 19 or smaller than -19) are highlighted.
[truncated: 25 more rows]

[truncated: 8 more sheets: TRANSPOSE, Weights, Sheet5, to check!!, Sheet2, Sheet3, GBM matching, Sheet1]
