# Supplementary material for: Overcoming resistance to EGFR monotherapy in HNSCC by identification and inhibition of individualized cancer processes
Source: Theranostics. 2022 Jan 1;12(3):1204–19. doi: 10.7150/thno.64347 (PMC8771558; doi:10.7150/thno.64347)
Supplement: Supplementary file 11 — Supplementary table 10. [file thnov12p1204s11.zip › Table S10.xlsx]

## Sheet: G0
Transcripts with Gi0>0.008 ( in red circle) were considered to be involved in the steady state.	Names of the transcripts with Gi0>0.008	The transcripts which participate in unbalanced processes were classified into biological categories according to gene ontology:
		Category	Gene Count	enrichment p-value	Genes
	BNC1	GO:0006413~translational initiation	81	9.45931e-65	RPL18, RPL17, RPL36A, RPL19, COPS5, RPL14, EIF5B, RPLP2, RPS2, EIF3CL, RPS3A, EIF1AX, RPLP0, RPLP1, FAU, RPL10, EIF1, RPL11, RPL12, RPS27A, EIF1B, RPS4X, EIF4G2, RPS18, RPS19, RPS16, RPL41, RPS17, EIF2S1, EIF4A2, RPS15, EIF4A1, RPS13, RPS10, RPS11, RPL27A, RPL35, RPS15A, RPL37, RPL38, RPS25, EIF3C, EIF3D, RPS27, RPL30, EIF3A, EIF3B, RPS29, RPL7, RPL32, EIF3H, RPL31, RPL6, RPL9, RPL34, EIF3F, RPL8…		List Total	Pop Hits	Pop Total	Fold Enrichment	Bonferroni	Benjamini	FDR
	PROM2	GO:0006614~SRP-dependent cotranslational protein targeting to membrane	67	1.83431e-61	RPL18, SRP14, RPL17, RPL36A, RPL19, RPL14, RPLP2, SRP19, RPS2, RPS3A, RPLP0, RPLP1, FAU, RPL10, RPL11, RPL12, RPS27A, RPS4X, RPS18, RPS19, RPS16, RPL41, RPS17, RPS15, RPS13, RPS10, RPS11, SRP9, RPL35, RPL27A, RPS15A, RPL37, RPL38, SEC63, RPS25, RPS27, RPL30, RPS29, RPL32, RPL7, RPL6, RPL31, RPL34, RPL9, RPL8, RPL3, RPL5, RPS20, RPL10A, RPL4, RPS21, RPS23, RPS24, RPL27, RPL23A, RPL24, RPS6, RPS5, …		931	137	16792	10.6639	3.44697e-61	3.44697e-61	1.74019e-61
	POLR2B	GO:0000184~nuclear-transcribed mRNA catabolic process, nonsense-mediated decay	66	3.96545e-50	RPL18, RPL17, RPL36A, RPL19, RPL14, RPLP2, RPS2, RPS3A, RPLP0, RPLP1, FAU, RPL10, RPL11, RPL12, RPS27A, RPS4X, EIF4A3, RPS18, RPS19, RPS16, RPL41, RPS17, RPS15, RPS13, RPS10, RPS11, RPL35, RPL27A, RPS15A, RPL37, RPL38, RPS25, RPS27, RPL30, RPS29, RPL32, RPL7, RPL6, RPL31, RPL34, RPL9, RPL8, RPL3, RPL5, RPS20, RPL10A, RPL4, RPS21, RPS23, RPS24, RPL27, RNPS1, RPL23A, RPL24, RPS6, ETF1, RPS5, RPL28,…		931	94	16792	12.8558	6.68422e-58	3.34211e-58	3.37451e-58
	RASEF	GO:0019083~viral transcription	64	1.07235e-49	RPL18, RPL17, RPL36A, RPL19, RPL14, RPLP2, RPS2, RPS3A, RPLP0, RPLP1, FAU, RPL10, RPL11, RANBP2, RPL12, RPS27A, RPS4X, RPS18, RPS19, RPS16, RPL41, RPS17, RPS15, RPS13, RPS10, RPS11, RPL35, RPL27A, RPS15A, RPL37, RPL38, RPS25, RPS27, RPL30, RPS29, RPL32, RPL7, RPL6, RPL31, RPL34, RPL9, RPL8, RPL3, RPL5, RPS20, RPL10A, RPL4, RPS21, RPS23, RPS24, RPL27, RPL23A, RPL24, RPS6, RPS5, RPS8, RPL28, RPS7, …		931	119	16792	10.0034	1.44501e-46	4.8167e-47	7.2951e-47
	PSMB2	GO:0006412~translation	75	6.64203e-34	RPL18, RPL17, RPL36A, RPL19, RPL14, COPS5, RPLP2, RPS2, WARS, RPS3A, RPLP0, RPLP1, SLC25A3, FAU, RPL10, RPL11, RPL12, RPS27A, RPL17-C18ORF32, RPL36A-HNRNPH2, DARS, SLC25A5, SARS, RPS4X, TARS, RPS18, RPS19, RPS16, RPL41, RPS17, RPS15, RPS13, RPS10, RPS11, NACA, PABPC4, RPL27A, RPL35, RPS15A, RPL37, RPL38, RPS25, RPS27, RPL30, RPS29, RPL32, RPL7, RPL6, RPL31, RPL34, RPL9, RPL8, RPL3, RPL5, RPS20, M…		931	112	16792	10.3066	3.90765e-46	9.76912e-47	1.97277e-46
	COX1	GO:0006364~rRNA processing	68	8.76923e-33	RPL18, RPL17, RPL36A, RPL19, RPL14, RPLP2, RPS2, SBDS, DKC1, RPS3A, RPLP0, RPLP1, FAU, RPL10, RPL11, RPL12, RPS27A, RPS4X, EIF4A3, RPS18, RPS19, RPS16, RPL41, RPS17, RIOK3, RPS15, RPS13, RPS10, RPS11, RPL35, RPL27A, RPS15A, RPL37, RPL38, RPS25, RPS27, RPL30, RPS29, RPL32, RPL7, RPL6, RPL31, RPL34, RPL9, RPL8, RPL3, RPL5, RPS20, RPL10A, RPL4, RPS21, RPS23, RPS24, RPL27, RPL23A, RPL24, RPS6, RPS5, …		931	253	16792	5.34679	2.42035e-30	4.84071e-31	1.22191e-30
	ND2	GO:0098609~cell-cell adhesion	59	1.85932e-19	HSP90AB1, LDHA, RPL14, RPS2, IQGAP1, BZW1, CTTN, ARHGAP1, RANBP1, LRRFIP1, CLINT1, TWF1, KIF5B, RAN, KTN1, EEF2, TXNDC9, EIF4G2, PRDX6, TACSTD2, RARS, USO1, EEF1G, SDCBP, MAPRE1, EEF1D, ALDOA, YWHAZ, HSPA1A, TAGLN2, PFN1, HNRNPK, DDX3X, RPL6, RPL34, IDH1, PCMT1, NDRG1, ENO1, TES, ZC3H15, S100P, TRIM29, FSCN1, S100A11, RPL23A, RPL24, STAT1, PARK7, ANXA2, RPL29, TJP1, LASP1, IST1, CCT8, NOP56, DNAJ…		931	214	16792	5.73123	3.19551e-29	5.32585e-30	1.61324e-29
	ATP6	GO:0006336~DNA replication-independent nucleosome assembly	18	7.13003e-16	HIST1H4L, HIST4H4, HIST1H4K, NASP, HAT1, HIST2H4A, HIST2H4B, HIST1H4A, HIST1H4B, HIST1H4E, HIST1H4F, H3F3A, HIST1H4C, H3F3B, HIST1H4D, HIST1H4I, HIST1H4J, HIST1H4H		931	271	16792	3.92677	6.77536e-16	9.67909e-17	3.42052e-16
	ERH	GO:0043488~regulation of mRNA stability	32	2.86485e-15	YWHAZ, HSPA1A, HSPA1B, PSMA7, ZFP36L2, PSMB4, PSMB7, SET, PSMB1, PSMB3, PSMD1, PSMB2, PSMD2, HNRNPD, PUM1, PSMD4, PSMD8, RPS27A, ZFP36, ELAVL1, PSMA2, PSMA1, PSMC6, PSMD13, PSME1, PSME2, PSMA4, PSMC2, PSMA3, PSMC1, HSPB1, UBB		931	26	16792	12.4868	2.42739e-12	3.03424e-13	1.22125e-12
	COX2	GO:0002479~antigen processing and presentation of exogenous peptide antigen via MHC class I, TAP-dependent	25	1.02493e-14	PSMA7, B2M, PSMB4, PSMB7, PSMB1, ITGAV, PSMB3, PSMD1, PSMB2, PSMD2, PSMD4, PSMD8, HLA-E, HLA-F, PSMA2, CYBA, PSMA1, PSMC6, PSMD13, PSME1, PSME2, PSMC2, PSMA4, PSMC1, PSMA3		931	103	16792	5.60358	1.05187e-11	1.16873e-12	5.30687e-12
	ND3 /// SH3KBP1	GO:0060071~Wnt signaling pathway, planar cell polarity pathway	29	4.69158e-14	WNT5A, AP2S1, CLTC, PSMA7, PFN1, PSMB4, PSMB7, PSMB1, PSMB3, PSMD1, RAC1, PSMB2, RHOA, PSMD2, PSMD4, PSMD8, RPS27A, FZD6, PSMA2, PSMA1, PSMC6, PSMD13, PSME1, PSME2, PSMA4, PSMC2, PSMA3, PSMC1, UBB		931	63	16792	7.15735	3.722e-11	3.72202e-12	1.8785e-11
	AFG3L2	GO:0006521~regulation of cellular amino acid metabolic process	22	7.67236e-14	ODC1, PSMA7, PSMA2, PSMA1, PSMB4, PSMC6, PSMB7, PSMD13, OAZ1, PSMB1, PSME1, PSME2, PSMA4, PSMB3, PSMC2, PSMA3, PSMB2, PSMD1, PSMC1, PSMD2, PSMD4, PSMD8		931	92	16792	5.68542	1.71131e-10	1.55573e-11	8.63976e-11
	NEMF	GO:0000398~mRNA splicing, via spliceosome	45	9.96655e-14	FUS, POLR2K, SNRPD3, TRA2B, LSM7, TRA2A, SNRPB2, SRSF11, SNRPD1, SNRPD2, POLR2B, PNN, NONO, HNRNPM, SF3B1, HNRNPK, HTATSF1, PCBP2, U2AF1, HNRNPD, DHX15, SRRM1, HNRNPC, PABPN1, DDX39A, SNRPA1, HNRNPA2B1, PTBP1, ELAVL1, SNW1, RNPS1, DDX5, HNRNPA1, HNRNPA0, HNRNPU, SRSF3, SRSF2, EIF4A3, SRSF5, HNRNPH2, SRSF9, SNRNP200, HNRNPH1, SNRPE, SNRPG		931	51	16792	7.78046	2.79555e-10	2.32963e-11	1.41132e-10
	RPL35	GO:0045653~negative regulation of megakaryocyte differentiation	14	2.81323e-13	HIST4H4, HIST1H4L, HIST1H4K, HIST2H4A, HIST2H4B, HIST1H4A, HIST1H4B, HIST1H4E, HIST1H4F, HIST1H4C, HIST1H4D, HIST1H4I, HIST1H4J, HIST1H4H		931	222	16792	3.65605	3.633e-10	2.79461e-11	1.83409e-10
	MIR6805 /// RPL28	GO:0038061~NIK/NF-kappaB signaling	24	3.42233e-13	SKP1, PSMA7, BIRC2, PSMA2, PSMA1, PSMB4, PSMC6, PSMB7, PSMD13, PSMB1, PSME1, PSME2, PSMA4, PSMB3, PSMC2, PSMA3, PSMB2, PSMD1, PSMC1, PSMD2, PSMD4, UBB, PSMD8, RPS27A		931	18	16792	14.0284	1.02517e-09	7.32263e-11	5.17553e-10
	EIF4G2	GO:0031145~anaphase-promoting complex-dependent catabolic process	26	3.97899e-13	PTTG1, PSMA7, CUL3, PSMB4, PSMB7, PSMB1, PSMB3, PSMD1, PSMB2, PSMD2, PSMD4, BUB3, PSMD8, RPS27A, ANAPC5, PSMA2, PSMA1, PSMC6, PSMD13, PSME1, PSME2, PSMC2, PSMA4, PSMC1, PSMA3, UBB		931	66	16792	6.55873	1.24727e-09	8.31516e-11	6.29685e-10
	EIF3D	GO:0044267~cellular protein metabolic process	31	1.11499e-12	HIST1H4L, HIST4H4, HIST1H4K, USP9X, IGFBP6, HEXB, HIST2H4A, MMP1, HIST2H4B, B2M, APP, HIST1H4A, GSN, HIST1H4B, TGFBI, HIST1H4E, HIST1H4F, HIST1H4C, HIST1H4D, HIST1H4I, HIST1H4J, RPS27A, HIST1H4H, CKAP4, CST3, LYZ, UBE2L6, H3F3A, H3F3B, UBB, CTSH		931	79	16792	5.93607	1.44996e-09	9.06226e-11	7.32014e-10
	PARK7	GO:0032200~telomere organization	16	1.17758e-12	HIST1H4L, HIST4H4, HIST1H4K, HIST2H4A, HIST2H4B, HIST1H4A, HIST1H4B, HIST1H4E, HIST1H4F, H3F3A, HIST1H4C, H3F3B, HIST1H4D, HIST1H4I, HIST1H4J, HIST1H4H		931	118	16792	4.73841	4.06305e-09	2.39003e-10	2.05121e-09
	SRP14	GO:0051437~positive regulation of ubiquitin-protein ligase activity involved in regulation of mitotic cell cycle transition	25	1.23783e-12	ANAPC5, SKP1, PSMA7, PSMA2, PSMA1, PSMB4, PSMB7, PSMC6, PSMD13, PSMB1, PSME1, PSME2, PSMA4, PSMB3, PSMC2, PSMA3, PSMB2, PSMD1, PSMC1, PSMD2, PSMD4, UBB, RPS27A, PSMD8, BUB3		931	27	16792	10.6883	4.29122e-09	2.38401e-10	2.16641e-09
	GDI2	GO:0002223~stimulatory C-type lectin receptor signaling pathway	29	1.78262e-12	TMEM189-UBE2V1, UBE2V1, NFKBIA, PSMA7, PSMB4, PSMB7, KRAS, PSMB1, PSMB3, PSMD1, PSMB2, PSMD2, PSMD4, PSMD8, RPS27A, BCL10, SKP1, PSMA2, UBE2N, PSMA1, PSMC6, PSMD13, PSME1, PSME2, PSMA4, PSMC2, PSMA3, PSMC1, UBB		931	76	16792	5.93307	4.5105e-09	2.37395e-10	2.27711e-09
	RPL11	GO:0051436~negative regulation of ubiquitin-protein ligase activity involved in mitotic cell cycle	24	1.99568e-12	ANAPC5, PSMA7, PSMA2, PSMA1, PSMB4, PSMC6, PSMB7, PSMD13, PSMB1, PSME1, PSME2, PSMA4, PSMB3, PSMC2, PSMA3, PSMB2, PSMD1, PSMC1, PSMD2, PSMD4, UBB, BUB3, PSMD8, RPS27A		931	105	16792	4.98152	6.4957e-09	3.24785e-10	3.27933e-09
	RPL21 /// RPL21P28 /// SNORA27 /// SNORD102	GO:0051290~protein heterotetramerization	19	2.04639e-12	HIST1H4L, HIST4H4, HIST1H4K, XRCC6, S100A10, HIST2H4A, ANXA2, HIST2H4B, HIST1H4A, HIST1H4B, RRM2, RRM1, HIST1H4E, HIST1H4F, HIST1H4C, HIST1H4D, HIST1H4I, HIST1H4J, HIST1H4H		931	71	16792	6.09685	7.27206e-09	3.46289e-10	3.67127e-09
	HNRNPA1 /// HNRNPA1P10	GO:0006352~DNA-templated transcription, initiation	17	1.77023e-11	HIST1H4L, HIST4H4, HIST1H4K, HIST2H4A, HIST2H4B, TAF10, HIST1H4A, HIST1H4B, HIST1H4E, HIST1H4F, HIST1H4C, HIST1H4D, HIST1H4I, TCF4, HIST1H4J, MYC, HIST1H4H		931	42	16792	8.15938	7.45695e-09	3.38952e-10	3.76462e-09
	RPS27A	GO:0016233~telomere capping	14	2.89651e-11	HIST4H4, HIST1H4L, HIST1H4K, HIST2H4A, HIST2H4B, HIST1H4A, HIST1H4B, HIST1H4E, HIST1H4F, HIST1H4C, HIST1H4D, HIST1H4I, HIST1H4J, HIST1H4H		931	36	16792	8.51725	6.45071e-08	2.80466e-09	3.25662e-08
	LOC100508408 /// RPS13 /// SNORD14B	GO:0006335~DNA replication-dependent nucleosome assembly	16	2.94961e-11	HIST1H4L, HIST4H4, HIST1H4K, NASP, HAT1, HIST2H4A, HIST2H4B, HIST1H4A, HIST1H4B, HIST1H4E, HIST1H4F, HIST1H4C, HIST1H4D, HIST1H4I, HIST1H4J, HIST1H4H		931	23	16792	10.9788	1.05549e-07	4.39788e-09	5.32861e-08
	FAU	GO:0000183~chromatin silencing at rDNA	17	2.9595e-11	HIST1H4L, HIST4H4, HIST1H4K, HIST2H4A, MBD2, HIST2H4B, HIST1H4A, HIST1H4B, HIST1H4E, HIST1H4F, H3F3A, HIST1H4C, H3F3B, HIST1H4D, HIST1H4I, HIST1H4J, HIST1H4H		931	32	16792	9.01826	1.07484e-07	4.29936e-09	5.4263e-08
	TARDBP	GO:0043066~negative regulation of apoptotic process	63	4.14161e-11	IER3, MMP9, YBX3, BNIP3, PRDX5, PRDX3, CD44, RPS3A, MYC, RPS27A, API5, CYR61, IRAK1, UBE2B, NME2, CCND2, CFL1, SERPINB2, TFAP2A, HSPB1, UBB, PRNP, CTSH, GSTP1, WNT5A, YWHAZ, MCL1, NFKBIA, BCL2L2, PPT1, TIMP1, HNRNPK, DDX3X, NPM1, DNAJA1, DAD1, GLO1, THBS1, HSPA9, LAMTOR5, TMBIM6, ANXA1, ANXA5, RPS6, ANXA4, BIRC2, PARK7, TAX1BP1, PPIF, NOTCH2, HSP90B1, CDKN1A, SON, HDAC2, PLK2, NME1-NME2, DUSP1, H…		931	37	16792	8.28705	1.07844e-07	4.14785e-09	5.44448e-08
	CFL1	GO:0050852~T cell receptor signaling pathway	32	1.04806e-10	TMEM189-UBE2V1, HLA-DRB1, NFKBIA, UBE2V1, PSMA7, PSMB4, PSMB7, PSMB1, PSMB3, PSMD1, PSMB2, PSMD2, HLA-DRB4, PSMD4, HLA-DPB1, PSMD8, RPS27A, PIK3R2, BCL10, SKP1, PSMA2, UBE2N, PSMA1, PSMC6, PSMD13, PSME1, PSME2, PSMA4, PSMC2, PSMA3, PSMC1, UBB		931	455	16792	2.49736	1.5092e-07	5.58964e-09	7.61916e-08
	RPL18	GO:0038095~Fc-epsilon receptor signaling pathway	35	1.85226e-10	TMEM189-UBE2V1, NFKBIA, UBE2V1, PSMA7, PSMB4, PSMB7, KRAS, PSMB1, PSMB3, PSMB2, PSMD1, RAC1, PSMD2, PSMD4, PSMD8, RPS27A, PIK3R2, BCL10, SKP1, PSMA2, UBE2N, PSMA1, PSMC6, PSMD13, PSME1, PSME2, PSMA4, JUN, PSMC2, PSMA3, PSMC1, CALM3, UBB, CALM2, CALM1		931	148	16792	3.89979	3.81914e-07	1.36398e-08	1.92808e-07
	EIF3F	GO:0006446~regulation of translational initiation	16	2.35488e-10	DDX1, EIF5B, EIF1B, EIF3C, EIF3CL, EIF3D, EIF4G2, EIF3A, EIF3B, EIF3H, EIF4A2, EIF4A1, EIF3F, HSPB1, EIF1, EIF3M		931	178	16792	3.54651	6.74964e-07	2.32746e-08	3.40754e-07
	RPS5	GO:1904837~beta-catenin-TCF complex assembly	17	4.44939e-10	HIST1H4L, HIST4H4, HIST1H4K, HIST2H4A, HIST2H4B, CTNNB1, HDAC1, HIST1H4A, HIST1H4B, HIST1H4E, HIST1H4F, HIST1H4C, HIST1H4D, HIST1H4I, HIST1H4J, MYC, HIST1H4H		931	36	16792	8.01623	8.58116e-07	2.86039e-08	4.33218e-07
	RPL27	GO:0000209~protein polyubiquitination	35	4.66955e-10	TMEM189-UBE2V1, UBE2V1, UBE2V2, PSMA7, CUL3, PSMB4, PSMB7, UBE2D3, PSMB1, PSMB3, PSMB2, PSMD1, PSMD2, PSMD4, RPS27A, PSMD8, TRIP12, UBE4A, SKP1, NPEPPS, UBE2L3, BIRC2, UBE2B, PSMA2, WSB1, PSMA1, PSMC6, PSMD13, PSME1, PSME2, PSMA4, PSMC2, PSMA3, PSMC1, UBB		931	43	16792	7.13072	1.62136e-06	5.23018e-08	8.18537e-07
	RPL34	GO:0043161~proteasome-mediated ubiquitin-dependent protein catabolic process	37	4.73799e-10	RAD23B, PSMA7, CTNNB1, CUL3, PSMB4, UBE2D3, PSMB7, PSMB1, PSMB3, PCBP2, PPP2CB, PSMB2, PSMD1, PSMD2, PSMD4, PSMD8, BUB3, RPS27A, ANAPC5, SKP1, BIRC2, UBE2B, PSMA2, PSMA1, RNF6, PSMC6, PSMD13, CUL4A, PSME1, PSME2, UBE2K, PSMA4, PSMC2, PSMA3, PSMC1, NFE2L2, UBB		931	184	16792	3.43086	1.70158e-06	5.31745e-08	8.5904e-07
	NARS	GO:0045815~positive regulation of gene expression, epigenetic	20	4.9262e-10	ACTB, HIST1H4L, HIST4H4, HIST1H4K, POLR2K, DEK, HIST2H4A, HIST2H4B, SF3B1, HIST1H4A, HIST1H4B, HIST1H4E, HIST1H4F, H3F3A, HIST1H4C, H3F3B, HIST1H4D, HIST1H4I, HIST1H4J, HIST1H4H		931	203	16792	3.28744	1.72652e-06	5.23189e-08	8.7163e-07
	STARD7	GO:0045814~negative regulation of gene expression, epigenetic	18	6.5408e-10	HIST1H4L, HIST4H4, HIST1H4K, HIST2H4A, RBBP7, HIST2H4B, HIST1H4A, HIST1H4B, HIST1H4E, DNMT1, HIST1H4F, H3F3A, HIST1H4C, H3F3B, HIST1H4D, HIST1H4I, HIST1H4J, HIST1H4H		931	62	16792	5.81823	1.79511e-06	5.27973e-08	9.06254e-07
	RPL19	GO:0006123~mitochondrial electron transport, cytochrome c to oxygen	12	1.50309e-09	COX2, COX1, COX7B, COX8A, COX7C, COX6B1, COX4I1, COX6A1, COX7A2L, COX5A, COX5B, COX6C		931	50	16792	6.49315	2.38347e-06	6.80991e-08	1.20329e-06
	SLC25A3	GO:0034080~CENP-A containing nucleosome assembly	16	4.44528e-09	HIST1H4L, HIST4H4, HIST1H4K, HIST2H4A, RBBP7, HIST2H4B, HIST1H4A, HIST1H4B, NPM1, HIST1H4E, HIST1H4F, HIST1H4C, HIST1H4D, HIST1H4I, HIST1H4J, HIST1H4H		931	20	16792	10.8219	5.47725e-06	1.52146e-07	2.76518e-06
	RPS11 /// SNORD35B	GO:0090263~positive regulation of canonical Wnt signaling pathway	26	7.5251e-09	CAV1, SOX4, PSMA7, PSMB4, PSMB7, PSMB1, PSMB3, PSMD1, PSMB2, PSMD2, PSMD4, PSMD8, RPS27A, PSMA2, JUP, PSMA1, PSMC6, PSMD13, PSME1, PSME2, PSMC2, PSMA4, PSMC1, PSMA3, UBB, COL1A1		931	43	16792	6.71126	1.61985e-05	4.378e-07	8.17782e-06
	RPL9	GO:0090090~negative regulation of canonical Wnt signaling pathway	30	2.14265e-08	WNT5A, CAV1, IGFBP6, PSMA7, CUL3, PSMB4, PSMB7, PSMB1, PSMB3, PSMD1, PSMB2, PSMD2, PSMD4, PSMD8, RPS27A, G3BP1, WWTR1, FZD6, PSMA2, PSMA1, PSMC6, PSMD13, HDAC1, PSME1, PSME2, PSMA4, PSMC2, PSMA3, PSMC1, UBB		931	120	16792	3.90791	2.74211e-05	7.21618e-07	1.38436e-05
	DDX5 /// MIR3064 /// MIR5047	GO:0051592~response to calcium ion	17	6.11674e-08	TXNIP, CAV1, SEC31A, SPARC, ANXA7, SDC1, DUSP1, ANXA11, HNRNPD, CALM3, AHCYL1, RANBP1, THBS1, PDCD6, CALM2, ADAM9, CALM1		931	163	16792	3.3196	7.80753e-05	2.00201e-06	3.94176e-05
	RPL6	GO:0033209~tumor necrosis factor-mediated signaling pathway	24	1.09353e-07	PSMA7, STAT1, BIRC2, PSMA2, PSMA1, PSMB4, PSMC6, PSMB7, PSMD13, PSMB1, PSME1, PSME2, PSMA4, PSMB3, PSMC2, PSMA3, PSMB2, PSMD1, PSMC1, PSMD2, PSMD4, UBB, PSMD8, RPS27A		931	58	16792	5.28657	0.000222869	5.57234e-06	0.000112527
	DAD1	GO:0075522~IRES-dependent viral translational initiation	7	1.89566e-07	EIF3D, EIF3A, EIF3B, PCBP2, PTBP1, EIF3F, SSB		931	118	16792	3.66844	0.000398402	9.71901e-06	0.000201172
	ZNF146	GO:0010467~gene expression	15	1.90845e-07	POLR2K, HNRNPA2B1, PTBP1, WTAP, HNRNPA1, HNRNPA0, HNRNPU, POLR2B, HNRNPM, HNRNPK, HNRNPH2, PCBP2, HNRNPD, HNRNPC, HNRNPH1		931	7	16792	18.0365	0.00069054	1.6447e-05	0.000348737
	ILF2	GO:0051603~proteolysis involved in cellular protein catabolic process	15	1.90845e-07	CTSA, PSMA7, PSMA2, CTSL, PSMB4, PSMA1, PSMB7, PSMB1, PSMB3, PSMA4, PSMB2, PSMA3, CTSC, CTSB, CTSH		931	48	16792	5.63641	0.000695199	1.61729e-05	0.000351091
	TAF10	GO:0006303~double-strand break repair via nonhomologous end joining	17	2.15825e-07	HIST1H4L, HIST4H4, HIST1H4K, XRCC6, UBE2V2, HIST2H4A, HIST2H4B, UBE2N, HIST1H4A, HIST1H4B, HIST1H4E, HIST1H4F, HIST1H4C, HIST1H4D, HIST1H4I, HIST1H4J, HIST1H4H		931	48	16792	5.63641	0.000695199	1.61729e-05	0.000351091
	NONO	GO:0000165~MAPK cascade	37	4.33469e-07	CAV1, FGFR3, EFNA1, PSMA7, CUL3, PEA15, PSMB4, PSMB7, KRAS, PSMB1, PSMB3, PSMB2, PSMD1, PSMD2, IL1B, PSMD4, MYC, PSMD8, RPS27A, ZFP36, PABPN1, PSMA2, PSMA1, PSMC6, PSMD13, PSME1, PSME2, PSMA4, PSMC2, PSMA3, PSMC1, JAK1, PEBP1, CALM3, UBB, CALM2, CALM1		931	63	16792	4.867	0.000786156	1.7874e-05	0.000397044
	LOC101929240 /// SNRNP200	GO:0001649~osteoblast differentiation	21	9.1408e-07	ERH, TNC, ATP5B, GJA1, CLTC, WWTR1, HNRNPU, IARS, PSMC2, RPS15, SNRNP200, H3F3A, HSPE1, VCAN, H3F3B, COL1A1, HNRNPC, RPS11, GPNMB, ADAR, CYR61		931	262	16792	2.54714	0.00157832	3.51008e-05	0.000797434
	RHOA	GO:0006369~termination of RNA polymerase II transcription	16	1.5665e-06	PABPN1, DDX39A, SNRPD3, SRSF11, RNPS1, SLBP, SRSF3, EIF4A3, SRSF2, SRSF5, SRSF9, U2AF1, SRRM1, ZC3H11A, SNRPE, SNRPG		931	104	16792	3.64199	0.00332537	7.24084e-05	0.00168158
	RNPS1	GO:0006334~nucleosome assembly	22	2.13134e-06	HIST1H4L, HIST4H4, HIST1H4K, ANP32B, NASP, NAP1L1, HIST2H4A, HIST2H4B, SET, HIST1H4A, HIST1H4B, NPM1, SETSIP, HIST1H4E, H3F3A, HIST1H4F, HIST1H4C, H3F3B, HIST1H4D, HIST1H4I, HIST1H4J, HIST1H4H		931	64	16792	4.50913	0.00569206	0.000121446	0.00288179
	RPS24	GO:0008283~cell proliferation	44	2.59737e-06	CXCL1, PTGES3, COPS2, CKS1B, TSPO, HDGF, UBE2V2, ANXA7, ZFP36L2, RPS27, SBDS, DKC1, CSE1L, RAC1, TGFBI, CREG1, MYC, CYR61, KHDRBS1, CRIP1, LIPA, NASP, KLF10, FSCN1, MET, RPL23A, IFI16, RBBP7, UBE2L3, DDIT4, TACC2, GLUL, TACSTD2, GNB1, CD81, PCNA, CKS2, H3F3A, RAP1B, YME1L1, H3F3B, MAPRE1, EMP2, EMP1		931	119	16792	3.33448	0.00773651	0.000161791	0.00392086
	RPL30	GO:0031047~gene silencing by RNA	21	2.65431e-06	HIST1H4L, HIST4H4, HIST1H4K, POLR2K, RAN, TSN, HIST2H4A, POLR2B, HIST2H4B, HIST1H4A, HIST1H4B, HIST1H4E, HIST1H4F, H3F3A, HIST1H4C, H3F3B, RANBP2, HIST1H4D, HIST1H4I, HIST1H4J, HIST1H4H		931	366	16792	2.16832	0.00942019	0.000193141	0.00477818
	ARF1 /// MIR3620	GO:0042542~response to hydrogen peroxide	14	2.82918e-06	TXNIP, LDHA, EEF2, PRDX3, STAT1, SOD1, GPX1, SDC1, DUSP1, JUN, PPP2CB, COL1A1, HSPD1, ADAM9		931	111	16792	3.41231	0.00962569	0.000193428	0.00488292
	SMNDC1	GO:0022617~extracellular matrix disassembly	17	3.2376e-06	ADAM10, MMP9, FBN1, CDH1, DCN, MMP3, MMP12, MMP1, TIMP1, CTSL, MMP10, LAMA3, CD44, HTRA1, GSN, LAMC2, LAMC1		931	51	16792	4.9512	0.0102566	0.000202127	0.0052046
	HNRNPM	GO:0016032~viral process	38	3.86819e-06	NACA, VIM, NFKBIA, PSMA7, MMP1, KARS, PSMB4, PSMB7, HNRNPK, SET, PSMB1, DYNLL1, COPB1, PSMB3, PSMB2, NPM1, RHOA, RANBP1, RANBP2, RAB6A, TRAM1, SLC25A5, RAN, FDPS, SNW1, RB1, HNRNPA1, EIF4E, HDAC1, CUL4A, IPO7, PSMA4, PSMC2, EIF4A2, PSMA3, EIF4A1, TCEB1, HSPD1		931	76	16792	4.03448	0.0117285	0.000226856	0.00595593
	GUK1	GO:0006928~movement of cell or subcellular component	18	4.00947e-06	ACTB, MTSS1, PTGS2, CAPZA2, VIM, CXCL8, TPM1, VCL, ACTG1, ACTR3, CD9, ACTR2, ARPC1B, SERPINB5, RAC1, HSPB1, MSN, ARHGDIB		931	299	16792	2.29227	0.0139968	0.000265922	0.00711593
	ATP6V0B	GO:0002181~cytoplasmic translation	10	4.30654e-06	RPL36A, RPL7, RPL6, RPL31, RPLP0, RPL9, RPL8, RPLP1, RPLP2, RPL29		931	86	16792	3.77509	0.0145043	0.000270529	0.00737581
	LAPTM4A	GO:1902600~hydrogen ion transmembrane transport	15	4.54067e-06	COX7A2, COX7B, COX8A, COX7C, COX4I1, COX7A2L, COX5A, UQCRQ, COX6C, UQCRHL, UQCR11, UQCRH, COX6B1, COX6A1, UQCRB		931	25	16792	7.21461	0.0155706	0.000285288	0.00792229
	RPL32	GO:0050821~protein stabilization	23	5.44654e-06	HSP90AB1, ATP1B1, IFI30, SOX4, CCT2, HSPA1A, HSPA1B, CCT3, CCT6A, UBE2B, PARK7, ZNF207, CCT7, LAMP1, PFN1, LAMP2, CDKN1A, CCT4, PPIB, PHB2, CCT8, DSC3, HSPD1		931	61	16792	4.43521	0.0164101	0.000295425	0.00835296
	CD81	GO:0006405~RNA export from nucleus	14	7.01463e-06	DDX39A, SRSF11, RNPS1, HNRNPA1, SRSF3, EIF4A3, SRSF2, SRSF5, EIF4E, SRSF9, U2AF1, SRRM1, RANBP1, ZC3H11A		931	136	16792	3.05029	0.0196516	0.000348137	0.0100193
	PTTG1IP	GO:0006457~protein folding	26	2.03292e-05	HSP90AB1, GNAI3, VBP1, CCT2, CCT3, CANX, DNAJA1, HSPE1, RANBP2, HSPA9, TXNL1, CSNK2B, CCT6A, CCT7, PPIF, HSPE1-MOB4, HSP90B1, CCT4, PPIA, GNB1, TBCA, MLEC, PFDN4, CCT8, PPIC, DNAJB1		931	55	16792	4.59111	0.0252375	0.000440616	0.0129038
	DNAJB1	GO:0006511~ubiquitin-dependent protein catabolic process	26	2.46029e-05	USP9X, NEDD8, PSMA7, CUL3, UBE2D3, RANBP1, PSMD4, UBE4A, USP1, SKP1, UBE2L3, UBE2B, PSMA2, UBE2N, PSMA1, PSMC6, RNF6, PSMD13, CUL4A, UBE2K, PSMC2, PSMA4, PSMA3, UCHL3, TCEB1, USP22		931	180	16792	2.60528	0.0714031	0.00125481	0.0373923
	UBE2D3	GO:1904871~positive regulation of protein localization to Cajal body	6	2.50906e-05	CCT7, CCT4, CCT8, CCT2, CCT3, CCT6A		931	182	16792	2.57665	0.0857525	0.00149312	0.0452513
	CLTC	GO:0045727~positive regulation of translation	13	2.51366e-05	SOX4, ELAVL1, EEF2, RPS4X, EIF4A3, EIF4G2, KRT17, DDX3X, NPM1, HNRNPD, CIRBP, THBS1, SERP1		931	8	16792	13.5274	0.0873761	0.00149775	0.0461482
	MLEC	GO:0060333~interferon-gamma-mediated signaling pathway	15	2.89593e-05	NMI, HLA-DRB1, IFI30, STAT1, HLA-E, HLA-F, B2M, CD44, IRF6, HLA-DRB4, JAK1, HLA-DPB1, IFNGR2, IFNGR1, GBP1		931	53	16792	4.42405	0.0875289	0.00147631	0.0462327
	LASP1	GO:0006414~translational elongation	8	2.9006e-05	TUFM, EEF1A1, EEF1B2, RPLP1, EEF1G, RPLP2, EEF2, EEF1D		931	71	16792	3.81053	0.100152	0.00167366	0.0532619
	TMEM59	GO:0009615~response to virus	19	3.24956e-05	LAMTOR5, ODC1, IFITM1, ACTA2, IFITM2, DDX1, RPS15A, IVNS1ABP, PSMA2, NPC2, DDX3X, CFL1, HSPB1, EEF1G, MX1, IFNGR2, IFNGR1, ENO1, ADAR		931	18	16792	8.01623	0.100305	0.00165019	0.0533479
	HNRNPU	GO:0008380~RNA splicing	24	4.4722e-05	SNRPA1, SNRPD3, PTBP1, SRSF11, SNRPD1, SNRPD2, RNPS1, MBNL2, MBNL1, IVNS1ABP, WTAP, NONO, SRSF2, EIF4A3, SON, SFPQ, TARDBP, U2AF1, DHX15, SRRM1, HNRNPC, SCAF8, LUC7L3, SNRPG		931	110	16792	3.1154	0.111673	0.00182012	0.059764
	EIF3A	GO:0002576~platelet degranulation	18	4.77152e-05	ALDOA, CYB5R1, FAM3C, PSAP, SPARC, CD63, SOD1, VCL, TIMP1, CD9, LAMP2, APP, CALM3, WDR1, THBS1, SRGN, CALM2, CALM1		931	166	16792	2.60769	0.150384	0.00246621	0.0822415
	HSP90B1 /// MIR3652	GO:1904851~positive regulation of establishment of protein localization to telomere	6	5.38721e-05	CCT7, CCT4, DKC1, CCT8, CCT2, CCT6A		931	103	16792	3.15201	0.159601	0.00259183	0.0877434
	MSN	GO:0021762~substantia nigra development	12	5.92785e-05	ACTB, LDHA, DYNLL1, GLUD1, RHOA, COX6B1, YWHAQ, CALM3, BASP1, CALM2, ATP5J, CALM1		931	9	16792	12.0243	0.178247	0.00288282	0.09906
	NCL	GO:0006120~mitochondrial electron transport, NADH to ubiquinone	12	5.92785e-05	NDUFS6, NDUFS5, NDUFB5, NDUFB6, NDUFB8, NDUFA6, ND2, NDUFV2, ND3, NDUFAB1, NDUFC1, NDUFA1		931	49	16792	4.41711	0.194279	0.00312579	0.108996
	WDR1	GO:0048013~ephrin receptor signaling pathway	16	6.83706e-05	ACTB, ADAM10, EFNA1, AP2S1, MMP9, EFNB2, MYL12A, ARPC1A, ACTG1, ACTR3, ACTR2, ARPC1B, RAC1, RHOA, SDCBP, YES1		931	49	16792	4.41711	0.194279	0.00312579	0.108996
	PRKAR1A	GO:0031124~mRNA 3'-end processing	12	7.22364e-05	SRSF3, PABPN1, DDX39A, SRSF2, EIF4A3, SRSF5, SRSF9, SRSF11, U2AF1, SRRM1, RNPS1, ZC3H11A		931	86	16792	3.35563	0.220538	0.00355297	0.125704
	DSP	GO:0030198~extracellular matrix organization	26	8.52914e-05	LUM, TNC, COL3A1, PRDX4, CDH1, DCN, ITGB1, APP, CD44, ITGAV, COL6A3, TGFBI, THBS1, LAMB1, CYR61, FBN1, SPARC, COL5A1, LAMA3, ITGA6, SERPINB5, COL1A2, LAMC2, VCAN, LAMC1, COL1A1		931	50	16792	4.32876	0.231442	0.00370073	0.132807
	RAD21	GO:0000027~ribosomal large subunit assembly	8	9.15409e-05	RPL6, RPL3, RPL10, RPL5, RPL24, RPL11, RPL23A, RPL12		931	196	16792	2.3926	0.267151	0.00430757	0.156791
	RPS25	GO:1904874~positive regulation of telomerase RNA localization to Cajal body	7	9.22405e-05	CCT7, CCT4, DKC1, CCT8, CCT2, CCT3, CCT6A		931	21	16792	6.87106	0.283653	0.00455931	0.16827
	RPL37	GO:0006406~mRNA export from nucleus	17	0.000115621	DDX39A, SRSF11, SHFM1, HNRNPA2B1, EIF5A, RNPS1, SLBP, SRSF3, SRSF2, EIF4A3, SRSF5, EIF4E, SRSF9, U2AF1, SRRM1, ZC3H11A, RANBP2		931	15	16792	8.41704	0.285477	0.00453213	0.169555
	TCEB2	GO:0097421~liver regeneration	9	0.000129921	SRSF5, RPL19, RPS16, RPL32, PCNA, RAP1A, NFKBIA, MYC, RPS24		931	100	16792	3.06621	0.343837	0.00560219	0.212489
	USP22	GO:0042274~ribosomal small subunit biogenesis	7	0.000140685	RPS19, RPS16, RPS17, RPS15, RPS6, RPS7, RPS24		931	29	16792	5.59754	0.377157	0.00621039	0.23874
	NBEAL1 /// RPL12	GO:0007155~cell adhesion	46	0.000143104	MTSS1, ATP1B1, TNC, IGFBP7, CDH3, CTNNB1, VCL, PNN, CD9, APP, LY6D, CD44, FAT1, ITGAV, RAC1, TGFBI, COL6A3, LAMB1, GPNMB, THBS1, THBS2, CYR61, ADAM9, PTPRK, CLCA2, PTPRF, EFNB2, COL15A1, CD99, CTNNA1, TPBG, COL5A1, JUP, NME2, LAMA3, ITGA6, NME1-NME2, CD58, DSC3, DSC2, VCAN, LAMC2, COL1A1, LAMC1, DST, EMP2		931	16	16792	7.89098	0.40112	0.00663624	0.258497
	NDRG1	GO:0042493~response to drug	34	0.00017129	PAM, SRP14, TSPO, LDHA, PTGS2, CDH1, ABCA1, CDH3, SRP19, B2M, CTNNB1, ACSL1, DAD1, THBS1, MYC, TXNIP, LGALS1, ANXA1, CST3, GGH, DPYSL2, SOD1, STAT1, UBE2B, CYBA, CDKN1A, TJP1, HDAC2, HDAC1, JUN, GNAS, COL1A1, HSPD1, NNMT		931	459	16792	1.80758	0.406376	0.00666372	0.262936
	UBB	GO:0001731~formation of translation preinitiation complex	8	0.000175078	EIF3C, EIF3D, EIF3CL, EIF3A, EIF3B, EIF3H, EIF3F, EIF3M		931	304	16792	2.01724	0.464328	0.00787054	0.314646
	PFN1	GO:0030574~collagen catabolic process	13	0.000176491	MMP9, COL3A1, COL15A1, MMP3, MMP12, COL5A1, MMP1, CTSL, MMP10, COL6A3, COL1A2, CTSB, COL1A1		931	23	16792	6.27357	0.471673	0.00794378	0.321595
	PTPRF	GO:0016477~cell migration	23	0.000213253	PTPRK, PTPRF, EFNA1, FSCN1, CD63, PALLD, SDC4, ITGB1, COL5A1, CUL3, JUP, SDC1, BTG1, ITGAV, FAT1, ARF4, RHOA, SH3KBP1, JAK1, LAMC1, THBS1, EMP2, ADAM9		931	64	16792	3.66367	0.474387	0.00790918	0.324186
	SLC25A5	GO:0001975~response to amphetamine	9	0.000216345	HDAC2, HDAC1, CALM3, DPYSL2, RANBP2, SOD1, HPRT1, CALM2, CALM1		931	172	16792	2.41186	0.540298	0.00943299	0.391587
	S100A11	GO:0000302~response to reactive oxygen species	10	0.000221699	CYBA, GPX1, P4HB, S100A7, PRDX6, TRA2B, PRDX5, PRDX3, SOD1, GSTP1		931	31	16792	5.23641	0.54545	0.00945439	0.397254
	CTSA	GO:0032212~positive regulation of telomere maintenance via telomerase	9	0.000274586	CCT7, CCT4, DKC1, CCT8, CCT2, CCT3, CCT6A, HNRNPA1, CTNNB1		931	39	16792	4.62475	0.554234	0.00957247	0.407066
	YWHAZ	GO:0006282~regulation of DNA repair	5	0.000285926	UBE2N, TMEM189-UBE2V1, USP1, UBE2V1, UBE2V2		931	32	16792	5.07277	0.632388	0.0117042	0.503941
	SOD1	GO:0031581~hemidesmosome assembly	6	0.000294373	LAMA3, ITGA6, KRT5, LAMC2, LAMC1, DST		931	7	16792	12.8832	0.647274	0.0120439	0.524702
	GABARAP	GO:0051092~positive regulation of NF-kappaB transcription factor activity	19	0.000390678	WNT5A, IRAK1, BCL10, S100A8, TMEM189-UBE2V1, S100A9, NFKBIA, UBE2V1, HSPA1A, HSPA1B, PRDX3, S100A12, UBE2N, KRAS, NPM1, IL1B, LRRFIP1, UBB, RPS27A		931	12	16792	9.01826	0.657969	0.0122559	0.540163
	P4HB	GO:0050900~leukocyte migration	18	0.000397487	ATP1B1, CAV1, MMP9, CXADR, SLC7A5, ITGB1, MMP1, KRAS, ITGA6, CD44, PPIA, ITGAV, CD58, COL1A2, COL1A1, MSN, YES1, PIK3R2		931	133	16792	2.57665	0.759229	0.0160506	0.716278
	CD63	GO:0007566~embryo implantation	10	0.000401763	PTGS2, IGFBP7, MMP9, CST3, H3F3A, IL1B, H3F3B, SOD1, EMP2, RPL29		931	122	16792	2.66113	0.765132	0.0161461	0.728719
	LDHA	GO:0061621~canonical glycolysis	8	0.000406013	ALDOA, TPI1, PFKFB3, PGAM1, HK2, HK1, PGK1, ENO1		931	42	16792	4.29441	0.768765	0.0161386	0.736532
	GNB2L1 /// SNORD95 /// SNORD96A	GO:0098869~cellular oxidant detoxification	13	0.000421343	TXNL1, PTGS2, S100A9, PRDX4, PRDX5, PRDX3, PARK7, MGST3, GPX1, PRDX6, GPX4, GSTO1, GSTP1		931	26	16792	5.5497	0.772319	0.0161302	0.744294
	SSR2	GO:0006096~glycolytic process	9	0.000429528	ALDOA, LDHA, TPI1, PGAM1, HK2, HK1, BPGM, PGK1, ENO1		931	70	16792	3.34964	0.784695	0.0165538	0.772295
	KARS	GO:0006119~oxidative phosphorylation	6	0.000456601	UQCRC2, UQCRH, COX1, GBAS, ATP5C1, UQCRB		931	34	16792	4.77437	0.791024	0.0166928	0.787241
	EPRS	GO:0032981~mitochondrial respiratory chain complex I assembly	12	0.000616859	NDUFS6, NDUFS5, NDUFB5, NDUFB6, NDUFB8, NDUFA6, ND2, NDUFV2, ND3, NDUFAB1, NDUFC1, NDUFA1		931	13	16792	8.32455	0.810665	0.0175488	0.836665
	PRDX6	GO:0042769~DNA damage response, detection of DNA damage	9	0.000648842	RPA1, CUL4A, USP1, PCNA, DNAJA1, SOX4, UBB, UBE2B, RPS27A		931	63	16792	3.43553	0.894445	0.0233908	1.12874
	PPP1CA	GO:0017145~stem cell division	4	0.000649396	CUL3, TIAL1, PAFAH1B1, WWTR1		931	36	16792	4.50913	0.906065	0.0243359	1.18694
	SARAF	GO:0060337~type I interferon signaling pathway	12	0.000708256	IFI27, ISG15, IFITM1, IRF6, IFITM2, JAK1, MX1, HLA-E, STAT1, IFI6, HLA-F, ADAR		931	4	16792	18.0365	0.906254	0.0241084	1.18794
	AHCYL1	GO:0042776~mitochondrial ATP synthesis coupled proton transport	7	0.000750968	ATP5J2, ATP5B, ATP5C1, ATP5O, COX5B, ATP5J, ATP6		931	64	16792	3.38185	0.924362	0.0260009	1.29496
	IST1	GO:0034605~cellular response to heat	9	0.000788165	IRAK1, CDKN1A, HDAC2, EIF2S1, HSPA1A, HSPA1B, THBS1, PDCD6, MYOF		931	21	16792	6.01217	0.935272	0.0272733	1.37254
	PTGES3	GO:0006754~ATP biosynthetic process	8	0.000832954	ALDOA, ATP5J2, GBAS, ATP5B, ATP5C1, ATP5O, ATP5J, ATP6		931	37	16792	4.38726	0.943483	0.0283232	1.44006
	WARS	GO:1903955~positive regulation of protein targeting to mitochondrion	14	0.000859458	CYB5R1, UGCG, NPEPPS, UBE2L3, RPL28, HSPA1L, UBE2D3, PSMB7, TOMM7, STARD7, U2AF1, ACTL6A, LEPROT, PSMD8		931	29	16792	4.97559	0.952	0.0296174	1.5213
	RPS15A	GO:0006396~RNA processing	15	0.0008845	PABPN1, SNRPD3, PABPC4, LSM7, CCNL1, SNRPD1, SSB, HNRNPDL, HNRNPU, HNRNPK, DKC1, HNRNPD, HNRNPH1, RTCA, ADAR		931	86	16792	2.93618	0.956422	0.0302508	1.56935
	ANXA5	GO:0006397~mRNA processing	22	0.000934562	KHDRBS1, PTBP1, SRSF11, HNRNPA2B1, MBNL2, MBNL1, WTAP, HNRNPA1, HNRNPA0, SMNDC1, NONO, SRSF2, SRSF5, SON, SFPQ, TARDBP, SRSF9, U2AF1, DHX15, SRRM1, SCAF8, ADAR		931	97	16792	2.78915	0.960226	0.0308213	1.61472
	PSMB7	GO:0006122~mitochondrial electron transport, ubiquinol to cytochrome c	6	0.000970898	UQCRC2, UQCR11, UQCRH, UQCRQ, UQCRHL, UQCRB		931	179	16792	2.21678	0.966864	0.0322301	1.70537
	PEA15	GO:0008285~negative regulation of cell proliferation	38	0.00131879	CXCL1, PTGS2, IFITM1, TSG101, IGFBP7, IGFBP6, CXCL8, SOX4, FTH1, CTNNB1, WARS, CD9, NPM1, IL1B, BCL6, NDRG1, DLG5, GPNMB, FGFBP1, TES, PTPRK, CTBP1, CTBP2, KLF10, S100A11, CSNK2B, RB1, NOTCH2, CDKN1A, CUL4A, HDAC1, ADM, IRF6, NME1, BTG1, JUN, TFAP2A, TOB1		931	15	16792	7.21461	0.970977	0.0331493	1.77112
	ODC1	GO:0043280~positive regulation of cysteine-type endopeptidase activity involved in apoptotic process	9	0.00135525	BCL10, HMGB1, TNFSF10, DDX3X, PDCD6, ARL6IP5, MYC, CYR61, BCAP31		931	396	16792	1.73078	0.991843	0.0443527	2.39849
	PSMD2	GO:0006418~tRNA aminoacylation for protein translation	9	0.00135525	IARS, TARS, WARS, DARS, NARS, SARS, RARS, EPRS, KARS		931	40	16792	4.05822	0.992859	0.0451354	2.46402
	SCD	GO:0042060~wound healing	13	0.00143724	WNT5A, SDC1, S100A8, TNC, COL3A1, SERPINB2, DSP, DCN, SPARC, SDC4, CDH3, TPM1, TIMP1		931	40	16792	4.05822	0.992859	0.0451354	2.46402
	RAP1B	GO:0032355~response to estradiol	14	0.00146797	TXNIP, PAM, PTGS2, ANXA1, CST3, EEF2, MBD2, CTNNB1, IFI27, DUSP1, PCNA, COL1A1, MYC, GSTP1		931	80	16792	2.93093	0.994706	0.0473699	2.61125
	RPS21	GO:0043123~positive regulation of I-kappaB kinase/NF-kappaB signaling	20	0.00149353	S100A4, IRAK1, BCL10, LITAF, TMEM189-UBE2V1, SLC20A1, LGALS1, GJA1, UBE2V1, BIRC2, CTNNB1, S100A12, UBE2N, TNFSF10, C18ORF32, PLK2, RHOA, UBB, EEF1D, RPS27A		931	91	16792	2.77485	0.995267	0.0479256	2.66637
	BCAP31	GO:0006613~cotranslational protein targeting to membrane	5	0.00149991	SRP14, SRP19, TRAM1, SSR2, SSR1		931	161	16792	2.24056	0.995689	0.0483076	2.71218
	DDX24	GO:0071681~cellular response to indole-3-methanol	4	0.00155645	JUP, CDH1, CTNNA1, CTNNB1		931	10	16792	9.01826	0.995788	0.0480827	2.72362
	GSN	GO:0031397~negative regulation of protein ubiquitination	9	0.00160336	TSPO, CAV1, ISG15, DNAJA1, SOX4, HSPA1A, HSPA1B, TNFAIP3, PARK7		931	5	16792	14.4292	0.996573	0.0494168	2.8249
	HK1	GO:0055093~response to hyperoxia	6	0.00182368	CDKN1A, HDAC2, HDAC1, BNIP3, COL1A1, ATP6		931	41	16792	3.95924	0.997112	0.0504303	2.90887
	KDELR2	GO:0070935~3'-UTR-mediated mRNA stabilization	6	0.00182368	ZFP36, TARDBP, YBX3, ELAVL1, HNRNPC, HNRNPA0		931	17	16792	6.36583	0.998708	0.0566776	3.30227
	HSPA9	GO:0071364~cellular response to epidermal growth factor stimulus	8	0.00187921	ZFP36, ZFP36L2, EEF1A1, COL1A1, MYC, IQGAP1, GSTP1, PTPN12		931	17	16792	6.36583	0.998708	0.0566776	3.30227
	GLO1	GO:0006986~response to unfolded protein	9	0.00188609	HSPA1L, HSP90AB1, TMBIM6, DNAJA1, HSPB1, HSPE1, HSPD1, DNAJB1, THBS1		931	33	16792	4.37249	0.998945	0.057861	3.40118
	UBE2L3	GO:0070423~nucleotide-binding oligomerization domain containing signaling pathway	7	0.00202707	UBE2N, IRAK1, TMEM189-UBE2V1, UBE2V1, UBB, TNFAIP3, RPS27A		931	42	16792	3.86497	0.998971	0.0575809	3.41343
	SRSF11	GO:0007050~cell cycle arrest	18	0.00205556	KHDRBS1, LAMTOR5, TSG101, CXCL8, RRAGA, RB1, GAS1, CUL3, NOTCH2, EIF4G2, CDKN1A, CUL4A, IRF6, RHEB, THBS1, PRNP, MYC, GADD45A		931	25	16792	5.05023	0.999385	0.0612423	3.6641
	SKP1	GO:0010941~regulation of cell death	5	0.00225419	YWHAZ, JUN, HSPA1A, HSPA1B, EEF1D		931	141	16792	2.30253	0.999446	0.0615671	3.71468
	CAPRIN1	GO:0051170~nuclear import	6	0.0024111	SNRPD3, SNRPD1, SNRPD2, SNRPE, HNRNPA1, SNRPG		931	11	16792	8.19842	0.999732	0.0667717	4.06663
	RPL10 /// SNORA70	GO:0000245~spliceosomal complex assembly	7	0.00251339	SF3B1, SNRPD3, DDX1, SNRPD1, SNRPD2, SNRPE, SNRPG		931	18	16792	6.01217	0.999849	0.0706831	4.3438
	PPP1CC	GO:0043065~positive regulation of apoptotic process	30	0.00255981	HMGB1, LDHA, BCLAF1, TSPO, PTGS2, BNIP3, SOX4, STK17A, ITGB1, CTNNB1, DDX3X, RAC1, DNAJA1, BCL6, ARL6IP5, RPS27A, NET1, TXNIP, RNPS1, RPS6, SOD1, ATF4, TNFSF10, ITGA6, DUSP1, ADM, IGF2R, HSPD1, UBB, GADD45A		931	26	16792	4.85599	0.999896	0.0729871	4.52408
	DPYSL2	GO:0034599~cellular response to oxidative stress	11	0.00256963	TXNL1, GPX1, NME2, NME1-NME2, HDAC1, NFE2L1, HSPA1A, HSPA1B, PRDX3, NFE2L2, PARK7		931	300	16792	1.80365	0.999912	0.0736996	4.60579
	RPLP1	GO:0060789~hair follicle placode formation	4	0.00298472	HDAC2, HDAC1, GNAS, CTNNB1		931	64	16792	3.10003	0.999915	0.0733932	4.62307
	ARL6IP5	GO:0060548~negative regulation of cell death	10	0.00300977	CHMP2A, CACYBP, CST3, SOX4, BNIP3, HSPA1A, HSPA1B, MYC, PARK7, CYR61		931	6	16792	12.0243	0.999981	0.0840958	5.35063
	MAT2A	GO:0000028~ribosomal small subunit assembly	6	0.0031247	RPS27, RPS19, RPS17, RPS15, RPS10, RPS5		931	55	16792	3.27937	0.999983	0.084123	5.39437
	LAMC1	GO:0008637~apoptotic mitochondrial changes	6	0.0031247	PPIF, MCL1, PPP2CB, JTB, HK2, HSPD1		931	19	16792	5.69574	0.999989	0.0865347	5.5948
	XRCC6	GO:1901998~toxin transport	8	0.0031781	CCT7, COPB2, CCT4, CCT8, DNAJA1, BNIP3, CCT2, CCT3		931	19	16792	5.69574	0.999989	0.0865347	5.5948
	SPARCL1	GO:0008334~histone mRNA metabolic process	5	0.0032341	SNRPD3, SSB, SNRPE, SLBP, SNRPG		931	36	16792	4.00812	0.999991	0.0872872	5.68777
	MCL1	GO:0045454~cell redox homeostasis	12	0.00331201	TXNL1, TMX2, CYBA, GPX1, P4HB, PRDX6, PRDX4, PRDX5, TXNDC9, PRDX3, NFE2L2, SCO2		931	12	16792	7.51522	0.999993	0.0880954	5.7852
	HSPA1A /// HSPA1B	GO:0051591~response to cAMP	9	0.0034302	LDHA, SDC1, DUSP1, NME1, JUN, COL1A1, SPARC, STAT1, BIRC2		931	77	16792	2.81089	0.999994	0.0894562	5.92059
	HSPA1A /// HSPA1B /// HSPA1L	GO:0043388~positive regulation of DNA binding	7	0.00374206	HMGB1, NME1, MMP9, CALM3, MYC, CALM2, CALM1		931	46	16792	3.52888	0.999996	0.0918234	6.12561
	SARS	GO:0010033~response to organic substance	7	0.00374206	WNT5A, CRIP1, S100P, CDH1, CTSC, SOD1, ANXA5		931	28	16792	4.50913	0.999999	0.0990336	6.66457
	TMBIM6	GO:0061418~regulation of transcription from RNA polymerase II promoter in response to hypoxia	7	0.00374206	UBE2D3, HIF1A, EPAS1, TCEB2, TCEB1, UBB, RPS27A		931	28	16792	4.50913	0.999999	0.0990336	6.66457
	HSPD1	GO:0070301~cellular response to hydrogen peroxide	10	0.00385903	PPIF, HDAC2, CST3, PCNA, ANXA1, BNIP3, NFE2L2, TNFAIP3, PARK7, NET1		931	28	16792	4.50913	0.999999	0.0990336	6.66457
	CIRBP	GO:0032922~circadian regulation of gene expression	10	0.00385903	ATF4, PPP1CA, HDAC2, HDAC1, BHLHE40, PPP1CC, PPP1CB, AHR, HNRNPU, NRIP1		931	57	16792	3.1643	0.999999	0.10124	6.86596
	CCT7	GO:0007160~cell-matrix adhesion	13	0.00394537	LYPD3, PPFIA1, COL3A1, CD63, ITGB1, VCL, CTNNB1, ITGA6, CD44, ITGAV, RAC1, EMP2, ADAM9		931	57	16792	3.1643	0.999999	0.10124	6.86596
	PSME1	GO:0071385~cellular response to glucocorticoid stimulus	6	0.00397875	ZFP36, ZFP36L2, ND3, ANXA1, UBE2L3, GSTP1		931	90	16792	2.60528	0.999999	0.102652	7.01436
	PAFAH1B1	GO:0006606~protein import into nucleus	10	0.00434855	TXNIP, CSE1L, IPO7, RAN, CFL1, PTTG1IP, NUTF2, RANBP1, KPNA2, ADAR		931	20	16792	5.41096	1	0.102744	7.07166
	ATP5O	GO:2001237~negative regulation of extrinsic apoptotic signaling pathway	8	0.00436466	CTTN, ITGA6, ITGAV, RB1CC1, LMNA, THBS1, PARK7, GSTP1		931	58	16792	3.10974	1	0.110979	7.70434
	RPS15	GO:0060334~regulation of interferon-gamma-mediated signaling pathway	5	0.00446854	HSP90AB1, JAK1, STAT1, IFNGR2, IFNGR1		931	38	16792	3.79716	1	0.110596	7.73182
	PSMD8	GO:0046718~viral entry into host cell	12	0.00446996	LAMP1, LAMP3, VAMP8, ITGAV, EFNB2, CD81, DYNLT1, HSPA1A, HSPA1B, CTSB, CXADR, ITGB1		931	13	16792	6.93712	1	0.112301	7.90875
	GSTP1	GO:0007568~aging	19	0.00461085	IRAK1, TSPO, LITAF, COL3A1, EEF2, DCN, SOD1, CTNNA1, MBD2, CANX, TIMP1, ADM, COX1, JUN, EIF2S1, CACYBP, CTSC, NFE2L2, ATP6		931	80	16792	2.70548	1	0.111568	7.91118
	SNRPD2	GO:0007179~transforming growth factor beta receptor signaling pathway	13	0.00472622	PTPRK, USP9X, KLF10, COL3A1, NEDD8, ITGB1, FNTA, JUN, COL1A2, RHOA, UBB, RPS27A, ADAM9		931	165	16792	2.07693	1	0.114105	8.15063
	ZNF207	GO:0048025~negative regulation of mRNA splicing, via spliceosome	6	0.00498743	HNRNPK, SRSF9, TRA2B, PTBP1, HNRNPA2B1, RNPS1		931	92	16792	2.54864	1	0.116009	8.34627
	NPC2	GO:0007265~Ras protein signal transduction	11	0.00499545	CDKN1A, KRAS, PLK2, RREB1, GNB1, JUN, G3BP1, SDCBP, DNMT1, RB1, PARK7		931	21	16792	5.15329	1	0.121217	8.7878
	DYNLL1	GO:0002862~negative regulation of inflammatory response to antigenic stimulus	4	0.00500882	PSMA1, GPX1, PSMB4, HLA-DRB4		931	70	16792	2.83431	1	0.120599	8.80132
	LITAF	GO:0006595~polyamine metabolic process	4	0.00500882	ODC1, OAZ1, AMD1, SMS		931	7	16792	10.3066	1	0.12011	8.82386
	EEF1B2 /// SNORA41	GO:0071806~protein transmembrane transport	4	0.00500882	MCL1, RAN, NUTF2, SEC61G		931	7	16792	10.3066	1	0.12011	8.82386
	ACTR2	GO:0045471~response to ethanol	14	0.00525873	TUFM, EEF1B2, S100A8, TNC, GGH, EEF2, SPARC, SOD1, RPS4X, BIRC2, TJP1, RPL10A, MYC, GSTP1		931	7	16792	10.3066	1	0.12011	8.82386
	MAPRE1	GO:0032480~negative regulation of type I interferon production	7	0.00536741	ISG15, PCBP2, UBE2L6, UBB, TNFAIP3, RPS27A, TAX1BP1		931	105	16792	2.40487	1	0.124908	9.24423
	RPL13A /// SNORD32A /// SNORD33 /// SNORD34 /// SNORD35A	GO:0002474~antigen processing and presentation of peptide antigen via MHC class I	7	0.00536741	SEC31A, TAP1, HLA-E, CANX, HLA-F, BCAP31, B2M		931	30	16792	4.20852	1	0.126504	9.42647
	PTP4A1	GO:0006611~protein export from nucleus	7	0.00536741	CSE1L, RAN, EIF5A, NUTF2, AHCYL1, HSPA9, ADAR		931	30	16792	4.20852	1	0.126504	9.42647
	GPX1	GO:0008543~fibroblast growth factor receptor signaling pathway	12	0.00540587	HNRNPM, FGFR3, POLR2K, TIAL1, PTBP1, UBB, HNRNPH1, FGFBP1, HNRNPA1, POLR2B, RPS27A, IQGAP1		931	30	16792	4.20852	1	0.126504	9.42647
	SUMO3	GO:0030036~actin cytoskeleton organization	16	0.00554299	CXCL1, MTSS1, RAN, FSCN1, PALLD, ARPC1A, PFN1, KRAS, DYNLL1, CFL1, RAC1, RHOA, SDCBP, BCL6, PAFAH1B1, CAP1		931	82	16792	2.63949	1	0.126538	9.49087
	RPS27	GO:0010628~positive regulation of gene expression	26	0.00574008	CAV1, TNC, VIM, GJA1, HSPA1A, HSPA1B, CDH3, KRAS, DDX3X, TMED2, GSN, HNRNPD, IL1B, MSN, MYC, ACTA2, HNRNPU, PARK7, PLSCR1, ATF4, LAMP3, HIF1A, DNMT1, TFAP2A, NFE2L2, CTSH		931	130	16792	2.21988	1	0.128717	9.72015
	GNB1	GO:0045071~negative regulation of viral genome replication	8	0.00585841	PLSCR1, ISG15, IFITM1, IFITM2, SLPI, IFI16, MX1, ADAR		931	262	16792	1.78988	1	0.132151	10.0487
	RAN	GO:0019079~viral genome replication	5	0.00598475	LAMTOR5, CTBP1, CTBP2, HTATSF1, DEK		931	40	16792	3.6073	1	0.13385	10.2455
	FAM120A	GO:2001243~negative regulation of intrinsic apoptotic signaling pathway	6	0.00616473	PPIF, MCL1, DDX3X, MMP9, BCL2L2, IVNS1ABP		931	14	16792	6.44161	1	0.135692	10.4551
	HNRNPK	GO:0008544~epidermis development	12	0.00709219	LAMA3, KRT17, KRT5, S100A7, SPRR1B, KRT15, UGCG, BNC1, DSP, LAMC2, EMP1, FABP5		931	22	16792	4.91905	1	0.138629	10.7529
	BZW1	GO:0070911~global genome nucleotide-excision repair	7	0.00745662	SUMO3, UBE2N, RAD23B, CUL4A, UBE2V2, UBB, RPS27A		931	85	16792	2.54633	1	0.156868	12.2727
	ATF4	GO:0043044~ATP-dependent chromatin remodeling	6	0.00752427	ACTB, HDAC2, HDAC1, ACTL6A, HNRNPC, MBD2		931	32	16792	3.94549	1	0.163275	12.8632
	RPS8 /// SNORD38B /// SNORD55	GO:0000715~nucleotide-excision repair, DNA damage recognition	6	0.00752427	RAD23B, COPS2, CUL4A, COPS5, UBB, RPS27A		931	23	16792	4.70518	1	0.163656	12.9724
	RAB11A	GO:0043297~apical junction assembly	4	0.00768606	RHOA, WDR1, CTNNA1, VCL		931	23	16792	4.70518	1	0.163656	12.9724
	PSAP	GO:1901844~regulation of cell communication by electrical coupling involved in cardiac conduction	4	0.00768606	CAV1, CALM3, CALM2, CALM1		931	8	16792	9.01826	1	0.165894	13.233
	RPL18A /// SNORA68	GO:0033627~cell adhesion mediated by integrin	5	0.00780797	ITGA6, ITGAV, FBN1, ITGB1, ADAM9		931	8	16792	9.01826	1	0.165894	13.233
	STRAP	GO:0042026~protein refolding	5	0.00780797	HSPA1L, HSPA1A, HSPA1B, HSPD1, B2M		931	15	16792	6.01217	1	0.167317	13.4289
	SSR1	GO:0006301~postreplication repair	5	0.00780797	UBE2N, TMEM189-UBE2V1, UBE2V1, UBE2V2, UBE2B		931	15	16792	6.01217	1	0.167317	13.4289
	S100A10	GO:1903543~positive regulation of exosomal secretion	5	0.00780797	CHMP2A, SDC1, TSG101, SDCBP, SDC4		931	15	16792	6.01217	1	0.167317	13.4289
	CCT8	GO:0006091~generation of precursor metabolites and energy	9	0.00829339	UQCR11, PPP1R2, ATP5B, COX8A, COX7C, SLC25A3, COX4I1, COX6A1, COX6C		931	15	16792	6.01217	1	0.167317	13.4289
	TRA2B	GO:0090230~regulation of centromere complex assembly	3	0.00885393	H3F3A, H3F3B, RB1		931	53	16792	3.06281	1	0.17576	14.2048
	HDGF	GO:0030801~positive regulation of cyclic nucleotide metabolic process	3	0.00885393	CALM3, CALM2, CALM1		931	3	16792	18.0365	1	0.185442	15.0925
	CCT4	GO:0061198~fungiform papilla formation	3	0.00885393	HDAC2, HDAC1, CTNNB1		931	3	16792	18.0365	1	0.185442	15.0925
	EPAS1	GO:0030216~keratinocyte differentiation	11	0.0089328	TXNIP, WNT5A, TSG101, S100A7, IRF6, CLIC4, SPRR1B, ANXA1, DSP, CSTA, ADAM9		931	3	16792	18.0365	1	0.185442	15.0925
	DNAJA1	GO:0051384~response to glucocorticoid	10	0.00926064	HMGB1, PAM, SDC1, KRAS, DUSP1, ADM, PTGS2, HSPD1, SPARC, ADAM9		931	76	16792	2.61055	1	0.185877	15.2167
	COX6A1	GO:0010501~RNA secondary structure unwinding	8	0.0099469	DDX39A, EIF4A3, DDX3X, EIF4A2, DDX24, EIF4A1, DDX1, DDX5		931	65	16792	2.77485	1	0.190949	15.7312
	RPS23	GO:0006094~gluconeogenesis	8	0.0099469	ALDOA, ATF4, TPI1, PGAM1, BPGM, PGK1, MDH1, ENO1		931	44	16792	3.27937	1	0.20249	16.7986
	DEK	GO:0000082~G1/S transition of mitotic cell cycle	13	0.0106595	RPA1, CUL3, PPP6C, CDKN1A, EIF4E, CUL4A, PLK2, RRM2, PCNA, RANBP1, RB1, RPS6, ITGB1		931	44	16792	3.27937	1	0.20249	16.7986
	RPL8	GO:0015949~nucleobase-containing small molecule interconversion	6	0.0108423	NME2, NME1-NME2, NME1, RRM2, RRM1, GUK1		931	102	16792	2.29877	1	0.214206	17.8934
	HSBP1	GO:0035456~response to interferon-beta	4	0.0110586	PLSCR1, IFITM1, IFITM2, STAT1		931	25	16792	4.32876	1	0.216287	18.172
	VCL	GO:0060316~positive regulation of ryanodine-sensitive calcium-release channel activity	4	0.0110586	CALM3, GSTO1, CALM2, CALM1		931	9	16792	8.01623	1	0.218925	18.5005
	HMGN1 /// LOC101927733	GO:0019886~antigen processing and presentation of exogenous peptide antigen via MHC class II	12	0.0126166	CTSL, CLTA, SEC31A, HLA-DRB1, ARF1, DYNLL1, AP2S1, HLA-DRB4, IFI30, HLA-DPB1, CLTC, CANX		931	9	16792	8.01623	1	0.218925	18.5005
	RPL23 /// SNORA21	GO:0050999~regulation of nitric-oxide synthase activity	6	0.0128254	CAV1, CALM3, IL1B, LYPLA1, CALM2, CALM1		931	92	16792	2.35259	1	0.244525	20.8305
	PGAM1	GO:0019985~translesion synthesis	7	0.0132906	RPA1, ISG15, PCNA, KIAA0101, UBE2L6, UBB, RPS27A		931	26	16792	4.16227	1	0.246752	21.1379
	HLA-E	GO:0035690~cellular response to drug	10	0.0135048	HSP90AB1, NME1, PPP1R12A, RAP1A, IL1B, RAP1B, RANBP1, NFE2L2, PRNP, MYC		931	36	16792	3.5071	1	0.253195	21.8189
	BTG1	GO:0051259~protein oligomerization	9	0.0140875	IRAK1, CAV2, BCL10, NME2, NME1-NME2, NPM1, TMED10, GJA1, TNFAIP3		931	69	16792	2.61399	1	0.25541	22.1305
	PALLD	GO:0017148~negative regulation of translation	9	0.0140875	EIF4A3, EIF4E, DDX3X, RPL13A, EPRS, CIRBP, CAPRIN1, TOB1, FXR1		931	58	16792	2.79877	1	0.263552	22.9723
	MIR1292 /// NOP56 /// SNORD110 /// SNORD57 /// SNORD86	GO:0042127~regulation of cell proliferation	19	0.0144246	SAT1, TXNIP, SGK1, TNC, ANXA1, JTB, S100A11, NFKBIA, MBD2, BIRC2, JUP, JUN, DNMT1, JAK1, BCL6, NDRG1, YES1, PLAU, TES		931	58	16792	2.79877	1	0.263552	22.9723
	RPLP2 /// SNORA52	GO:0006915~apoptotic process	45	0.0147493	IER3, TSPO, BCLAF1, S100A8, LITAF, S100A9, NFKBIA, BNIP3, GJA1, EIF5A, PRDX5, RRAGA, STK17A, PRDX3, SMNDC1, PEA15, UBE2D3, RAD21, CSE1L, DYNLL1, DAD1, IL1B, MX1, API5, BCL10, SGK1, LGALS1, CST3, LGALS7, RB1, STAT1, AHR, TAX1BP1, FXR1, NOTCH2, PLSCR1, TNFSF10, LGALS7B, CLIC4, TIAL1, SH3KBP1, CTSC, TNFAIP3, CTSH, GADD45A		931	185	16792	1.8524	1	0.267613	23.4553
	CCT3 /// LOC101927137	GO:0006890~retrograde vesicle-mediated transport, Golgi to ER	11	0.0148972	COPB2, KDELR2, TMED2, COPB1, ARF4, ARCN1, PITPNB, RER1, TMED10, RAB6A, TMED9		931	567	16792	1.43147	1	0.271413	23.918
	EIF4A2 /// MIR1248 /// SNORA4 /// SNORA63 /// SNORA81 /// SNORD2	GO:0006163~purine nucleotide metabolic process	4	0.0151551	NME2, NME1-NME2, NME1, GUK1		931	82	16792	2.41953	1	0.272388	24.1278
	GLUD1	GO:0035455~response to interferon-alpha	4	0.0151551	LAMP3, IFITM1, IFITM2, ADAR		931	10	16792	7.21461	1	0.275059	24.4924
	CKAP4	GO:0006936~muscle contraction	13	0.0152377	PABPN1, NDUFS6, ACTA2, CALM3, GJA1, MYL12B, MYL12A, HSBP1, MYOF, TPM1, CALM2, CALM1, VCL		931	10	16792	7.21461	1	0.275059	24.4924
	ARPC1A	GO:0071407~cellular response to organic cyclic compound	9	0.015531	HSP90AB1, CYBA, ITGA6, LGALS1, NFKBIA, IL1B, RAP1B, MBD2, STAT1		931	107	16792	2.19135	1	0.274992	24.6089
	CCND2	GO:0008626~granzyme-mediated apoptotic signaling pathway	3	0.0170585	LAMP1, BNIP3, SRGN		931	59	16792	2.75133	1	0.278149	25.0208
	SDCBP	GO:1902177~positive regulation of oxidative stress-induced intrinsic apoptotic signaling pathway	3	0.0170585	SFPQ, SOD1, PARK7		931	4	16792	13.5274	1	0.299692	27.1324
	FUS	GO:1903377~negative regulation of oxidative stress-induced neuron intrinsic apoptotic signaling pathway	3	0.0170585	NONO, HIF1A, PARK7		931	4	16792	13.5274	1	0.299692	27.1324
	TMEM189 /// TMEM189-UBE2V1 /// UBE2V1 /// UBE2V2	GO:1900138~negative regulation of phospholipase A2 activity	3	0.0170585	ANXA8, ANXA8L1, ANXA1		931	4	16792	13.5274	1	0.299692	27.1324
	SEPHS2	GO:0002762~negative regulation of myeloid leukocyte differentiation	3	0.0170585	NME2, NME1-NME2, NME1		931	4	16792	13.5274	1	0.299692	27.1324
	RPL31	GO:0048205~COPI coating of Golgi vesicle	3	0.0170585	TMED2, TMED10, TMED9		931	4	16792	13.5274	1	0.299692	27.1324
	ABLIM1	GO:1903553~positive regulation of extracellular exosome assembly	3	0.0170585	SDC1, SDCBP, SDC4		931	4	16792	13.5274	1	0.299692	27.1324
	SSR4	GO:1990182~exosomal secretion	3	0.0170585	COPS5, TSG101, RAB11A		931	4	16792	13.5274	1	0.299692	27.1324
	PPIB	GO:0070370~cellular heat acclimation	3	0.0170585	HSPA1A, HSPA1B, RBBP7		931	4	16792	13.5274	1	0.299692	27.1324
	IPO7	GO:0000381~regulation of alternative mRNA splicing, via spliceosome	7	0.0171603	SRSF2, TRA2B, PTBP1, RNPS1, MBNL2, DDX5, WTAP		931	4	16792	13.5274	1	0.299692	27.1324
	LOC101928061 /// SERP1	GO:0000060~protein import into nucleus, translocation	6	0.0174957	SEC61B, RAN, PHB2, NFKBIA, BCL6, NUTF2		931	38	16792	3.32252	1	0.299777	27.2712
	SERP1	GO:0000387~spliceosomal snRNP assembly	6	0.0174957	STRAP, SNRPD3, SNRPD1, SNRPD2, SNRPE, SNRPG		931	28	16792	3.86497	1	0.303259	27.7264
	EIF5B	GO:0051276~chromosome organization	5	0.0185944	SFPQ, YY1, PTTG1, MYC, SMC4		931	28	16792	3.86497	1	0.303259	27.7264
	TSPAN3	GO:0006979~response to oxidative stress	13	0.0186212	PTGS2, NDUFA6, ND3, PRDX5, PRDX3, GPX1, APP, DUSP1, BTG1, COX1, GPX4, IDH1, PRNP		931	19	16792	4.74645	1	0.317573	29.1988
	ACTA2	GO:0048208~COPII vesicle coating	9	0.018734	CUL3, PPP6C, SEC31A, TMED2, CD59, USO1, TMED10, CTSC, CNIH1		931	110	16792	2.13159	1	0.316501	29.2344
	PPT1	GO:0007223~Wnt signaling pathway, calcium modulating pathway	7	0.0193585	WNT5A, GNB1, CALM3, CALM2, CTNNB1, FZD6, CALM1		931	61	16792	2.66113	1	0.316646	29.3839
	TAX1BP1	GO:0001501~skeletal system development	15	0.0196775	FGFR3, USP1, KLF10, MMP9, COL3A1, HEXB, FBN1, SOX4, RPL38, ETS2, COL1A2, VCAN, COL1A1, EXT1, SERP1		931	39	16792	3.23732	1	0.323888	30.2061
	HIF1A	GO:0000086~G2/M transition of mitotic cell cycle	15	0.0196775	KHDRBS1, TPD52L1, ENSA, SKP1, PPP1CB, CDKN1A, DYNLL1, PPP1R12A, CALM3, PAFAH1B1, UBB, MAPRE1, RPS27A, CALM2, CALM1		931	137	16792	1.9748	1	0.326816	30.6226
	MDH1	GO:0032496~response to lipopolysaccharide	17	0.0198175	CXCL1, IRAK1, S100A8, PTGS2, S100A7, SPARC, DCN, PRDX3, HNRNPA0, TRIB1, TJP1, HDAC2, ADM, HDAC1, JUN, SLPI, HSPD1		931	137	16792	1.9748	1	0.326816	30.6226
	CD9	GO:0098911~regulation of ventricular cardiac muscle cell action potential	4	0.019993	JUP, CAV1, DSC2, DSP		931	164	16792	1.86964	1	0.327271	30.8046
	HADHB	GO:0009743~response to carbohydrate	4	0.019993	CST3, ADNP, IL1B, RAP1B		931	11	16792	6.55873	1	0.328202	31.0321
	TXNIP	GO:0001937~negative regulation of endothelial cell proliferation	6	0.020203	CAV2, CAV1, GJA1, SPARC, THBS1, STAT1		931	11	16792	6.55873	1	0.328202	31.0321
	RPN1	GO:0006283~transcription-coupled nucleotide-excision repair	10	0.0206513	RPA1, HMGN1, COPS2, CUL4A, COPS5, POLR2K, PCNA, UBB, POLR2B, RPS27A		931	29	16792	3.73169	1	0.329584	31.3035
	ANXA1	GO:0071277~cellular response to calcium ion	8	0.0215537	WNT5A, FUS, PPIF, CLIC4, JUN, CACYBP, CPNE3, IQGAP1		931	74	16792	2.43737	1	0.334114	31.8795
	PAICS	GO:0001895~retina homeostasis	7	0.0217409	ACTB, ACTG1, LYZ, HSPB1, SOD1, CDH3, B2M		931	51	16792	2.82926	1	0.344491	33.025
	JUP	GO:0007346~regulation of mitotic cell cycle	7	0.0217409	CKS1B, CDKN1A, CKS2, DYNLT3, SDCBP, RB1, MYC		931	40	16792	3.15639	1	0.345444	33.2604
	EIF1AX	GO:0043086~negative regulation of catalytic activity	10	0.022356	TXNIP, PPP1R2, OAZ1, SET, PPP1R12A, ENSA, ANXA5, ANXA4, ANXA2, TIMP1		931	40	16792	3.15639	1	0.345444	33.2604
	DSTN	GO:0034976~response to endoplasmic reticulum stress	10	0.022356	P4HB, ATF4, HSP90B1, EIF2S1, TARDBP, PPP2CB, CXCL8, EEF2, THBS1, PIK3R2		931	75	16792	2.40487	1	0.351848	34.0281
	ANXA2 /// NHP2L1	GO:0009611~response to wounding	9	0.0223831	ZFP36, ZFP36L2, SRSF5, ADM, TNC, RAC1, DST, MYC, FABP5		931	75	16792	2.40487	1	0.351848	34.0281
	TM9SF2	GO:0044344~cellular response to fibroblast growth factor stimulus	6	0.0231701	ZFP36, ZFP36L2, CD44, CXCL8, COL1A1, MYC		931	63	16792	2.57665	1	0.350718	34.0617
	CD99	GO:0071333~cellular response to glucose stimulus	8	0.0237568	CYBA, NME2, TJP1, NME1-NME2, NME1, LGALS1, RAP1A, SOX4		931	30	16792	3.6073	1	0.359127	35.0315
	PSMC2	GO:0016337~single organismal cell-cell adhesion	12	0.0239044	JUP, MPZL2, ITGA6, CD44, FAT1, CD58, DSP, CDH1, DLG5, CSTA, CDH3, CTNNB1		931	52	16792	2.77485	1	0.364893	35.7456
	HNRNPH1	GO:0016236~macroautophagy	10	0.0241591	LAMTOR5, TOMM7, DYNLL1, RB1CC1, TOMM20, RRAGA, RHEB, UBB, RPS27A, GABARAP		931	101	16792	2.14295	1	0.36521	35.9241
	BCLAF1	GO:0010939~regulation of necrotic cell death	4	0.0255792	PPIF, UBB, BIRC2, RPS27A		931	76	16792	2.37323	1	0.366825	36.231
	ADD3	GO:0043248~proteasome assembly	4	0.0255792	PSMD13, SHFM1, PSMD4, PSMD8		931	12	16792	6.01217	1	0.382301	37.9168
	DUSP1	GO:0060315~negative regulation of ryanodine-sensitive calcium-release channel activity	4	0.0255792	CALM3, GSTO1, CALM2, CALM1		931	12	16792	6.01217	1	0.382301	37.9168
	RAB6A /// WTH3DI	GO:0036499~PERK-mediated unfolded protein response	4	0.0255792	ATF4, EIF2S1, CXCL8, NFE2L2		931	12	16792	6.01217	1	0.382301	37.9168
	RPS18	GO:0043279~response to alkaloid	3	0.0273931	SRSF9, DHX15, TMED10		931	12	16792	6.01217	1	0.382301	37.9168
	HNRNPA0	GO:0072656~maintenance of protein location in mitochondrion	3	0.0273931	TSPO, HK2, HK1		931	5	16792	10.8219	1	0.401766	40.0088
	CTTN	GO:0051343~positive regulation of cyclic-nucleotide phosphodiesterase activity	3	0.0273931	CALM3, CALM2, CALM1		931	5	16792	10.8219	1	0.401766	40.0088
	STOM	GO:0038027~apolipoprotein A-I-mediated signaling pathway	3	0.0273931	ITGAV, RHOA, ABCA1		931	5	16792	10.8219	1	0.401766	40.0088
	RCN1	GO:0075525~viral translational termination-reinitiation	3	0.0273931	EIF3D, EIF3A, EIF3B		931	5	16792	10.8219	1	0.401766	40.0088
	LOC100996696 /// PABPC4	GO:0006089~lactate metabolic process	3	0.0273931	LDHB, LDHA, HIF1A		931	5	16792	10.8219	1	0.401766	40.0088
	CBX3	GO:0070836~caveola assembly	3	0.0273931	CAV2, CAV1, EMP2		931	5	16792	10.8219	1	0.401766	40.0088
	RBBP7	GO:0008284~positive regulation of cell proliferation	37	0.0274965	CNBP, FGFR3, TNC, NAP1L1, RPS15A, EIF5A, SOX4, PRDX3, ITGB1, TIMP1, SSR1, CUL3, KRAS, ITGAV, NPM1, THBS1, MYC, FGFBP1, ODC1, ADAM10, SLC25A5, EFNB2, CST3, WWTR1, RPS4X, HDAC2, HDAC1, ADM, CUL4A, CCND2, TIAL1, CD81, BNC1, SDCBP, LAMC2, CTSH, EMP2		931	5	16792	10.8219	1	0.401766	40.0088
	RPS29	GO:0046034~ATP metabolic process	6	0.0299137	ATP6V1A, ATP1B1, ATP5B, HSPA1A, HSPA1B, GUK1		931	466	16792	1.43208	1	0.401384	40.126
	ARF4	GO:0031623~receptor internalization	7	0.0300506	CD9, CAV1, ADM, CD81, CXCL8, CLTC, ITGB1		931	32	16792	3.38185	1	0.426574	42.8053
	TUFM	GO:0006810~transport	29	0.0306691	MOB4, GNAI3, SLC20A1, RBP1, PITPNB, GJA1, ENSA, SLC7A5, PEA15, ACBD3, SYPL1, TMED5, OAZ1, LAPTM5, TMED2, SLC25A3, TMED10, TM9SF2, CLCA2, LAPTM4A, SLC25A5, RALBP1, G3BP1, DYNLT3, TMED9, DBI, ATP6V1A, NUTF2, CNIH1		931	43	16792	2.93618	1	0.426454	42.9537
	COPB2	GO:0009653~anatomical structure morphogenesis	11	0.0307728	IER3, MPZL2, DYNLL1, FAT1, FSCN1, EFNB2, RAC1, NEDD8, NFE2L1, TPD52, CYR61		931	348	16792	1.50304	1	0.431478	43.6192
	USP9X	GO:0015986~ATP synthesis coupled proton transport	5	0.0307864	ATP5B, ATP5C1, ATP5O, ATP5J, ATP6		931	92	16792	2.15654	1	0.430985	43.73
	NBPF10 /// NBPF11 /// NBPF12 /// NBPF14 /// NBPF15 /// NBPF20 /// NBPF8 /// NBPF9	GO:0051000~positive regulation of nitric-oxide synthase activity	5	0.0307864	KRAS, HIF1A, CALM3, CALM2, CALM1		931	22	16792	4.09921	1	0.429546	43.7445
	NBPF10 /// NBPF11 /// NBPF14 /// NBPF15 /// NBPF19 /// NBPF20 /// NBPF25P /// NBPF26 /// NBPF8 /// NBPF9	GO:0061029~eyelid development in camera-type eye	4	0.0319125	HDAC2, HDAC1, JUN, TFAP2A		931	22	16792	4.09921	1	0.429546	43.7445
	LGALS1	GO:0006878~cellular copper ion homeostasis	4	0.0319125	APP, ARF1, PRNP, SCO2		931	13	16792	5.5497	1	0.439731	44.9349
	GPX4	GO:0006183~GTP biosynthetic process	4	0.0319125	NME2, NME1-NME2, NME1, IMPDH2		931	13	16792	5.5497	1	0.439731	44.9349
	THBS1	GO:0032516~positive regulation of phosphoprotein phosphatase activity	4	0.0319125	HSP90AB1, CALM3, CALM2, CALM1		931	13	16792	5.5497	1	0.439731	44.9349
	COX8A	GO:0043434~response to peptide hormone	7	0.0332249	BTG1, ANXA1, GJA1, COL1A1, SPARC, STAT1, TIMP1		931	13	16792	5.5497	1	0.439731	44.9349
	PGRMC1	GO:0034644~cellular response to UV	7	0.0332249	PTPRK, ATF4, PTGS2, EIF2S1, YY1, PCNA, MYC		931	44	16792	2.86945	1	0.451532	46.2921
	EIF5A	GO:0010634~positive regulation of epithelial cell migration	6	0.0337025	PFN1, HIF1A, RREB1, JUN, RAB11A, CTSH		931	44	16792	2.86945	1	0.451532	46.2921
	ACLY	GO:0009060~aerobic respiration	6	0.0337025	UQCRC2, UQCRH, COX1, COX6A1, UQCRHL, UQCRB		931	33	16792	3.27937	1	0.454718	46.7782
	CDH1	GO:0006749~glutathione metabolic process	8	0.0341087	GPX1, CLIC4, EEF1G, IDH1, GLO1, GSTO1, SOD1, GSTP1		931	33	16792	3.27937	1	0.454718	46.7782
	HNRNPH2 /// RPL36A-HNRNPH2	GO:0043154~negative regulation of cysteine-type endopeptidase activity involved in apoptotic process	9	0.0362763	LAMTOR5, GPX1, LAMP3, DDX3X, CD44, PRDX5, PRDX3, THBS1, IFI6		931	56	16792	2.57665	1	0.457151	47.1882
	COX7C	GO:0030282~bone mineralization	6	0.037776	SBDS, FGFR3, PTGS2, TUFT1, KLF10, GPNMB		931	69	16792	2.35259	1	0.476567	49.3265
	PLP2	GO:0006886~intracellular protein transport	21	0.0388648	KDELR2, CLTA, RABGAP1, RAN, AP2S1, AP3S1, CTSA, CLTC, BCAP31, COPB2, CTTN, SEC61B, TMED2, IPO7, COPB1, ARCN1, NPM1, USO1, TMED10, PDCD6, VPS26A		931	34	16792	3.18292	1	0.489009	50.7577
	HLA-DPB1	GO:0010243~response to organonitrogen compound	4	0.0389837	MGST3, CDKN1A, PSMB2, NNMT		931	236	16792	1.60494	1	0.497345	51.7727
	SSB	GO:0010801~negative regulation of peptidyl-threonine phosphorylation	4	0.0389837	CALM3, CALM2, DDIT4, CALM1		931	14	16792	5.15329	1	0.49678	51.8823
	GPNMB	GO:0010042~response to manganese ion	3	0.0395973	TSPO, PTGS2, ADAM9		931	14	16792	5.15329	1	0.49678	51.8823
	EIF2S1	GO:0032914~positive regulation of transforming growth factor beta1 production	3	0.0395973	ATP6AP2, LUM, THBS1		931	6	16792	9.01826	1	0.50066	52.4445
	NFE2L2	GO:0006616~SRP-dependent cotranslational protein targeting to membrane, translocation	3	0.0395973	SEC61B, SRP19, SRP9		931	6	16792	9.01826	1	0.50066	52.4445
	MBNL1	GO:0044794~positive regulation by host of viral process	3	0.0395973	CAV2, PPIB, CFL1		931	6	16792	9.01826	1	0.50066	52.4445
	YBX3	GO:0001765~membrane raft assembly	3	0.0395973	S100A10, EMP2, ANXA2		931	6	16792	9.01826	1	0.50066	52.4445
	IGFBP7	GO:0086073~bundle of His cell-Purkinje myocyte adhesion involved in cell communication	3	0.0395973	JUP, DSC2, DSP		931	6	16792	9.01826	1	0.50066	52.4445
	PUM1	GO:0045743~positive regulation of fibroblast growth factor receptor signaling pathway	3	0.0395973	NPTN, FGFBP1, CTNNB1		931	6	16792	9.01826	1	0.50066	52.4445
	BHLHE40	GO:0072655~establishment of protein localization to mitochondrion	3	0.0395973	TSPO, HK2, HK1		931	6	16792	9.01826	1	0.50066	52.4445
	TMX2	GO:0071456~cellular response to hypoxia	11	0.0396202	IRAK1, P4HB, HIF1A, PTGS2, EPAS1, GNB1, LMNA, BNIP3, NDRG1, NPEPPS, NFE2L2		931	6	16792	9.01826	1	0.50066	52.4445
	ARCN1	GO:0006919~activation of cysteine-type endopeptidase activity involved in apoptotic process	10	0.0397497	IFI27, TNFSF10, S100A8, ANP32B, F3, S100A9, HSPE1, HSPD1, PDCD6, CTSH		931	96	16792	2.06668	1	0.499233	52.4653
	UBA2	GO:0071353~cellular response to interleukin-4	5	0.0410045	HSP90AB1, RPLP0, RPL3, TUBA1B, IMPDH2		931	83	16792	2.17307	1	0.498765	52.5831
	GNAI3	GO:0045737~positive regulation of cyclin-dependent protein serine/threonine kinase activity	5	0.0410045	CKS1B, CCND2, CKS2, CCNL1, CCNC		931	24	16792	3.75761	1	0.508173	53.7101
	HTRA1	GO:0048870~cell motility	5	0.0410045	IER2, CTTN, FSCN1, RAC1, DST		931	24	16792	3.75761	1	0.508173	53.7101
	IDH1	GO:0071260~cellular response to mechanical stimulus	9	0.0419672	CYBA, BCL10, PTGS2, RAC1, BNIP3, GJA1, IL1B, COL1A1, GADD45A		931	24	16792	3.75761	1	0.508173	53.7101
	SEPW1	GO:0071902~positive regulation of protein serine/threonine kinase activity	6	0.0421378	HSP90AB1, ACSL1, RHOA, CALM3, CALM2, CALM1		931	71	16792	2.28632	1	0.514845	54.5575
	SLC7A5	GO:0001890~placenta development	6	0.0421378	HSP90AB1, HTRA1, DCN, SOD1, RPS6, BIRC2		931	35	16792	3.09197	1	0.514679	54.7062
	AMD1	GO:0007339~binding of sperm to zona pellucida	6	0.0421378	HSPA1L, CCT7, CCT4, CCT8, CCT2, CCT3		931	35	16792	3.09197	1	0.514679	54.7062
	PSMD1	GO:0072593~reactive oxygen species metabolic process	6	0.0421378	ND2, PRDX4, BNIP3, SOD1, DDIT4, CYR61		931	35	16792	3.09197	1	0.514679	54.7062
	CREG1	GO:0051726~regulation of cell cycle	13	0.0421395	CTBP1, COPS5, KIAA0101, RB1, BIRC2, ITGB1, CCNG2, SON, SRSF5, TARDBP, JUN, PUM1, GADD45A		931	35	16792	3.09197	1	0.514679	54.7062
	CSTB	GO:0030307~positive regulation of cell growth	10	0.0424283	CYBA, EIF4G2, ADAM10, S100A8, DDX3X, KRT17, S100A9, SDCBP, H3F3A, H3F3B		931	124	16792	1.89093	1	0.513082	54.7077
	PCNA	GO:0016192~vesicle-mediated transport	15	0.0426504	CCZ1B, CLTA, GDI2, AP2S1, AP3S1, CLTC, COPB2, VAMP8, COPB1, RAB11A, VAMP3, CPNE3, CCZ1, CLINT1, GOLGA4		931	84	16792	2.1472	1	0.513924	54.9582
	HDAC1	GO:0009612~response to mechanical stimulus	8	0.0435869	TXNIP, JUN, TNC, COL3A1, DCN, THBS1, MBD2, STAT1		931	152	16792	1.77992	1	0.514197	55.15
	PLS3	GO:0036498~IRE1-mediated unfolded protein response	8	0.0435869	SEC31A, SEC61B, LMNA, HDGF, SEC63, SEC61G, SSR1, SERP1		931	59	16792	2.44563	1	0.52041	55.9503
	RAD23B	GO:0045893~positive regulation of transcription, DNA-templated	39	0.0439025	WNT5A, CKS1B, CNBP, TMEM189-UBE2V1, XRCC6, UBE2V1, SOX4, CDH1, CTNNB1, NPM1, HNRNPD, IL1B, TCF4, MYC, HNRNPAB, IRAK1, KLF6, BCL10, RREB1, RAN, RB1, MED13, STAT1, AHR, NRIP1, RNF6, ATF4, HDAC2, HIF1A, HDAC1, ILF2, IRF6, JUN, ETS2, CKS2, TFAP2A, NFE2L1, COL1A1, USP22		931	59	16792	2.44563	1	0.52041	55.9503
	SRRM1	GO:0071230~cellular response to amino acid stimulus	7	0.0440176	LAMTOR5, COL3A1, HNRNPD, COL1A2, DNMT1, RRAGA, COL1A1		931	515	16792	1.36587	1	0.52142	56.217
	NDUFB8	GO:0045860~positive regulation of protein kinase activity	7	0.0440176	CDKN1A, RPLP1, JTB, RAP1A, SDC4, IQGAP1, CYR61		931	47	16792	2.68629	1	0.52078	56.3139
	ENO1	GO:0046688~response to copper ion	4	0.0467776	PAM, COX1, SOD1, PRNP		931	47	16792	2.68629	1	0.52078	56.3139
	PSMD13	GO:0042059~negative regulation of epidermal growth factor receptor signaling pathway	6	0.0467906	CLTA, TSG101, AP2S1, SH3KBP1, UBB, RPS27A		931	15	16792	4.80974	1	0.541293	58.5767
	CAPZA2	GO:0007017~microtubule-based process	6	0.0467906	DYNLL1, TUBB2A, VBP1, PAFAH1B1, TUBA1B, TUBB3		931	36	16792	3.00609	1	0.539804	58.5871
	SPCS2	GO:0050679~positive regulation of epithelial cell proliferation	8	0.047088	GLUL, NME2, NME1-NME2, HTRA1, NME1, LAMC1, LAMB1, MYC		931	36	16792	3.00609	1	0.539804	58.5871
	DDX1	GO:0071222~cellular response to lipopolysaccharide	12	0.0485161	ZFP36, PABPN1, WNT5A, TSPO, LITAF, CXCL8, ABCA1, TNFAIP3, GSTP1, CTR9, ADAM9, B2M		931	60	16792	2.40487	1	0.540538	58.8242
	ATP1B1	GO:2001240~negative regulation of extrinsic apoptotic signaling pathway in absence of ligand	6	0.051736	MCL1, IL1B, HSPA1A, HSPA1B, CTNNA1, IFI6		931	113	16792	1.91538	1	0.549929	59.9448
	CDIPT	GO:0015992~proton transport	7	0.0523	ATP6V1A, ATP6V0E1, ATP5J2, ATP5B, ATP5O, ATP6V0B, ATP6V1F		931	37	16792	2.92484	1	0.572168	62.3664
	COX7A2L	GO:0071560~cellular response to transforming growth factor beta stimulus	7	0.0523	WNT5A, ZFP36L2, CAV1, HDAC2, FBN1, COL1A1, YES1		931	49	16792	2.57665	1	0.574626	62.776
	IER3	GO:0042752~regulation of circadian rhythm	7	0.0523	NONO, PPP1CA, SFPQ, KLF10, HNRNPD, PPP1CC, PPP1CB		931	49	16792	2.57665	1	0.574626	62.776
	FXR1	GO:2000144~positive regulation of DNA-templated transcription, initiation	3	0.0534328	BCLAF1, JUN, CTNNB1		931	49	16792	2.57665	1	0.574626	62.776
	IFNGR2	GO:0010870~positive regulation of receptor biosynthetic process	3	0.0534328	HIF1A, HDAC2, HDAC1		931	7	16792	7.72994	1	0.581056	63.5861
	TNC	GO:0031340~positive regulation of vesicle fusion	3	0.0534328	KIF5B, ANXA1, ANXA2		931	7	16792	7.72994	1	0.581056	63.5861
	JAK1	GO:1904628~cellular response to phorbol 13-acetate 12-myristate	3	0.0534328	ZFP36L2, RPLP0, MYC		931	7	16792	7.72994	1	0.581056	63.5861
	UBE2L6	GO:1903608~protein localization to cytoplasmic stress granule	3	0.0534328	DDX3X, DDX1, SSB		931	7	16792	7.72994	1	0.581056	63.5861
	COPS5	GO:1901029~negative regulation of mitochondrial outer membrane permeabilization involved in apoptotic signaling pathway	3	0.0534328	SLC25A5, HSPA1A, HSPA1B		931	7	16792	7.72994	1	0.581056	63.5861
	CNIH1	GO:1900121~negative regulation of receptor binding	3	0.0534328	PTPRF, ANXA2, B2M		931	7	16792	7.72994	1	0.581056	63.5861
	MOB1A	GO:1901841~regulation of high voltage-gated calcium channel activity	3	0.0534328	CALM3, CALM2, CALM1		931	7	16792	7.72994	1	0.581056	63.5861
	PRNP	GO:0045766~positive regulation of angiogenesis	12	0.053853	WNT5A, HIF1A, ADM, BTG1, F3, CXCL8, HSPB1, IL1B, NFE2L2, THBS1, PDCD6, CTSH		931	7	16792	7.72994	1	0.581056	63.5861
	ANXA4	GO:0006977~DNA damage response, signal transduction by p53 class mediator resulting in cell cycle arrest	8	0.0546151	CDKN1A, PLK2, NPM1, PCNA, SOX4, UBB, GADD45A, RPS27A		931	115	16792	1.88207	1	0.58241	63.8823
	ANP32B	GO:0001666~response to hypoxia	16	0.0548027	PAM, ATP1B1, CAV1, LDHA, EPAS1, CST3, BNIP3, BIRC2, DDIT4, CYBA, HSP90B1, HIF1A, ADM, HSPD1, THBS1, PLAU		931	62	16792	2.32729	1	0.586107	64.4138
	SYPL1	GO:1900034~regulation of cellular response to heat	9	0.0550487	HSPA1L, HSP90AB1, PTGES3, RPA1, HSPA1A, HSPA1B, DNAJB1, RANBP2, HSBP1		931	172	16792	1.67782	1	0.585825	64.5435
	EIF4A3	GO:0061136~regulation of proteasomal protein catabolic process	4	0.0552737	GPX1, PSME1, PSME2, UBB		931	75	16792	2.16438	1	0.585944	64.7129
	TARS	GO:0034446~substrate adhesion-dependent cell spreading	6	0.0569747	EFNA1, ITGAV, RAC1, VAMP3, LAMC1, LAMB1		931	16	16792	4.50913	1	0.585919	64.8671
	NME1-NME2 /// NME2	GO:0010976~positive regulation of neuron projection development	10	0.0576335	WNT5A, NME2, NME1-NME2, NME1, NPTN, RAP1A, UBE2V2, RANBP1, SNX3, NFE2L2		931	38	16792	2.84787	1	0.595775	66.0128
	SRP9	GO:0035987~endodermal cell differentiation	5	0.0595052	LAMA3, ITGAV, MMP9, HSBP1, LAMB1		931	89	16792	2.02658	1	0.598564	66.447
	FDPS	GO:0042476~odontogenesis	5	0.0595052	PAM, SDC1, TUFT1, COL1A2, LAMB1		931	27	16792	3.3401	1	0.609104	67.652
	HNRNPAB	GO:0010800~positive regulation of peptidyl-threonine phosphorylation	5	0.0595052	WNT5A, UBE2K, CALM3, CALM2, CALM1		931	27	16792	3.3401	1	0.609104	67.652
	SDC1	GO:0002224~toll-like receptor signaling pathway	5	0.0595052	CTSL, IRAK1, BCL10, HSP90B1, CTSB		931	27	16792	3.3401	1	0.609104	67.652
	CCT6A	GO:0006888~ER to Golgi vesicle-mediated transport	15	0.0606436	SEC31A, TMED9, BCAP31, CUL3, COPB2, DYNLL1, TMED2, CD59, COPB1, ARCN1, ARF4, USO1, TMED10, CTSC, CNIH1		931	27	16792	3.3401	1	0.609104	67.652
	ARHGDIB	GO:0007005~mitochondrion organization	9	0.0624648	CAV2, SSBP1, EPAS1, PHB2, ATP5B, YME1L1, PRDX3, CXADR, PARK7		931	160	16792	1.69092	1	0.614745	68.3648
	CYR61	GO:0030199~collagen fibril organization	6	0.0625065	LUM, COL3A1, COL1A2, COL1A1, COL5A1, ANXA2		931	77	16792	2.10816	1	0.624441	69.4742
	SEC11A	GO:0006605~protein targeting	6	0.0625065	YWHAZ, TOMM20, YWHAQ, RPL11, GABARAP, SEC61G		931	39	16792	2.77485	1	0.623165	69.4993
	ETS2	GO:0008219~cell death	6	0.0625065	EIF4G2, BCL10, RRAGA, BNIP3, EMP2, EMP1		931	39	16792	2.77485	1	0.623165	69.4993
	RARS	GO:0071276~cellular response to cadmium ion	4	0.0644469	SOD1, MT1H, MT1X, MT1G		931	39	16792	2.77485	1	0.623165	69.4993
	VAMP3	GO:0051571~positive regulation of histone H3-K4 methylation	4	0.0644469	DNMT1, SNW1, CTNNB1, CTR9		931	17	16792	4.24389	1	0.633265	70.64
	YME1L1	GO:0006914~autophagy	13	0.0652226	CHMP2A, HMGB1, ANXA7, LAMP1, S100A8, TSG101, TMEM59, RB1CC1, TMBIM6, S100A9, IFI16, GABARAP, PARK7		931	17	16792	4.24389	1	0.633265	70.64
	COPB1	GO:0034097~response to cytokine	7	0.0663882	IFI27, MCL1, JUN, COL3A1, SPARC, STAT1, TIMP1		931	133	16792	1.76297	1	0.6363	71.0846
	ZFP36L2	GO:0008344~adult locomotory behavior	7	0.0663882	APP, ARCN1, PUM1, CSTB, PAFAH1B1, PPT1, PARK7		931	52	16792	2.42799	1	0.641531	71.7407
	CUL3	GO:0001913~T cell mediated cytotoxicity	3	0.0686817	CTSC, EMP2, CTSH		931	52	16792	2.42799	1	0.641531	71.7407
	CST3	GO:1903071~positive regulation of ER-associated ubiquitin-dependent protein catabolic process	3	0.0686817	CAV1, NFE2L2, BCAP31		931	8	16792	6.76369	1	0.652958	72.9909
	TRAM1	GO:0042117~monocyte activation	3	0.0686817	ADAM10, MT1G, ADAM9		931	8	16792	6.76369	1	0.652958	72.9909
	SH3BGRL	GO:0016197~endosomal transport	8	0.071804	CHMP2A, ANXA8, TSG101, ANXA8L1, RAB13, UBB, ABCA1, RPS27A		931	8	16792	6.76369	1	0.652958	72.9909
	IFITM2	GO:0035774~positive regulation of insulin secretion involved in cellular response to glucose stimulus	5	0.0739154	HIF1A, HLA-DRB1, KIF5B, VSNL1, HLA-DRB4		931	66	16792	2.18624	1	0.668375	74.609
	PSMA2	GO:0000289~nuclear-transcribed mRNA poly(A) tail shortening	5	0.0739154	ZFP36, EIF4A3, EIF4E, EIF4A2, EIF4A1		931	29	16792	3.10974	1	0.677896	75.6508
	MYL12A /// MYL12B	GO:0005977~glycogen metabolic process	5	0.0739154	PPP1CA, PPP1R2, PPP1CC, PPP1CB, UGP2		931	29	16792	3.10974	1	0.677896	75.6508
	MYL12A	GO:0007163~establishment or maintenance of cell polarity	5	0.0739154	ACTR3, ACTR2, FAT1, CAP1, CTNNA1		931	29	16792	3.10974	1	0.677896	75.6508
	ATP5B	GO:0045214~sarcomere organization	5	0.0739154	ACTG1, PRKAR1A, WDR1, TPM1, ITGB1		931	29	16792	3.10974	1	0.677896	75.6508
	EMP1	GO:0071549~cellular response to dexamethasone stimulus	5	0.0739154	EIF4E, RPL32, CBX3, HNRNPU, DDIT4		931	29	16792	3.10974	1	0.677896	75.6508
	NPEPPS	GO:0006294~nucleotide-excision repair, preincision complex assembly	5	0.0739154	RPA1, RAD23B, CUL4A, UBB, RPS27A		931	29	16792	3.10974	1	0.677896	75.6508
	TALDO1	GO:0051973~positive regulation of telomerase activity	5	0.0739154	CCT4, DKC1, CCT2, MYC, CTNNB1		931	29	16792	3.10974	1	0.677896	75.6508
	SMC4	GO:0046597~negative regulation of viral entry into host cell	4	0.0742688	IFITM1, GSN, IFITM2, SNX3		931	29	16792	3.10974	1	0.677896	75.6508
	CACYBP	GO:0010880~regulation of release of sequestered calcium ion into cytosol by sarcoplasmic reticulum	4	0.0742688	CALM3, GSTO1, CALM2, CALM1		931	18	16792	4.00812	1	0.678231	75.8212
	DHX15	GO:0051412~response to corticosterone	4	0.0742688	CDKN1A, CALM3, CALM2, CALM1		931	18	16792	4.00812	1	0.678231	75.8212
	PPP2CB	GO:0070527~platelet aggregation	6	0.0744436	ACTB, ACTG1, HSPB1, GNAS, MYL12A, VCL		931	18	16792	4.00812	1	0.678231	75.8212
	CSNK2B	GO:0032024~positive regulation of insulin secretion	6	0.0744436	GLUL, GLUD1, TARDBP, SOX4, GJA1, SERP1		931	41	16792	2.63949	1	0.677655	75.905
	IGF2R	GO:0030521~androgen receptor signaling pathway	6	0.0744436	RAN, DNAJA1, RB1, MED13, NRIP1, CTNNB1		931	41	16792	2.63949	1	0.677655	75.905
	PSMB3	GO:0008584~male gonad development	10	0.0759687	WNT5A, TNFSF10, NASP, RRM1, YBX3, PRDX4, CSDE1, H3F3A, H3F3B, CTNNA1		931	41	16792	2.63949	1	0.677655	75.905
	MGST3	GO:0051301~cell division	27	0.0783025	CKS1B, CLTA, GNAI3, TSG101, USP9X, PTTG1, ENSA, CLTC, CCNG2, ZNF207, RAD21, TUBA1B, BUB3, ANAPC5, RAN, DYNLT3, DYNLT1, RB1, PPP1CC, PPP1CB, SMC4, PPP1CA, CCND2, IST1, ANXA11, CKS2, MAPRE1		931	94	16792	1.91878	1	0.683882	76.6251
	RPL36A /// RPL36A-HNRNPH2	GO:0051496~positive regulation of stress fiber assembly	6	0.0808439	PFN1, RAC1, RHOA, S100A10, SDC4, TPM1		931	350	16792	1.39139	1	0.693876	77.6876
	PPP1CB	GO:0045740~positive regulation of DNA replication	6	0.0808439	JUN, CACYBP, RAC1, NPM1, CST3, PCNA		931	42	16792	2.57665	1	0.704473	78.7927
	PLEKHB2	GO:0007595~lactation	6	0.0808439	PAM, CAV1, HIF1A, COX2, RPLP0, HK2		931	42	16792	2.57665	1	0.704473	78.7927
	LRP10	GO:2000379~positive regulation of reactive oxygen species metabolic process	5	0.0817224	TSPO, CDKN1A, NFE2L2, THBS1, GADD45A		931	42	16792	2.57665	1	0.704473	78.7927
	SOX4	GO:0010803~regulation of tumor necrosis factor-mediated signaling pathway	5	0.0817224	UBB, TNFAIP3, BIRC2, RPS27A, TAX1BP1		931	30	16792	3.00609	1	0.707107	79.1625
	IFI30 /// PIK3R2	GO:0045773~positive regulation of axon extension	5	0.0817224	EIF4G2, ADNP, RAB11A, PAFAH1B1, GOLGA4		931	30	16792	3.00609	1	0.707107	79.1625
	CUL4A	GO:0033574~response to testosterone	5	0.0817224	TSPO, DUSP1, NME1, NASP, THBS1		931	30	16792	3.00609	1	0.707107	79.1625
	ALDH2	GO:0019882~antigen processing and presentation	7	0.0824794	CTSL, HLA-DRB1, HLA-DRB4, RAB6A, HLA-DPB1, HLA-E, CTSH		931	30	16792	3.00609	1	0.707107	79.1625
	VIM	GO:0071294~cellular response to zinc ion	4	0.0847077	TSPO, MT1H, MT1X, MT1G		931	55	16792	2.29556	1	0.709149	79.4762
	SEPP1	GO:0051493~regulation of cytoskeleton organization	4	0.0847077	S100A8, CLIC4, S100A9, DYNLT1		931	19	16792	3.79716	1	0.717719	80.3741
	RPL37A	GO:0010881~regulation of cardiac muscle contraction by regulation of the release of sequestered calcium ion	4	0.0847077	CALM3, GSTO1, CALM2, CALM1		931	19	16792	3.79716	1	0.717719	80.3741
	PTDSS1	GO:0042276~error-prone translesion synthesis	4	0.0847077	RPA1, PCNA, UBB, RPS27A		931	19	16792	3.79716	1	0.717719	80.3741
	EIF4E	GO:0048260~positive regulation of receptor-mediated endocytosis	4	0.0847077	HNRNPK, PPT1, ANXA2, B2M		931	19	16792	3.79716	1	0.717719	80.3741
	COL6A3	GO:1902236~negative regulation of endoplasmic reticulum stress-induced intrinsic apoptotic signaling pathway	4	0.0847077	TMBIM6, HSPA1A, HSPA1B, PARK7		931	19	16792	3.79716	1	0.717719	80.3741
	COX6B1	GO:0045926~negative regulation of growth	4	0.0847077	HIF1A, MT1H, MT1X, MT1G		931	19	16792	3.79716	1	0.717719	80.3741
	ATP6AP2	GO:0046716~muscle cell cellular homeostasis	4	0.0847077	ALDOA, LAMP2, HIF1A, SOD1		931	19	16792	3.79716	1	0.717719	80.3741
	JUN	GO:0043523~regulation of neuron apoptotic process	4	0.0847077	GPX1, NPM1, PARK7, NAE1		931	19	16792	3.79716	1	0.717719	80.3741
	GSTO1	GO:0070987~error-free translesion synthesis	4	0.0847077	RPA1, PCNA, UBB, RPS27A		931	19	16792	3.79716	1	0.717719	80.3741
	VBP1	GO:0002480~antigen processing and presentation of exogenous peptide antigen via MHC class I, TAP-independent	3	0.0851454	HLA-E, HLA-F, B2M		931	19	16792	3.79716	1	0.717719	80.3741
	RRM1	GO:0002237~response to molecule of bacterial origin	3	0.0851454	BCL10, CXCL8, TNFAIP3		931	9	16792	6.01217	1	0.718245	80.546
	DKC1 /// MIR664B /// SNORA56	GO:0032930~positive regulation of superoxide anion generation	3	0.0851454	CYBA, SOD1, GSTP1		931	9	16792	6.01217	1	0.718245	80.546
	RCN2	GO:0071243~cellular response to arsenic-containing substance	3	0.0851454	PPIF, DDX3X, GSTO1		931	9	16792	6.01217	1	0.718245	80.546
	CTSC	GO:0045899~positive regulation of RNA polymerase II transcriptional preinitiation complex assembly	3	0.0851454	PSMC6, PSMC2, PSMC1		931	9	16792	6.01217	1	0.718245	80.546
	KHDRBS1	GO:0002544~chronic inflammatory response	3	0.0851454	S100A8, GJA1, THBS1		931	9	16792	6.01217	1	0.718245	80.546
	PPIF	GO:0071404~cellular response to low-density lipoprotein particle stimulus	3	0.0851454	CD9, CD81, ITGB1		931	9	16792	6.01217	1	0.718245	80.546
	RPL41	GO:0034333~adherens junction assembly	3	0.0851454	JUP, CTNNB1, VCL		931	9	16792	6.01217	1	0.718245	80.546
	NFKBIA	GO:0045047~protein targeting to ER	3	0.0851454	SRP14, SPCS2, SEC61G		931	9	16792	6.01217	1	0.718245	80.546
	G3BP1	GO:0006596~polyamine biosynthetic process	3	0.0851454	SAT1, ODC1, OAZ1		931	9	16792	6.01217	1	0.718245	80.546
	LAMP1	GO:0006220~pyrimidine nucleotide metabolic process	3	0.0851454	NME2, NME1-NME2, NME1		931	9	16792	6.01217	1	0.718245	80.546
	TGFBI	GO:0007596~blood coagulation	16	0.0865223	CAPZA2, PABPC4, ANXA5, ANXA8, HDAC2, HDAC1, ANXA8L1, F3, CD59, PRKAR1A, RAC1, COL1A2, H3F3A, H3F3B, COL1A1, PLAU		931	9	16792	6.01217	1	0.718245	80.546
	TSN	GO:0030335~positive regulation of cell migration	16	0.0865223	ADAM10, ITGA6, ITGAV, F3, PTP4A1, SDCBP, CPNE3, LAMC2, MAPRE1, COL1A1, THBS1, LAMB1, GPNMB, CTSH, PLAU, CYR61		931	184	16792	1.56839	1	0.722836	81.0777
	CBX1	GO:0045765~regulation of angiogenesis	5	0.0899176	WARS, EFNA1, GPNMB, EMP2, CTNNB1		931	184	16792	1.56839	1	0.722836	81.0777
	UBE2N	GO:0019058~viral life cycle	5	0.0899176	CHMP2A, TSG101, PPIA, UBB, RPS27A		931	31	16792	2.90912	1	0.735726	82.3305
	ATP6V1F /// LOC101927180	GO:0071479~cellular response to ionizing radiation	5	0.0899176	CDKN1A, IFI16, EEF1D, GADD45A, NET1		931	31	16792	2.90912	1	0.735726	82.3305
	RPA1	GO:0031667~response to nutrient levels	5	0.0899176	CYBA, CST3, CHSY1, MBD2, SOD1		931	31	16792	2.90912	1	0.735726	82.3305
	EIF4A1 /// LOC101928634 /// SENP3-EIF4A1 /// SNORA48 /// SNORA67 /// SNORD10	GO:0071300~cellular response to retinoic acid	8	0.0918572	WNT5A, HDAC2, TNC, SNW1, COL1A1, ABCA1, YES1, MYC		931	31	16792	2.90912	1	0.735726	82.3305
	ZFP36	GO:0031647~regulation of protein stability	8	0.0918572	KHDRBS1, LAMP2, KRAS, TOMM7, CD81, SOX4, CTSA, PSMD8		931	70	16792	2.06132	1	0.74222	83.0106
	PSMA3	GO:0001934~positive regulation of protein phosphorylation	12	0.0940216	PROM2, KRAS, CCND2, RB1CC1, MMP9, RAC1, CDK2AP1, NPTN, IL1B, GPNMB, ANXA2, CYR61		931	70	16792	2.06132	1	0.74222	83.0106
	CTNNB1	GO:0032091~negative regulation of protein binding	7	0.0943055	CAV1, PPP1CA, TMBIM6, ADNP, TDG, SLPI, PARK7		931	127	16792	1.70424	1	0.749395	83.7403
	BCL2L2 /// BCL2L2-PABPN1 /// PABPN1	GO:0019731~antibacterial humoral response	6	0.0944891	APP, ADM, FAU, SLPI, HLA-E, B2M		931	57	16792	2.21501	1	0.749163	83.8338
	TRIP12	GO:0034614~cellular response to reactive oxygen species	4	0.09573	PTPRK, PRDX5, PRDX3, TPM1		931	44	16792	2.45953	1	0.748545	83.8939
	CLIC4	GO:0043153~entrainment of circadian clock by photoperiod	4	0.09573	PPP1CA, BHLHE40, PPP1CC, PPP1CB		931	20	16792	3.6073	1	0.751979	84.2952
	FSCN1	GO:0042744~hydrogen peroxide catabolic process	4	0.09573	GPX1, PRDX6, PRDX5, PRDX3		931	20	16792	3.6073	1	0.751979	84.2952
	GOLGA4	GO:0007229~integrin-mediated signaling pathway	10	0.097506	CUL3, NME2, ADAM10, ITGA6, NME1-NME2, ITGAV, COL3A1, DST, ITGB1, ADAM9		931	20	16792	3.6073	1	0.751979	84.2952
	UQCRQ	GO:0015991~ATP hydrolysis coupled proton transport	5	0.0984896	ATP6V1A, ATP6V0E1, ATP5B, ATP6V0B, ATP6V1F		931	99	16792	1.82187	1	0.757341	84.853
	ETF1	GO:0006413~translational initiation	59	1.14646e-32	EIF6, RPL17, RPL14, RPL13, RPL15, EIF5, EIF2A, RPS2, RPS3, LARP1, EIF3CL, RPS3A, RPLP0, EIF1, RPL12, RPL35A, LOC101929876, EIF2S3, RPS4X, EIF4G1, RPS19, RPS16, RPS17, RPS14, EIF2S2, EIF4A1, RPS12, RPS10, UBA52, RPL36, RPL39, EIF3C, RPS26, RPS28, EIF3B, RPL7, EIF3G, EIF3E, EIF3K, RPL3, EIF3L, EIF3I, RPL5, RPS20, PABPC1, RPL7A, RPL10A, RPL4, RPSA, PAIP1, RPS9, RPL23A, RPL24, RPS6, RPS7, RPL29, RPL1…		931	32	16792	2.81821	1	0.759671	85.1539
	SNW1	GO:0098609~cell-cell adhesion	81	1.60366e-31	RTN4, CAST, HSP90AB1, LIMA1, VAPA, RPL14, CHMP4B, CHMP5, PDLIM5, EIF5, CAPZA1, RPL15, PDLIM1, EIF2A, RPS2, PRDX1, IQGAP1, RAB1A, LARP1, BZW2, PICALM, PAK2, SLK, PCBP1, BAG3, FAM129B, LRRFIP1, AHNAK, ARGLU1, FMNL2, F11R, KIF5B, STK24, PI4KA, PKN2, OLA1, KTN1, EIF2S3, TXNDC9, EIF4G1, RSL1D1, SERBP1, EEF1G, RAB10, EEF1D, ALDOA, HDLBP, SNX5, CALD1, ASAP1, RDX, ABI1, SFN, TAGLN2, CAPZB, RPS26, PSMB6, …				Pop Total	Fold Enrichment	Bonferroni	Benjamini	FDR
	NME1	GO:0000184~nuclear-transcribed mRNA catabolic process, nonsense-mediated decay	49	4.12387e-26	RPL17, RPL14, RPL13, RPL15, RPL36, RPS2, RPL39, UHMK1, RPS3, RPS26, RPS28, RPL7, RBM8A, RPS3A, PPP2CA, EIF3E, RPLP0, RPL3, RPL5, RPS20, RPL4, RPL10A, RPL7A, PABPC1, RPL12, RPSA, RPL35A, SMG1, RPS9, LOC101929876, RPL24, RPL23A, RPS4X, RPS6, RPL29, RPS7, EIF4G1, UPF3A, RPS19, RPS16, GSPT1, RPS17, RPL13A, RPL22, RPS14, PNRC2, RPS12, RPS10, UBA52		1109	137	16792	6.52082	4.21096e-29	4.21096e-29	2.11093e-29
	FAT1	GO:0006614~SRP-dependent cotranslational protein targeting to membrane	41	5.03735e-23	RPL17, RPL14, RPL13, RPL15, RPL36, RPS2, RPL39, RPS3, RPS26, RPS28, RPL7, RPS3A, RPLP0, RPL3, RPL5, RPL4, RPL10A, RPL7A, RPS20, RPL12, RPSA, RPL35A, RPS9, LOC101929876, RPL24, RPL23A, RPS4X, RPS6, RPL29, RPS7, RPS19, RPS16, RPS17, RPL22, RPL13A, RPS14, RPS12, RPS10, SRP72, UBA52, SSR3		1109	271	16792	4.52571	5.89025e-28	2.94512e-28	2.95274e-28
	DDX39A	GO:0019083~viral transcription	42	1.25971e-20	RPL17, RPL14, RPL13, RPL15, RPL36, RPS2, RPL39, RPS3, RPS26, POM121, RPS28, RPL7, RPS3A, RPLP0, RPL3, RPL5, RPL4, RPL10A, RPL7A, RPS20, POM121C, RPL12, RPSA, RPL35A, RPS9, LOC101929876, RPL24, RPL23A, RPS4X, RPS6, RPL29, RPS7, RPS19, RPS16, RPS17, RPL22, RPL13A, RPS14, RPS12, RPS10, NUP43, UBA52		1109	119	16792	6.23476	1.5147e-22	5.04899e-23	7.59308e-23
	IRAK1	GO:0006412~translation	63	4.57723e-20	RPL17, RPL14, RPL13, RPL15, RPS27L, RPL22L1, RPS2, RPS3, RPS3A, RPLP0, MRPL36, RPL12, MRPL32, RPL17-C18ORF32, RPL36AL, EGFR, RPL35A, MRPL51, MRPL3, SLC25A6, LOC101929876, RPS4X, RSL1D1, EIF4G1, RPS19, RPS16, RPS17, RPS14, RPS12, RPS10, NHP2, UBA52, MRPS15, NACA, RPS26P11, RPL36, RPL39, MRPL20, RPS26, MRPL13, RPS28, MRPL15, RPL7, MRPL14, RPL3, MRPL18, RPL5, RPS20, RPL7A, RPL10A, RSL24D1, RPL4, RPS…		1109	94	16792	6.6043	1.85022e-19	4.62555e-20	9.27504e-20
	TXNL1	GO:0006364~rRNA processing	47	6.54688e-13	RPL17, RPL14, RPL13, RPL15, RPL36, RPS27L, RPL39, RPS2, RPS3, DCAF13, RPS26, SBDS, DDX47, RPS28, RPL7, RPS3A, RPLP0, RPL3, RPL5, DDX21, RPL4, RPL12, RPL10A, RPL7A, RPS20, RPSA, RPL35A, RPS9, LOC101929876, RPL24, RPL23A, RPS6, RPS4X, FBL, RPL29, RPS7, RPS19, RPS16, NOLC1, RPS17, RPL22, RPL13A, RPS14, RPS12, NOP58, RPS10, UBA52		1109	112	16792	5.67809	4.62691e-17	9.25382e-18	2.31944e-17
	COX7A2	GO:0060333~interferon-gamma-mediated signaling pathway	22	3.05836e-09	HLA-DQB1, HLA-DRB1, HLA-DRB3, HLA-A, HLA-C, HLA-B, STAT1, HLA-E, TRIM22, HLA-DQA2, HLA-DQA1, HLA-G, HLA-F, B2M, CD44, MT2A, HLA-DRB4, HLA-DRB5, HLA-DPA1, IFNGR1, GBP1, HLA-DRA		1109	253	16792	3.77043	1.68122e-16	2.80203e-17	8.42784e-17
	OAT	GO:0016032~viral process	48	2.35902e-08	XPO1, NACA, HTATIP2, IL6ST, UBE3A, SYNCRIP, C14ORF166, ABI1, PSMA7, RBX1, PSMB5, TNFRSF1A, TOP1, SUMO1, POM121, SET, PSMB6, PSMB1, PAK2, KLC1, NPM1, RALA, SHC1, RAB6A, POM121C, TNPO1, HSPA8, CDK13, ATF7IP, HLA-A, YWHAB, HLA-C, ACKR3, UBE2I, HLA-B, HNRNPA1, YWHAE, STAT3, VDAC1, NCKAP1, EIF4G1, MAPK1, C1QBP, EIF4H, EIF4A1, NUP43, DYNC1I2, HLA-DRA		1109	214	16792	3.32548	2.40471e-09	3.4353e-10	1.20547e-09
	PHB2	GO:0043488~regulation of mRNA stability	25	4.20326e-08	XPO1, PSMA7, ZFP36L1, PSMB5, SET, PSMB6, PSMB1, HNRNPD, PSMD4, PABPC1, TNPO1, APEX1, HSPA8, YWHAB, YTHDF2, EIF4G1, PSMA1, PSMD14, PSMC5, PSMA6, PSMD11, SERBP1, PSMD10, UBC, UBA52		1109	71	16792	4.69175	1.12333e-05	1.40417e-06	5.63121e-06
	IFITM1 /// IFITM2	GO:0001731~formation of translation preinitiation complex	12	6.35774e-08	EIF3C, EIF3CL, EIF3B, EIF3G, EIF4H, EIF3E, EIF5, EIF3K, EIF3L, EIF2S3, EIF3I, DENR		1109	299	16792	2.43075	8.6643e-05	9.62737e-06	4.34355e-05
	PPP1R12A	GO:0002474~antigen processing and presentation of peptide antigen via MHC class I	13	1.82524e-07	SEC23A, HLA-DQB1, SEC31A, PDIA3, HLA-A, SEC13, HLA-C, HLA-B, HLA-E, CANX, HLA-G, HLA-F, B2M		1109	103	16792	3.67514	0.000154374	1.54385e-05	7.73926e-05
	ALDH9A1	GO:0019882~antigen processing and presentation	17	2.97526e-07	HLA-DQB1, HLA-DRB1, HLA-DRB3, HLA-A, HLA-C, HLA-B, HLA-E, HLA-DQA2, HLA-DQA1, CD74, HLA-G, HLA-DRB4, HLA-DRB5, HLA-DPA1, RAB6A, RAB10, HLA-DRA		1109	23	16792	7.89995	0.000233493	2.12289e-05	0.000117062
	PRDX3	GO:0002479~antigen processing and presentation of exogenous peptide antigen via MHC class I, TAP-dependent	18	4.21205e-07	HLA-A, HLA-C, HLA-B, HLA-E, PSMA7, HLA-G, HLA-F, B2M, PSMB5, PSMA1, PSMD14, PSMC5, PSMB6, PSMA6, PSMB1, PSMD11, PSMD10, PSMD4		1109	30	16792	6.56135	0.000670187	5.58661e-05	0.000336073
	DARS	GO:0019886~antigen processing and presentation of exogenous peptide antigen via MHC class II	22	4.22047e-07	HLA-DQB1, SEC23A, CLTA, DYNC1LI2, SEC31A, HLA-DRB1, AP2S1, HLA-DRB3, HLA-DQA2, CANX, DCTN4, CTSV, CD74, HLA-DQA1, KLC1, HLA-DRB4, SEC13, HLA-DRB5, HLA-DPA1, DYNC1H1, DYNC1I2, HLA-DRA		1109	55	16792	4.68012	0.00109222	8.40591e-05	0.000547819
	RRAGA	GO:0043161~proteasome-mediated ubiquitin-dependent protein catabolic process	35	4.48891e-07	ANAPC16, ANAPC11, PSMA7, RLIM, RNF181, STUB1, UBE2R2, RBX1, PSMB5, PSMB6, PSMB1, UBXN2A, BTBD1, PSMD4, FBXO45, BUB3, RNF145, CSNK1A1, TBL1XR1, ANAPC5, NSFL1C, PCNP, UBE2H, SKP1, PSMA1, PSMD14, PSMC5, PSMA6, VCP, PSMD11, PSMD10, RNF139, UBC, UBA52, UBE2E1		1109	63	16792	4.32616	0.00154589	0.0001105	0.000775541
	TIMP1	GO:0006928~movement of cell or subcellular component	21	5.75572e-07	ACTB, GNA13, CALD1, CAPZA1, CXCL8, ABI1, ARF6, ARPC5, TPM1, CAPZB, STAT3, TPM3, ACTG1, ACTR3, TUBB, ARPC3, SPINT2, ARPC2, RAC1, TXN, TUBB4B		1109	92	16792	3.62081	0.00154898	0.00010334	0.000777092
	GJA1	GO:0050852~T cell receptor signaling pathway	28	1.24124e-06	HLA-DQB1, TNFRSF21, HLA-DRB1, HLA-DRB3, PSMA7, PTEN, PSMB5, PSMB6, PSMB1, PAK2, HLA-DRB4, HLA-DRB5, PSMD4, SKP1, HLA-DQA2, HLA-DQA1, PSMA1, MAPK1, PSMD14, PSMC5, PSMA6, PSMD11, PSMD10, NCK1, UBC, HLA-DPA1, UBA52, HLA-DRA		1109	203	16792	2.61062	0.00164742	0.000103043	0.000826518
	MARCKS	GO:0000398~mRNA splicing, via spliceosome	36	1.32658e-06	SRSF1, POLR2H, POLR2L, POLR2J, SYNCRIP, ZCRB1, SF3B6, SF3B5, YBX1, PNN, HNRNPA3, SF3B1, SRRT, RBM8A, PCBP1, LSM5, HNRNPD, PABPC1, HNRNPC, HSPA8, PRPF40A, CCAR1, ALYREF, HNRNPA2B1, PTBP1, HNRNPA1, HNRNPR, UBL5, SRSF3, SRSF2, SRSF5, PAPOLA, HNRNPH3, SRSF7, SRSF6, SNRPB		1109	86	16792	3.69736	0.00211184	0.00012435	0.00105977
	EIF3H	GO:0051437~positive regulation of ubiquitin-protein ligase activity involved in regulation of mitotic cell cycle transition	19	1.57771e-06	ANAPC16, ANAPC5, SKP1, ANAPC11, PSMA7, PSMB5, PSMA1, PSMD14, PSMC5, PSMB6, PSMA6, PSMB1, PSMD11, PSMD10, UBC, PSMD4, UBA52, BUB3, UBE2E1		1109	148	16792	2.86462	0.0045487	0.00025325	0.00228541
	ZC3H15	GO:0006446~regulation of translational initiation	13	1.82398e-06	EIF3C, EIF4G1, EIF3CL, EIF3B, EIF3G, EIF4H, EIF3E, EIF5, EIF4A1, EIF3K, EIF3L, EIF1, EIF3I		1109	222	16792	2.45539	0.00486068	0.000256416	0.00244254
	PPP4R1	GO:0006120~mitochondrial electron transport, NADH to ubiquinone	15	2.08e-06	NDUFA4, NDUFB4, NDUFB11, NDUFA2, NDUFB10, ND4, NDUFB9, NDUFC2, NDUFA13, NDUFB1, NDUFA12, NDUFB2, NDUFA11, DLD, NDUFC2-KCTD14		1109	76	16792	3.78539	0.00577818	0.000289705	0.00290492
	DLG5	GO:0051436~negative regulation of ubiquitin-protein ligase activity involved in mitotic cell cycle	18	2.60605e-06	ANAPC16, ANAPC5, ANAPC11, PSMA7, PSMB5, PSMA1, PSMD14, PSMC5, PSMB6, PSMB1, PSMA6, PSMD11, PSMD10, UBC, PSMD4, UBA52, BUB3, UBE2E1		1109	36	16792	5.46779	0.0066771	0.000318973	0.00335836
	API5	GO:0042776~mitochondrial ATP synthesis coupled proton transport	10	3.26947e-06	ATP5E, ATP5F1, ATP5C1, ATP5L, ATP5G2, ATP5A1, ATP5I, COX5B, ATP5G3, ATP5H		1109	49	16792	4.63517	0.00761074	0.000347206	0.00382974
	TPD52	GO:0002504~antigen processing and presentation of peptide or polysaccharide antigen via MHC class II	9	4.9787e-06	HLA-DQB1, HLA-DRB1, HLA-DRB3, HLA-DRB4, HLA-DRB5, HLA-DPA1, HLA-DQA2, HLA-DQA1, HLA-DRA		1109	71	16792	3.83871	0.00952637	0.000416089	0.00479829
	DNMT1	GO:0002480~antigen processing and presentation of exogenous peptide antigen via MHC class I, TAP-independent	7	5.75488e-06	HLA-A, HLA-C, HLA-B, HLA-E, HLA-G, HLA-F, B2M		1109	21	16792	7.21027	0.011937	0.000500241	0.00601975
	GATC /// SRSF9	GO:0045727~positive regulation of translation	15	5.7755e-06	EIF6, PAIP1, RBM3, QARS, RPS27L, RPS4X, LARP1, UPF3A, MAPK1, DDX3X, KRT17, NPM1, HNRNPD, PABPC1, FAM129A		1109	17	16792	8.01612	0.0181206	0.000731205	0.00916664
	PSMC6	GO:0006397~mRNA processing	30	6.08809e-06	HNRNPA1L2, SRSF1, AURKAIP1, WTAP, ZFP36L1, DDX47, SCAF11, RBM8A, LSM5, QKI, PTBP3, RBM25, RBM26, LGALS3, PTBP1, HNRNPA2B1, SAP18, HNRNPR, HNRNPA1, SRSF2, SRSF5, SON, SRSF7, C1QBP, SFPQ, ESRP1, ZRANB2, THOC7, CELF1, RBM39		1109	9	16792	11.7768	0.0209159	0.00081266	0.0105957
	RANBP2	GO:0010467~gene expression	14	9.21079e-06	POLR2H, POLR2L, POLR2J, HNRNPA2B1, PTBP1, IGF2BP2, WTAP, HNRNPR, HNRNPA1, HNRNPA3, PCBP1, GOLPH3, HNRNPD, HNRNPC		1109	53	16792	4.28535	0.02099	0.000785375	0.0106336
	LAPTM5	GO:0006986~response to unfolded protein	13	1.1138e-05	HSP90AB1, HERPUD1, DERL1, HSP90AA1, JKAMP, STT3B, HSPH1, ERP44, HSPA2, FAF2, HSPA4, HSPA8, UBXN4		1109	179	16792	2.53769	0.0221134	0.00079831	0.0112091
	GALNT1	GO:0031145~anaphase-promoting complex-dependent catabolic process	18	1.21791e-05	ANAPC16, ANAPC5, ANAPC11, PSMA7, PSMB5, PSMA1, PSMD14, PSMC5, PSMB6, PSMB1, PSMA6, PSMD11, PSMD10, UBC, PSMD4, UBA52, BUB3, UBE2E1		1109	48	16792	4.41629	0.0332655	0.00116592	0.016958
	ELAVL1	GO:0002181~cytoplasmic translation	10	1.78601e-05	RPL35A, RPL7, RPL22, RPLP0, EIF4H, RPL7L1, RPL15, RPL36, RPL22L1, RPL29		1109	42	16792	4.68668	0.0400845	0.00136274	0.0205058
	EIF1B	GO:0043066~negative regulation of apoptotic process	55	1.95111e-05	HTATIP2, IL6ST, PRDX5, TP63, PRDX2, PTEN, PDCD4, MYD88, CD44, PAK2, RPS3A, BAG3, TPT1, FAM129B, DNAJC3, HIGD1A, EGFR, SOCS3, PRKCI, HIPK3, TXNDC5, VEGFA, TNFAIP8, UBC, UBA52, ZFAND6, ARL6IP1, WNT5A, MTDH, XIAP, PRKDC, GREM1, CD74, MIF, PTK2, DDX3X, NPM1, HSPA5, PDCD10, TMBIM4, RPS6, STAT3, SOD2, IFIT3, NOTCH2, PRELID1, SON, HSP90B1, PSMG2, ID1, CD59, GOLPH3, PSMD10, BNIP3L, USP47		1109	79	16792	3.44998	0.0437482	0.00144199	0.0224224
	SGK1	GO:0008380~RNA splicing	27	3.31478e-05	HNRNPA1L2, ZCRB1, SYNCRIP, WTAP, DDX47, SCAF11, RBM8A, PPP2CA, QKI, PTBP3, HNRNPC, RBM25, LUC7L3, LGALS3, PTBP1, SAP18, SRSF2, SON, HNRNPH3, SRSF7, C1QBP, SFPQ, ESRP1, ZRANB2, SNRPB, THOC7, RBM39		1109	25	16792	6.05663	0.0634952	0.00204792	0.0328798
	LUM	GO:0045454~cell redox homeostasis	17	3.45463e-05	GLRX3, TMX1, PDIA3, PRDX5, PDIA6, PRDX2, TXNDC9, PDIA4, PRDX1, TXNDC12, ERP44, NXN, TXNDC5, TXN, DLD, SH3BGRL3, APEX1		1109	455	16792	1.8303	0.0691572	0.00216931	0.0359187
	TWF1	GO:0006754~ATP biosynthetic process	10	6.88577e-05	ALDOA, ATP5E, ATP5F1, ATP5C1, ATP5L, ATP5G2, ATP5A1, ATP5I, ATP5G3, ATP5H		1109	166	16792	2.46279	0.114634	0.00357459	0.0610157
	COX6C	GO:0038096~Fc-gamma receptor signaling pathway involved in phagocytosis	22	8.31532e-05	ACTB, HSP90AB1, IGHG1, IGHG2, HSP90AA1, IGLV1-44, ABI1, ARPC5, NCKAP1, ACTG1, ACTR3, CDC42, MAPK1, PTK2, ARPC3, ARPC2, NCK1, RAC1, CYFIP1, BRK1, IGKC, IGLC1		1109	77	16792	3.34294	0.11917	0.00361889	0.0635894
	NDUFS5 /// RPL10	GO:0006521~regulation of cellular amino acid metabolic process	13	9.20578e-05	PSMB5, PSMA1, PSMD14, PSMB6, PSMC5, OAZ1, PSMA6, PSMB1, PSMD11, PSMD10, AZIN1, PSMD4, PSMA7		1109	29	16792	5.22123	0.223472	0.00700102	0.126708
	TSG101	GO:0060071~Wnt signaling pathway, planar cell polarity pathway	18	9.53112e-05	WNT5A, CTHRC1, AP2S1, PSMA7, PSMB5, CDC42, PSMA1, PSMD14, PSMC5, PSMB6, PSMB1, PSMA6, PSMD11, PSMD10, RAC1, UBC, PSMD4, UBA52		1109	127	16792	2.62295	0.263197	0.00822101	0.152995
	WSB2	GO:0034976~response to endoplasmic reticulum stress	16	9.56345e-05	TMX1, HERPUD1, CEBPB, PDIA3, UFC1, CXCL8, PDIA6, PDIA4, UBQLN1, ERP44, HSP90B1, TNFRSF10B, ATP2A2, UFM1, TXNDC5, FAM129A		1109	51	16792	3.85962	0.286907	0.00885905	0.169366
	MTHFD2	GO:0006457~protein folding	27	0.000132633	HSP90AB1, FKBP9, TMX1, PDIA3, PDIA6, PDIA4, LMAN1, CANX, DNAJB11, BAG3, HSPA8, DNAJA2, TCP1, HSP90AA1, MESDC2, ST13, PFDN2, ERP44, CCT5, HSP90B1, PPIA, TXNDC5, PFDN5, TXN, GNB4, FKBP11, DNAJB6		1109	92	16792	2.96248	0.295379	0.00893662	0.175346
	MIR7703 /// PSME2	GO:0030970~retrograde protein transport, ER to cytosol	7	0.00015429	HERPUD1, HSP90B1, DERL1, VCP, UFD1L, FAF2, AUP1		1109	75	16792	3.2302	0.296215	0.00874361	0.175941
	CLINT1	GO:0030855~epithelial cell differentiation	15	0.000162092	RPSA, F11R, COL4A1, LGALS3, EHF, TAGLN2, VDAC1, AKR1C2, ANXA7, HNRNPH3, KRT14, VEGFA, CTSB, PGK1, AKR1C1		1109	180	16792	2.27124	0.385652	0.0118125	0.243929
	ADNP	GO:0050999~regulation of nitric-oxide synthase activity	9	0.000187458	EGFR, CAV1, HSP90AA1, CALM3, IL1B, LYPLA1, PTS, CALM2, CALM1		1109	14	16792	7.57078	0.432635	0.0134035	0.283706
	RNF13	GO:0048010~vascular endothelial growth factor receptor signaling pathway	15	0.000221554	ACTB, HSP90AA1, ROCK1, PGF, ABI1, NCKAP1, ACTG1, CDC42, PTK2, PAK2, NCK1, VEGFA, RAC1, CYFIP1, BRK1		1109	70	16792	3.24462	0.448666	0.0137514	0.298032
	C11orf58	GO:0031424~keratinization	12	0.000230545	CDC42, KRT17, SPRR1A, PPHLN1, KRT16, SPRR2B, CNFN, LCE3D, SPRR3, SPRR2G, SFN, IVL		1109	26	16792	5.24131	0.49772	0.0155281	0.344595
	ADAR	GO:0051603~proteolysis involved in cellular protein catabolic process	12	0.000230545	PSMB5, PSMA1, PSMB6, PSMA6, PSMB1, CTSC, HSPA5, CTSB, DNAJC3, CAPN2, PSMA7, CTSV		1109	72	16792	3.15449	0.556855	0.0179232	0.407151
	LBR	GO:0000027~ribosomal large subunit assembly	8	0.000273388	RPL3, RPL5, RPL24, RPL23A, RSL24D1, RPL12, RPF1, MRPL20		1109	48	16792	3.78539	0.571253	0.0182422	0.42364
	MYOF	GO:0038061~NIK/NF-kappaB signaling	14	0.000322344	PSMB5, PSMA1, PSMD14, PSMB6, PSMC5, PSMA6, PSMB1, PSMD11, PSMD10, UBC, PSMD4, SKP1, PSMA7, UBA52		1109	48	16792	3.78539	0.571253	0.0182422	0.42364
	VPS26A	GO:0031396~regulation of protein ubiquitination	7	0.000366901	HSP90AB1, HERPUD1, HSP90AA1, UBXN2A, TGFBR1, RNF139, UBQLN1		1109	21	16792	5.76822	0.633696	0.0211412	0.502179
	C4orf46 /// TOMM7	GO:0070125~mitochondrial translational elongation	16	0.000406227	MRPL51, MRPL3, MRPS15, AURKAIP1, MRPS24, MRPS10, MRPS21, MRPL20, MRPL13, MRPL15, MRPL14, MRPL36, MRPL18, MRPL47, MRPL32, DAP3		1109	66	16792	3.21185	0.693997	0.0243682	0.591854
	GBAS	GO:0090090~negative regulation of canonical Wnt signaling pathway	24	0.000444774	CSNK1A1, WNT5A, CTHRC1, CAV1, FOXO3, GREM1, SNAI2, PSMA7, PTPRO, RBX1, PSMB5, PSMA1, DKK3, PSMD14, PSMC5, PSMB6, PSMA6, PSMB1, PSMD11, PSMD10, PFDN5, UBC, PSMD4, UBA52		1109	16	16792	6.62444	0.740208	0.0271328	0.673404
	KRT5	GO:0070126~mitochondrial translational termination	16	0.000462577	MRPL51, MRPL3, MRPS15, AURKAIP1, MRPS24, MRPS10, MRPS21, MRPL20, MRPL13, MRPL15, MRPL14, MRPL36, MRPL18, MRPL47, MRPL32, DAP3		1109	85	16792	2.85018	0.775162	0.0294065	0.745327
	IMPDH2	GO:0030433~ER-associated ubiquitin-dependent protein catabolic process	13	0.000468313	DERL1, JKAMP, KIAA0368, UBQLN2, UBQLN1, STT3B, HSP90B1, PSMC5, VCP, FAF2, HSPA5, UBXN4, AUP1		1109	163	16792	2.22943	0.804856	0.0315318	0.815778
	SRGN	GO:0016241~regulation of macroautophagy	11	0.000473338	ATP6V0E1, SNX6, SH3GLB1, SNX5, ATP6V1E1, VPS35, UBQLN2, ATP6V1G1, ATP6V0D1, GAPDH, ATP6V1D		1109	86	16792	2.81704	0.817214	0.0321532	0.848299
	NET1	GO:0031295~T cell costimulation	15	0.000524573	HLA-DQB1, CAV1, HLA-DRB1, HLA-DRB3, HLA-DQA2, HLA-DQA1, PTPN11, CDC42, PAK2, RAC1, HLA-DRB4, HLA-DRB5, HLA-DPA1, CD24, HLA-DRA		1109	60	16792	3.28067	0.821027	0.0319413	0.858776
	USO1	GO:0000086~G2/M transition of mitotic cell cycle	21	0.000660108	TAF2, HSP90AA1, HAUS2, ARPP19, SKP1, PPP1CB, YWHAE, AJUBA, YWHAG, TUBB, UBC, CALM3, TUBA4A, TUBA1A, DYNC1H1, UBA52, DYNC1I2, CALM2, CALM1, TUBB4B, PHLDA1		1109	44	16792	3.78539	0.824301	0.0316904	0.867952
	HDAC2	GO:0038095~Fc-epsilon receptor signaling pathway	25	0.000661194	IGLV1-44, PSMA7, PSMB5, FOS, PSMB6, PSMB1, PAK2, RAC1, PSMD4, SHC1, IGKC, SKP1, MAPK1, PSMA1, PSMD14, PSMC5, PSMA6, PSMD11, PSMD10, UBC, CALM3, IGLC1, UBA52, CALM2, CALM1		1109	78	16792	2.91184	0.854454	0.0344343	0.961472
	NEDD8	GO:0042060~wound healing	15	0.000683403	EGFR, WNT5A, KRT6A, EPPK1, TGFBR1, COL3A1, TGFBR2, SPARC, ELK3, DCN, TPM1, MACF1, PECAM1, SPRR3, FN1		1109	137	16792	2.32097	0.911555	0.0423858	1.20847
	HSPB1	GO:0033209~tumor necrosis factor-mediated signaling pathway	19	0.00071218	TNFRSF21, FOXO3, STAT1, PSMA7, PSMB5, PSMA1, TNFRSF1A, PSMD14, TNFRSF10B, PSMC5, PSMB6, PSMA6, TXNDC17, PSMB1, PSMD11, PSMD10, UBC, PSMD4, UBA52		1109	178	16792	2.12662	0.911908	0.041725	1.21044
	EFEMP1	GO:0032981~mitochondrial respiratory chain complex I assembly	13	0.000743938	TIMMDC1, NDUFB4, NDUFB11, NDUFA2, NDUFB10, ND4, NDUFB9, NDUFC2, NDUFA13, NDUFA12, NDUFB1, NDUFA11, NDUFB2		1109	80	16792	2.83904	0.918813	0.0423693	1.25086
	LIPA	GO:0006405~RNA export from nucleus	12	0.000798902	SRSF3, SRSF1, SRSF2, SRSF5, POM121, SRSF7, SRSF6, RBM8A, ALYREF, THOC7, POM121C, HNRNPA1		1109	118	16792	2.43805	0.926961	0.0433828	1.3032
	BNIP3	GO:0051028~mRNA transport	11	0.00082489	HNRNPA1L2, ZFP36L1, HNRNPA3, UPF3A, XPO1, RBM8A, SEC13, QKI, IGF2BP2, HNRNPA1, LRPPRC		1109	63	16792	3.12445	0.935009	0.0445362	1.36094
	ZFR	GO:0060337~type I interferon signaling pathway	13	0.00086159	IFIT3, IFITM1, IFITM3, HLA-A, SAMHD1, HLA-C, HLA-B, XAF1, STAT1, HLA-E, HLA-G, STAT2, HLA-F		1109	55	16792	3.30362	0.946898	0.046984	1.46079
	CYB5R3	GO:0090263~positive regulation of canonical Wnt signaling pathway	19	0.000871678	CAV1, XIAP, PSMA7, JUP, PSMB5, PSMA1, PSMD14, PSMC5, PSMB6, PSMA6, SULF2, PSMB1, PSMD11, PSMD10, UBC, VPS35, PSMD4, YAP1, UBA52		1109	47	16792	3.54377	0.951736	0.0477125	1.50797
	FAM3C	GO:0061024~membrane organization	9	0.0008858	YWHAG, PRKCI, YWHAB, YWHAQ, CHP1, RALA, SFN, RAB10, YWHAE		1109	64	16792	3.07563	0.957827	0.0490119	1.57456
	RRM2	GO:0043518~negative regulation of DNA damage response, signal transduction by p53 class mediator	6	0.00102003	CD44, PSMD10, DYRK1A, SNAI2, CD74, MIF		1109	120	16792	2.39742	0.959363	0.0488162	1.59286
	CKS1B	GO:0010824~regulation of centrosome duplication	7	0.00104743	XPO1, CHMP3, CHMP5, CHMP4B, PDCD6IP, RAB6C, RNF103-CHMP3		1109	32	16792	4.25857	0.961419	0.0488435	1.61846
	AKR1A1	GO:0000028~ribosomal small subunit assembly	7	0.00104743	RPSA, RPS28, RPS19, RPS17, RPS14, RPS10, RPS27L		1109	13	16792	6.98842	0.976446	0.0552124	1.86154
	YY1	GO:0000209~protein polyubiquitination	25	0.00106158	UBE2V2, SKP1, PSMA7, RNF181, RLIM, STUB1, RBX1, PSMB5, WSB1, PSMA1, RNF114, PSMD14, PSMB6, PSMC5, PSMA6, PSMB1, HUWE1, PSMD11, PSMD10, RNF139, UBC, PSMD4, UBA52, RNF145, UBE2E1		1109	19	16792	5.57847	0.978704	0.0558322	1.9111
	SEC63	GO:1901844~regulation of cell communication by electrical coupling involved in cardiac conduction	5	0.00106438	SRI, CAV1, CALM3, CALM2, CALM1		1109	19	16792	5.57847	0.978704	0.0558322	1.9111
	SLC20A1	GO:0030198~extracellular matrix organization	26	0.00116719	COL3A1, HSD17B12, POSTN, DCN, ITGB1, CD47, APP, LAMB3, PTK2, CD44, ITGB8, ITGB6, COL6A1, LAMB1, SPP1, FN1, F11R, COL4A2, COL4A1, SPARC, COL5A2, DDR1, ITGA6, PECAM1, VCAN, DNAJB6		1109	184	16792	2.05728	0.979783	0.0557566	1.93667
	GNG10	GO:0016236~macroautophagy	14	0.00130589	GABARAPL2, LAMTOR3, LAMTOR1, UBQLN1, ATG3, VDAC1, EI24, TOMM6, TOMM5, MAP1LC3B, UBC, TOMM20, RHEB, UBA52		1109	8	16792	9.46348	0.97999	0.0551121	1.94173
	NSA2	GO:0031529~ruffle organization	6	0.001501	LIMA1, RAC1, CYFIP1, ARF6, TPM1, PLEKHA1		1109	196	16792	2.00858	0.98629	0.0594402	2.1274
	PRDX4	GO:0000380~alternative mRNA splicing, via spliceosome	6	0.001501	SRSF1, SRSF6, SFPQ, PTBP1, CDK13, RBM17		1109	76	16792	2.78924	0.991767	0.0653664	2.37732
	AFF1	GO:0043154~negative regulation of cysteine-type endopeptidase activity involved in apoptotic process	13	0.00170709	ARL6IP1, HERPUD1, XIAP, PRDX5, SFN, YWHAE, CD44, DDX3X, VEGFA, TNFAIP8, USP47, KLF4, DNAJB6		1109	14	16792	6.48924	0.995983	0.0737667	2.72789
	ETFA	GO:0043388~positive regulation of DNA binding	8	0.00185396	HMGB1, HMGB2, HIPK2, TXN, CALM3, EDF1, CALM2, CALM1		1109	14	16792	6.48924	0.995983	0.0737667	2.72789
	WDR82	GO:0006417~regulation of translation	11	0.00186792	ZNF706, ZFP36L1, LSM14A, APP, RBM8A, RPS14, MTPN, RBM3, MKNK2, EIF2A, FOXO3		1109	69	16792	2.85276	0.998118	0.0823743	3.0969
	CDK2AP1	GO:0048025~negative regulation of mRNA splicing, via spliceosome	7	0.00186959	C1QBP, SRSF7, SRSF6, DYRK1A, PTBP1, HNRNPA2B1, SAP18		1109	28	16792	4.32616	0.998904	0.0879924	3.35906
	PLK2	GO:0006888~ER to Golgi vesicle-mediated transport	22	0.00195861	RAB2A, SEC23A, COPA, DYNC1LI2, IER3IP1, SEC31A, VAPA, ATL2, ATL3, LMAN1, DCTN4, RAB1A, VCP, TMED3, CD59, CNIH4, MCFD2, SPTBN1, TMED10, CTSC, DYNC1H1, DYNC1I2		1109	52	16792	3.20302	0.998959	0.087497	3.38395
	HEXB	GO:0000470~maturation of LSU-rRNA	6	0.00213008	EIF6, RSL1D1, RPL10A, RPL7A, NHP2, RPF1		1109	21	16792	5.04719	0.998965	0.0864707	3.38692
	CCT2	GO:0002437~inflammatory response to antigenic stimulus	6	0.00213008	HMGB1, HMGB2, HLA-DRB1, HLA-DRB4, HLA-DRB5, RBPJ		1109	160	16792	2.08197	0.999254	0.0892801	3.54545
	ARPC1B	GO:0006406~mRNA export from nucleus	16	0.0022717	SRSF1, ENY2, ALYREF, HNRNPA2B1, SMG1, SRSF3, SRSF2, SRSF5, POM121, SRSF7, SRSF6, RBM8A, FYTTD1, THOC7, POM121C, NUP43		1109	15	16792	6.05663	0.999603	0.0955353	3.85012
	CCNC	GO:0000165~MAPK cascade	31	0.00228461	CAV1, PSMA7, RBX1, PSMB5, ZFP36L1, PTK2, PSMB6, PSMB1, IL1B, PSMD4, SHC1, EGFR, LAMTOR3, YWHAB, SMAD1, PSMA1, MAPK1, PSMD14, PSMC5, PSMA6, MAPK6, PSMD11, PSMD10, UBC, CALM3, SPTBN1, PEBP1, UBA52, CALM2, CALM1, DUSP6		1109	15	16792	6.05663	0.999603	0.0955353	3.85012
	MYCBP2	GO:0015986~ATP synthesis coupled proton transport	7	0.00242883	ATP5F1, ATP5C1, ATP5L, ATP5G2, ATP5A1, ATP5G3, ATP5H		1109	100	16792	2.42265	0.999764	0.100341	4.10105
	ACSL1	GO:0042270~protection from natural killer cell mediated cytotoxicity	4	0.00259012	HLA-A, SERPINB4, HLA-B, HLA-E		1109	262	16792	1.79156	0.999775	0.0996865	4.12391
	NASP	GO:1902966~positive regulation of protein localization to early endosome	4	0.00259012	EZR, VEGFA, SORL1, RDX		1109	22	16792	4.81777	0.999868	0.104409	4.37877
	ATP6V1A	GO:0002381~immunoglobulin production involved in immunoglobulin mediated immune response	4	0.00259012	HLA-DQB1, HLA-DRB1, HLA-DRB4, HLA-DRB5		1109	5	16792	12.1133	0.999927	0.109675	4.66302
	CCZ1 /// CCZ1B	GO:0006915~apoptotic process	56	0.00266698	RTN4, HTATIP2, CHMP3, PRDX5, TP63, PTEN, PDCD4, RPS3, CLPTM1L, GHITM, MYD88, SLK, PAK2, IL1B, OGT, CCAR1, SLC25A6, PKN2, MAPK1, TNFRSF10B, C1QBP, EMC4, HIPK3, TNFAIP8, CTSC, PDCD6IP, ZFAND6, ARL6IP1, TNFRSF21, XIAP, GREM1, ZFP36L1, CSE1L, SH3GLB1, PPP2CA, MTCH1, XAF1, PHLDA2, PHLDA1, TGFBR1, TGFBR2, TMBIM4, GJB6, STAT1, S100A14, RNF103-CHMP3, VDAC1, NCKAP1, LCN2, NOTCH2, PRELID1, TNFSF10, EI24, P…		1109	5	16792	12.1133	0.999927	0.109675	4.66302
	CLIP1	GO:1900740~positive regulation of protein insertion into mitochondrial membrane involved in apoptotic signaling pathway	8	0.00283985	YWHAG, SH3GLB1, YWHAB, YWHAQ, TP63, SFN, YWHAE, TFDP1		1109	5	16792	12.1133	0.999927	0.109675	4.66302
	MYO10	GO:0045616~regulation of keratinocyte differentiation	5	0.00286931	ZFP36L1, ROCK1, CD109, GRHL1, AQP3		1109	567	16792	1.49546	0.999945	0.111463	4.7982
	MED13	GO:0006369~termination of RNA polymerase II transcription	12	0.00288606	SRSF3, SRSF1, SRSF2, PAPOLA, SRSF5, SRSF7, SRSF6, RBM8A, ALYREF, SNRPB, THOC7, SSU72		1109	30	16792	4.03775	0.999971	0.116931	5.10158
	KIF5B	GO:0000381~regulation of alternative mRNA splicing, via spliceosome	9	0.00289644	SRSF2, SRSF6, RBM8A, DYRK1A, PTBP1, SAP18, WTAP, UHMK1, RBM25		1109	10	16792	7.57078	0.999974	0.116767	5.15319
	MORF4L2	GO:0006955~immune response	44	0.00290922	HLA-DQB1, TNFRSF21, IGLV1-44, CXCL5, HLA-DRB1, IFITM3, HLA-DRB3, CXCL2, CXCL8, C1R, IL7R, CD74, FTH1, B2M, TNFRSF1A, HLA-DRB4, IGHA1, IL1B, IGHA2, HLA-DRB5, IGKC, CEBPB, IL1RN, HLA-A, SAMHD1, HLA-C, HLA-B, CD164, HLA-E, TRIM22, HLA-DQA2, HLA-DQA1, CCL18, HLA-F, PRELID1, TNFSF10, TNFRSF10B, C1QBP, CXCL14, ETS1, CTSC, HLA-DPA1, IGLC1, HLA-DRA		1109	64	16792	2.83904	0.999975	0.116125	5.18252
	EXT1	GO:0042274~ribosomal small subunit biogenesis	6	0.00293153	RPS28, RPS19, RPS16, RPS17, RPS6, RPS7		1109	38	16792	3.58616	0.999976	0.115259	5.20069
	DYNLT1	GO:0007030~Golgi organization	13	0.00313975	CSNK1A1, RAB2A, CDC42, ATL2, UBXN2A, GOLPH3, ATL3, NSFL1C, SURF4, TMED10, VMP1, LMAN1, RAB1A		1109	421	16792	1.58249	0.999977	0.114501	5.22307
	NDUFA6	GO:0071230~cellular response to amino acid stimulus	10	0.00320799	EGFR, LAMTOR3, COL4A1, CEBPB, LAMTOR1, COL3A1, HNRNPD, COL6A1, CAPN2, COL5A2		1109	16	16792	5.67809	0.999979	0.114109	5.2621
	PTPN12	GO:0019058~viral life cycle	8	0.00346262	CHMP3, PPIA, CHMP5, CHMP4B, UBC, PDCD6IP, RNF103-CHMP3, UBA52		1109	74	16792	2.66001	0.99999	0.120444	5.62572
	TJP1	GO:0043086~negative regulation of catalytic activity	13	0.00351862	OAZ1, SET, CD46, ANP32E, ARPP19, FAF2, TMBIM1, SERPINB3, PPP1R14C, HNRNPR, PPP1R14B, ANXA2, ANXA2P2		1109	47	16792	3.22161	0.999993	0.121633	5.74461
	SLC39A6	GO:0008544~epidermis development	14	0.00365263	UGCG, LCE3D, SPRR2G, GRHL1, PTHLH, LAMB3, ATP2A2, KRT17, SPRR1A, KRT16, CTGF, SPRR2B, KRT14, SPRR3		1109	31	16792	3.9075	0.999997	0.12932	6.18695
	EFNA1	GO:0051893~regulation of focal adhesion assembly	6	0.00392986	CORO1C, PTK2, ROCK1, SLK, MACF1, GREM1		1109	75	16792	2.62454	0.999998	0.129956	6.28397
	SDHD	GO:0006376~mRNA splice site selection	6	0.00392986	SRSF1, SRSF5, SRSF6, YTHDC1, CELF1, LUC7L3		1109	85	16792	2.49391	0.999999	0.133234	6.51575
	RPL38	GO:0030216~keratinocyte differentiation	13	0.00393351	WNT5A, SPRR1A, KRT16, SPRR2B, LCE3D, SPRR3, TP63, SPRR2G, KRT10, JAG1, YAP1, RBPJ, IVL		1109	17	16792	5.34408	0.999999	0.141218	6.99354
	RB1CC1	GO:0045184~establishment of protein localization	9	0.00405256	CORO1C, LIMS1, DERL1, RCC2, VCP, RDX, KPNB1, PHLDB2, PLEKHA1		1109	17	16792	5.34408	0.999999	0.141218	6.99354
	UBE4A	GO:0070911~global genome nucleotide-excision repair	8	0.00418413	SUMO3, SUMO2, SUMO1, UBC, UBE2V2, UBE2I, UBA52, RBX1		1109	76	16792	2.59001	0.999999	0.139976	6.99981
	SMS	GO:0021762~substantia nigra development	10	0.004298	ACTB, CDC42, ATP5F1, YWHAQ, CALM3, GNB4, HSPA5, YWHAE, CALM2, CALM1		1109	40	16792	3.40685	1	0.142527	7.20425
	CTR9	GO:0051592~response to calcium ion	11	0.00430732	EGFR, ANXA7, CAV1, SEC31A, S100A16, HNRNPD, CALM3, SPARC, AQP3, CALM2, CALM1		1109	32	16792	3.78539	1	0.145423	7.42972
	PPFIA1	GO:0042256~mature ribosome assembly	4	0.00492628	EIF6, SBDS, C1QBP, DDX3X		1109	49	16792	3.09012	1	0.147689	7.62442
	SDC4	GO:0033119~negative regulation of RNA splicing	4	0.00492628	RPS26, PTBP1, LOC101929876, PTBP3		1109	58	16792	2.87168	1	0.146619	7.64034
	BIRC2	GO:0031124~mRNA 3'-end processing	10	0.00494137	SRSF3, SRSF1, SRSF2, PAPOLA, SRSF5, SRSF7, SRSF6, RBM8A, ALYREF, THOC7		1109	6	16792	10.0944	1	0.16439	8.69178
	NDUFAB1	GO:0030705~cytoskeleton-dependent intracellular transport	6	0.00514954	KIF13A, TUBB, KIF5B, TUBA1A, TUBA1B, TUBA1C		1109	6	16792	10.0944	1	0.16439	8.69178
	IER2	GO:0050871~positive regulation of B cell activation	7	0.00597737	IGHG1, IGHG2, IGHA1, IGHA2, IGKC, IGHM, IGLC1		1109	50	16792	3.02831	1	0.163375	8.71727
	TJP2	GO:0043248~proteasome assembly	5	0.00608073	PSMG2, KIAA0368, PSMD11, POMP, PSMD4		1109	18	16792	5.04719	1	0.168154	9.06825
	MX1	GO:0048208~COPII vesicle coating	11	0.00622815	SEC23A, SCFD1, SEC31A, CD59, MCFD2, TMED10, SEC13, TFG, CTSC, LMAN1, RAB1A		1109	26	16792	4.07658	1	0.190823	10.4514
	CTSL	GO:0050900~leukocyte migration	17	0.00643514	F11R, CAV1, ROCK1, ATP1B3, F2RL1, ITGB1, CD74, PTPN11, MIF, CD47, ITGA6, CD44, PPIA, PECAM1, CEACAM6, SHC1, FN1		1109	12	16792	6.30899	1	0.192134	10.6227
	UQCR11	GO:0042981~regulation of apoptotic process	25	0.00721787	RTN4, TNFRSF21, ANP32E, TP63, ACTN1, PRDX2, STAT1, RABGGTB, RPS3, RSL1D1, MAGED1, PRELID1, TNFRSF1A, TNFRSF10B, SLK, VCP, ETS1, SERBP1, BNIP3L, TPT1, CTSB, SKIL, PERP, IGFBP3, RBM25		1109	61	16792	2.73045	1	0.194656	10.8665
	TSPO	GO:0007179~transforming growth factor beta receptor signaling pathway	14	0.00722284	F11R, TGFBR1, COL3A1, TGFBR2, SMAD1, ITGB1, FOS, PTK2, FNTA, ID1, HIPK2, UBC, SKIL, UBA52		1109	122	16792	2.10989	1	0.198775	11.2077
	COX7B	GO:0007015~actin filament organization	12	0.00726272	ALDOA, MYO1B, NCK1, PRKCI, TMOD3, ACTN1, BRK1, TMSB10, TMSB4X, CTNNA1, TPM1, TPM3		1109	213	16792	1.77718	1	0.218363	12.4868
	ARHGAP1	GO:0043001~Golgi to plasma membrane protein transport	7	0.00726425	KIF13A, GOLGA7, RAB31, MACF1, GOLPH3, SPTBN1, RAB10		1109	92	16792	2.30415	1	0.216726	12.4949
	CPNE3	GO:0035987~endodermal cell differentiation	7	0.00726425	INHBA, COL4A2, LAMB3, COL12A1, COL6A1, LAMB1, FN1		1109	72	16792	2.52359	1	0.216037	12.5596
	PPP1R2	GO:0019731~antibacterial humoral response	9	0.00739861	APP, HIST1H2BK, HLA-A, IGHA1, IGHA2, RPL39, HLA-E, IGHM, B2M		1109	27	16792	3.92559	1	0.214356	12.5621
	CHMP2A	GO:0002455~humoral immune response mediated by circulating immunoglobulin	4	0.00819985	HLA-DQB1, HLA-DRB1, HLA-DRB4, HLA-DRB5		1109	27	16792	3.92559	1	0.214356	12.5621
	RIOK3	GO:0036010~protein localization to endosome	4	0.00819985	ACAP2, ARF6, TMEM30A, MICALL1		1109	44	16792	3.09714	1	0.216149	12.7797
	WWTR1	GO:1901841~regulation of high voltage-gated calcium channel activity	4	0.00819985	SRI, CALM3, CALM2, CALM1		1109	7	16792	8.65233	1	0.234809	14.067
	LIMK2	GO:0007017~microtubule-based process	8	0.00824813	TUBB, TUBA4A, TUBB6, TUBA1A, TUBA1B, TUBB3, TUBA1C, TUBB4B		1109	7	16792	8.65233	1	0.234809	14.067
	TMED5	GO:0016045~detection of bacterium	5	0.00832993	HLA-DRB1, HLA-DRB4, HLA-A, HLA-DRB5, HLA-B		1109	7	16792	8.65233	1	0.234809	14.067
	NPTN	GO:0034975~protein folding in endoplasmic reticulum	5	0.00832993	HSP90B1, PDIA3, VAPA, HSPA5, CANX		1109	36	16792	3.36479	1	0.234213	14.144
	EIF3M	GO:0060334~regulation of interferon-gamma-mediated signaling pathway	5	0.00832993	HSP90AB1, SUMO1, SOCS3, STAT1, IFNGR1		1109	13	16792	5.82368	1	0.234453	14.2743
	KIAA0247	GO:0006910~phagocytosis, recognition	7	0.00873978	IGHG1, IGHG2, IGHA1, IGHA2, IGKC, IGHM, IGLC1		1109	13	16792	5.82368	1	0.234453	14.2743
	UQCRH /// UQCRHL	GO:0030512~negative regulation of transforming growth factor beta receptor signaling pathway	11	0.00875682	ASPN, CAV1, SNX6, TGFBR1, TGFBR2, CD109, UBC, HSPA5, SKIL, STUB1, UBA52		1109	13	16792	5.82368	1	0.234453	14.2743
	LOC101928916 /// NNMT	GO:0030334~regulation of cell migration	12	0.00891375	AJUBA, GNA13, RTN4, RCC2, SLK, SERPINE2, NCK1, PECAM1, RAC1, LMNA, JAG1, PHLDA2		1109	28	16792	3.78539	1	0.242666	14.9243
	TRIB1	GO:0002223~stimulatory C-type lectin receptor signaling pathway	15	0.00903179	PSMB5, PSMA1, PSMD14, PSMB6, PSMC5, PAK2, PSMA6, PSMB1, PSMD11, PSMD10, UBC, PSMD4, SKP1, PSMA7, UBA52		1109	64	16792	2.60246	1	0.241274	14.9512
	PSMB4	GO:0048013~ephrin receptor signaling pathway	13	0.0106219	ACTB, ROCK1, AP2S1, ARPC5, PTPN11, ACTG1, ACTR3, CDC42, PTK2, ARPC3, ARPC2, NCK1, RAC1		1109	74	16792	2.45539	1	0.243236	15.1988
	RAB13	GO:0010839~negative regulation of keratinocyte proliferation	5	0.0110615	EPPK1, CD109, SFN, SNAI2, CTSV		1109	105	16792	2.16308	1	0.244245	15.3846
	CYB5R1	GO:0002486~antigen processing and presentation of endogenous peptide antigen via MHC class I via ER pathway, TAP-independent	3	0.0124775	HLA-A, HLA-C, HLA-B		1109	86	16792	2.28884	1	0.278813	17.8498
	TDP2	GO:0030801~positive regulation of cyclic nucleotide metabolic process	3	0.0124775	CALM3, CALM2, CALM1		1109	14	16792	5.4077	1	0.286553	18.5194
	LAMC2	GO:2001179~regulation of interleukin-10 secretion	3	0.0124775	HLA-DRB1, HLA-DRB4, HLA-DRB5		1109	3	16792	15.1416	1	0.314781	20.6409
	NAE1	GO:1902626~assembly of large subunit precursor of preribosome	3	0.0124775	EIF6, RPL24, RSL24D1		1109	3	16792	15.1416	1	0.314781	20.6409
	UBE2B	GO:1903071~positive regulation of ER-associated ubiquitin-dependent protein catabolic process	4	0.0124811	CAV1, HERPUD1, UBQLN2, UBQLN1		1109	3	16792	15.1416	1	0.314781	20.6409
	GBP1	GO:0007568~aging	20	0.0126147	ND4, COL3A1, TGFBR2, GJB6, FOXO3, DCN, CTNNA1, TIMP2, CANX, PTEN, STAT3, FOS, KRT16, CTGF, KRT14, DLD, CTSC, RPN2, APEX1, IGFBP5		1109	3	16792	15.1416	1	0.314781	20.6409
	SHFM1	GO:0017148~negative regulation of translation	10	0.0131312	DDX3X, RPL13A, RNF139, SYNCRIP, IGF2BP2, CELF1, GAPDH, CAPRIN1, RPS3, IGFBP5		1109	8	16792	7.57078	1	0.312748	20.6463
	SPTLC1	GO:0006122~mitochondrial electron transport, ubiquinol to cytochrome c	5	0.0143093	UQCRC2, UQCR10, CYCS, UQCRFS1, UQCRB		1109	165	16792	1.83534	1	0.313423	20.8437
	CDKN1A	GO:0045104~intermediate filament cytoskeleton organization	5	0.0143093	KRT6C, CSNK1A1, KRT6A, KRT16, FAM83H		1109	58	16792	2.61062	1	0.321862	21.6027
	TACSTD2	GO:0042026~protein refolding	5	0.0143093	HSP90AA1, HSPA2, HSPA8, DNAJA2, B2M		1109	15	16792	5.04719	1	0.343046	23.308
	TACC2	GO:0034389~lipid particle organization	5	0.0143093	RAB18, PPIA, RAB3GAP1, FAF2, PTGFRN		1109	15	16792	5.04719	1	0.343046	23.308
	CTSH	GO:1990090~cellular response to nerve growth factor stimulus	7	0.0144365	APP, ARPC3, BPTF, ID1, ACAP2, FOXO3, MICALL1		1109	15	16792	5.04719	1	0.343046	23.308
	RER1	GO:0030032~lamellipodium assembly	7	0.0144365	AJUBA, GOLPH3, NCK1, RAC1, CYFIP1, PTPRO, CAPZB		1109	15	16792	5.04719	1	0.343046	23.308
	NDUFA1	GO:0030097~hemopoiesis	10	0.0146152	NOTCH2, TWSG1, PICALM, MKNK2, ZNF160, JAG1, IFI16, CD164, CDK13, SOD2		1109	31	16792	3.41906	1	0.343325	23.4901
	LAMTOR5	GO:0018279~protein N-linked glycosylation via asparagine	8	0.0146597	STT3B, OSTC, MAGT1, VCP, MCFD2, RPN2, LMAN1, DDOST		1109	31	16792	3.41906	1	0.343325	23.4901
	RSRC2	GO:0001895~retina homeostasis	8	0.0146597	ACTB, ACTG1, IGHA1, LYZ, IGHA2, IGKC, PRDX1, B2M		1109	59	16792	2.56637	1	0.344583	23.7452
	TAP1	GO:0016239~positive regulation of macroautophagy	6	0.0153772	BNIP3L, SCOC, WAC, DCN, PAFAH1B2, LARP1		1109	40	16792	3.02831	1	0.343277	23.8084
	COL1A1	GO:0045669~positive regulation of osteoblast differentiation	10	0.0162193	CTHRC1, CEBPB, IFITM1, ATRAID, IL6ST, TP63, GNAS, JAG1, CLIC1, SMAD1		1109	40	16792	3.02831	1	0.343277	23.8084
	ACBD3	GO:0015991~ATP hydrolysis coupled proton transport	7	0.0168025	ATP6V0E1, ATP6V1E1, ATP1A1, ATP5G2, ATP5A1, ATP6V0D1, ATP5G3		1109	23	16792	3.94997	1	0.354571	24.8235
	ATP5J	GO:0006511~ubiquitin-dependent protein catabolic process	21	0.0171964	HERPUD1, UBE3A, UFD1L, UBE2G1, UBA6, UBE2I, SKP1, UBE2H, PSMA7, RLIM, STUB1, TTC3, PSMA1, PSMD14, PSMA6, VCP, PSMD11, USP47, PSMD4, USP33, UBE2E1		1109	60	16792	2.52359	1	0.36776	25.9986
	AP3S1	GO:0071260~cellular response to mechanical stimulus	11	0.0176577	EGFR, TNFRSF1A, SLC38A2, TNFRSF10B, MYD88, MAP3K2, MTPN, BAG3, RAC1, IL1B, ATP1A1		1109	32	16792	3.31222	1	0.375943	26.8021
	FABP5	GO:0075733~intracellular transport of virus	9	0.0177268	XPO1, POM121, UBC, KPNA4, POM121C, KPNB1, KPNA2, NUP43, UBA52		1109	182	16792	1.7471	1	0.380619	27.3403
	UBE2K	GO:0032481~positive regulation of type I interferon production	9	0.0177268	XRCC5, POLR2H, MYD88, POLR2L, POLR1D, PRKDC, DHX36, IFI16, LRRFIP1		1109	71	16792	2.34588	1	0.386349	27.9656
	ITGAV	GO:0035456~response to interferon-beta	4	0.0178137	IFITM1, IFITM3, XAF1, STAT1		1109	51	16792	2.67204	1	0.385303	28.0589
	RAP1A	GO:0031053~primary miRNA processing	4	0.0178137	DROSHA, SRRT, HNRNPA2B1, SMAD1		1109	51	16792	2.67204	1	0.385303	28.0589
	TCEAL4	GO:0039694~viral RNA genome replication	4	0.0178137	CDC42, PCBP1, RAB5A, PI4KA		1109	9	16792	6.72959	1	0.384572	28.176
	LEPROT	GO:0060316~positive regulation of ryanodine-sensitive calcium-release channel activity	4	0.0178137	CALM3, ASPH, CALM2, CALM1		1109	9	16792	6.72959	1	0.384572	28.176
	ADAM9	GO:1900027~regulation of ruffle assembly	4	0.0178137	CORO1C, CAV1, RCC2, RDX		1109	9	16792	6.72959	1	0.384572	28.176
	RGS2	GO:0002576~platelet degranulation	14	0.0178451	ALDOA, A2M, ACTN1, SPARC, APLP2, APP, PECAM1, VEGFA, TUBA4A, CALM3, TMSB4X, CALM2, FN1, CALM1		1109	9	16792	6.72959	1	0.384572	28.176
	BASP1	GO:0010592~positive regulation of lamellipodium assembly	5	0.0181019	HSP90AA1, ARPC2, RAC1, BRK1, NCKAP1		1109	9	16792	6.72959	1	0.384572	28.176
	KLF10	GO:0006890~retrograde vesicle-mediated transport, Golgi to ER	12	0.0185555	COPA, SCFD1, TMED3, KLC1, GOLPH3, SURF4, TMED10, RAB6A, RAB6C, BICD2, RAB1A, ERGIC2		1109	103	16792	2.05808	1	0.382917	28.2183
	NUTF2 /// NUTF2P4	GO:0008543~fibroblast growth factor receptor signaling pathway	12	0.0185555	POLR2H, MAPK1, POLR2L, CTGF, POLR2J, PTBP1, ESRP1, UBC, HNRNPA1, UBA52, IQGAP1, PTPN11		1109	16	16792	4.73174	1	0.385049	28.563
	COL1A2	GO:0007566~embryo implantation	8	0.0189329	DDR1, TGFBR2, H3F3A, IL1B, H3F3B, VMP1, SPP1, RPL29		1109	82	16792	2.21584	1	0.390384	29.1683
	MYC	GO:0001649~osteoblast differentiation	14	0.0192062	ALYREF, SYNCRIP, SNAI2, FBL, RSL1D1, COL6A1, H3F3A, DDX21, H3F3B, VCAN, HNRNPC, IGFBP3, SPP1, IGFBP5		1109	82	16792	2.21584	1	0.390384	29.1683
	TIAL1	GO:0007010~cytoskeleton organization	19	0.0196304	ACTB, FMNL2, KRT6B, ZAK, MICAL2, PRKCI, TPM1, CAPZB, AJUBA, MACF1, KRT16, TUBB6, SPTBN1, TUBA4A, TUBA1A, TUBB3, TUBA1C, TUBB4B, PRPF40A		1109	42	16792	2.88411	1	0.394367	29.6681
	IFI27	GO:0034097~response to cytokine	9	0.0197771	FOS, OSMR, IL6ST, COL3A1, SKIL, SPARC, TIMP2, STAT1, DDOST		1109	104	16792	2.03829	1	0.396604	30.028
	USP1	GO:0045815~positive regulation of gene expression, epigenetic	10	0.019808	ACTB, POLR2H, SF3B1, POLR2L, POLR1D, TAF1D, H2AFY, H3F3A, DDX21, H3F3B		1109	161	16792	1.78689	1	0.401192	30.5831
	SNRPD1	GO:0031623~receptor internalization	8	0.0213668	CAV1, RAB31, EZR, PICALM, TFRC, CXCL8, ACKR3, ITGB1		1109	52	16792	2.62066	1	0.401345	30.7741
	STK17A	GO:2001235~positive regulation of apoptotic signaling pathway	6	0.0217766	MAGED1, TGFBR1, TP63, CTSC, PTEN, RPS3		1109	62	16792	2.44219	1	0.399692	30.8143
	COX4I1	GO:0030307~positive regulation of cell growth	12	0.0218638	EIF4G1, EGFR, CDC42, DDX3X, KRT17, PSMD10, TGFBR1, MTPN, USP47, H3F3A, H3F3B, SFN		1109	43	16792	2.81704	1	0.42138	32.8123
	TOB1	GO:0032673~regulation of interleukin-4 production	3	0.0238653	HLA-DRB1, HLA-DRB4, HLA-DRB5		1109	25	16792	3.63398	1	0.425295	33.3285
	PLSCR1	GO:0030578~PML body organization	3	0.0238653	SUMO1, ETS1, HIPK2		1109	84	16792	2.16308	1	0.424409	33.4378
	PRSS23	GO:0021955~central nervous system neuron axonogenesis	3	0.0238653	PTK2, NDEL1, PTEN		1109	4	16792	11.3562	1	0.450892	35.9014
	PFKFB3	GO:1900086~positive regulation of peptidyl-tyrosine autophosphorylation	3	0.0238653	VEGFA, GREM1, IQGAP1		1109	4	16792	11.3562	1	0.450892	35.9014
	COPS2	GO:0061025~membrane fusion	8	0.0240094	BLOC1S6, ANXA7, DNM1L, VAPA, UBXN2A, NSFL1C, CHP1, SNAP23		1109	4	16792	11.3562	1	0.450892	35.9014
	RANBP1	GO:0051272~positive regulation of cellular component movement	4	0.0242184	RPS19, ETS1, TGFBR1, VEGFA		1109	4	16792	11.3562	1	0.450892	35.9014
	MBD2	GO:0050853~B cell receptor signaling pathway	9	0.0243734	IGHG1, MAPK1, IGHG2, IGHA1, IGHA2, IGKC, IGHM, IGLC1, PLEKHA1		1109	44	16792	2.75301	1	0.450682	36.0755
	TES	GO:0048146~positive regulation of fibroblast proliferation	9	0.0243734	WNT5A, EGFR, S100A6, ZMIZ1, PRKDC, CD74, ANXA2, FN1, MIF		1109	10	16792	6.05663	1	0.451368	36.3271
	TBL1XR1	GO:0010628~positive regulation of gene expression	27	0.0246724	CAV1, LIMS1, RAB3GAP1, RDX, IL7R, RPS3, DROSHA, CDC42, EZR, DDX3X, ITGB8, CTGF, CD46, HNRNPD, QKI, IL1B, VPS35, FN1, PDCD10, TGFBR1, SMAD1, STAT3, LCN2, INHBA, ID1, VEGFA, KLF4		1109	54	16792	2.52359	1	0.451307	36.513
	UBE2R2	GO:1900034~regulation of cellular response to heat	11	0.025062	HSP90AB1, MAPK1, HSPH1, HSP90AA1, POM121, BAG3, POM121C, YWHAE, NUP43, DNAJB6, HSPA8		1109	54	16792	2.52359	1	0.451307	36.513
	EIF2A	GO:0006911~phagocytosis, engulfment	7	0.0254661	IGHG1, IGHG2, IGHA1, IGHA2, IGKC, IGHM, IGLC1		1109	262	16792	1.56039	1	0.4532	36.8703
	TXNDC12	GO:0071902~positive regulation of protein serine/threonine kinase activity	7	0.0254661	HSP90AB1, PDCD10, PPP2CA, CALM3, CAB39, CALM2, CALM1		1109	75	16792	2.22076	1	0.456279	37.333
	FAM129B	GO:0002053~positive regulation of mesenchymal cell proliferation	6	0.0255383	WNT5A, VEGFA, TGFBR2, PRRX1, TP63, STAT1		1109	35	16792	3.02831	1	0.459494	37.8095
	CLPTM1L	GO:0045070~positive regulation of viral genome replication	6	0.0255383	DDX3X, PPIA, PKN2, PABPC1, STAU1, LARP1		1109	35	16792	3.02831	1	0.459494	37.8095
	VPS29	GO:0006997~nucleus organization	6	0.0255383	CHMP3, CHMP5, CHMP4B, H3F3A, H3F3B, PDCD6IP		1109	26	16792	3.49421	1	0.458297	37.8944
	PRELID1	GO:0000920~cell separation after cytokinesis	5	0.0274091	CHMP3, CHMP5, CHMP4B, PDCD6IP, RNF103-CHMP3		1109	26	16792	3.49421	1	0.458297	37.8944
	C1orf43	GO:0061436~establishment of skin barrier	5	0.0274091	KRT16, CLDN1, TP63, SFN, GRHL1		1109	26	16792	3.49421	1	0.458297	37.8944
	NAA20	GO:0010880~regulation of release of sequestered calcium ion into cytosol by sarcoplasmic reticulum	5	0.0274091	SRI, CALM3, ASPH, CALM2, CALM1		1109	18	16792	4.20599	1	0.480221	40.0534
	FUNDC2	GO:0008283~cell proliferation	35	0.0279353	XRCC5, MORF4L1, CDV3, ZAK, PRKDC, EHF, UBE2V2, PTEN, PRDX1, CD74, DAZAP1, MIF, LARP1, ZFP36L1, SRRT, ANXA7, SBDS, PICALM, CSE1L, RAC1, YAP1, TFDP1, EGFR, RPL23A, IFI16, MXD1, STAT3, GLUL, KRT16, GOLPH3, TXN, H3F3A, YME1L1, H3F3B, MYH10		1109	18	16792	4.20599	1	0.480221	40.0534
	EMC4	GO:0016197~endosomal transport	10	0.0286456	DPY30, PICALM, CHMP3, CHMP5, CHMP4B, BLOC1S5-TXNDC5, UBC, RAB10, RNF103-CHMP3, UBA52		1109	18	16792	4.20599	1	0.480221	40.0534
	FXYD3	GO:0009615~response to virus	14	0.0290645	IFITM1, IFITM3, TRIM22, IFIT3, LCN2, CCT5, MYD88, DDX3X, TPT1, EEF1G, DDX21, DHX36, IFNGR1, ENO1		1109	366	16792	1.44796	1	0.484617	40.6477
	KIAA0101	GO:0001570~vasculogenesis	9	0.0296694	ZFP36L1, CAV1, PTK2, ZMIZ1, VEGFA, TGFBR2, QKI, ACKR3, YAP1		1109	66	16792	2.29418	1	0.491172	41.4413
	TRIM29	GO:0010800~positive regulation of peptidyl-threonine phosphorylation	6	0.0296916	WNT5A, MAPK1, CALM3, CAB39, CALM2, CALM1		1109	110	16792	1.92711	1	0.49407	41.9044
	SNRPB2	GO:0007029~endoplasmic reticulum organization	6	0.0296916	DNM1L, VAPA, ATL2, ATL3, VMP1, LMAN1		1109	56	16792	2.43347	1	0.499128	42.5672
	SSFA2	GO:1903364~positive regulation of cellular protein catabolic process	4	0.0316972	EZR, FBXL5, VPS35, RDX		1109	27	16792	3.36479	1	0.497235	42.5914
	PITPNB	GO:0098911~regulation of ventricular cardiac muscle cell action potential	4	0.0316972	JUP, CAV1, DSG2, DSC2		1109	27	16792	3.36479	1	0.497235	42.5914
	VAMP8	GO:0090557~establishment of endothelial intestinal barrier	4	0.0316972	RAP2B, F11R, MYD88, RAB1A		1109	11	16792	5.50603	1	0.518236	44.7375
	SNRPD3	GO:0006098~pentose-phosphate shunt	4	0.0316972	PGM2, TPI1, DERA, TKT		1109	11	16792	5.50603	1	0.518236	44.7375
	RANBP9	GO:0045926~negative regulation of growth	5	0.0329543	MT2A, MT1E, MT1X, MT1F, IGFBP5		1109	11	16792	5.50603	1	0.518236	44.7375
	SSBP1	GO:0070936~protein K48-linked ubiquitination	8	0.0332608	UBE2E3, UBE3A, UBE2G1, UBE2H, UBE2Q2, TTC3, UBE2E1, UBE2R2		1109	11	16792	5.50603	1	0.518236	44.7375
	ENSA	GO:0018105~peptidyl-serine phosphorylation	15	0.0360985	CSNK1A1, TGFBR1, TGFBR2, MKNK2, PKN2, PRKCI, PRKDC, SMG1, UHMK1, MAPK1, PAK2, HIPK3, HIPK2, DYRK1A, CAB39		1109	19	16792	3.98462	1	0.530034	46.0436
	IRF6	GO:0018107~peptidyl-threonine phosphorylation	7	0.0366813	MAPK1, TGFBR1, HIPK3, DYRK1A, TGFBR2, HIPK2, WNK1		1109	47	16792	2.57729	1	0.531205	46.3576
	NRIP1	GO:0060628~regulation of ER to Golgi vesicle-mediated transport	3	0.0380487	SCFD1, RNF139, YIPF5		1109	125	16792	1.81699	1	0.55888	49.1839
	HTATSF1	GO:0051343~positive regulation of cyclic-nucleotide phosphodiesterase activity	3	0.0380487	CALM3, CALM2, CALM1		1109	38	16792	2.78924	1	0.562592	49.7467
	ADAM10	GO:0006658~phosphatidylserine metabolic process	3	0.0380487	SERINC3, SERINC5, SERINC1		1109	5	16792	9.08494	1	0.573942	51.044
	POLR2K	GO:0035459~cargo loading into vesicle	3	0.0380487	KIF13A, PICALM, TMED10		1109	5	16792	9.08494	1	0.573942	51.044
	TNFAIP3	GO:0075525~viral translational termination-reinitiation	3	0.0380487	EIF3B, EIF3G, EIF3L		1109	5	16792	9.08494	1	0.573942	51.044
	CSDE1	GO:0002503~peptide antigen assembly with MHC class II protein complex	3	0.0380487	HLA-DRB1, HLA-DRB4, HLA-DRA		1109	5	16792	9.08494	1	0.573942	51.044
	DDIT4	GO:0090074~negative regulation of protein homodimerization activity	3	0.0380487	SPAG9, ID1, HSPA5		1109	5	16792	9.08494	1	0.573942	51.044
	ACTL6A	GO:0002934~desmosome organization	3	0.0380487	DSG2, PERP, GRHL1		1109	5	16792	9.08494	1	0.573942	51.044
	EFNB2	GO:0010632~regulation of epithelial cell migration	3	0.0380487	CORO1C, PTK2, MACF1		1109	5	16792	9.08494	1	0.573942	51.044
	DPM1	GO:0001525~angiogenesis	23	0.0384659	KLF5, SAT1, COL4A2, CAV1, HTATIP2, PDCD10, PGF, APOLD1, CXCL8, ACKR3, JAG1, ELK3, PTEN, ANXA2, TYMP, PTK2, CTGF, ID1, PECAM1, VEGFA, SHC1, RBPJ, FN1		1109	5	16792	9.08494	1	0.573942	51.044
	PDCD6	GO:0036498~IRE1-mediated unfolded protein response	9	0.0390154	SEC31A, DNAJB11, LMNA, PDIA6, SHC1, HSPA5, DNAJC3, ATP6V0D1, SEC62		1109	5	16792	9.08494	1	0.573942	51.044
	RBP1	GO:0071407~cellular response to organic cyclic compound	9	0.0390154	KLF5, HSP90AB1, CEBPB, ITGA6, PAK2, IL1B, STAT1, STAT3, IGFBP5		1109	223	16792	1.56169	1	0.575815	51.4334
	HEBP2	GO:0009612~response to mechanical stimulus	9	0.0390154	ETS1, LRP11, COL3A1, TGFBR2, RCAN1, POSTN, SUN1, DCN, STAT1		1109	59	16792	2.30973	1	0.578921	51.9419
	LTBP1	GO:0048008~platelet-derived growth factor receptor signaling pathway	6	0.0392105	ZFAND5, PIK3C2A, PTEN, IQGAP1, PLEKHA1, PTPN11		1109	59	16792	2.30973	1	0.578921	51.9419
	LOC101927705 /// P4HA2	GO:0097421~liver regeneration	6	0.0392105	SRSF1, EGFR, SRSF5, CEBPB, RPS16, SULF2		1109	59	16792	2.30973	1	0.578921	51.9419
	FBN1	GO:0031647~regulation of protein stability	10	0.0399333	CDC42, MAPK1, SUMO1, SH3GLB1, VPS35, RNF149, SUGT1, PTEN, STUB1, HSPA8		1109	29	16792	3.13274	1	0.578626	52.1213
	CCNG2	GO:0007018~microtubule-based movement	11	0.0399911	KIF13A, CLTA, DYNC1LI2, KIF5B, KLC1, AP2S1, KTN1, DYNC1H1, DYNLRB1, DYNC1I2, ACTR10		1109	29	16792	3.13274	1	0.578626	52.1213
	AHR	GO:0019068~virion assembly	4	0.040236	PPIA, UBC, UBA52, RAB1A		1109	70	16792	2.16308	1	0.583281	52.7801
	TCEB1	GO:0009303~rRNA transcription	4	0.040236	GTF3A, SPIN1, RNASEK, NIFK		1109	81	16792	2.05626	1	0.581694	52.8325
	RALBP1	GO:0034329~cell junction assembly	4	0.040236	ACTB, ACTG1, LIMS1, VMP1		1109	12	16792	5.04719	1	0.581852	53.0536
	HPRT1	GO:0060315~negative regulation of ryanodine-sensitive calcium-release channel activity	4	0.040236	SRI, CALM3, CALM2, CALM1		1109	12	16792	5.04719	1	0.581852	53.0536
	CNPY2	GO:0008360~regulation of cell shape	16	0.0431307	CSNK1A1, GNA13, ALDOA, CDC42SE1, RHOQ, MYL12B, RDX, TPM1, ANXA7, PTK2, EZR, VEGFA, CYFIP1, FN1, PRPF40A, MYH10		1109	12	16792	5.04719	1	0.581852	53.0536
	U2AF1	GO:0018149~peptide cross-linking	8	0.0446232	SPRR1A, COL3A1, SPRR2B, LCE3D, SPRR3, SPRR2G, IVL, FN1		1109	12	16792	5.04719	1	0.581852	53.0536
	ADM	GO:0042787~protein ubiquitination involved in ubiquitin-dependent protein catabolic process	17	0.045386	ANAPC16, ANAPC5, UBA6, ANAPC11, RNF181, STUB1, RBX1, RNF7, HUWE1, BTBD1, UBC, RNF11, UBA52, BUB3, FBXO45, RNF145, UBE2E1		1109	140	16792	1.73047	1	0.605711	55.5933
	S100A8	GO:0006418~tRNA aminoacylation for protein translation	7	0.045675	CARS, GARS, QARS, IARS2, PPA2, MARS, PPA1		1109	50	16792	2.42265	1	0.616386	56.8515
	HSPE1-MOB4 /// MOB4	GO:0031954~positive regulation of protein autophosphorylation	5	0.0458665	RAP2B, VEGFA, CALM3, CALM2, CALM1		1109	153	16792	1.6824	1	0.620667	57.4814
	SUCLA2	GO:0051894~positive regulation of focal adhesion assembly	5	0.0458665	LIMS1, ROCK1, VEGFA, RAC1, IQGAP1		1109	40	16792	2.64977	1	0.620973	57.7178
	YES1	GO:0006921~cellular component disassembly involved in execution phase of apoptosis	5	0.0458665	PTK2, FNTA, DNM1L, ROCK1, STK24		1109	21	16792	3.60514	1	0.620477	57.8737
	HK2	GO:0005980~glycogen catabolic process	5	0.0458665	PGM2, CALM3, GYG1, CALM2, CALM1		1109	21	16792	3.60514	1	0.620477	57.8737
	ZMPSTE24	GO:0032092~positive regulation of protein binding	9	0.0462317	WNT5A, HSP90AB1, CTHRC1, CAV1, HERPUD1, DERL1, HIPK2, USP33, B2M		1109	21	16792	3.60514	1	0.620477	57.8737
	NDUFV2	GO:0006950~response to stress	9	0.0462317	HSP90AB1, EGFR, MAPK1, HSP90B1, HSP90AA1, ZAK, NPM1, SMG1, EIF1		1109	21	16792	3.60514	1	0.620477	57.8737
	ARMC2-AS1 /// ATP5J2	GO:1900025~negative regulation of substrate adhesion-dependent cell spreading	4	0.0498078	CORO1C, RCC2, POSTN, GBP1		1109	61	16792	2.234	1	0.621403	58.1697
	RPL23A	GO:0006693~prostaglandin metabolic process	4	0.0498078	TNFRSF1A, AKR1C2, PTGR1, PTGR2		1109	61	16792	2.234	1	0.621403	58.1697
	SLPI	GO:0050872~white fat cell differentiation	4	0.0498078	TBL1XR1, CTBP1, CTBP2, SNAI2		1109	13	16792	4.65894	1	0.647442	60.9651
	C5orf15	GO:0010952~positive regulation of peptidase activity	4	0.0498078	CAV1, APP, NDUFA13, FN1		1109	13	16792	4.65894	1	0.647442	60.9651
	CYBA	GO:0032516~positive regulation of phosphoprotein phosphatase activity	4	0.0498078	HSP90AB1, CALM3, CALM2, CALM1		1109	13	16792	4.65894	1	0.647442	60.9651
	RPL27A /// SNORA45A	GO:0001916~positive regulation of T cell mediated cytotoxicity	4	0.0498078	HLA-A, HLA-B, HLA-E, B2M		1109	13	16792	4.65894	1	0.647442	60.9651
	MTSS1	GO:0032781~positive regulation of ATPase activity	6	0.0503889	GABARAPL2, ATP1B3, DNAJB11, DNAJC9, TPM1, DNAJB6		1109	13	16792	4.65894	1	0.647442	60.9651
	PTPRK	GO:0050830~defense response to Gram-positive bacterium	11	0.052793	DROSHA, APP, HMGB2, MYD88, HIST1H2BK, HLA-A, LYZ, C10ORF99, RPL39, HLA-E, B2M		1109	13	16792	4.65894	1	0.647442	60.9651
	LAMP2	GO:0008284~positive regulation of cell proliferation	41	0.0529552	NAMPT, KRT6A, CXCL5, IL6ST, OSMR, PGF, NAP1L1, ROMO1, GREM1, CNOT7, PTEN, ITGB1, CD47, AKR1C2, PTK2, BLOC1S2, CTGF, NPM1, CEACAM6, BRK1, SHC1, YAP1, CDK13, DNAJA2, CCAR1, FN1, EGFR, KLF5, PDCD10, TGFBR1, TGFBR2, RPS9, RPS4X, STAT3, PTHLH, EIF4G1, MAPK1, ETS1, HIPK2, VEGFA, SERPINB3		1109	31	16792	2.93063	1	0.64978	61.4023
	CHSY1	GO:0090023~positive regulation of neutrophil chemotaxis	5	0.0532347	C1QBP, CXCL2, RAC1, CXCL8, CD74		1109	85	16792	1.9595	1	0.665322	63.1624
	CAV2	GO:0032465~regulation of cytokinesis	5	0.0532347	SH3GLB1, CALM3, CALM2, CALM1, PRPF40A		1109	466	16792	1.3322	1	0.66447	63.2784
	CHST15	GO:0070207~protein homotrimerization	5	0.0532347	LCN2, ATXN10, BRK1, SKIL, MIF		1109	22	16792	3.44127	1	0.664455	63.4774
	ANXA8 /// ANXA8L1	GO:0034314~Arp2/3 complex-mediated actin nucleation	5	0.0532347	ACTR3, ARPC3, ARPC2, ARPC5L, ARPC5		1109	22	16792	3.44127	1	0.664455	63.4774
	THBS2	GO:0006396~RNA processing	12	0.0544853	HNRNPH3, DDX17, RBM3, DICER1, U2SURP, HNRNPD, CCNL1, SYNCRIP, DHX36, RBM39, HNRNPDL, RBMS1		1109	22	16792	3.44127	1	0.664455	63.4774
	MGAT2	GO:0006880~intracellular sequestering of iron ion	3	0.0546099	SRI, FTH1, FTL		1109	22	16792	3.44127	1	0.664455	63.4774
	IMPA2	GO:0086073~bundle of His cell-Purkinje myocyte adhesion involved in cell communication	3	0.0546099	JUP, DSG2, DSC2		1109	97	16792	1.87318	1	0.671211	64.3555
	RB1	GO:0000018~regulation of DNA recombination	3	0.0546099	ALYREF, IL7R, KPNA2		1109	6	16792	7.57078	1	0.670099	64.4419
	SEC61B	GO:0050792~regulation of viral process	3	0.0546099	CHMP3, CHMP4B, RNF103-CHMP3		1109	6	16792	7.57078	1	0.670099	64.4419
	WTAP	GO:0038063~collagen-activated tyrosine kinase receptor signaling pathway	3	0.0546099	DDR1, COL4A2, COL4A1		1109	6	16792	7.57078	1	0.670099	64.4419
	HAT1	GO:0010951~negative regulation of endopeptidase activity	14	0.0558966	CAST, A2M, CD109, TIMP2, APLP2, APP, SERPINE2, SPINT2, PI3, SERPINB1, PEBP1, SERPINB4, SERPINB3, SERPINB13		1109	6	16792	7.57078	1	0.670099	64.4419
	BCL6	GO:0090002~establishment of protein localization to plasma membrane	7	0.055927	JUP, F11R, TNFRSF1A, EZR, ROCK1, EFR3A, RDX		1109	6	16792	7.57078	1	0.670099	64.4419
	S100A4	GO:1900026~positive regulation of substrate adhesion-dependent cell spreading	6	0.0566086	CDC42, LIMS1, C1QBP, ARPC2, RAC1, MYADM		1109	121	16792	1.75192	1	0.676897	65.3226
	UPP1	GO:0040008~regulation of growth	8	0.0582174	MORF4L1, UBE2E3, PAK2, SOCS3, PPP2CA, TGFBR2, SHC1, TKT		1109	42	16792	2.52359	1	0.675154	65.3431
	SCAF8	GO:0031398~positive regulation of protein ubiquitination	9	0.0586021	CAV1, DERL1, XIAP, UBE3A, PSMD10, NDFIP2, HSPA5, UBQLN1, STUB1		1109	32	16792	2.83904	1	0.67777	65.8009
	CDH3	GO:1901673~regulation of mitotic spindle assembly	4	0.060375	CHMP3, CHMP5, CHMP4B, PDCD6IP		1109	53	16792	2.28552	1	0.686365	66.859
	DYNLT3	GO:0010801~negative regulation of peptidyl-threonine phosphorylation	4	0.060375	EIF4G1, CALM3, CALM2, CALM1		1109	64	16792	2.12928	1	0.686924	67.1074
	SNRPE	GO:0006820~anion transport	4	0.060375	LRRC8A, VDAC2, VDAC3, VDAC1		1109	14	16792	4.32616	1	0.696181	68.2294
	PSMA4	GO:1902230~negative regulation of intrinsic apoptotic signaling pathway in response to DNA damage	4	0.060375	USP47, TPT1, ACKR3, SNAI2		1109	14	16792	4.32616	1	0.696181	68.2294
	RNF6	GO:0005513~detection of calcium ion	4	0.060375	CALM3, ASPH, CALM2, CALM1		1109	14	16792	4.32616	1	0.696181	68.2294
	COL5A1	GO:0043508~negative regulation of JUN kinase activity	4	0.060375	AIDA, HIPK3, SERPINB3, PDCD4		1109	14	16792	4.32616	1	0.696181	68.2294
	PPP2R5E	GO:0043409~negative regulation of MAPK cascade	4	0.060375	CAV1, PSMD10, ASH1L, RNF149		1109	14	16792	4.32616	1	0.696181	68.2294
	MPZL2	GO:0030335~positive regulation of cell migration	19	0.0608294	EGFR, PDCD10, TGFBR1, F2RL1, RDX, SNAI2, MYADM, SPAG9, MAPK1, PTK2, ITGA6, VEGFA, CEACAM6, HSPA5, SERPINB3, LAMB1, FAM83H, MYLK, CCAR1		1109	14	16792	4.32616	1	0.696181	68.2294
	MRPL33	GO:0006958~complement activation, classical pathway	12	0.0614306	IGHG1, IGHG2, C1QBP, IGLV1-44, CD46, IGHA1, IGHA2, C1R, C1S, IGKC, IGHM, IGLC1		1109	14	16792	4.32616	1	0.696181	68.2294
	TPD52L1	GO:0034613~cellular protein localization	7	0.0615314	AJUBA, WNT5A, CDC42, LAMTOR3, FRMD6, LAMTOR1, CTNNA1		1109	184	16792	1.56353	1	0.697101	68.5111
	VSNL1	GO:0006383~transcription from RNA polymerase III promoter	6	0.063249	POLR2H, GTF3A, TROVE2, POLR2L, POLR1D, GTF3C6		1109	99	16792	1.83534	1	0.698903	68.8802
	IGFBP6	GO:0071364~cellular response to epidermal growth factor stimulus	6	0.063249	ZFP36L1, EGFR, EEF1A1, ID1, SNAI2, IQGAP1		1109	43	16792	2.46491	1	0.697656	68.9417
	CXADR	GO:0031175~neuron projection development	12	0.0651111	BLOC1S6, HMGB1, APP, BLOC1S2, VAPA, ATXN10, PHGDH, MAP4, LAMB1, CAPZB, UHMK1, MICALL1		1109	33	16792	2.75301	1	0.706071	69.9718
	MMP9	GO:0045944~positive regulation of transcription from RNA polymerase II promoter	78	0.0654619	NAMPT, HMGN3, ELF1, F2RL1, ARID4B, PRRX1, TP63, RHOQ, FOXO3, JAG1, CNOT7, YBX1, FOS, HSPH1, DDX17, APP, PCBP1, H2AFZ, IL1B, DHX36, YAP1, OGT, EGFR, TBL1XR1, CTBP2, CCNL1, NCOA7, IFI16, GRHL1, CCNL2, INHBA, NCK1, ZMIZ1, ASH1L, VEGFA, HIPK2, UBC, NFE2L1, UBA52, SMARCA4, WNT5A, HMGB1, CAMTA1, HMGB2, UBE3A, PRKDC, CHCHD2, EHF, C14ORF166, DCN, ELK3, GREM1, SUMO2, TNFRSF1A, DDX3X, NFAT5, TCF4, TFDP1, K…		1109	33	16792	2.75301	1	0.706071	69.9718
	PTGR1	GO:0043123~positive regulation of I-kappaB kinase/NF-kappaB signaling	17	0.06611	MTDH, VAPA, GOLT1B, F2RL1, NDFIP2, TFG, UBE2I, TRIM22, AJUBA, TNFRSF1A, TNFSF10, C18ORF32, TNFRSF10B, MYD88, UBC, EEF1D, UBA52		1109	100	16792	1.81699	1	0.71501	71.052
	MAFF	GO:0023014~signal transduction by protein phosphorylation	7	0.0674559	PAK2, SLK, TAOK1, STK24, TGFBR1, TGFBR2, CAB39		1109	981	16792	1.20392	1	0.715187	71.2514
	CMTM6	GO:0010501~RNA secondary structure unwinding	7	0.0674559	DDX47, DDX17, DDX18, DDX3X, EIF4A1, DDX21, DHX36		1109	161	16792	1.5988	1	0.71703	71.6162
	TPBG	GO:0016055~Wnt signaling pathway	19	0.0688595	CSNK1A1, VPS29, WNT5A, SPIN1, XIAP, MESDC2, SKP1, SNX3, TAX1BP3, RBX1, DKK3, DDX3X, WDR61, MACF1, NXN, UBC, VPS35, CD24, UBA52		1109	44	16792	2.40889	1	0.722682	72.3601
	COL15A1	GO:0048870~cell motility	5	0.0697668	PTK2, ETS1, TGFBR1, RAC1, BRK1		1109	44	16792	2.40889	1	0.722682	72.3601
	NDUFC1	GO:0071353~cellular response to interleukin-4	5	0.0697668	HSP90AB1, RPLP0, RPL3, HSPA5, TUBA1B		1109	187	16792	1.53845	1	0.728484	73.1161
	SEC61G	GO:0031146~SCF-dependent proteasomal ubiquitin-dependent protein catabolic process	5	0.0697668	RNF7, FBXL5, SKP1, FBXO9, RBX1		1109	24	16792	3.15449	1	0.731528	73.5944
	BPGM	GO:0006626~protein targeting to mitochondrion	6	0.070308	TOMM5, TIMM17A, SLC25A6, TOMM20, TIMM23, TIMM8B		1109	24	16792	3.15449	1	0.731528	73.5944
	ABCA1	GO:1904874~positive regulation of telomerase RNA localization to Cajal body	4	0.0718915	CCT5, TCP1, NHP2, NOP10		1109	24	16792	3.15449	1	0.731528	73.5944
	MET	GO:0036503~ERAD pathway	4	0.0718915	DERL1, VCP, RNF139, STUB1		1109	34	16792	2.67204	1	0.732613	73.8758
	PPP6C	GO:0006309~apoptotic DNA fragmentation	4	0.0718915	HMGB1, HMGB2, DICER1, KPNB1		1109	15	16792	4.03775	1	0.739013	74.683
	S100A9	GO:1903140~regulation of establishment of endothelial barrier	3	0.0731739	TNFRSF1A, ROCK1, IL1B		1109	15	16792	4.03775	1	0.739013	74.683
	PTTG1	GO:0031468~nuclear envelope reassembly	3	0.0731739	UBXN2A, CHMP4B, NSFL1C		1109	15	16792	4.03775	1	0.739013	74.683
	GGH	GO:2000601~positive regulation of Arp2/3 complex-mediated actin nucleation	3	0.0731739	CYFIP1, BRK1, NCKAP1		1109	7	16792	6.48924	1	0.743726	75.3195
	RTCA	GO:0019054~modulation by virus of host process	3	0.0731739	KPNA4, KPNB1, KPNA2		1109	7	16792	6.48924	1	0.743726	75.3195
	NDUFS6	GO:0006342~chromatin silencing	7	0.0737002	MORF4L1, HIST2H2AA3, HIST2H2AA4, H2AFV, H2AFZ, H2AFY, H2AFJ		1109	7	16792	6.48924	1	0.743726	75.3195
	NDUFB6	GO:0033572~transferrin transport	6	0.0777817	ATP6V0E1, TFRC, ATP6V1E1, ATP6V1G1, ATP6V0D1, ATP6V1D		1109	7	16792	6.48924	1	0.743726	75.3195
	NDUFB5	GO:0051607~defense response to virus	17	0.078545	IFITM1, IFITM3, F2RL1, SAMHD1, IFI16, STAT1, TRIM22, STAT2, IFIT3, SERINC3, APOBEC3A, SERINC5, BNIP3L, DNAJC3, APOBEC3A_B, GBP3, GBP1		1109	45	16792	2.35536	1	0.744626	75.5762
	MBNL2	GO:0007569~cell aging	5	0.0789078	LIMS1, ZMIZ1, NPM1, PDCD4, MIF		1109	35	16792	2.5957	1	0.76231	77.4835
	COX5A	GO:0042273~ribosomal large subunit biogenesis	5	0.0789078	RPL35A, RPL14, RPL7, MALSU1, RPL5		1109	165	16792	1.56004	1	0.764136	77.8242
	TBCA	GO:0046718~viral entry into host cell	10	0.0802308	F11R, RPSA, TFRC, CD46, ITGB6, CLDN1, SCARB2, SERPINB3, CTSB, ITGB1		1109	25	16792	3.02831	1	0.764139	77.9844
	PI3	GO:0001503~ossification	10	0.0802308	EGFR, TWSG1, IFITM1, CTGF, SP3, DHX36, SUN1, SPARC, COL5A2, SPP1		1109	25	16792	3.02831	1	0.764139	77.9844
	RREB1	GO:0042552~myelination	7	0.0802627	TNFRSF21, SERINC5, MALL, MAL2, NAB1, QKI, PMP22		1109	80	16792	1.8927	1	0.768407	78.5594
	GADD45A	GO:0007034~vacuolar transport	4	0.0843044	CHMP4B, NDFIP2, ATP6V0D1, RNF103-CHMP3		1109	80	16792	1.8927	1	0.768407	78.5594
	LAMA3	GO:0061028~establishment of endothelial barrier	4	0.0843044	EZR, F2RL1, RDX, MYADM		1109	46	16792	2.30415	1	0.766936	78.5731
	TDG	GO:0051895~negative regulation of focal adhesion assembly	4	0.0843044	CORO1C, RCC2, PTEN, PHLDB2		1109	16	16792	3.78539	1	0.78257	80.2421
	YIPF5	GO:0051642~centrosome localization	4	0.0843044	DYNC1LI2, NDEL1, KIF5B, BICD2		1109	16	16792	3.78539	1	0.78257	80.2421
	EIF2S3	GO:0042254~ribosome biogenesis	6	0.0856643	DROSHA, RPS28, RPLP0, MRPL36, RSL24D1, RPL7A		1109	16	16792	3.78539	1	0.78257	80.2421
	OSMR	GO:0042059~negative regulation of epidermal growth factor receptor signaling pathway	6	0.0856643	EGFR, CDC42, CLTA, AP2S1, UBC, UBA52		1109	16	16792	3.78539	1	0.78257	80.2421
	PTGFRN	GO:0061621~canonical glycolysis	5	0.0886114	ALDOA, TPI1, PGK1, GAPDH, ENO1		1109	36	16792	2.52359	1	0.786547	80.7754
	MRPS24 /// URGCP-MRPS24	GO:0061098~positive regulation of protein tyrosine kinase activity	5	0.0886114	HSPH1, PAK2, ABI1, CD24, GREM1		1109	36	16792	2.52359	1	0.786547	80.7754
	PRRX1	GO:0033138~positive regulation of peptidyl-serine phosphorylation	9	0.0890891	WNT5A, EIF4G1, CDC42, CAV1, PDCD10, CD44, VEGFA, TXN, MIF		1109	26	16792	2.91184	1	0.796591	81.8848
	MBOAT2	GO:0008584~male gonad development	11	0.0907133	WNT5A, INHBA, TNFSF10, HMGB2, NCOA4, TGFBR1, EIF2S2, CSDE1, H3F3A, H3F3B, CTNNA1		1109	26	16792	2.91184	1	0.796591	81.8848
	NBPF10 /// NBPF14 /// NBPF26	GO:0043406~positive regulation of MAP kinase activity	8	0.0923162	AJUBA, MAGED1, EGFR, PDCD10, VEGFA, CD24, IQGAP1, MIF		1109	70	16792	1.94677	1	0.796906	82.0589
	AIDA	GO:2000641~regulation of early endosome to late endosome transport	3	0.0934049	MAPK1, CHMP3, RNF103-CHMP3		1109	94	16792	1.77189	1	0.801517	82.6389
	COLCA1	GO:0032872~regulation of stress-activated MAPK cascade	3	0.0934049	MAPK1, GREM1, PRDX1		1109	59	16792	2.05309	1	0.805916	83.1938
	NMI	GO:0036465~synaptic vesicle recycling	3	0.0934049	STON2, TMEM230, RAB5A		1109	8	16792	5.67809	1	0.808365	83.5611
	CEBPD	GO:0042119~neutrophil activation	3	0.0934049	KMT2E, F2RL1, CXCL8		1109	8	16792	5.67809	1	0.808365	83.5611
	FZD6	GO:0046825~regulation of protein export from nucleus	3	0.0934049	XPO1, UHMK1, PTPN11		1109	8	16792	5.67809	1	0.808365	83.5611
	KRAS	GO:0044829~positive regulation by host of viral genome replication	3	0.0934049	VAPA, NUCKS1, HSPA8		1109	8	16792	5.67809	1	0.808365	83.5611
	RABGAP1	GO:0001825~blastocyst formation	3	0.0934049	RPL7L1, SKIL, SF3B6		1109	8	16792	5.67809	1	0.808365	83.5611
	PCBP2	GO:0044598~doxorubicin metabolic process	3	0.0934049	AKR1C2, AKR1B10, AKR1C1		1109	8	16792	5.67809	1	0.808365	83.5611
	CLTA	GO:0034115~negative regulation of heterotypic cell-cell adhesion	3	0.0934049	IL1RN, MYADM, KLF4		1109	8	16792	5.67809	1	0.808365	83.5611
	TSC22D2	GO:0071786~endoplasmic reticulum tubular network organization	3	0.0934049	RTN4, RAB18, RAB10		1109	8	16792	5.67809	1	0.808365	83.5611
	EEF2	GO:0072091~regulation of stem cell proliferation	3	0.0934049	ZFP36L1, HMGB2, YAP1		1109	8	16792	5.67809	1	0.808365	83.5611
	ADK	GO:0010837~regulation of keratinocyte proliferation	3	0.0934049	ZFP36L1, SRSF6, YAP1		1109	8	16792	5.67809	1	0.808365	83.5611
	TUBB2A	GO:0048261~negative regulation of receptor-mediated endocytosis	3	0.0934049	PICALM, RAC1, ARF6		1109	8	16792	5.67809	1	0.808365	83.5611
	AKR1C1	GO:0044597~daunorubicin metabolic process	3	0.0934049	AKR1C2, AKR1B10, AKR1C1		1109	8	16792	5.67809	1	0.808365	83.5611
	CKS2	GO:0006334~nucleosome assembly	13	0.0934429	TSPYL1, HMGB2, BRD2, SET, HIST1H2BK, HP1BP3, NPM1, ANP32E, SETSIP, NAP1L1, H2AFY, H3F3A, H3F3B		1109	8	16792	5.67809	1	0.808365	83.5611
	PSMC1	GO:0042130~negative regulation of T cell proliferation	6	0.0939485	TNFRSF21, CEBPB, HLA-DRB1, HLA-DRB4, HLA-DRB5, HLA-G		1109	8	16792	5.67809	1	0.808365	83.5611
	S100A2	GO:0006936~muscle contraction	12	0.0948408	MYL6, SLMAP, CALD1, TMOD3, CALM3, MYL12B, ASPH, TPM1, MYLK, CALM2, TPM3, CALM1		1109	119	16792	1.65412	1	0.80705	83.5738
	MAP3K2	GO:0050860~negative regulation of T cell receptor signaling pathway	4	0.0975563	ELF1, EZR, LGALS3, GBP1		1109	37	16792	2.45539	1	0.807404	83.7416
	S100P	GO:0030150~protein import into mitochondrial matrix	4	0.0975563	TIMM17A, TOMM20, TIMM23B, TIMM23		1109	107	16792	1.69812	1	0.809114	84.0339
	F3	GO:0030033~microvillus assembly	4	0.0975563	KLF5, RAP2B, EZR, RDX		1109	17	16792	3.56272	1	0.817011	84.8932
	FGFR3	GO:2000811~negative regulation of anoikis	4	0.0975563	CAV1, PTK2, SNAI2, ITGB1		1109	17	16792	3.56272	1	0.817011	84.8932
	MRPL57	GO:0071276~cellular response to cadmium ion	4	0.0975563	SUMO1, MT1E, MT1X, MT1F		1109	17	16792	3.56272	1	0.817011	84.8932
	IFI6	GO:0032331~negative regulation of chondrocyte differentiation	4	0.0975563	PTHLH, TGFBR1, GREM1, SNAI2		1109	17	16792	3.56272	1	0.817011	84.8932
	TMED2	GO:0032008~positive regulation of TOR signaling	5	0.0988583	LAMTOR3, LAMTOR1, GOLPH3, SEC13, RHEB		1109	17	16792	3.56272	1	0.817011	84.8932
	DST	GO:0070979~protein K11-linked ubiquitination	5	0.0988583	UBE2E3, ANAPC5, ANAPC13, ANAPC11, UBE2H		1109	17	16792	3.56272	1	0.817011	84.8932
	GAS1	GO:0031069~hair follicle morphogenesis	5	0.0988583	CDC42, KRT17, TP63, CTSV, IGFBP5		1109	27	16792	2.80399	1	0.819946	85.2895
	PTPRZ1	GO:0033077~T cell differentiation in thymus	5	0.0988583	ZFP36L1, MAFB, PRKDC, RPS6, B2M		1109	27	16792	2.80399	1	0.819946	85.2895
	CXCL1	GO:0090383~phagosome acidification	5	0.0988583	ATP6V0E1, ATP6V1E1, ATP6V1G1, ATP6V0D1, ATP6V1D		1109	27	16792	2.80399	1	0.819946	85.2895
	MMP1						1109	27	16792	2.80399	1	0.819946	85.2895
	MYEOV2						1109	27	16792	2.80399	1	0.819946	85.2895
	PPP1R14C
	PPIC
	S100A16
	LSM7
	MMP12
	SERPINB2
	UCHL3
	VCAN
	TFAP2A
	TRA2A
	HLA-DRB1 /// HLA-DRB4 /// LOC100996809
	KCNK1
	KRT15
	IARS
	MT1G
	PTGS2
	DSC2
	HLA-F
	BTN3A2 /// BTN3A3
	SERPINB5
	UGCG
	STUB1
	LYPD3
	CSTA
	EMP2
	FGFBP1
	SPRR1B
	IL1B
	CRIP1
	HSPE1
	STON2
	CD58
	TAF13
	HCAR3
	SCO2
	BCL10
	HNRNPA2B1
	SRP19
	SOWAHC
	PFDN4
	DBT
	IL1R2
	PLAU
	UGP2
	ISG15
	LAMP3
	DSG3
	SNRPG
	MMP10
	EIF4H
	LOC441155 /// ZC3H11A
	TUFT1
	TMED9
	MMP3
	UQCRB
	S100A12
	S100A7
	HIST1H4A /// HIST1H4B /// HIST1H4C /// HIST1H4D /// HIST1H4E /// HIST1H4F /// HIST1H4H /// HIST1H4I /// HIST1H4J /// HIST1H4K /// HIST1H4L /// HIST2H4A /// HIST2H4B /// HIST4H4
	LGALS7 /// LGALS7B
	MT1H
	DSC3
	SLBP
	SNRPA1
	AKR1B10
	CNBP
	CLCA2
	ANXA11
	IVNS1ABP
	LY6D
	NDUFB1
	LOC729966 /// PDE4C
	SLK
	HSPH1
	SCAF11
	ATL3
	YAP1
	MAGT1
	ZFAS1
	LPP
	MYLK
	ETS1
	BOLA2 /// LOC101060386 /// SMG1
	ZDHHC5
	FAR1
	ST13
	MAPK6
	KRTCAP2
	GNG5
	FOXO3
	BLOC1S6
	BPTF
	MINOS1
	C5orf24
	RALA
	DAZAP1
	NDFIP2
	ANKRD13A
	ATP5G3
	TGFBR1
	RPL36AL
	TNFRSF1A
	RBM17
	SEC13
	SCOC
	TAOK1
	HUWE1
	GNA13
	GORASP2
	CD109
	ARF6
	ASAP1
	PAFAH1B2
	FAM96A
	MKRN4P /// MKRN4P
	NDEL1
	TMEM263
	PABPC3
	DDX21
	RP11-403P17.4
	SSU72
	HLA-DRB1 /// HLA-DRB1
	RBM3
	RCAN1
	CAPZA1
	DNAJB11
	C14orf119
	SPRR2B
	S100A11P1 /// S100A11P1
	PTMA
	MT1X
	PDIA3
	PTP4A2
	RNF181
	PCBP1
	EZR
	EIF4G1
	YBX1
	SELK
	HADHA
	MACF1
	NACA
	ACTN1
	IER3IP1
	PDIA6
	HIATL1
	RAC1
	TMOD3
	XRCC5
	RPS14
	NOP58
	FDFT1
	VCP
	MRPL51
	ECHDC1
	PPP2CA
	CD164
	TMEM14B /// TMEM14C
	CCNI
	CLIC1
	TTC3 /// TTC3P1
	HMGN2
	EID1
	SERINC1
	SRSF3
	TMEM14C
	NDUFB10
	ATP6V1E1
	ARPC2
	PRDX1
	CAPN2
	COPA
	TMEM14B
	EIF3B
	RPN2
	PDLIM1
	TFRC
	RPS3
	GARS
	PRKDC
	RPL39
	CCT5
	EIF3E
	TKT
	APLP2
	EIF5
	EGFR
	EPPK1
	AP3D1
	TMCO1
	DDX17
	RBM39
	RAB1A
	EIF2S2
	CDC42
	HLA-B
	RAB2A
	MRFAP1
	ARPC3
	ATP6V1G1
	LOC101929087 /// SUMO2 /// SUMO3
	ELL2
	SAP18
	YWHAB
	SULF2
	C1S
	STT3B
	NIFK
	EIF3I
	ITGB6 /// LOC100505984
	ATP5G2
	HNRNPR
	CCAR1
	RPL7L1
	LOC101928830 /// LTA4H
	XPO1
	PSMD11
	SNORA29 /// TCP1
	VAPA
	SNHG1 /// SNORD22 /// SNORD25 /// SNORD26 /// SNORD27 /// SNORD28 /// SNORD29 /// SNORD30 /// SNORD31
	FSTL1
	CD46
	MAP1LC3B
	MRPL3
	ELOVL5
	PTRF
	SMARCA4
	GOLGA8A
	PSMB5
	SRP72
	SRSF6
	KIAA0391 /// PSMA6
	HMGB2
	C6orf62
	DNAJB6 /// TMEM135
	SMIM15
	HSPA4
	ANXA2P2
	PTK2
	SNRPB
	DAP3
	RPL23A /// SNORD42A
	HINT1
	PSMB6
	ATXN10
	UBE2Q2
	LUC7L3
	ATP1B3
	TMED3
	VDAC3
	GAS5 /// SNORD44 /// SNORD47 /// SNORD74 /// SNORD76 /// SNORD77 /// SNORD79 /// SNORD80 /// SNORD81
	CANX
	STK24
	C7orf73 /// LOC101930655
	TXN
	CSNK1A1
	ATP5C1
	REEP5
	PAK2
	EIF3G
	DHX36
	DUSP6
	KMT2E
	DDX18
	DCUN1D5
	ATP6V1D
	TOP1
	RPS28
	CYCS
	COX16
	UQCRFS1
	FAM162A
	SRI
	CYFIP1
	RNF11
	VIMP
	ID1
	JKAMP
	SEC62
	TGFBR2
	STAU1
	LGALS3
	RNF145
	ERP44
	KLF6
	IFI16
	UROD
	NFKBIZ
	KPNB1
	TUBB4B
	GSKIP
	PECAM1
	KDM2A
	HNRNPH3
	STAT3
	ANAPC13
	FBXL5
	LOC101928189 /// RSRP1
	ABI1
	MAGED1
	STAG2
	SYNCRIP
	DYRK1A
	MDH2
	PAPSS1
	GABARAPL2
	EDF1
	PAIP1
	ISCU
	WDR45B
	GLRX3
	RAB5A
	SH3GLB1
	DLD
	UBE2V2
	CTGF
	UFD1L
	NHP2
	TUBA1A
	MYD88
	KRT6A
	SNAP23
	RPS6
	UBE2G1
	CLNS1A
	MSMO1
	P2RX5-TAX1BP3 /// TAX1BP3
	NT5C2
	DNAJA2
	RABGGTB /// SNORD45A /// SNORD45B /// SNORD45C
	NDUFA12
	DR1
	FOS
	TUBB6
	KLF5
	SQLE
	NDUFA2
	OGT
	GJB2
	GHITM
	DEGS1
	EBPL
	SFN
	LAMB3
	NAB1
	TNFRSF10B
	POLR2H
	HLA-DQB1 /// HLA-DRB1 /// HLA-DRB4 /// HLA-DRB5 /// LOC100996809 /// LOC101060835
	HNRNPD
	UAP1
	MAF
	KRT14
	MALL
	HMGN3
	MGAT4B
	MALAT1
	IRF2BP2
	HTATIP2
	FNTA
	TMX1
	ATP5I
	PSMC5
	RNF139
	TAF2
	PNPLA8
	MXRA5
	CD74
	RAB18
	PRKCI
	RIN2
	PTS
	AKR1C2 /// LOC101930400
	SERPINB3
	SUGT1
	CLEC2B
	BRI3
	CD24
	CXCL2
	HMGN4
	KLK10
	KRT16
	PHLDA2
	HIST1H2BK
	SF3B6
	ANXA7
	METAP2
	TP63
	SPP1
	CCL18
	DUT
	PTGR2 /// ZNF410
	STAT1
	BUB3
	UBE2E3
	APEX1
	CTSV
	IGFBP3
	NOL7
	PMP22
	ATP5H
	PCMT1
	GBP3
	IRF2BPL
	EIF6
	SET
	TNFAIP8
	ZFAND5
	HSPA8 /// SNORD14C /// SNORD14D
	BOLA2 /// SMG1P2 /// SMG1P5
	RAB6A /// RAB6C /// WTH3DI
	SERPINB3 /// SERPINB4
	ANXA2
	JTB
	ATP5L
	MRPL47
	SERBP1
	C15orf48
	DPY30
	INHBA
	VEGFA
	LUZP6 /// MTPN
	C14orf2
	CTBP2
	WSB1
	ALYREF
	SEC31A
	KRT10
	PIGY /// PYURF
	SNX3
	SPINT2
	DDR1 /// MIR4640
	MALSU1
	CSE1L
	NCOA4
	DHRS7
	POSTN
	MESDC2
	C11orf31
	IQGAP1
	CTNNA1
	APOBEC3A /// APOBEC3A_B
	GTF2I /// GTF2IP1 /// LOC100093631
	PDCD10
	PFDN5
	MLLT4
	UHMK1
	ANTXR1
	TAGLN2
	HLA-DRA
	ANAPC16
	TPM1
	YWHAE
	COX5B
	ANAPC5
	AP2S1
	PDIA4
	HAS3
	NCK1
	SUMO1
	DBI
	C19orf33
	GPBP1
	CD47
	CSRP2
	ZRANB2
	SF3B1
	PTBP1
	FAM213A
	GYG1
	TIMP2
	UBE3A
	UBC
	EEF1G /// MIR3654
	SLC44A1
	IGHG1 /// IGHG2 /// IGHM /// IGHV4-31 /// MIR8071-1 /// MIR8071-2
	NACAP1
	LRRFIP1
	MT1HL1
	KIAA1191
	CXCL8
	LINC00657
	C17orf49 /// RNASEK /// RNASEK-C17orf49
	HLA-G
	HSPA2
	RPS10
	HOPX
	PTPRO
	PSMD4
	FBL
	FTH1P5
	LAMB1
	CEACAM6
	VDAC2
	DYNC1LI2
	IFNGR1
	RNF114
	DYNC1I2
	RPL4 /// SNORD16 /// SNORD18A /// SNORD18B /// SNORD18C
	PTBP3
	MAPK1
	LRRC8A
	POLR2L
	SCP2
	PSMA1
	LSM5
	TUBA1C
	ATP5F1
	PTHLH
	TXNDC9
	C4orf3
	KPNA2
	PPIA
	SRSF1
	FYTTD1
	MAL2
	RELL1
	AK3
	DCN
	ANAPC11
	LMAN1
	OST4
	DYNC1H1
	HNRNPA3
	HNRNPA3 /// HNRNPA3P1
	ARL6IP1
	HSPA5
	HIPK3
	H3F3A /// H3F3AP4 /// H3F3B
	PEBP1
	RPL13A /// RPL13AP5 /// RPL13AP6 /// SNORD32A /// SNORD33 /// SNORD34 /// SNORD35A
	MRPS15
	ITGB1
	SNHG16 /// SNORD1A /// SNORD1C
	TMEM167A
	NOLC1
	QSER1
	IGFBP5
	ZFP36L1
	ARPC5
	COL4A2
	TMEM123
	MXD1
	LCE3D
	CNFN
	LRPPRC
	H2AFJ
	RBPJ
	MRPL36
	COL4A1
	LINC00493
	PLEKHA1
	CALM1 /// CALM2 /// CALM3
	AHNAK
	ND4
	HLA-DPA1
	WNK1
	BRK1
	LOC101060275 /// LOC101929910 /// LOC613037 /// NPIPA5 /// NPIPB11 /// NPIPB3 /// NPIPB4 /// NPIPB5
	STAT2
	H3F3A /// H3F3B /// MIR4738
	RCC2
	UBXN4
	CDV3
	TMEM230
	MIR4745 /// PTBP1
	RSL1D1
	ZNF664
	RBM25
	PNN
	VDAC1
	RNU86 /// RPL3 /// SNORD83B
	ATP6V0D1
	RPL7
	TGOLN2
	U2SURP
	CD44
	C1R
	GPR56
	SPTBN1
	SUN1
	CALD1
	MYL6
	IL7R
	LMNA
	CAV1
	FAF2
	HN1L
	RHOQ
	ZMIZ1
	EIF1
	LSM14A
	HP1BP3
	LARP1
	EFR3A
	XPOT
	FKBP9
	MT2A
	SERPINE2
	KPNA4
	KCTD12
	IL6ST
	TMEM87A
	IFITM3
	H2AFV
	IDS
	TXNDC17
	FNBP4
	JUP /// KRT17
	TUBA4A
	MCFD2
	MTDH
	LGALSL
	ITGB8
	MAP3K13
	QKI
	SRSF5
	SERPINB1
	ROMO1
	SCARB2
	NFAT5
	GNG12
	SLC7A1
	PSMD14
	ATP13A3
	TUBB
	TFDP1
	GNS
	TMED10
	ATP2A2
	ACTB /// ACTG1
	MYO1B
	MYH10
	NOTCH2
	TCF4
	RPS3A /// SNORD73A
	RDX
	PDLIM5
	ELF1
	YWHAQ
	RPS2 /// SNORA64
	LYPLA1
	HNRNPDL
	YTHDC1
	SPTSSA
	AZIN1
	CD59
	FN1
	SPAG9
	MICAL2
	ACAP2
	ASPH
	CEBPB
	PICALM
	TMEM131
	MXRA7
	USP33
	DDX3X
	UBE2E1
	NEK7
	LCN2
	ATP11B
	C18orf32 /// RPL17 /// RPL17-C18orf32 /// SNORD58A /// SNORD58B /// SNORD58C
	DOCK9
	AIM1
	SORL1
	MAP4
	RPS17
	GAPDH
	OSBPL8
	BROX
	CAST
	ARID4B /// RBM34
	IGJ
	MIR4680 /// PDCD4
	UQCRC2
	PTPN11
	FAM83H
	PKN2
	TUBA1B
	PTPLB
	MAPK1IP1L
	IL1RN
	LOC101060363 /// PPIA
	SPARC
	HLA-DQA1 /// HLA-DQA2 /// LOC100509457
	PPP1R14B
	LIMS1 /// LIMS3 /// LIMS3L
	C8orf59
	BICD2
	EIF3K
	PAPOLA
	RND3
	TUG1
	DNM1L
	GM2A
	TOMM20
	POLR2J
	FTL
	RPL13A /// RPL13AP5 /// SNORD32A /// SNORD33 /// SNORD34 /// SNORD35A
	SERINC5
	SLC25A6
	C9orf3
	TROVE2
	NBPF1
	GLTP
	MT1E
	CTBP1
	FMNL2
	SEC23A
	DICER1
	LRRC47
	SLC30A1
	PAM
	GNPTAB
	NAP1L1
	CARS
	ACKR3
	FBXO9
	SOCS3
	AHNAK2
	MZT2A /// MZT2B /// PHGDH
	TPI1
	C10orf99
	ROCK1
	SET /// SETSIP
	PIK3C2A
	RPL5 /// SNORD21
	SMAD1
	XIAP
	DNAJC9
	RPL10A
	ACTR3
	BTG3
	SNAI2
	ATF7IP
	SETD1B
	TENM2
	SP3
	SAMD9
	XAF1
	SNX5
	KRTDAP
	CTSB
	DHRS1
	N4BP1
	TRIM22
	TCF25
	RPS4X
	HNRNPA1 /// HNRNPA1L2 /// HNRNPA1P10 /// HNRNPA1P33
	POM121 /// POM121C
	F2RL1
	RPS12
	TUBB3
	RHEB
	PI4KA /// PI4KAP1 /// PI4KAP2
	RPS19
	WNT5A
	COL6A1
	RPL14
	NBPF10 /// NBPF12 /// NBPF14 /// NBPF15 /// NBPF20 /// NBPF8 /// NBPF9
	EEF1A1
	KLC1
	MARS /// MIR6758
	KRT6B
	RPL35A
	ASAH1
	RAB3GAP1
	UBE2I
	LDHB
	ATP5A1
	ACTB
	CAP1
	RPSA /// RPSAP19 /// RPSAP58 /// RPSAP9 /// SNORA6 /// SNORA62
	PRPF40A
	H2AFZ
	RAP2B
	RPS16
	RPS7
	RPL29
	LYZ
	SAT1
	RPS20 /// SNORD54
	SFPQ
	IFITM1
	LAPTM4B
	RPL22
	PRRC2C
	SRSF7
	RPL24
	ATP6V0E1
	RPLP0
	NFE2L1
	FTH1
	C1QBP
	DKK3
	RPL12
	HNRNPA1
	PSMB1
	HIST2H2AA3 /// HIST2H2AA4
	RPS9
	UPF3A
	LOC101928826 /// TPT1
	HSP90AA1
	TNFSF10
	DAZAP2
	RPL13 /// SNORD68
	KIAA0368
	HSP90AB1
	MATR3 /// SNHG4
	EEF1D
	HLA-C
	H2AFY
	SUB1
	GNAS
	SPRR1A
	KRT6A /// KRT6B /// KRT6C
	IVL
	RTN4
	CHP1
	IGKC
	IGLC1
	ALDOA
	MIR22 /// MIR22HG
	KTN1
	ZNF160
	NOTCH2NL
	HNRNPC
	BTF3
	SHC1
	MIR636 /// SRSF2
	BRD2
	HMGB1
	APP
	CXCL5
	SON
	GLUL
	TM4SF1
	COL3A1
	SDHC
	GTF3A
	ESD
	TSC22D1
	CYAT1 /// IGLC1 /// IGLV1-44
	RBMS1
	PABPC1
	TIMM17A
	IGK /// IGKC
	ITGA6
	PGF
	HLA-DQB1 /// HLA-DRB1 /// HLA-DRB3 /// HLA-DRB4 /// LOC100996809 /// LOC101060835
	LOC100129518 /// SOD2
	ACP1
	EIF3C /// EIF3CL
	HLA-A
	IGLV1-44
	GGCT
	CFH /// CFHR1
	GSPT1
	P2RX5 /// P2RX5-TAX1BP3 /// TAX1BP3
	SCFD1
	HSPB11
	SET /// SETP4 /// SETSIP
	PABPC1 /// RLIM
	CA12
	UBQLN2
	IGLL3P
	OAZ1
	RPL3
	ZNF721
	GRN
	PSMA7
	TBCB
	B2M
	TCEA1
	JAG1
	LOC100506248 /// LOC728026 /// MIR1244-1 /// MIR1244-2 /// MIR1244-3 /// PTMA
	EI24
	TMSB4X
	RP4-781L3.1
	RP4-595K12.1
	RPS4XP2 /// RPS4XP2
	IGH /// IGHA1 /// IGHA2
	RP6-11O7.2 /// RPL7P52
	MT1F
	HERPUD1
	LOC101060373 /// NOMO1 /// NOMO2 /// NOMO3
	HSP90B1
	RPS10L
	MIR1244-3
	RP3-507I15.1
	SERPINB13
	PGK1
	RP11-209A2.1
	CHCHD2
	NGRN
	HLA-J
	ITM2B
	EIF3L
	TYMP
	RAB31
	C14orf166
	POMP
	MTCH2
	NDUFA4
	TRMT112
	RDH11
	PNRC2
	PRR13
	UFC1
	ATP5E
	NUCKS1
	GOLPH3
	GLTSCR2 /// SNORD23
	BZW2
	SELT
	NAA50
	PDCD6IP
	CNDP2
	LOC100996747 /// LOC101929876 /// RPS26 /// RPS26P11
	HYPK /// MIR1282 /// SERF2
	A2M
	TM9SF3
	TMSB10
	NAMPT
	RPL7A /// SNORD24 /// SNORD36A /// SNORD36B
	SPG21
	S100A6
	MIR6513 /// TMBIM1
	PCNP
	GOLGA7
	MIR6890 /// QARS
	PPA1
	ARL8B
	METTL9
	HSD17B12
	MIF
	CAB39
	SUCLG1
	MMADHC
	FAM49B
	EMC7
	IARS2
	DSG2
	MRPL18
	BAG3
	C20orf24 /// TGIF2-C20orf24
	CHMP3 /// RNF103-CHMP3
	TFG
	SERINC3
	MYL12B
	RPL15
	TOMM5
	BLOC1S2
	CNOT7
	LRP11
	PCYT1A
	PPHLN1
	GTF3C6
	FBXO45
	C12orf75
	SNHG5 /// SNORD50A /// SNORD50B
	RAPH1
	MRPL32
	AK057657 /// RP11-473I1.9
	MRPL14
	PPTC7
	HIAT1
	SKIL
	AFF4
	MIR612 /// NEAT1
	SLMAP
	DNAJC3
	NDUFA11
	COMMD6
	OCIAD2
	NCOA7
	SFT2D2
	PTEN
	ZDHHC20
	PGM2
	HIPK2
	KLF13
	ZCRB1
	TWSG1
	USMG5
	RNF149
	APOA1BP
	FRMD6
	CHMP4B
	RPL7L1 /// WAC-AS1
	TIMM23 /// TIMM23B
	RPL22L1
	SNHG6 /// SNORD87
	DYNLRB1
	SPCS1
	LAP3
	KCMF1
	ERBB2IP
	BTBD1
	AURKAIP1
	NOP10
	NGFRAP1
	FAM129A
	LAMTOR3
	WBP5
	TSPAN13
	UXS1
	RNASET2
	B3GNT5
	BAZ1A
	MAT2B
	SQRDL
	PHLDA1
	ZBTB4
	FKBP3
	RPS27L
	UBL5
	COA3
	MRPL15
	CBWD1 /// CBWD2 /// CBWD3 /// CBWD5 /// CBWD6 /// CBWD7 /// LOC101060578
	MRPL13
	UFM1
	EHF
	ZNF706
	ARGLU1
	MICALL1
	TMEM165
	NDUFC2 /// NDUFC2-KCTD14
	DERA
	MRPS10
	WDR26
	MFSD1
	RBX1
	ERGIC2
	ARL5A /// LOC101929356
	CDC42SE1
	UQCR10
	REXO2
	NDUFB2
	MKNK2
	TMEM258
	NDUFB4
	PRICKLE4 /// TOMM6
	SLC38A1
	POLR1D
	DROSHA
	RNF7
	NDUFB11
	THOC7
	PFDN2
	TIMM8B
	RBM26
	RPF1
	PSMG2
	GREM1
	ENY2
	SPRR2G
	HECA
	IER5
	FNDC3B /// LOC101928615
	S100A14
	CNIH4
	FERMT1
	IGF2BP2
	DSE
	TNFRSF21
	SPRR3
	NUP43
	DPY30 /// MEMO1
	ASPN
	FKBP11
	OLA1
	ATRAID
	CHMP5
	PRR11
	TMEM45A
	TMEM70
	PSMD10
	NXN
	RPL36
	PRRG4
	SDR16C5
	CCNL1
	HAUS2
	NSFL1C
	AUP1
	MRPL20
	FAM35A
	PPA2
	SLC35E1
	NBPF10 /// NBPF11 /// NBPF8
	NDUFA13
	APOLD1 /// DDX47
	CDK13
	RP3-486D24.1
	ATP1A1
	NUMBL
	ARPC5L
	MIR21 /// VMP1
	BLOC1S5-TXNDC5 /// TXNDC5
	SF3B5
	SH3BGRL3
	MORF4L1
	SLIRP
	KIF13A
	PRDX2
	SBSN
	UBXN2A
	AQP3
	CMBL
	BNIP3L
	SAMHD1
	ARPP19
	ATG3
	TSPYL1
	PHLDB2
	ANP32E
	DENR
	GLS
	USP47
	WDR61
	LIN7C
	METTL5
	DCAF13
	CTHRC1
	ZFAND6
	MTCH1
	STK35
	ZAK
	COL12A1
	MYADM
	UBA52
	CAMTA1
	ARL6IP6
	COL5A2
	GNB4
	CELF1
	YTHDF3
	HDLBP
	ELK3
	REEP3
	TMA7
	RP5-882O7.1
	PHF11
	TNPO1
	KLF4
	SPCS3
	PKP1
	AJUBA
	ESRP1
	HIGD1A
	NPM1
	TRMT5
	SDHAP1 /// SDHAP2
	SFT2D1
	SRRT
	SPATS2L
	SLC35F5
	RP13-258O15.1 /// RPL26P37 /// RPL26P37
	ACTR10
	LOC100507217
	VPS35
	PET100
	WAC
	TMEM30A
	PERP
	HN1
	ADI1
	TMEM50A
	PTPLAD1
	YPEL5
	CORO1C
	SNX6
	SSR3
	UBE2H
	YTHDF2
	SPIN1
	ENAH
	RBM8A
	CMPK1
	LIMA1
	RSL24D1
	CXCL14
	DCTN4
	DERL1
	CLDN1
	ARMC1
	GOLT1B
	PDP1
	UBA6
	AK025288
	ERO1L
	ASH1L
	SBDS /// SBDSP1
	MAFB
	ATL2
	MIR1304 /// SNORA1 /// SNORA18 /// SNORA32 /// SNORA40 /// SNORA8 /// SNORD5 /// TAF1D
	GRHL1
	TMBIM4
	NABP1
	IFIT3
	TPM3
	SURF4
	GJB6
	RAB10
	SLC38A2
	PAIP2
	CAPZB
	YWHAG
	UBQLN1
	NDUFB9
	PRDX5
	MRPS21
	CCNL2
	F11R
	OSTC
	TIMMDC1
	LAMTOR1
	OCIAD1

## Sheet: G1 positive  
Transcripts with Gi1>0.015 ( in red circle ) were considered to be involved in the process 1.These transcripts are upregulated in patients with positive amplitudes and downregulated in patients with negative amplitudes	Names of the transcripts with Gi1>0.015		The transcripts with most significant Giα values ( Gi1>0.015) were classified into biological categories according to gene ontology:
			Category	Gene Count	enrichment p-value	Genes
	EPHB3		GO:0008544~epidermis development	30	1.3442e-22	ELF3, S100A7, LCE3D, SPRR2G, CDSN, KRT5, POU2F3, SPRR2B, OVOL1, ZNF750, CALML5, TGM5, KLK7, KLK5, FOXN1, GRHL3, GJB5, GRHL1, GRHL2, SCEL, EVPL, CST6, KRT17, SPRR1A, KRT16, SPRR1B, KRT15, KRT14, SPRR3, DSP
	A2ML1		GO:0030216~keratinocyte differentiation	26	3.24913e-19	S100A7, LCE3D, SPRR2G, TP63, CERS3, CDSN, AKR1C3, TGM1, SPRR2B, TGM3, IVL, PRR9, FOXN1, SCEL, EPHA2, EVPL, CRCT1, FLG, IRF6, KRT16, SPRR1A, SPRR1B, ST14, SPRR3, DSP, CSTA
	CYSRT1		GO:0061436~establishment of skin barrier	14	2.10665e-16	CLDN4, TP63, GRHL3, SFN, GRHL1, KDF1, FLG, KRT16, KRT1, CLDN1, ALOX12B, TMEM79, ALOX12, ABCA12
	PROM2		GO:0031424~keratinization	17	7.49506e-13	LCE3D, SPRR2G, SFN, CDH3, EVPL, KRT17, SPRR1A, KRT16, SPRR1B, PPL, SPRR2B, CNFN, TGM1, SPRR3, TGM3, IVL, ABCA12
	RPTN		GO:0052697~xenobiotic glucuronidation	9	8.56638e-12	UGT1A7, UGT1A10, UGT1A6, UGT1A9, UGT1A8, UGT1A3, UGT1A5, UGT1A4, UGT1A1
	SCD		GO:1904224~negative regulation of glucuronosyltransferase activity	8	2.43081e-10	UGT1A7, UGT1A10, UGT1A6, UGT1A9, UGT1A8, UGT1A3, UGT1A4, UGT1A1
	DHCR24		GO:2001030~negative regulation of cellular glucuronidation	8	2.43081e-10	UGT1A7, UGT1A10, UGT1A6, UGT1A9, UGT1A8, UGT1A3, UGT1A4, UGT1A1
	LYNX1		GO:0018149~peptide cross-linking	15	2.91802e-10	LCE3D, SPRR2G, CRCT1, EVPL, SPRR1A, SPRR1B, SPRR2B, TGM1, SPRR3, TGM3, DSP, CSTA, TGM5, IVL, PRR9
	CERS3		GO:0045922~negative regulation of fatty acid metabolic process	8	1.06388e-09	UGT1A7, UGT1A10, UGT1A6, UGT1A9, UGT1A8, UGT1A3, UGT1A4, UGT1A1
	DUOXA1		GO:0030855~epithelial cell differentiation	16	3.96892e-09	GSTA1, MUC1, FGFR2, ELF3, EHF, SPINK5, AKR1C2, CBR1, RHCG, DLX6, DLX5, KRT14, UPK1B, KRT4, BMP7, AKR1C1
	RHBDL2		GO:0055114~oxidation-reduction process	45	1.50892e-07	TM7SF2, ME1, PHYHD1, SC5D, SORD, CYP2C18, DUOX2, DUOX1, ADH7, BBOX1, FDFT1, SESN3, ALDH3A1, AKR1C3, GPX2, ALDH1A1, AKR1C2, CBR1, FAM213A, PIR, DHCR7, ALOX12B, SDR16C5, GSTO2, NQO1, QSOX1, BDH1, SDR9C7, WWOX, AKR1C1, DHCR24, MSMO1, SCD, FDXR, ALDH3B2, CYP2E1, CYP4B1, RDH12, CYP4X1, ALDH7A1, DHRS3, RDH10, SQLE, AKR1B10, SDR42E1
	FXYD3		GO:0052696~flavonoid glucuronidation	9	2.11126e-07	UGT1A7, UGT1A10, UGT1A6, UGT1A9, UGT1A8, UGT1A3, UGT1A5, UGT1A4, UGT1A1
	GBP6		GO:0052695~cellular glucuronidation	8	2.78397e-07	UGT1A7, UGT1A10, UGT1A6, UGT1A9, UGT1A8, UGT1A3, UGT1A4, UGT1A1
	AKR1C1 /// AKR1C2 /// LOC101930400		GO:0031069~hair follicle morphogenesis	9	1.27396e-06	FGFR2, WNT10A, FOXQ1, KRT17, SOSTDC1, FOXE1, TP63, TGM3, TMEM79
	FAM83C		GO:0070830~bicellular tight junction assembly	9	5.24713e-06	PARD6B, PARD3, OCLN, MARVELD2, MARVELD3, CLDN1, MPP7, PARD6G, GRHL2
	ATP13A4		GO:0008202~steroid metabolic process	10	6.5796e-06	AKR1C3, CYP3A5, AKR1C2, MSMO1, UGT1A8, AKR1B10, SULT2B1, CYP2E1, UGT1A1, WWOX
	CAPN14		GO:0051552~flavone metabolic process	5	1.43114e-05	UGT1A7, UGT1A10, UGT1A9, UGT1A8, UGT1A1
	FOXN1		GO:0016337~single organismal cell-cell adhesion	14	1.82179e-05	JUP, MPZL2, ANXA9, PKP1, PKP3, DSG1, DSP, LMO7, CDH1, CSTA, CD24, CRNN, CDH3, CDSN
	TMPRSS11B		GO:0001523~retinoid metabolic process	11	2.00627e-05	AKR1C3, ALDH1A1, RDH12, RDH10, DHRS3, SDC1, RBP1, AKR1B10, ADH7, GPC1, AKR1C1
	KRT19		GO:0009813~flavonoid biosynthetic process	7	2.63623e-05	UGT1A7, UGT1A10, UGT1A6, UGT1A3, UGT1A5, UGT1A4, UGT1A1
	KRT5		GO:0042572~retinol metabolic process	8	3.3653e-05	AKR1C3, ALDH1A1, RDH12, RDH10, DHRS3, RBP1, SDR16C5, ADH7
	CEACAM5		GO:1901687~glutathione derivative biosynthetic process	7	4.8074e-05	GSTM1, GSTA1, GSTM2, GSTM3, GSTA4, GSTM4, GSTO2
	TACSTD2		GO:0042573~retinoic acid metabolic process	6	4.99076e-05	UGT1A7, UGT1A9, UGT1A8, UGT1A3, ADH7, UGT1A1
	DHRS3		GO:0006749~glutathione metabolic process	10	6.12684e-05	GSTM1, GSTA1, GSTM2, GSTM3, GGT6, GSTA4, GSTM4, CLIC3, ALDH5A1, GSTO2
	CKMT1A /// CKMT1B		GO:0018916~nitrobenzene metabolic process	4	0.00012421	GSTM1, GSTM2, GSTM3, GSTM4
	IGFBP2		GO:0042476~odontogenesis	7	0.000166634	FGFR2, WNT10A, SDC1, PAX9, TUFT1, AQP3, PITX2
	ZNF185		GO:0042060~wound healing	11	0.000213755	KRT6A, SDC1, EPPK1, ERBB3, ERBB2, VANGL2, SPRR3, DSP, GRHL3, EPB41L4B, CDH3
	ALDH5A1		GO:0043616~keratinocyte proliferation	5	0.000405491	KLK8, IRF6, FERMT1, TP63, SDR16C5
	GPX2		GO:0002009~morphogenesis of an epithelium	5	0.000779532	KRT6A, FREM2, SERPINB5, KRT16, RIPK4
	SLPI		GO:0006805~xenobiotic metabolic process	10	0.000795907	CYP3A5, UGT1A6, UGT1A9, GSTA4, CYP2C18, GSTO2, CYP2E1, NQO1, AKR1C1, ALDH3A1
	PPL		GO:0008152~metabolic process	15	0.000952937	GSTA1, GSTA4, UGT1A1, GSTM1, UGT1A7, GSTM2, UGT1A6, UGT1A10, UGT1A9, GSTM3, UGT1A8, GSTM4, UGT1A3, UGT1A5, UGT1A4
	TGM1		GO:0042178~xenobiotic catabolic process	4	0.00101169	GSTM1, GSTM2, GSTM3, GSTM4
	NMU		GO:0045104~intermediate filament cytoskeleton organization	5	0.00103649	KRT6C, KRT6A, KRT16, FAM83H, DST
	NEBL		GO:0006695~cholesterol biosynthetic process	7	0.00115637	TM7SF2, MSMO1, SQLE, DHCR7, HMGCS1, FDFT1, DHCR24
	FGFR3		GO:0044597~daunorubicin metabolic process	4	0.00158062	AKR1C3, AKR1C2, AKR1B10, AKR1C1
	GSTM2		GO:0001766~membrane raft polarization	4	0.00158062	MALL, MAL2, PLLP, MAL
	PTPRZ1		GO:0044598~doxorubicin metabolic process	4	0.00158062	AKR1C3, AKR1C2, AKR1B10, AKR1C1
	PLLP		GO:0045617~negative regulation of keratinocyte differentiation	4	0.00158062	OVOL2, HOXA7, TP63, GRHL2
	KLK6		GO:0007155~cell adhesion	28	0.00162203	MPZL3, ATP1B1, SLURP1, FERMT1, CDH3, CDSN, AZGP1, CD9, LY6D, ITGB6, CNTNAP2, CD24, GPNMB, CLCA2, ADAM23, EFS, GRHL2, JUP, DDR1, EPHA4, PKP1, FREM2, DSC3, CNTN1, DSC2, DST, EMP2, CHL1
	KRT15		GO:0010951~negative regulation of endopeptidase activity	12	0.00163088	SPOCK3, SERPINB5, SPINT2, PI3, CSTB, SLPI, SPINT1, SERPINB13, SERPINB3, CSTA, WFDC5, A2ML1
	SIGIRR		GO:0007010~cytoskeleton organization	14	0.00189972	ABLIM1, KRT6B, KRT13, CECR2, GAN, MARK1, PAK6, KRT5, KRT16, PPL, KRT15, CAMSAP1, KRT4, DST
	IGSF9		GO:0006970~response to osmotic stress	5	0.00215435	SORD, MAPK13, MARVELD3, SLC2A1, MAP7
	GJB2		GO:0045216~cell-cell junction organization	5	0.00215435	OCLN, MARVELD2, MARVELD3, CLDN1, CXADR
	HIST1H2BH		GO:0045765~regulation of angiogenesis	6	0.0027126	ID1, ERBB2, KRT1, GPNMB, EMP2, EPHA2
	CCNF		GO:0016266~O-glycan processing	8	0.00281156	GALNT3, MUC1, GCNT3, MUC20, MUC15, GALNT12, ST6GALNAC2, MUC4
	TRIP13		GO:0010482~regulation of epidermal cell division	3	0.00295343	KDF1, TP63, SFN
	KIAA1324		GO:0042335~cuticle development	3	0.00295343	DUOX2, DUOX1, TMEM79
	SNRNP25		GO:0060672~epithelial cell morphogenesis involved in placental branching	3	0.00295343	SPINT2, ST14, GRHL2
	C10orf82		GO:0070458~cellular detoxification of nitrogen compound	3	0.00295343	GSTM1, GSTM2, GSTM3
	FFAR2		GO:0042552~myelination	7	0.00316866	KLK6, MALL, MAL2, ERBB2, XK, PLLP, MAL
	FAAH		GO:0042355~L-fucose catabolic process	4	0.00322992	FUT6, FUT3, FUT1, FUT2
	KRT31		GO:0043588~skin development	6	0.00410902	JUP, WNT10A, OVOL1, ABCB6, ASPRV1, DHCR24
	NUAK2		GO:0036065~fucosylation	4	0.00433717	FUT6, FUT3, FUT1, FUT2
	TFAP2A		GO:0006081~cellular aldehyde metabolic process	4	0.00433717	ALDH1A1, ALDH7A1, AKR1B10, ALDH3A1
	MAD2L1		GO:0007156~homophilic cell adhesion via plasma membrane adhesion molecules	13	0.00459625	ME1, CADM4, MPZL2, CDH1, CELSR2, CDH3, DSG3, DSG1, FAT2, DSC3, DSC2, DSC1, IGSF9
	LETM2		GO:1900004~negative regulation of serine-type endopeptidase activity	4	0.00564773	ANXA8, ANXA8L1, SPINK5, SPINK7
	CHTF18		GO:0042574~retinal metabolic process	4	0.00564773	AKR1C3, RDH10, SDR16C5, AKR1C1
	LRRC24		GO:0071395~cellular response to jasmonic acid stimulus	3	0.00578265	AKR1C3, AKR1C2, AKR1C1
	THSD4		GO:0033490~cholesterol biosynthetic process via lathosterol	3	0.00578265	SC5D, DHCR7, DHCR24
	GALE		GO:0033489~cholesterol biosynthetic process via desmosterol	3	0.00578265	SC5D, DHCR7, DHCR24
	KIAA1211		GO:0016055~Wnt signaling pathway	14	0.00681116	WNT10A, CELSR2, SLC9A3R1, MARK1, WNT2B, WNT4, SOST, SOSTDC1, NDRG2, CD24, DST, WWOX, LRP4, PITX2
	LASS2		GO:0070372~regulation of ERK1 and ERK2 cascade	5	0.00747326	FGFR2, FAM83D, ERBB2, ARHGEF5, EPHA2
	ALDOA		GO:0010839~negative regulation of keratinocyte proliferation	4	0.00891379	KDF1, SLURP1, EPPK1, SFN
	REPS2		GO:0002934~desmosome organization	3	0.00943562	DSP, PERP, GRHL1
	FAM128A		GO:2000647~negative regulation of stem cell proliferation	3	0.00943562	KDF1, OVOL2, OVOL1
	MRPS34		GO:0017144~drug metabolic process	5	0.00986388	UGT1A7, CBR1, UGT1A8, CYP2E1, UGT1A1
	CPB1		GO:0001843~neural tube closure	8	0.0110641	RGMA, SPINT2, VANGL2, ST14, SPINT1, CECR2, GRHL3, GRHL2
	PRRT2		GO:0045109~intermediate filament organization	4	0.0130836	KRT17, EPPK1, DSP, NEFL
	E2F2		GO:0098609~cell-cell adhesion	17	0.0130911	COBLL1, LAD1, TRIM29, MPP7, SFN, GPRC5A, EPHA2, PAK6, EPCAM, EVPL, EPB41L1, CGN, TACSTD2, PPL, PERP, EPS8L2, EPS8L1
	PTCHD2		GO:0048681~negative regulation of axon regeneration	3	0.0138574	EPHA4, RGMA, KLK8
	MAL		GO:0086073~bundle of His cell-Purkinje myocyte adhesion involved in cell communication	3	0.0138574	JUP, DSC2, DSP
	SERPINB5		GO:0043651~linoleic acid metabolic process	4	0.015519	GSTA1, GSTM2, ALOX12B, ALOX12
	ALDH3B2		GO:0043087~regulation of GTPase activity	7	0.0169018	EPHA4, PROM2, PLXNB1, ARHGEF5, NTRK2, EPHB3, EPHA1
	LYPD3		GO:0006508~proteolysis	26	0.0172985	ERMP1, TMPRSS2, KLK7, CLCA2, KLK8, CAPNS2, KLK9, CLCA4, ADAM23, ENDOU, KLK5, TMPRSS4, PRSS8, GGT6, TMPRSS11D, TMPRSS11E, CAPN14, ST14, PRSS3, KLK12, PRSS27, KLK11, KLK10, TMPRSS11B, TMPRSS13, KLK13
	SPRR1B		GO:0006694~steroid biosynthetic process	5	0.0178525	TFCP2L1, SDR42E1, FDXR, PBX1, FDFT1
	SPINK5		GO:0009913~epidermal cell differentiation	3	0.0189957	OVOL2, GLI2, SPINK5
	PLS1		GO:0010765~positive regulation of sodium ion transport	4	0.021104	PRSS8, ANK3, CNTN1, SCN4B
	BBOX1		GO:0030282~bone mineralization	5	0.0219134	FGFR2, FGFR3, TUFT1, DUOX2, GPNMB
	KLK11		GO:0006366~transcription from RNA polymerase II promoter	26	0.0228836	HLF, ELF3, ELF5, SOX2, TP63, EHF, GLI2, OVOL2, PAX9, POU2F3, PIR, HOXA7, OVOL1, ZNF750, PITX1, PITX2, KLF5, TRIM29, FOXN1, GRHL3, ELL3, GRHL1, GRHL2, DLX5, TFAP2A, PBX1
	KPNA2		GO:0098869~cellular oxidant detoxification	7	0.0235327	GSTA1, GPX2, GSTM2, FAM213A, DUOX2, DUOX1, GSTO2
	ALDH3A1		GO:0000226~microtubule cytoskeleton organization	7	0.0250412	MAP2, MAP7, MID1, DST, NEFL, MARK1, TACC2
	CENPK		GO:0016338~calcium-independent cell-cell adhesion via plasma membrane cell-adhesion molecules	4	0.0276472	CLDN8, CLDN7, CLDN4, CLDN1
	SULT2B1		GO:0007588~excretion	5	0.0289845	UGT1A7, ATP6V0A4, AMN, UNC13B, AQP3
	CIT		GO:0042475~odontogenesis of dentin-containing tooth	6	0.0299369	SOSTDC1, TP63, GLI2, BMP7, LRP4, PITX2
	KLK13		GO:0007584~response to nutrient	7	0.0299492	AKR1C3, GCLC, ASS1, IGFBP2, NQO1, UGT1A1, ALDH3A1
	KRT1		GO:0042448~progesterone metabolic process	3	0.0312251	AKR1C3, AKR1C2, AKR1C1
	S100A7		GO:2000146~negative regulation of cell motility	3	0.0312251	SPOCK3, TACSTD2, SPINT2
	TMEM141		GO:0010838~positive regulation of keratinocyte proliferation	3	0.0312251	TGM1, TP63, CDH3
	HELLS		GO:0046475~glycerophospholipid catabolic process	3	0.0312251	JMJD7-PLA2G4B, ABHD12, PLA2G4B
	SCNN1A		GO:0050807~regulation of synapse organization	3	0.0312251	LRRC4, KLK8, IGSF9
	GPR143		GO:0019852~L-ascorbic acid metabolic process	3	0.0312251	GCLC, SLC2A1, GSTO2
	SPINK4		GO:0030182~neuron differentiation	8	0.0314363	WNT10A, WNT4, FZD10, ID1, NTRK2, PCSK9, EPHA2, WNT2B
	EPHA8		GO:0001942~hair follicle development	5	0.0316083	WNT10A, ZDHHC21, VANGL2, FOXN1, LRP4
	KLK8		GO:0001657~ureteric bud development	5	0.0316083	FGFR2, EPCAM, SDC1, NPNT, BMP7
	CLCA2		GO:0030326~embryonic limb morphogenesis	5	0.0372613	DLX6, DLX5, TP63, PBX1, BMP7
	CEACAM7		GO:0010944~negative regulation of transcription by competitive promoter binding	3	0.0382239	MUC1, OVOL2, TFAP2A
	LY6D		GO:0003334~keratinocyte development	3	0.0382239	KDF1, EXPH5, SFN
	NTS		GO:0016126~sterol biosynthetic process	3	0.0382239	TM7SF2, MSMO1, SQLE
	ANK3		GO:0022407~regulation of cell-cell adhesion	3	0.0382239	WNT4, CELSR2, EPHB3
	LGALS7 /// LGALS7B		GO:0009954~proximal/distal pattern formation	4	0.0392447	TP63, PBX1, GLI2, LRP4
	AKR1B10		GO:0048839~inner ear development	5	0.0402914	CXCL14, FREM2, DUOX2, SOX2, GJB6
	ENDOU		GO:0010628~positive regulation of gene expression	15	0.0405481	WNT10A, ERBB3, ERBB2, EPB41L4B, CDH3, LCN2, ID1, ANK3, SLC26A9, NTRK2, CNTN1, ALOX12B, TFAP2A, AGR2, ALOX12
	DSG1		GO:0050679~positive regulation of epithelial cell proliferation	6	0.0413962	FGFR2, ID1, DLX6, DLX5, ERBB2, ESRP2
	BMP8A		GO:0090002~establishment of protein localization to plasma membrane	5	0.0434575	JUP, WNT4, PKP3, CDH1, SLC9A3R1
	FOXE1		GO:0009725~response to hormone	5	0.0434575	ME1, GCLC, SORD, PITX2, DHCR24
	UGT1A1 /// UGT1A10 /// UGT1A4 /// UGT1A6 /// UGT1A8 /// UGT1A9		GO:0019369~arachidonic acid metabolic process	4	0.0435772	JMJD7-PLA2G4B, ALOX12B, PLA2G4B, ALOX12
	DDR1 /// MIR4640		GO:0035023~regulation of Rho protein signal transduction	7	0.0437334	ARHGEF4, ARHGEF26, ARHGEF37, ARHGEF5, EPS8L2, EPS8L1, ALS2CL
	DSC1		GO:0007016~cytoskeletal anchoring at plasma membrane	3	0.0457543	JUP, EPB41L1, ANK3
	ALOX12B		GO:0098911~regulation of ventricular cardiac muscle cell action potential	3	0.0457543	JUP, DSC2, DSP
	SLC22A18		GO:0060445~branching involved in salivary gland morphogenesis	3	0.0457543	FGFR2, ESRP2, BMP7
	PIR		GO:0046777~protein autophosphorylation	11	0.0479398	FGFR2, EPHA4, DDR1, FGFR3, MAP3K9, PTK6, ERBB2, NTRK2, ULK3, EPHB3, EPHA1
	PITX2		GO:0016477~cell migration	11	0.0479398	FAM83D, JUP, STYK1, SDC1, PLXNB1, PTK6, FOXE1, CD24, EPHB3, EMP2, EPHA2
	TMPRSS11D		GO:0009611~response to wounding	6	0.0493842	KLK6, F2RL2, KLK8, SOX2, PLLP, DST
	MUC1		GO:0007586~digestion	6	0.0493842	AKR1C2, AKR1B10, PRSS3, UGT1A1, NMU, AKR1C1
	KRT13		GO:0072659~protein localization to plasma membrane	6	0.0493842	ATP1B1, ANK3, CDH1, MAP7, EMP2, ABCA12
	RNF208		GO:0060349~bone morphogenesis	4	0.0529218	FGFR2, DHRS3, FGFR3, TFAP2A
	FGFR2		GO:0031581~hemidesmosome assembly	3	0.0537757	KRT5, KRT14, DST
	PITX1		GO:0006590~thyroid hormone generation	3	0.0537757	DUOX2, FOXE1, DUOX1
	SPRR2B		GO:0001822~kidney development	7	0.0556655	WNT4, ASS1, OVOL1, TFAP2A, PCSK9, GLI2, LRP4
	LRG1		GO:0021983~pituitary gland development	4	0.0579254	SOX2, CDH1, GLI2, PITX1
	WNT4		GO:0007389~pattern specification process	4	0.0579254	SOSTDC1, GRHL3, GLI2, MID1
	FAM174B		GO:0007528~neuromuscular junction development	4	0.0579254	ANK3, ERBB2, NTRK2, UNC13B
	NAT14		GO:0009267~cellular response to starvation	5	0.0613163	AKR1C3, WNT4, DSC2, PCSK9, WNT2B
	KRT6A		GO:0015693~magnesium ion transport	3	0.0622493	NIPAL2, NIPAL1, NIPAL4
	KRT6B		GO:0016540~protein autoprocessing	3	0.0622493	KLK6, TMPRSS2, PCSK9
	AKR1C3		GO:0048546~digestive tract morphogenesis	3	0.0622493	VANGL2, EPHB3, AGR2
	AGR2		GO:0071624~positive regulation of granulocyte chemotaxis	2	0.0624769	S100A7, S100A14
	KLF5		GO:0016488~farnesol catabolic process	2	0.0624769	AKR1C3, AKR1B10
	C6orf129		GO:0006789~bilirubin conjugation	2	0.0624769	UGT1A4, UGT1A1
	KRT14		GO:0048627~myoblast development	2	0.0624769	SDC1, SOX15
	NSG1		GO:0060529~squamous basal epithelial stem cell differentiation involved in prostate gland acinus development	2	0.0624769	FGFR2, TP63
	BMP7		GO:0006696~ergosterol biosynthetic process	2	0.0624769	C14ORF1, FDFT1
	HDAC11		GO:0060512~prostate gland morphogenesis	2	0.0624769	FGFR2, SERPINB5
	DNAJC1		GO:0045939~negative regulation of steroid metabolic process	2	0.0624769	UGT1A8, UGT1A1
	RARA		GO:0007163~establishment or maintenance of cell polarity	4	0.0631435	PARD6B, PARD3, SPINT2, MAP7
	KLK10		GO:0030148~sphingolipid biosynthetic process	5	0.0652887	SGPP2, ALDH3B2, PPM1L, ELOVL6, CERS3
	KRT16		GO:0071773~cellular response to BMP stimulus	4	0.068571	SPINT2, DLX5, SPINT1, BMP7
	CYP2E1		GO:0043507~positive regulation of JUN kinase activity	4	0.0742022	EPHA4, FZD10, ARHGEF5, VANGL2
	CALML3		GO:0008584~male gonad development	7	0.0784652	AKR1C3, WNT4, HMGCS1, SOX15, BIK, PITX2, WNT2B
	UPK1B		GO:0007032~endosome organization	4	0.0800315	HOOK1, ANXA8, ANXA8L1, ALS2CL
	TM7SF2		GO:0007568~aging	10	0.0803533	GCLC, ASS1, KRT16, CRYAB, KRT14, GJB6, IGFBP2, NQO1, ALDH3A1, ALOX12
	TPD52L1		GO:0042633~hair cycle	3	0.0804086	MPZL3, KRT16, KRT14
	DEFB1		GO:0007169~transmembrane receptor protein tyrosine kinase signaling pathway	7	0.0848767	DDR1, FRK, STYK1, ERBB3, PTK6, ERBB2, NTRK2
	ABLIM1		GO:0001736~establishment of planar polarity	3	0.0900264	VANGL2, TP63, GRHL3
	ADH7		GO:1903830~magnesium ion transmembrane transport	3	0.0900264	NIPAL2, NIPAL1, NIPAL4
	FUT2		GO:0090026~positive regulation of monocyte chemotaxis	3	0.0900264	CXCL17, S100A7, S100A14
	NME1-NME2		GO:0001842~neural fold formation	2	0.0922387	OVOL2, CECR2
	ARSG		GO:0045110~intermediate filament bundle assembly	2	0.0922387	PKP1, KRT14
	TRIM29		GO:0002803~positive regulation of antibacterial peptide production	2	0.0922387	KLK7, KLK5
	SEMA3F		GO:0043163~cell envelope organization	2	0.0922387	TGM1, TGM3
	HIST1H2BK		GO:0060126~somatotropin secreting cell differentiation	2	0.0922387	WNT4, PITX2
	HOPX		GO:0010046~response to mycotoxin	2	0.0922387	LCN2, ASS1
	AKR1C2 /// LOC101930400		GO:0001837~epithelial to mesenchymal transition	4	0.0922598	FGFR2, FAM83D, WNT4, BMP7
	CEACAM6		GO:0048286~lung alveolus development	4	0.0922598	FGFR2, HOPX, FOXP2, ABCA12
	BDH1		GO:0086091~regulation of heart rate by cardiac conduction	4	0.0986462	JUP, DSC2, DSP, SCN4B
	LRRC45		GO:0006865~amino acid transport	4	0.0986462	SLC7A1, SLC7A8, SLC6A14, XK
	ALDH1A1		GO:0010466~negative regulation of peptidase activity	3	0.0999608	CSTB, SERPINB3, CSTA
	LCN2
	ENDOD1
	TTC9
	KRT4
	PRSS3
	SOSTDC1
	FAM72B
	RAB19
	MAP3K9
	CCDC64B
	FUT3
	SLURP1
	SPRR1A
	KRT6A /// KRT6B /// KRT6C
	IVL
	EXPH5
	ST14
	CYP2C18
	UGT1A1 /// UGT1A10 /// UGT1A3 /// UGT1A4 /// UGT1A5 /// UGT1A6 /// UGT1A7 /// UGT1A8 /// UGT1A9
	ABCA12
	SERPINB13
	AKR1C1
	EPS8L2
	RAB25
	MUC4
	S100A14
	BSPRY
	LRRC1
	GALNT12
	C1orf106
	IL20RA
	RNF128
	GLTP
	CNTNAP2
	GRHL2
	SUSD4
	ESRP2 /// MIR6773
	PAK6
	CLIC3
	RHCG
	DUOX1
	PDZK1IP1
	DUOX2
	POF1B
	NTRK2
	PKP1
	ZSCAN31
	IL36RN
	KLK5
	ZNF750
	EPHX3
	CLCA4
	CRNN
	AIM1L
	IL36G
	CALML5
	TMPRSS11E
	CRCT1
	ELF5
	SPRR2C
	PADI3
	CLDN1
	GRHL1
	AIF1L
	PVRL4
	TMEM79
	TMPRSS13
	SPINK7
	SLC4A11
	CAPNS2
	P4HTM
	SYT9
	CPLX2
	FAM72A
	STXBP2
	ENO2
	C8orf51
	PRR19
	C9orf7
	FAAH2
	C4orf48
	SOST
	EPN3
	CNFN
	MAL2
	MYO5B
	CYB561
	SH3BGRL2
	RIBC1
	HN1
	HOOK1
	ESRP1
	VANGL2
	CDS1
	AFF3
	CDH1
	ARHGAP39
	KCTD1
	ABCC5
	CXADR
	SLC23A1
	FBXO43
	MIR205HG
	CHMP4C
	FAM110C
	DMKN
	CXCL17
	SYTL1
	GSTO2
	FAM3B
	ARHGEF26
	MUC15
	SOX6
	SLC16A9
	FAM3D
	ARHGEF37
	ST6GALNAC1
	CCDC87
	C10orf99
	ZBTB7C
	PPP2R2C
	SOX2
	C1orf116
	LOC729680
	RP11-96D1.11
	DAPL1
	GRTP1
	TINCR
	C9orf98
	FAM84A /// LOC653602
	ARHGAP32
	SERTAD4
	TPRG1
	ELF3
	B4GALNT3
	PITPNM3
	TMEM45B
	MPZL2
	KRTDAP
	DSC2
	ANKRD35
	PAX9
	LOC100130148
	LYPD6B
	GJB6
	KRT80
	RP11-38P22.2
	HES2
	MUC20
	SCEL
	PRSS27
	SPRR3
	GRHL3
	LOC440356
	EHF
	KLK12
	DNAI1
	FAM84A
	DSG3
	RASEF
	KRTCAP3
	KIF18A
	REEP6
	SBSN
	GSTA4
	ASPRV1
	TTC22
	SESN3
	SLC44A5
	FRK
	PERP
	GGT6
	BNIPL /// C1orf56
	CXCL14
	PRRG4
	VSIG10L
	MPP7
	LINC01133
	KLK7
	IGFL1
	LOC344887
	RHOV
	LMO7
	RDH12
	FOXP2
	CASZ1
	PI3
	DSC3
	KLRG2
	CD24
	SFN
	AQP3
	FAM72D
	SLC4A8
	ETNK2
	GPR160
	GOLT1A
	TOX3
	HIST2H2BE
	FBP1
	FAM83H
	TNNI3
	E2F7
	DUSP13
	PRC1
	HRASLS2
	UBE2S
	C3orf67
	ZNF552
	LMX1B
	GPR77
	LOC113230
	CST2
	CAPS
	KIFC2
	ARMC3
	PYY
	DOC2A
	MLF1IP
	ERCC6L
	CENPE
	EVPL
	N4BP3
	C22orf41
	EPHA10
	AKR7L
	CCNA2
	NCRNA00176
	SYTL5
	MAGED2
	POLQ
	CDCA8
	ERBB3
	LOC92659
	KIF23
	VAV3
	KIF11
	RND1
	RIBC2
	CELSR3
	PYCRL
	VGF
	HMP19
	TDO2
	C16orf93
	TTC36
	TTK
	SQLE
	RAG1AP1
	LMTK3
	LRRC26
	GREB1
	GRM8
	OVOL1
	MRPS30
	GAMT
	DBNDD1
	TUBA3C
	TRPA1
	HPX
	LCN12
	DNALI1
	NUP210
	CLDN7
	LMNB1
	CLSPN
	POC1A
	C9orf172
	HMGB3
	GALNT6
	SOX12
	GPRIN1
	CT62
	SLC1A2
	CCDC74A
	C5orf49
	ROGDI
	KIAA1543
	CGN
	CCND1
	C19orf45
	GINS1
	ATP2C2
	?|653553
	ABCC11
	SERINC2
	HSD17B6
	TMPRSS4
	LRRC50
	SUSD3
	SHCBP1
	TBC1D9
	FAM173A
	HIST1H4J
	PACSIN1
	TGM3
	SPINT2
	FAM54A
	OVOL2
	MFSD3
	CBX4
	POLR3K
	EPCAM
	HHIPL2
	NME1
	ITIH5L
	FCRLB
	KIAA1199
	ELMO3
	TACC3
	RNFT2
	TMEM125
	CMBL
	INPP5J
	RAB3A
	IRX5
	PRLR
	TRIB3
	H2AFJ
	ORC6L
	C9orf152
	WBSCR28
	CASC5
	DHRS13
	SYCE2
	HIST2H3C
	C17orf37
	CPNE7
	SIAH2
	ILDR1
	NME3
	SDS
	RASSF7
	C11orf35
	NPAS1
	ZNF467
	CCDC74B
	EPS8L1
	NFKBIL2
	C20orf26
	CCDC24
	HIST1H2BG
	SREBF1
	MIF
	C14orf53
	PHGR1
	ANO9
	PKP3
	ASB16
	IQCD
	SLC7A13

## Sheet: G1 negative 
Transcripts with Gi1<-0.015(in red circle ) were considered to be involved in the process 1.These transcripts are upregulated in patients with negative amplitudes and downregulated in patients with positive amplitudes	Names of the transcripts with Gi1<-0.015		The transcripts with most significant Giα values ( Gi1<-0.015) were classified into biological categories according to gene ontology:
			Category	Gene Count	enrichment p-value	Genes
	HSPA6		GO:0006955~immune response	88	8.93626e-57	CD86, CXCL6, CSF3, ADAMDEC1, CSF2, CXCL8, GPR65, IL24, LST1, NCF4, AQP9, CXCL1, CXCL13, CXCL3, TNF, CXCL2, FCAR, CXCL5, CX3CL1, CTSS, TNFSF13B, FCGR3A, FCGR3B, IL18RAP, RGS1, FTH1, ENPP2, CTLA4, CCR7, CCR5, CCR2, HLA-DPA1, SLC11A1, IL1R2, SERPINB9, TNFRSF1B, VAV1, TLR1, IL1A, IL1B, LCP2, TLR4, HLA-DQB1, TLR2, CD274, CCL13, IGSF6, C5AR1, CFP, CST7, THBS1, FYB, HLA-DMA, CCL8, CCL5, CCL4, CCL3, CCL2…
	CCL5		GO:0006954~inflammatory response	73	4.32183e-44	CXCL6, CXCL8, TNFAIP6, IL24, ITGB2, TNFAIP3, CXCL1, CXCL13, CXCL3, TNF, CXCL2, PIK3CG, CXCL5, IL18RAP, CCRL2, C3AR1, PROK2, OLR1, CCR7, CCR5, CCR2, HAVCR2, GBP5, SLC11A1, CYBB, TNFRSF1B, TLR1, IL1A, HCK, ADORA2A, IL1B, CHI3L1, TLR8, TLR4, NAIP, TLR2, CCL13, CCL3L1, CCL3L3, C5AR1, FPR1, CXCR4, FPR3, FPR2, PTGS2, THBS1, AIF1, CCL8, CCL7, CLEC7A, CCL5, CCL4, CXCR2, CCL3, CCL2, NLRP3, S1PR3, CD14, CC…
	TAGAP		GO:0070098~chemokine-mediated signaling pathway	28	8.92615e-26	CCL13, CXCL6, CXCL8, CCL3L1, CCL3L3, CXCR4, CXCL1, CXCL13, CXCL3, CXCL2, CXCL5, CX3CL1, CCL8, CCL7, CCL5, CCRL2, CCL4, CXCR2, CCL3, CCL2, CCR5, CCL18, CCR2, CCR1, CCL22, CCL21, CCL20, PPBP
	CLEC4D		GO:0030593~neutrophil chemotaxis	27	2.43614e-25	CCL13, CSF3R, CXCL8, CCL3L1, CCL3L3, C5AR1, ITGB2, CXCL3, TREM1, CX3CL1, PIK3CG, PREX1, CCL8, CCL7, CCL5, CCL4, CXCR2, CCL3, PDE4B, CCL2, CCL18, FCER1G, CCL22, CCL20, PPBP, VAV1, IL1B
	TLR4		GO:0006935~chemotaxis	32	2.37367e-23	CCL13, CXCL6, CXCL8, C5AR1, FPR1, CXCR4, CXCL1, FPR2, CXCL2, CXCL5, CX3CL1, CCL8, CCL7, CCL5, CCRL2, CXCR2, CCL3, C3AR1, ENPP2, RAC2, PROK2, CCL2, CCR7, CCR5, CCL18, CCR2, CCR1, CCL22, CCL20, PLAUR, CMTM2, DOCK2
	CD300LF		GO:0071222~cellular response to lipopolysaccharide	27	1.3181e-18	CD86, CSF3, CSF2, CXCL8, CD80, IL24, SERPINE1, TNFAIP3, TFPI, TNF, ICAM1, MRC1, PDE4B, CCL2, NLRP3, CD14, CCR5, PPARGC1A, HAVCR2, MEF2C, CCL20, LILRB1, LILRB2, TNFRSF1B, IL6, TNIP3, TLR4
	CSF3R		GO:0071347~cellular response to interleukin-1	21	1.82808e-16	CCL13, CXCL8, CCL22, CCL3L1, CCL21, CCL20, CCL3L3, TFPI, CX3CL1, KLF2, ICAM1, IL6, CCL8, CCL7, CCL5, CCL4, CCL3, CCL2, CHI3L1, HAS2, CCL18
	MUCL1		GO:0007165~signal transduction	78	2.55694e-16	ARHGAP9, CXCL6, CSF3R, CXCL8, TNFAIP6, CXCL1, CXCL5, TNFSF13B, RASSF4, RGS1, MRC1, NAMPT, TAGAP, CLEC5A, PDE4B, RAC2, CD53, CD300A, PRKCB, PLAUR, TLR1, APBB1IP, TYROBP, IL1B, CD48, PPARG, TLR2, CD274, CCL13, C5AR1, FPR1, CREM, NEDD9, CSF2RB, FPR3, LILRA2, ARHGAP15, IQGAP2, LILRA3, FYB, CCL8, CCL7, CCL4, CXCR2, LPXN, CCL2, NLRP3, CYTL1, FCGR1A, CCL18, PAG1, TRGC2, SLAMF1, MPP1, CD74, HLA-DRB4, CCL…
	NT5E		GO:0060326~cell chemotaxis	19	8.90226e-15	CXCL6, CCL13, CCL21, CCL20, HGF, C5AR1, FPR1, CXCL1, FPR3, FPR2, CXCL2, CXCL5, CX3CL1, CCL8, BIN2, CCL5, CCL3, C3AR1, CCL2
	SH3KBP1		GO:0071346~cellular response to interferon-gamma	18	1.25818e-14	GBP5, CCL13, CCL22, CCL3L1, CCL21, CCL20, CCL3L3, AIF1, CX3CL1, CCL8, CCL7, CCL5, MRC1, CCL4, CCL3, CCL2, CCL18, HLA-DPA1
	CYTH4		GO:0070374~positive regulation of ERK1 and ERK2 cascade	28	1.29227e-14	CCL13, CCL3L1, CCL3L3, C5AR1, TNF, CX3CL1, CTGF, ICAM1, CCL8, CCL7, CCL5, CCL4, CCL3, CCL2, CCR7, CCL18, HAVCR2, SLAMF1, CCR1, CD74, CCL22, CCL21, CCL20, IL6, GPR183, CHI3L1, TLR4, CD44
	CD80		GO:0050900~leukocyte migration	24	1.46187e-14	CD74, SELPLG, ITGAM, FCER1G, MMP1, ITGB2, C5AR1, FPR1, FPR3, FPR2, SELE, TREM1, MMP9, ICAM1, SLC7A7, SELL, ITGAX, C3AR1, PDE4B, OLR1, CD48, FYN, ITGA5, CD44
	SRGN		GO:0071356~cellular response to tumor necrosis factor	23	1.51415e-14	CCL13, PID1, CXCL8, CCL22, CCL3L1, CCL21, CCL20, CCL3L3, THBS1, CX3CL1, KLF2, ICAM1, IL6, CCL8, CCL7, CCL5, CCL4, CCL3, CCL2, CHI3L1, HAS2, CCL18, PPARGC1A
	CASS4		GO:0031295~T cell costimulation	20	2.10713e-14	CD86, CD274, HLA-DRB5, HLA-DRB4, CCL21, CD80, VAV1, TNFSF13B, HLA-DPB1, CD28, HLA-DRA, CTLA4, FYN, HLA-DRB3, ICOS, HLA-DQA2, HLA-DQA1, HLA-DRB1, HLA-DPA1, HLA-DQB1
	FCER1G		GO:0007267~cell-cell signaling	32	1.01379e-13	CD86, CCL13, CXCL6, TNFAIP6, SH3KBP1, CD80, ITGB2, ADRB1, ADRB2, CXCL13, AREG, CXCL5, CTGF, CCL8, CCL7, CCL5, CCL4, NAMPT, CCL3, CCR5, CCL18, CCR1, IL11, CCL22, CCL21, CCL20, INHBA, LILRB2, EREG, ADORA2A, IL1B, TNFSF8
	PTGS2		GO:0002548~monocyte chemotaxis	15	4.98771e-13	CCL13, CCL22, CCL3L1, CCL21, CCL20, CCL3L3, CX3CL1, IL6, CCL8, CCL7, CCL5, CCL4, CCL3, CCL2, CCL18
	NAMPT		GO:0002504~antigen processing and presentation of peptide or polysaccharide antigen via MHC class II	11	9.73909e-13	HLA-DMA, HLA-DRB5, HLA-DRB4, HLA-DPB1, HLA-DRA, HLA-DRB3, HLA-DQA2, HLA-DRB1, HLA-DQA1, HLA-DPA1, HLA-DQB1
	ITGB2		GO:0002250~adaptive immune response	23	8.25354e-12	CD86, PRKCB, LILRB1, LILRB2, LILRB3, LILRA2, LILRA3, LILRB4, PIK3CG, CTSS, LAT2, CLEC4A, CLEC4D, CTSL, GPR183, CTLA4, SLAMF7, FYN, FCGR1B, JAK3, PAG1, LAIR1, HAVCR2
	SAMSN1		GO:0050729~positive regulation of inflammatory response	17	1.41388e-11	CCL13, CCL3L1, CCL3L3, SERPINE1, PLA2G7, CX3CL1, CCL8, CCL7, CCL5, CCL4, CCL3, CCL2, CCL18, TLR4, CCR2, TGM2, TLR2
	LILRA5		GO:0090023~positive regulation of neutrophil chemotaxis	11	2.90742e-11	CD74, CXCL8, CCL21, C5AR1, CXCR2, RAC2, C3AR1, CCR7, CXCL1, CXCL3, CXCL2
	MS4A4A		GO:0002407~dendritic cell chemotaxis	10	5.06888e-11	CCR1, CCL21, CCL5, GPR183, CXCR2, CXCR4, CCR7, CCR5, PIK3CG, CCR2
	LYZ		GO:0019221~cytokine-mediated signaling pathway	20	3.44572e-10	CCR1, CSF3, CSF3R, IL10RA, IL1R2, IRAK3, CSF2RA, CX3CL1, EREG, IL22RA2, IL1A, HCK, SOCS3, IL6, IL1B, STAT4, CCL2, IL13RA2, CCR2, TGM2
	CLEC7A		GO:0019882~antigen processing and presentation	14	4.33639e-10	CD74, HLA-DRB5, HLA-DRB4, CTSS, CTSL, HLA-DPB1, HLA-DRA, HLA-DRB3, HLA-DQA2, HLA-DQA1, HLA-DRB1, HLA-DPA1, HLA-DQB1, RAB8B
	VIM		GO:0048247~lymphocyte chemotaxis	11	5.18524e-10	CCL13, CCL8, CCL22, CCL3L1, CCL21, CCL20, CCL3L3, CCL3, CCL2, CCL18, CX3CL1
	ZC3H12D		GO:0043547~positive regulation of GTPase activity	41	1.04769e-09	ARHGAP9, RGS18, KLB, CCL13, CSF2, CCL3L1, CCL3L3, DOCK8, RGS16, LRRK2, ADRB1, CSF2RB, ARHGAP15, CSF2RA, CX3CL1, ICAM1, DOCK10, PREX1, RGS2, CCL8, CYTH4, WNT11, CCL7, RGS1, CCL5, CCL4, TAGAP, CCL3, CCL2, FYN, CCL18, JAK3, CCL22, CCL20, ARHGAP26, ARHGAP25, VAV1, EREG, ALDH1A1, IL3RA, DOCK2
	C16orf54		GO:0060333~interferon-gamma-mediated signaling pathway	15	1.20396e-09	HLA-DRB5, HLA-DRB4, ICAM1, HCK, HLA-DPB1, HLA-DRA, FCGR1A, HLA-DRB3, FCGR1B, HLA-DQA2, CD44, HLA-DQA1, HLA-DRB1, HLA-DPA1, HLA-DQB1
	LOC731424		GO:0042102~positive regulation of T cell proliferation	14	1.38442e-09	CD274, LILRB2, AIF1, CORO1A, TNFSF13B, IL6, PTPRC, IL1B, CCL5, HLA-DPB1, CD28, JAK3, HAVCR2, HLA-DPA1
	NEDD9		GO:0032496~response to lipopolysaccharide	21	2.69434e-09	CXCL6, IL10RA, SLC11A1, C5AR1, TNFRSF10C, CXCL1, IRAK3, CSF2RB, PPBP, CXCL13, CXCL3, PTGS2, SOD2, SELE, CXCL2, CXCL5, P2RX7, CCR7, TLR4, IDO1, TLR2
	CTSLP8		GO:0007186~G-protein coupled receptor signaling pathway	53	3.75128e-09	FCN1, CXCL6, CXCL8, GPR65, CXCL1, CXCL13, CXCL3, CXCL2, AREG, PIK3CG, CXCL5, CX3CL1, PREX1, GPR176, RGS1, CCRL2, GPR171, ENPP2, C3AR1, RAC2, PROK2, FFAR2, CCR7, CCR5, CCR2, TGM2, VAV1, PPARG, RGS18, CCL13, CCL3L1, NPR1, CCL3L3, RGS16, FPR1, CXCR4, FPR2, PIK3R5, HCAR3, GNG2, CCL8, CCL7, CCL5, CCL4, CCL3, CCL2, S1PR3, CCL18, CCL22, CCL21, CCL20, PPBP, GPR183
	CXCL2		GO:0007229~integrin-mediated signaling pathway	16	1.38133e-08	ADAMDEC1, ITGAM, FCER1G, ITGB2, PLEK, NEDD9, VAV1, CTGF, FGR, HCK, DAB2, TYROBP, ADAMTS18, ITGAX, ITGA5, FERMT2
	TGM2		GO:0007155~cell adhesion	34	2.23553e-08	SELPLG, CSF3R, ITGAM, TNFAIP6, ITGB2, NEDD9, ICAM3, FPR2, THBS1, CX3CL1, CTGF, LOXL2, ICAM1, CCL4, ITGAX, EMILIN2, CYP1B1, CCL2, SLAMF7, OLR1, LPXN, PLXNC1, SLAMF1, CCR1, CD300A, SELE, LYVE1, CLEC4A, HCK, THEMIS2, SELL, CASS4, ITGA5, CD44
	THBS1		GO:0019886~antigen processing and presentation of exogenous peptide antigen via MHC class II	15	3.98218e-08	CD74, HLA-DRB5, HLA-DRB4, FCER1G, CTSS, HLA-DMA, CTSL, HLA-DPB1, HLA-DRA, HLA-DRB3, HLA-DQA2, HLA-DQA1, HLA-DRB1, HLA-DPA1, HLA-DQB1
	HLA-DPB1		GO:0045429~positive regulation of nitric oxide biosynthetic process	11	5.48738e-08	IL6, IL1B, ITGB2, PTX3, SOD2, PTGS2, TNF, AIF1, TLR4, KLF2, ICAM1
	DAB2 /// LOC101926921		GO:0050852~T cell receptor signaling pathway	18	1.03271e-07	HLA-DRB5, HLA-DRB4, FYB, PTPRC, THEMIS2, HLA-DPB1, CD28, PDE4B, HLA-DRA, LCP2, FYN, HLA-DRB3, HLA-DQA2, HLA-DQA1, PAG1, HLA-DRB1, HLA-DPA1, HLA-DQB1
	ITGA5		GO:0045766~positive regulation of angiogenesis	16	1.08317e-07	CXCL8, PRKCB, HGF, ITGB2, C5AR1, SERPINE1, VEGFC, CYBB, THBS1, CX3CL1, IL1A, IL1B, CXCR2, C3AR1, CYP1B1, CHI3L1
	TIMP1		GO:0032729~positive regulation of interferon-gamma production	11	1.09386e-07	IL1B, SLC11A1, PDE4B, HLA-DPB1, CD14, TNF, TLR4, IL18R1, CCR2, HAVCR2, HLA-DPA1
	LAPTM5		GO:0006968~cellular defense response	12	2.30448e-07	TYROBP, ADORA2A, NCF1, NCF2, GNLY, CLEC5A, C5AR1, CXCR2, MNDA, LILRB2, CCR5, CCR2
	CD14		GO:0022617~extracellular matrix disassembly	13	2.47055e-07	FBN2, MMP1, MMP3, MMP8, MMP9, CTSS, MMP12, ADAMTS5, CTSL, MMP19, LCP1, TIMP1, CD44
	CTSL		GO:0008360~regulation of cell shape	17	2.63323e-07	CCL13, WIPF1, SH3KBP1, LST1, ITGB2, ARHGAP15, CORO1A, PALM2-AKAP2, ICAM1, FGR, HCK, IL6, CCL7, CCL3, CCL2, FYN, FERMT2
	CELF2		GO:0045730~respiratory burst	7	2.77993e-07	CD52, NCF1, NCF2, SLC11A1, NCF1B, CYBB, NCF1C
	LOC101928916 /// NNMT		GO:0006952~defense response	12	5.23069e-07	COLEC12, CD74, CSF3R, RNASE6, HP, NLRP3, CD48, INHBA, LILRB3, LILRA2, LILRA3, CX3CL1
	RGS2		GO:0045087~innate immune response	30	6.25898e-07	COLEC12, NCF1, NCF2, TREM1, CORO1A, PIK3CG, LILRA5, CLEC7A, CLEC5A, NLRP3, FYN, CD14, JAK3, HAVCR2, SLAMF1, FCER1G, CR1, CYBB, FGR, CLEC4A, TLR1, TYROBP, CLEC4D, TLR8, PPARG, PTX3, CLEC4E, TLR4, NAIP, TLR2
	CYP1B1		GO:0031663~lipopolysaccharide-mediated signaling pathway	9	6.64143e-07	HCK, CCL5, IL1B, CCL3, CCL2, CD14, TNF, TLR4, TLR2
	SLC2A3		GO:0007204~positive regulation of cytosolic calcium ion concentration	16	8.15441e-07	CCR1, CD52, C5AR1, FPR1, CXCR4, FPR3, FPR2, CXCL13, PIK3CG, CXCR2, C3AR1, PROK2, S1PR3, CCR7, CCR5, CCR2
	SERPINE1		GO:0090026~positive regulation of monocyte chemotaxis	7	1.22003e-06	CCR1, CCL5, SERPINE1, CCL2, PLA2G7, AIF1, CCR2
	ICAM1		GO:0048661~positive regulation of smooth muscle cell proliferation	11	1.49846e-06	IL6, NR4A3, CCL5, NAMPT, PTGS2, THBS1, TNF, AIF1, PPARGC1A, EREG, TGM2
	TNFAIP3		GO:0042130~negative regulation of T cell proliferation	9	2.19403e-06	HLA-DRB5, HLA-DRB4, CTLA4, LILRB1, LILRB2, VSIG4, HLA-DRB1, IDO1, HAVCR2
	WIPF1		GO:0032715~negative regulation of interleukin-6 production	8	3.38843e-06	HGF, TNFAIP3, IRAK3, TNF, TLR4, KLF2, HAVCR2, SLAMF1
	PKIG		GO:0050731~positive regulation of peptidyl-tyrosine phosphorylation	12	4.12573e-06	IL11, CD74, CSF3, IL6, HGF, CD80, ENPP2, OSM, VEGFC, ITGA5, CD44, ICAM1
	AKAP2 /// PALM2-AKAP2		GO:0006801~superoxide metabolic process	7	5.44158e-06	PREX1, NCF1, NCF2, NCF1B, CYBB, NCF1C, SOD2
	SERPINA1		GO:0010628~positive regulation of gene expression	21	5.80363e-06	MEF2C, PID1, CSF2, SLC11A1, LILRB1, SERPINB9, INHBA, TNF, CTGF, P2RX7, IL1A, IL6, WNT11, IL1B, ALDH1A2, CCL3, CD28, VIM, IL7R, TLR4, TLR2
	CXCL8		GO:0030335~positive regulation of cell migration	17	9.92051e-06	CCR1, CD274, CEMIP, TNFAIP6, HGF, AIF1, CORO1A, THBS1, FGR, DAB2, WNT11, CCL7, CCL5, CCL3, MYADM, HAS2, ITGA5
	CD93		GO:0071345~cellular response to cytokine stimulus	7	1.0056e-05	CD86, CSF3, IL18RAP, PID1, MME, CXCR4, CCR7
	ANPEP		GO:0032755~positive regulation of interleukin-6 production	9	1.03523e-05	P2RX7, IL1A, IL6, FCER1G, IL1B, LILRB2, TNF, TLR4, TLR2
	CTSS		GO:0007166~cell surface receptor signaling pathway	21	1.12913e-05	CD53, CCR1, CD274, IGSF6, NPR1, INHBA, LILRB2, ADRB2, CXCL13, LILRB3, P2RX7, CLEC4A, IL18RAP, PTPRC, CXCR2, CD28, CCL2, CD14, CCR5, IL7R, BIRC3
	CD97		GO:0046330~positive regulation of JNK cascade	10	2.39917e-05	IL1A, RASSF2, GADD45B, CCL21, IL1B, CCR7, TNF, TLR4, CTGF, SLAMF1
	MPP1		GO:0051897~positive regulation of protein kinase B signaling	11	3.28522e-05	CSF3, IL6, CCL21, CCL3, CD28, CHI3L1, CCR7, THBS1, TNF, PIK3CG, PIK3R5
	RGS1		GO:0032722~positive regulation of chemokine production	6	3.83233e-05	IL6, FFAR2, TNF, TLR4, HAVCR2, TLR2
	LOXL2		GO:0006928~movement of cell or subcellular component	11	4.03721e-05	CXCL8, VNN2, CCL4, ENPP2, PLAUR, FPR3, FPR2, VIM, PTGS2, LYVE1, CORO1A
	FBN2		GO:0032689~negative regulation of interferon-gamma production	7	4.49309e-05	CD274, HLA-DRB5, HLA-DRB4, LILRB1, TLR4, HLA-DRB1, HAVCR2
	RASSF2		GO:0042742~defense response to bacterium	14	4.88424e-05	CXCL6, FCER1G, CCL20, SLC11A1, HP, PPBP, CXCL13, CFP, TLR1, ADAMTS5, CLEC4D, GNLY, CLEC4E, TLR4
	F13A1		GO:0034142~toll-like receptor 4 signaling pathway	6	5.20188e-05	ITGAM, TNIP3, ITGB2, CD14, PIK3AP1, TLR4
	CD53		GO:0000187~activation of MAPK activity	12	5.33583e-05	P2RX7, CD74, IL1B, HGF, LRRK2, C5AR1, FPR1, PROK2, CXCR4, THBS1, TNF, TLR4
	MME		GO:0002430~complement receptor mediated signaling pathway	5	6.17973e-05	CR1, FPR1, C3AR1, FPR3, FPR2
	PLEK		GO:0042116~macrophage activation	5	6.17973e-05	TLR1, CSF2, CD93, SLC11A1, TLR4
	IQGAP2		GO:0008284~positive regulation of cell proliferation	27	6.56715e-05	CD86, KLB, CSF3, CSF2, IL24, THBS1, AREG, CXCL5, CTGF, TNFSF13B, HLX, NAMPT, CXCR2, RAC2, PROK2, HAS2, S1PR3, TIMP1, SLAMF1, IL11, HGF, OSM, VEGFC, EREG, HCK, IL6, ALDH1A2
	TNFRSF1B		GO:0009615~response to virus	12	6.88465e-05	FGR, MEF2C, CCL8, CCL22, CCL5, CCL4, CXCR4, TLR8, LILRB1, IRAK3, TNF, IFIT2
	FCGR2A		GO:0002523~leukocyte migration involved in inflammatory response	5	9.52676e-05	ITGB2, CCL2, PPBP, SELE, CX3CL1
	ZEB2		GO:0010759~positive regulation of macrophage chemotaxis	5	9.52676e-05	CCL5, C5AR1, C3AR1, CCL2, THBS1
	CD163		GO:0042535~positive regulation of tumor necrosis factor biosynthetic process	5	9.52676e-05	TLR1, CYBB, THBS1, TLR4, CCR2
	PDE4B		GO:0050776~regulation of immune response	15	0.000105779	CD300A, ITGB2, ICAM3, LILRB1, LILRB2, TREM1, ICAM1, FCGR3A, TYROBP, SELL, SLAMF7, CD300LF, FCGR1A, FCGR2B, LAIR1
	EMP3		GO:0042346~positive regulation of NF-kappaB import into nucleus	6	0.000116402	IL1B, PTGS2, TNF, TLR4, IL18R1, TLR2
	SLA		GO:0046718~viral entry into host cell	10	0.000126731	CD86, CR1, SELPLG, ANPEP, CD80, CLEC5A, MRC1, ITGA5, ICAM1, SLAMF1
	GCA		GO:0002503~peptide antigen assembly with MHC class II protein complex	4	0.00013335	HLA-DMA, HLA-DRB4, HLA-DRA, HLA-DRB1
	SCG5		GO:0002381~immunoglobulin production involved in immunoglobulin mediated immune response	4	0.00013335	HLA-DRB5, HLA-DRB4, HLA-DRB1, HLA-DQB1
	CYBB		GO:0006909~phagocytosis	8	0.00013923	CD93, ADORA2A, SLC11A1, ITGB2, ICAM3, CD14, CORO1A, SLAMF1
	MMP9		GO:0045086~positive regulation of interleukin-2 biosynthetic process	5	0.000140192	CD86, IL1A, IL1B, CD80, CD28
	FCGR3A /// FCGR3B		GO:0002576~platelet degranulation	11	0.000187297	SRGN, SERPINA1, HGF, PLEK, SERPINE1, VEGFC, F13A1, PPBP, TIMP1, THBS1, F5
	FCGR3B		GO:0051926~negative regulation of calcium ion transport	5	0.000198664	STC1, LILRB1, LILRB2, PTGS2, ICAM1
	DUSP4		GO:0051770~positive regulation of nitric-oxide synthase biosynthetic process	5	0.000198664	CCL20, NAMPT, CCL2, TLR4, TLR2
	CCL4		GO:0007159~leukocyte cell-cell adhesion	6	0.000280762	NT5E, CCL5, ITGB2, ITGA5, SELE, ICAM1
	HNMT		GO:0050715~positive regulation of cytokine secretion	6	0.000280762	FGR, IL1A, CLEC5A, CD14, CLEC4E, TNF
	CD48		GO:0030890~positive regulation of B cell proliferation	7	0.000311217	CD74, MEF2C, PTPRC, GPR183, NFATC2, TLR4, TNFSF13B
	TYROBP		GO:0006874~cellular calcium ion homeostasis	10	0.000399627	CCR1, CCL13, CCL8, CCL7, PRKCB, CCL5, CCL3, CCL2, STC1, CCR2
	ENPP4		GO:0010575~positive regulation of vascular endothelial growth factor production	6	0.000410067	IL1A, IL1B, C5AR1, C3AR1, CYP1B1, PTGS2
	ALOX5AP		GO:2000503~positive regulation of natural killer cell chemotaxis	4	0.0004502	CCL7, CCL5, CCL4, CCL3
	GMFG		GO:0002606~positive regulation of dendritic cell antigen processing and presentation	4	0.0004502	CD74, CCL21, SLC11A1, CCR7
	MRC1		GO:0002455~humoral immune response mediated by circulating immunoglobulin	4	0.0004502	HLA-DRB5, HLA-DRB4, HLA-DRB1, HLA-DQB1
	ALOX5		GO:0030168~platelet activation	11	0.000458703	IL6, GNG2, FCER1G, PRKCB, RAC2, LCP2, FYN, VAV1, PIK3CG, F5, PIK3R5
	GAS1		GO:0006816~calcium ion transport	9	0.000473372	CCR1, CCL8, SLN, PRKCB, CCL5, CCL3, FYN, CCR5, CORO1A
	CXCL1		GO:0071407~cellular response to organic cyclic compound	8	0.000514259	MSR1, P2RY13, CCL5, IL1B, CCL3, CYP1B1, CCL2, TNF
	MMP1		GO:0048662~negative regulation of smooth muscle cell proliferation	6	0.000579847	NPR1, NPR3, TNFAIP3, PPARG, AIF1, PPARGC1A
	SELL		GO:0050766~positive regulation of phagocytosis	6	0.000579847	FCER1G, IL1B, SLC11A1, PTX3, DOCK2, TNF
	MMP19		GO:0006915~apoptotic process	28	0.000611191	CSRNP1, NCF1, SH3KBP1, GPR65, IL24, C5AR1, ITGB2, TNFAIP3, CXCR4, EVA1A, NLRP3, CD14, MEF2C, GADD45B, PRKCB, CARD8, GZMB, SERPINB9, IL1A, DAB2, ADORA2A, IL1B, STK17B, CHI3L1, TNFSF8, NAIP, BIRC3, TLR2
	MMP12		GO:0050728~negative regulation of inflammatory response	9	0.000615286	SOCS3, NT5E, ADORA2A, TNFAIP6, HGF, NLRP3, TNFAIP3, TNFRSF1B, IL22RA2
	SLC7A7		GO:0042119~neutrophil activation	4	0.000707477	PREX1, CXCL8, CCL5, CXCR2
	STC1		GO:0045576~mast cell activation	4	0.000707477	FCER1G, RHOH, LCP2, CD48
	CCL21		GO:0030574~collagen catabolic process	8	0.000845008	MMP12, MMP1, CTSL, MMP3, MMP19, MMP8, MMP9, CTSS
	HLA-DRB1 /// HLA-DRB4 /// LOC100996809		GO:0045860~positive regulation of protein kinase activity	7	0.00087127	RASSF2, PTPRC, CCL21, LCP2, CCR7, TNF, EREG
	F5		GO:0031100~organ regeneration	7	0.00087127	NNMT, NR4A3, HGF, C5AR1, CCL2, PPARG, LCP1
	EVI2A		GO:0030198~extracellular matrix organization	14	0.000947967	CSGALNACT1, FBN2, ITGAM, ITGB2, SPINK5, SERPINE1, ICAM3, THBS1, TNF, ICAM1, C6ORF15, ITGAX, ITGA5, CD44
	VSIG4		GO:0050830~defense response to Gram-positive bacterium	9	0.00100184	P2RX7, FGR, IL6, C5AR1, TNFSF8, LYZ, TNF, HAVCR2, TLR2
	DUSP2		GO:0007200~phospholipase C-activating G-protein coupled receptor signaling pathway	8	0.00101675	NPR3, C5AR1, CXCR2, FPR1, C3AR1, FPR3, FPR2, GPR84
	FGL2		GO:0002237~response to molecule of bacterial origin	4	0.00104232	CXCL8, TNFAIP3, CXCL2, TLR2
	NAIP		GO:0071223~cellular response to lipoteichoic acid	4	0.00104232	CCL20, CD14, TLR4, TLR2
	ARHGAP25		GO:0048245~eosinophil chemotaxis	4	0.00104232	CCL13, CCL7, CCL5, CCL3
	IL10RA		GO:0002755~MyD88-dependent toll-like receptor signaling pathway	6	0.00107095	TLR1, TLR8, IRAK3, CD14, TLR4, TLR2
	TLR2		GO:0019722~calcium-mediated signaling	7	0.00134809	LAT2, CXCL8, LRRK2, CCL3, CXCR4, CCR5, SELE
	INHBA		GO:0002675~positive regulation of acute inflammatory response	4	0.00146254	IL6, ALOX5AP, OSM, PIK3CG
	ICAM3		GO:2000406~positive regulation of T cell migration	4	0.00146254	CCL21, CCL20, CCL5, AIF1
	CARD8		GO:0001771~immunological synapse formation	4	0.00146254	CCL21, DOCK8, DOCK2, CORO1A
	RHOH		GO:0008285~negative regulation of cell proliferation	21	0.00153634	MEG3, CXCL8, CCL3L1, CCL3L3, IL24, OSM, VEGFC, CXCL1, INHBA, EMP3, PTGS2, SOD2, EREG, IL1A, IL6, ADORA2A, IL1B, ALDH1A2, FTH1, CYP1B1, TLR2
	MNDA		GO:0009409~response to cold	6	0.00160363	IL6, ADRB1, PPARG, ADRB2, SOD2, PPARGC1A
	NCF1 /// NCF1B /// NCF1C		GO:0048010~vascular endothelial growth factor receptor signaling pathway	8	0.00170073	NCF1, NCF2, NCF4, VEGFC, CYBB, CCL2, FYN, VAV1
	ADORA2A /// SPECC1L-ADORA2A		GO:1900625~positive regulation of monocyte aggregation	3	0.00170467	NR4A3, HAS2, CD44
	IL1B		GO:0071727~cellular response to triacyl bacterial lipopeptide	3	0.00170467	TLR1, CD14, TLR2
	ARHGAP26		GO:2001179~regulation of interleukin-10 secretion	3	0.00170467	HLA-DRB5, HLA-DRB4, HLA-DRB1
	CCR1		GO:0002292~T cell differentiation involved in immune response	3	0.00170467	CLEC4D, FCER1G, CLEC4E
	GFPT2		GO:0038123~toll-like receptor TLR1:TLR2 signaling pathway	3	0.00170467	TLR1, CD14, TLR2
	CCL3 /// CCL3L1 /// CCL3L3		GO:0000165~MAPK cascade	16	0.00176406	KLB, MEF2C, CSF2, LRRK2, CSF2RB, TNF, CSF2RA, EREG, IL1B, CCL5, IL3RA, CCL3, CCL2, FYN, CCR5, JAK3
	FPR1		GO:2001240~negative regulation of extrinsic apoptotic signaling pathway in absence of ligand	6	0.00181811	IL1A, CSF2, IL1B, FYN, TNF, CX3CL1
	NCF4		GO:0050853~B cell receptor signaling pathway	7	0.00181999	LAT2, MEF2C, PTPRC, PRKCB, CTLA4, NFATC2, MNDA
	CSF2RB		GO:0006898~receptor-mediated endocytosis	13	0.00185941	COLEC12, MSR1, CD163, HP, ADRB2, LOXL2, DAB2, MRC1, ENPP2, OLR1, CD14, FCGR1A, FCGR1B
	QPCT		GO:0046854~phosphatidylinositol phosphorylation	9	0.00192261	KLB, CD86, CD80, CD28, FYN, VAV1, PIK3CG, EREG, PIK3R5
	IL6		GO:0045060~negative thymic T cell selection	4	0.00197527	CD74, CD28, CCR7, DOCK2
	STK17B		GO:0016064~immunoglobulin mediated immune response	4	0.00197527	CD74, FCER1G, TLR8, IL13RA2
	HCAR3		GO:0050707~regulation of cytokine secretion	4	0.00197527	TLR1, TLR8, TLR4, TLR2
	FCN1		GO:0032733~positive regulation of interleukin-10 production	5	0.00203382	FCER1G, HGF, CD28, TLR4, TLR2
	AREG		GO:0051602~response to electrical stimulus	5	0.00239477	P2RX7, IL6, CD14, SOD2, AIF1
	CXCL13		GO:0006959~humoral immune response	7	0.00240753	MEF2C, IL6, GPR183, CD28, CCL2, TREM1, TNF
	LCP2		GO:0071498~cellular response to fluid shear stress	4	0.00258696	MEF2C, TFPI2, HAS2, PTGS2
	KMO		GO:0042088~T-helper 1 type immune response	4	0.00258696	HLA-DRB5, HLA-DRB4, TLR4, HLA-DRB1
	SLN		GO:0032695~negative regulation of interleukin-12 production	4	0.00258696	IRAK3, THBS1, JAK3, SLAMF1
	HSD11B1		GO:0045744~negative regulation of G-protein coupled receptor protein signaling pathway	4	0.00258696	RGS2, CXCL8, CCL5, PLEK
	GPR183		GO:0042493~response to drug	17	0.00294399	CD86, NNMT, VEGFC, CYBB, NFATC2, INHBA, PTGS2, SOD2, THBS1, ICAM1, P2RX7, IL6, ADORA2A, FYN, PLIN2, PPARG, PPARGC1A
	CCL20		GO:0032757~positive regulation of interleukin-8 production	5	0.0032441	IL1B, SERPINE1, TNF, TLR4, TLR2
	GNLY		GO:0048246~macrophage chemotaxis	4	0.00330345	CCL5, CCL3, CCL2, CX3CL1
	AQP9		GO:0035810~positive regulation of urine volume	4	0.00330345	ADORA2A, NPR1, NPR3, HAS2
	BCL2A1		GO:0043085~positive regulation of catalytic activity	8	0.00334026	NCF1, GMFG, ALOX5AP, NCF4, NCF1B, NCF1C, CXCL1, PIK3CG
	CD86		GO:0010574~regulation of vascular endothelial growth factor production	3	0.00335503	IL6, CCL2, CCR2
	EREG		GO:0043242~negative regulation of protein complex disassembly	3	0.00335503	SLN, IRAK3, TNF
	ITGAM		GO:0038094~Fc-gamma receptor signaling pathway	3	0.00335503	CLEC4D, FCER1G, CLEC4E
	IL7R		GO:0032673~regulation of interleukin-4 production	3	0.00335503	HLA-DRB5, HLA-DRB4, HLA-DRB1
	MMP3		GO:0035987~endodermal cell differentiation	5	0.00373697	ITGB2, INHBA, ITGA5, MMP8, MMP9
	PDE4DIP		GO:0002224~toll-like receptor signaling pathway	5	0.00373697	TLR1, CTSL, TLR8, TLR4, CTSS
	SLC22A4		GO:0048015~phosphatidylinositol-mediated signaling	9	0.00406426	KLB, CD86, CD80, NPR3, CD28, FYN, VAV1, PIK3CG, EREG
	VNN2		GO:0071354~cellular response to interleukin-6	4	0.00412997	SELPLG, PID1, CCL2, PPARGC1A
	TDO2		GO:0042554~superoxide anion generation	4	0.00412997	NCF1, NCF2, CYBB, SOD2
	TNFAIP6		GO:0043524~negative regulation of neuron apoptotic process	10	0.00465766	MEF2C, NR4A3, ADORA2A, C5AR1, CCL2, FYN, SOD2, PPARGC1A, CORO1A, NAIP
	CPM		GO:0014068~positive regulation of phosphatidylinositol 3-kinase signaling	7	0.00466804	FGR, CSF3, CCL5, HGF, CD28, FYN, PIK3AP1
	STAT4		GO:0051092~positive regulation of NF-kappaB transcription factor activity	10	0.00489275	IL6, PRKCB, IL1B, ITGB2, NLRP3, IRAK3, TNF, TLR4, ICAM1, TLR2
	ADAMDEC1		GO:0006508~proteolysis	23	0.00504356	FCN1, ADAMDEC1, GCA, MME, MMP1, HGF, OVCH2, MMP3, FGL2, MMP8, MMP9, CTSS, F5, MMP12, ADAMTS5, CTSL, ANPEP, ADAMTS18, DPEP2, NRIP3, MMP19, OLR1, ADAMTS6
	IL3RA		GO:0007596~blood coagulation	12	0.0050507	P2RX7, SERPINA1, FCER1G, ADORA2A, DOCK8, TFPI2, PLAUR, F13A1, FYN, ENPP4, TFPI, F5
	PTX3		GO:0032760~positive regulation of tumor necrosis factor production	6	0.0052601	FCER1G, CCL3, CCL2, CD14, TLR4, TLR2
	IL13RA2		GO:0042110~T cell activation	6	0.0052601	CD86, CLEC7A, CD80, CD48, FYN, PIK3CG
	SLAMF1		GO:0051781~positive regulation of cell division	6	0.0052601	IL1A, IL1B, OSM, VEGFC, PPBP, EREG
	SELE		GO:0031622~positive regulation of fever generation	3	0.00550282	IL1B, PTGS2, TNF
	PLA2G7		GO:0002309~T cell proliferation involved in immune response	3	0.00550282	CD86, SLC11A1, LILRB1
	VAV1		GO:0001915~negative regulation of T cell mediated cytotoxicity	3	0.00550282	PTPRC, LILRB1, IL7R
	CXCL6		GO:0030217~T cell differentiation	5	0.00551424	PREX1, PTPRC, RHOH, IL7R, VAV1
	CCR7		GO:0042572~retinol metabolic process	5	0.00551424	ALDH1A3, RBP4, ALDH1A2, ALDH1A1, CYP1B1
	SOCS3		GO:0010629~negative regulation of gene expression	10	0.00592657	CCR1, MEF2C, CCL3, CD28, MYADM, FYN, TNF, AIF1, CTGF, HAVCR2
	CFP		GO:0043200~response to amino acid	5	0.00621301	IL6, CCL2, NAIP, CTGF, ICAM1
	CCL13		GO:0043065~positive regulation of apoptotic process	16	0.00624456	GADD45B, BCL2A1, LILRB1, PTGS2, TNF, VAV1, IFIT2, ALDH1A3, IL6, RASSF2, WNT11, ALDH1A2, CYP1B1, CTLA4, MNDA, TGM2
	IGSF6		GO:0043154~negative regulation of cysteine-type endopeptidase activity involved in apoptotic process	7	0.00625435	IL6, ADORA2A, HGF, SERPINB9, THBS1, CD44, NAIP
	HAS2		GO:0050873~brown fat cell differentiation	5	0.00696819	RGS2, ADRB1, ADRB2, PTGS2, PPARGC1A
	MGAM		GO:0043491~protein kinase B signaling	5	0.0077816	CCL5, IL1B, CCL3, CCL2, TNF
	CD28		GO:0001525~angiogenesis	13	0.00793882	CXCL8, SERPINE1, VEGFC, PTGS2, PIK3CG, CTGF, EREG, ANPEP, PROK2, MMP19, CYP1B1, CCL2, ITGA5
	IL24		GO:0002830~positive regulation of type 2 immune response	3	0.00812326	CD74, NLRP3, IDO1
	IL18R1		GO:0001768~establishment of T cell polarity	3	0.00812326	CCL21, CCR7, DOCK2
	FAM65B		GO:0032494~response to peptidoglycan	3	0.00812326	IL6, C5AR1, IRAK3
	TFEC		GO:0046321~positive regulation of fatty acid oxidation	3	0.00812326	NR4A3, PPARG, PPARGC1A
	LILRA3		GO:0002690~positive regulation of leukocyte chemotaxis	4	0.00862203	CXCL6, IL6, PPBP, CXCL5
	IL11		GO:0045089~positive regulation of innate immune response	4	0.00862203	GBP5, CCL5, TLR8, EREG
	KRT34 /// LOC100653049		GO:0050870~positive regulation of T cell activation	4	0.00862203	HLA-DPB1, CCL2, CCR2, HLA-DPA1
	CCR2		GO:0050918~positive chemotaxis	5	0.00959005	CCL5, HGF, CCL3, VEGFC, CORO1A
	CCR5		GO:0030501~positive regulation of bone mineralization	5	0.00959005	P2RX7, FBN2, MEF2C, TMEM119, ADRB2
	CXCR2		GO:0019441~tryptophan catabolic process to kynurenine	3	0.0111925	TDO2, KMO, IDO1
	IL18RAP		GO:0070233~negative regulation of T cell apoptotic process	3	0.0111925	CCL5, DOCK8, IDO1
	NLRP3		GO:0030213~hyaluronan biosynthetic process	3	0.0111925	CEMIP, IL1B, HAS2
	CSF2RA		GO:0014066~regulation of phosphatidylinositol 3-kinase signaling	7	0.0112017	KLB, CD86, CD80, CD28, FYN, VAV1, EREG
	LILRB1		GO:0038096~Fc-gamma receptor signaling pathway involved in phagocytosis	9	0.0117299	FGR, HCK, FCGR3A, FCGR2A, WIPF1, FYN, FCGR1A, VAV1, MYO1G
	TNF		GO:0032720~negative regulation of tumor necrosis factor production	5	0.0127807	TNFAIP3, IRAK3, TLR4, HAVCR2, SLAMF1
	PTPRC		GO:0043066~negative regulation of apoptotic process	20	0.0144633	CD74, BCL2A1, PLAUR, SERPINB9, SOD2, AIF1, THBS1, MMP9, HCK, SOCS3, DAB2, IL6, WNT11, CLEC5A, PROK2, TIMP1, CD44, NAIP, BIRC3, TGM2
	GK		GO:0034138~toll-like receptor 3 signaling pathway	3	0.0146875	COLEC12, CD86, HAVCR2
	RAC2		GO:0045410~positive regulation of interleukin-6 biosynthetic process	3	0.0146875	TLR1, IL1B, EREG
	CSF3		GO:0045416~positive regulation of interleukin-8 biosynthetic process	3	0.0146875	TLR8, TNF, TLR4
	THEMIS2		GO:0045630~positive regulation of T-helper 2 cell differentiation	3	0.0146875	CD86, IL6, NLRP3
	GADD45B		GO:0010818~T cell chemotaxis	3	0.0146875	GPR183, CCL3, PIK3CG
	EMR2		GO:0050718~positive regulation of interleukin-1 beta secretion	4	0.015159	P2RX7, CARD8, CCL3, NLRP3
	CREM		GO:0046427~positive regulation of JAK-STAT cascade	4	0.015159	IL6, CCL5, IL24, CYP1B1
	GPR171		GO:0034113~heterotypic cell-cell adhesion	4	0.015159	ITGB2, ITGAX, LILRB2, ITGA5
	FCAR		GO:0016525~negative regulation of angiogenesis	6	0.0165819	MEG3, NPR1, SPINK5, CCL2, THBS1, CCR2
	LILRB2		GO:0002479~antigen processing and presentation of exogenous peptide antigen via MHC class I, TAP-dependent	6	0.0176668	NCF1, NCF2, NCF4, CYBB, FCGR1A, FCGR1B
	CXCL3		GO:0050727~regulation of inflammatory response	6	0.0176668	HCK, TNFAIP3, PIK3AP1, PTGS2, SELE, BIRC3
	CXCL5		GO:0097191~extrinsic apoptotic signaling pathway	5	0.0179849	P2RX7, G0S2, INHBA, TNFRSF1B, TNF
	LILRA2		GO:0007568~aging	10	0.0185348	CD86, IL6, BCL2A1, ITGB2, CCL2, TIMP1, TNFRSF1B, PPARGC1A, LOXL2, CTGF
	CCL22		GO:0006569~tryptophan catabolic process	3	0.0185861	TDO2, KMO, IDO1
	PRKCB		GO:0046641~positive regulation of alpha-beta T cell proliferation	3	0.0185861	CD80, CD28, CCR2
	HCK		GO:0070234~positive regulation of T cell apoptotic process	3	0.0185861	CCL5, IDO1, ICAM1
	CCL7		GO:0045671~negative regulation of osteoclast differentiation	4	0.0192325	CCL3, LILRB3, TLR4, LILRB4
	FAM49A		GO:0045785~positive regulation of cell adhesion	5	0.0194635	APBB1IP, CCL5, CCR7, TNF, TGM2
	FGR		GO:0031623~receptor internalization	5	0.0194635	CXCL8, FCER1G, ITGB2, CXCR2, LILRB1
	LCP1		GO:0051384~response to glucocorticoid	6	0.0199751	IL6, HNMT, PTGS2, TNF, AREG, AIF1
	HLA-DRA		GO:0032735~positive regulation of interleukin-12 production	4	0.0214737	CCR7, TLR4, IDO1, TLR2
	CORO1A		GO:0042327~positive regulation of phosphorylation	4	0.0214737	CCL5, THBS1, AREG, EREG
	CTGF		GO:0034612~response to tumor necrosis factor	4	0.0214737	CHI3L1, CD14, PTGS2, SELE
	PLIN2		GO:0030838~positive regulation of actin filament polymerization	5	0.0226401	HCK, CSF3, CCL21, CCR7, ICAM1
	MEF2C		GO:0010820~positive regulation of T cell chemotaxis	3	0.022867	CCL5, CXCL13, CCR2
	CXCR4		GO:0046888~negative regulation of hormone secretion	3	0.022867	IL11, IL6, OSM
	FERMT2		GO:0071803~positive regulation of podosome assembly	3	0.022867	CSF2, LCP1, TNF
	SLC39A8		GO:0051928~positive regulation of calcium ion transport	4	0.0238514	CCR1, CCL5, CCL4, CCL3
	TFPI2		GO:0045840~positive regulation of mitotic nuclear division	4	0.0238514	IL1A, IL1B, CD28, EREG
	HLA-DQB1 /// HLA-DRB1 /// HLA-DRB4 /// HLA-DRB5 /// LOC100996809 /// LOC101060835		GO:0035690~cellular response to drug	6	0.025164	MEF2C, IL1B, CCL4, PDE4B, CCL2, CD69
	RGS16		GO:0033138~positive regulation of peptidyl-serine phosphorylation	6	0.0265838	IL11, CSF3, IL6, OSM, TNF, CD44
	ENPP2		GO:0034116~positive regulation of heterotypic cell-cell adhesion	3	0.0275096	IL1B, TNF, CD44
	CHI3L1		GO:0032703~negative regulation of interleukin-2 production	3	0.0275096	TNFAIP3, VSIG4, HAVCR2
	HLA-DQB1		GO:0010955~negative regulation of protein processing	3	0.0275096	IL1R2, LRRK2, GAS1
	CYTIP		GO:0002446~neutrophil mediated immunity	3	0.0275096	CXCL6, IL6, CXCL5
	CD74		GO:0050690~regulation of defense response to virus by virus	4	0.0290162	HCK, CD28, FYN, DOCK2
	SERPINB9		GO:2000352~negative regulation of endothelial cell apoptotic process	4	0.0290162	IL11, SERPINE1, TNFAIP3, ICAM1
	ADAM19		GO:0002376~immune system process	4	0.0318023	CD300A, HP, CD300LF, IDO1
	CD69		GO:0046627~negative regulation of insulin receptor signaling pathway	4	0.0318023	SOCS3, PID1, PRKCB, IL1B
	TARP /// TRGC2 /// TRGV9		GO:0018108~peptidyl-tyrosine phosphorylation	9	0.0318567	FGR, HCK, CSF2, IL3RA, FYN, CSF2RB, JAK3, CSF2RA, EREG
	SELPLG		GO:0001774~microglial cell activation	3	0.0324941	TLR8, AIF1, TLR2
	AIF1		GO:0030728~ovulation	3	0.0324941	TNFAIP6, PTGS2, EREG
	C3AR1		GO:0097067~cellular response to thyroid hormone stimulus	3	0.0324941	CTSL, PPARGC1A, CTSS
	CCL18		GO:0036066~protein O-linked fucosylation	3	0.0324941	ADAMTS5, CFP, THBS1
	CD300A		GO:0031000~response to caffeine	3	0.0324941	IL6, ADORA2A, PPARG
	VEGFC		GO:0032693~negative regulation of interleukin-10 production	3	0.0324941	CD274, JAK3, IDO1
	NCF2		GO:0045779~negative regulation of bone resorption	3	0.0324941	P2RX7, IL6, TNFAIP3
	NR4A3		GO:0030595~leukocyte chemotaxis	3	0.0324941	GPR183, CORO1A, CX3CL1
	HGF		GO:0042574~retinal metabolic process	3	0.0324941	ALDH1A3, ALDH1A2, CYP1B1
	OLR1		GO:0050777~negative regulation of immune response	3	0.0324941	SPINK5, CTLA4, LILRB2
	IDO1		GO:0044344~cellular response to fibroblast growth factor stimulus	4	0.0347232	CXCL8, CCL5, CCL2, CD44
	IL1A		GO:0030449~regulation of complement activation	4	0.0347232	CR1, C5AR1, C3AR1, CFP
	CST7		GO:0035556~intracellular signal transduction	17	0.0352436	CXCL8, PRKCB, NPR1, CD80, LRRK2, CXCL1, TREM1, FYB, CTGF, LAT2, PREX1, TYROBP, STK17B, LCP2, FYN, JAK3, PAG1
	LILRB4		GO:0042127~regulation of cell proliferation	10	0.0352837	FGR, CXCL6, TNFRSF10C, FYN, PPBP, CXCL13, CXCL3, TNFRSF1B, TNF, CXCL2
	GZMB		GO:0045765~regulation of angiogenesis	4	0.0377779	IL6, ENPP2, PROK2, CXCL13
	TLR1		GO:0010332~response to gamma radiation	4	0.0377779	PTPRC, CCL7, CCL2, SOD2
	ITGAX		GO:0048872~homeostasis of number of cells	3	0.0378015	RASSF2, CCR7, IL7R
	LILRB3		GO:0016045~detection of bacterium	3	0.0378015	HLA-DRB5, HLA-DRB4, HLA-DRB1
	CSF2		GO:0002756~MyD88-independent toll-like receptor signaling pathway	3	0.0378015	TNIP3, CD14, TLR4
	SLC11A1		GO:0043303~mast cell degranulation	3	0.0378015	LAT2, NR4A3, PIK3CG
	ICOS		GO:0001878~response to yeast	3	0.0378015	CD86, IL6, PTX3
	LOC254896 /// TNFRSF10C		GO:0019372~lipoxygenase pathway	3	0.0378015	ALOX5, ALOX5AP, PTGS2
	BIRC3		GO:0043922~negative regulation by host of viral transcription	3	0.0378015	CCL5, CCL4, CCL3
	LST1		GO:0045454~cell redox homeostasis	6	0.0379503	IL6, NCF1, NCF2, SLC11A1, NCF4, CYBB
	LAIR1		GO:0045727~positive regulation of translation	5	0.0383684	IL6, PRR16, SAMD4A, CD28, THBS1
	TFPI		GO:0007259~JAK-STAT cascade	4	0.0409651	SOCS3, STAT4, CCL2, CCR2
	FPR2		GO:0002223~stimulatory C-type lectin receptor signaling pathway	7	0.0412163	CLEC4A, CLEC4D, FCER1G, CLEC7A, ICAM3, FYN, CLEC4E
	PLAUR		GO:0050829~defense response to Gram-negative bacterium	5	0.0430709	IL6, SLC11A1, SERPINE1, LYZ, TLR4
	FCGR2B		GO:0051056~regulation of small GTPase mediated signal transduction	8	0.0433232	ARHGAP9, TAGAP, RAC2, RHOH, ARHGAP15, ARHGAP26, ARHGAP25, VAV1
	FCGR2C		GO:0031529~ruffle organization	3	0.0434135	CCL21, PLEK, CCR7
	TNFRSF10C		GO:0030194~positive regulation of blood coagulation	3	0.0434135	SERPINE1, ENPP4, THBS1
	IL1R2		GO:0071361~cellular response to ethanol	3	0.0434135	CCL7, CYBB, SOD2
	CCRL2		GO:0030889~negative regulation of B cell proliferation	3	0.0434135	CD300A, CTLA4, MNDA
	EVI2B		GO:0042060~wound healing	6	0.0436056	IL6, CCL20, SLC11A1, IL24, TIMP1, EREG
	FYB		GO:1902042~negative regulation of extrinsic apoptotic signaling pathway via death domain receptors	4	0.0442835	HGF, SERPINE1, TNFAIP3, ICAM1
	HLA-DPA1		GO:0070555~response to interleukin-1	4	0.0442835	CHI3L1, IRAK3, HNMT, SELE
	SDC2		GO:2000349~negative regulation of CD40 signaling pathway	2	0.0475407	TNFAIP3, SLAMF1
	LOC100996724 /// LOC100996761 /// LOC101929792 /// LOC101930416 /// PDE4DIP		GO:0038156~interleukin-3-mediated signaling pathway	2	0.0475407	IL3RA, CSF2RB
	FYN		GO:0042495~detection of triacyl bacterial lipopeptide	2	0.0475407	TLR1, TLR2
	HLA-DQA1 /// HLA-DQA2 /// LOC100509457		GO:0048002~antigen processing and presentation of peptide antigen	2	0.0475407	SLC11A1, CTSS
	MEG3		GO:0002540~leukotriene production involved in inflammatory response	2	0.0475407	ALOX5, ALOX5AP
	SAMD4A		GO:0090265~positive regulation of immune complex clearance by monocytes and macrophages	2	0.0475407	CCL2, CCR2
	CEMIP		GO:0046636~negative regulation of alpha-beta T cell activation	2	0.0475407	ADORA2A, LILRB1
	HLA-DQB1 /// LOC101060835		GO:0002752~cell surface pattern recognition receptor signaling pathway	2	0.0475407	FCN1, FFAR2
	DOCK2		GO:0002506~polysaccharide assembly with MHC class II protein complex	2	0.0475407	HLA-DRA, HLA-DRB1
	PLXNC1		GO:2000473~positive regulation of hematopoietic stem cell migration	2	0.0475407	PTPRC, CCR2
	G0S2		GO:0050902~leukocyte adhesive activation	2	0.0475407	SELPLG, CX3CL1
	RNASE6		GO:1901558~response to metformin	2	0.0475407	PPARG, PPARGC1A
	PHACTR1		GO:0009756~carbohydrate mediated signaling	2	0.0475407	COLEC12, CLEC7A
	MYO1F		GO:0070301~cellular response to hydrogen peroxide	5	0.0480831	IL6, IL18RAP, TNFAIP3, CYP1B1, KLF2
	IRAK3		GO:0048714~positive regulation of oligodendrocyte differentiation	3	0.0493123	CXCR4, PPARG, TLR2
	HLA-DQA1 /// LOC100509457		GO:0034162~toll-like receptor 9 signaling pathway	3	0.0493123	TLR8, PIK3AP1, HAVCR2
	MYBL1		GO:0043122~regulation of I-kappaB kinase/NF-kappaB signaling	3	0.0493123	IL1B, CARD8, TNF
	CCL8		GO:0030502~negative regulation of bone mineralization	3	0.0493123	SRGN, CCR1, CCL3
	NCF1		GO:0030214~hyaluronan catabolic process	3	0.0493123	CEMIP, LYVE1, CD44
	PPBP		GO:0042953~lipoprotein transport	3	0.0493123	MSR1, PRKCB, PPARG
	FTH1		GO:0046688~response to copper ion	3	0.0493123	IL1A, LOXL2, ICAM1
	HLX		GO:0051044~positive regulation of membrane protein ectodomain proteolysis	3	0.0493123	IL1B, TNFRSF1B, TNF
	GPR65		GO:0006691~leukotriene metabolic process	3	0.0493123	ALOX5, ALOX5AP, TLR2
	FCGR1B		GO:0002437~inflammatory response to antigenic stimulus	3	0.0493123	HLA-DRB5, HLA-DRB4, HLA-DRB1
	OSM		GO:0045944~positive regulation of transcription from RNA polymerase II promoter	33	0.0495763	CSRNP1, CSF3, PID1, SERPINE1, CREM, IKZF1, ADRB2, TNF, NAMPT, STAT4, NLRP3, CYTL1, PPARGC1A, MYBL1, IL11, MEF2C, HGF, SLC11A1, OSM, NFATC2, LILRB1, INHBA, KLF2, IL1A, ZEB2, IL6, NR4A3, IL1B, CD28, PPARG, TNFSF8, TLR4, TLR2
	MSR1		GO:0006468~protein phosphorylation	18	0.0497123	PRKCB, NPR1, LRRK2, GMFG, IRAK3, FYB, PIK3CG, P2RX7, FGR, HCK, RASSF2, CCL8, WNT11, STK17B, CCL2, FYN, ALPK2, JAK3
	LOC100129518 /// SOD2		GO:0055114~oxidation-reduction process	22	0.0497535	DMGDH, NCF1, NCF2, NCF4, NCF1B, CYBB, NCF1C, PTGS2, KMO, SOD2, LOXL2, HSD11B1, IL4I1, ALDH1A3, TDO2, ALOX5, ALDH1A2, FTH1, ALDH1A1, CYP1B1, FAR2, IDO1
	HLA-DQB1 /// HLA-DRB1 /// HLA-DRB3 /// HLA-DRB4 /// LOC100996809 /// LOC101060835		GO:0006911~phagocytosis, engulfment	4	0.0513071	FCER1G, BIN2, FCGR1A, AIF1
	GK3P		GO:0072593~reactive oxygen species metabolic process	4	0.0513071	P2RX7, LRRK2, VAV1, CTGF
	SLC2A14 /// SLC2A3		GO:0009612~response to mechanical stimulus	5	0.053404	P2RX7, CCL2, CHI3L1, PPARG, THBS1
	LPXN		GO:0043406~positive regulation of MAP kinase activity	5	0.053404	MEF2C, LRRK2, TNF, PIK3CG, PIK3R5
	RP11-548H18.2		GO:0009636~response to toxic substance	6	0.0540981	CCL5, SLC6A14, CCL4, CCL3, CYP1B1, TLR2
	CCL2		GO:0043407~negative regulation of MAP kinase activity	4	0.0550089	RGS2, CD300A, IL1B, IRAK3
	FCGR1A /// FCGR1B /// FCGR1C		GO:0030949~positive regulation of vascular endothelial growth factor receptor signaling pathway	3	0.055481	PRKCB, IL1B, ITGA5
	HLA-DMA		GO:0090280~positive regulation of calcium ion import	3	0.055481	CCL3, CCL2, STC1
	IFIT2		GO:0048566~embryonic digestive tract development	3	0.055481	CXCL8, ALDH1A2, TNF
	CR1		GO:0045669~positive regulation of osteoblast differentiation	5	0.0561795	FBN2, MEF2C, IL6, HGF, TMEM119
	SNX10		GO:0007249~I-kappaB kinase/NF-kappaB signaling	5	0.0561795	TLR8, CD14, TNF, TLR4, BIRC3
	GIMAP1-GIMAP5 /// GIMAP5		GO:0016477~cell migration	9	0.0565465	FGR, SH3KBP1, SDC2, NFATC2, FYN, LCP1, THBS1, JAK3, CTGF
	ARHGAP15 /// LOC101928361		GO:0034605~cellular response to heat	4	0.0588345	IL1A, TFEC, HSPA6, THBS1
	TMEM140		GO:0031589~cell-substrate adhesion	3	0.0619033	ITGA5, CORO1A, MYO1G
	CSGALNACT1		GO:0070542~response to fatty acid	3	0.0619033	PTGS2, CTGF, TLR2
	LYVE1		GO:0030224~monocyte differentiation	3	0.0619033	MEF2C, CSF2, PPARG
	PID1		GO:0000902~cell morphogenesis	5	0.0619588	P2RX7, HGF, LST1, IL7R, KLF2
	BIN2		GO:0042517~positive regulation of tyrosine phosphorylation of Stat3 protein	4	0.062782	SOCS3, IL6, IL24, OSM
	RAB8B		GO:0009611~response to wounding	5	0.0649617	CCR1, CCL2, LYVE1, CTGF, CCR2
	GIMAP4		GO:0007160~cell-matrix adhesion	6	0.0659301	ITGB2, SIGLEC1, LYVE1, CD44, FERMT2, CTGF
	DOCK10		GO:0008277~regulation of G-protein coupled receptor protein signaling pathway	4	0.066849	RGS18, RGS2, RGS1, RGS16
	KLF2		GO:0006953~acute-phase response	4	0.066849	IL6, CD163, SERPINA1, HP
	SLAMF8		GO:0036120~cellular response to platelet-derived growth factor stimulus	3	0.0685634	CCL2, HAS2, FYN
	TREM1		GO:0002374~cytokine secretion involved in immune response	2	0.0704587	TREM1, TLR2
	DPEP2		GO:0070487~monocyte aggregation	2	0.0704587	IL1B, CD44
	KIAA0226L		GO:0002693~positive regulation of cellular extravasation	2	0.0704587	CCL2, ICAM1
	CECR1		GO:2001189~negative regulation of T cell activation via T cell receptor contact with antigen bound to MHC molecule on antigen presenting cell	2	0.0704587	LILRB1, HAVCR2
	SIGLEC1		GO:0002025~vasodilation by norepinephrine-epinephrine involved in regulation of systemic arterial blood pressure	2	0.0704587	ADRB1, ADRB2
	NRIP3		GO:0002277~myeloid dendritic cell activation involved in immune response	2	0.0704587	DOCK2, SLAMF1
	MS4A6A		GO:0002767~immune response-inhibiting cell surface receptor signaling pathway	2	0.0704587	LILRB1, LILRB2
	PILRA		GO:0032765~positive regulation of mast cell cytokine production	2	0.0704587	NR4A3, FCER1G
	CYTL1		GO:0002774~Fc receptor mediated inhibitory signaling pathway	2	0.0704587	LILRB1, LILRB2
	CLEC5A		GO:0060559~positive regulation of calcidiol 1-monooxygenase activity	2	0.0704587	IL1B, TNF
	SLC16A10		GO:0010829~negative regulation of glucose transport	2	0.0704587	PRKCB, IL1B
	ADAMTS5		GO:0002291~T cell activation via T cell receptor contact with antigen bound to MHC molecule on antigen presenting cell	2	0.0704587	APBB1IP, ICAM1
	CLEC4A		GO:0010572~positive regulation of platelet activation	2	0.0704587	PLEK, TLR4
	P2RY13		GO:0046167~glycerol-3-phosphate biosynthetic process	2	0.0704587	GK3P, GK
	PRR16		GO:0031649~heat generation	2	0.0704587	ADRB1, ADRB2
	C5AR1		GO:0001660~fever generation	2	0.0704587	IL1A, IL1B
	GPR97		GO:0034021~response to silicon dioxide	2	0.0704587	CSF2, SOD2
	FAR2		GO:1901215~negative regulation of neuron death	4	0.0710333	CSF3, IL6, LRRK2, PPARGC1A
	TNIP3		GO:0043124~negative regulation of I-kappaB kinase/NF-kappaB signaling	4	0.0710333	CARD8, TNIP3, TNFAIP3, RHOH
	COLEC12		GO:0051262~protein tetramerization	4	0.0710333	HLA-DRB5, HLA-DRB4, CCL5, HLA-DRB1
	FFAR2		GO:0043280~positive regulation of cysteine-type endopeptidase activity involved in apoptotic process	4	0.0710333	CARD8, NLRP3, TNF, CTGF
	LAT2		GO:0038083~peptidyl-tyrosine autophosphorylation	4	0.0710333	FGR, HCK, FYN, JAK3
	SLC25A37		GO:0009653~anatomical structure morphogenesis	6	0.0710361	CSGALNACT1, CPM, LST1, S1PR3, LYVE1, EREG
	ACSL5		GO:0008217~regulation of blood pressure	5	0.071191	NPR1, NPR3, PPARG, SOD2, PTGS2
	SLAMF7		GO:0051209~release of sequestered calcium ion into cytosol	4	0.0753324	P2RX7, PTPRC, CCL21, CCR7
	CLEC4E		GO:0042832~defense response to protozoan	3	0.0754463	IL6, CLEC7A, SLC11A1
	MS4A7		GO:1904659~glucose transmembrane transport	3	0.0754463	SLC2A14, SLC2A3, PPBP
	TNFSF13B		GO:0030336~negative regulation of cell migration	6	0.0790907	WNT11, IL24, SERPINE1, CYP1B1, STC1, CX3CL1
	DOK3		GO:0007566~embryo implantation	4	0.0797437	IL1B, STC1, PTGS2, MMP9
	GPR84		GO:0045740~positive regulation of DNA replication	4	0.0797437	IL6, CSF2, AREG, EREG
	RGS18		GO:0007169~transmembrane receptor protein tyrosine kinase signaling pathway	6	0.08188	FGR, HCK, LCP2, FYN, PILRA, PAG1
	EMILIN2		GO:0030101~natural killer cell activation	3	0.0825375	ITGB2, SLAMF7, IL18R1
	ARHGAP9		GO:0032753~positive regulation of interleukin-4 production	3	0.0825375	CD28, NLRP3, HAVCR2
	XIST		GO:2000377~regulation of reactive oxygen species metabolic process	3	0.0825375	PID1, CYP1B1, TNF
	PREX1		GO:0001934~positive regulation of protein phosphorylation	7	0.0863608	DAB2, IL1B, LRRK2, PLAUR, TNF, AIF1, MMP9
	MYADM		GO:0071300~cellular response to retinoic acid	5	0.0880372	MEF2C, WNT11, ALDH1A2, CCL2, PPARG
	GNG2		GO:0043434~response to peptide hormone	4	0.0888928	TIMP1, AREG, CTGF, EREG
	DOCK8		GO:0019835~cytolysis	3	0.089823	P2RX7, GZMB, LYZ
	ANTXR2		GO:0035902~response to immobilization stress	3	0.089823	PPARG, HNMT, SOD2
	CSRNP1		GO:0033198~response to ATP	3	0.089823	P2RX7, SELL, IL1B
	PAG1		GO:0006469~negative regulation of protein kinase activity	6	0.0905569	SOCS3, IL6, PTPRC, ADORA2A, GADD45B, GMFG
	RCSD1		GO:0097190~apoptotic signaling pathway	5	0.0916183	P2RX7, CD28, CD14, TNFRSF1B, TLR4
	RASSF8		GO:0032088~negative regulation of NF-kappaB transcription factor activity	5	0.0916183	NLRP3, TNFAIP3, CYP1B1, IRAK3, HAVCR2
	GLIPR1		GO:0002283~neutrophil activation involved in immune response	2	0.0928266	TYROBP, FCER1G
	RASSF4		GO:0060355~positive regulation of cell adhesion molecule production	2	0.0928266	COLEC12, IL1B
	PIK3AP1		GO:0045919~positive regulation of cytolysis	2	0.0928266	P2RX7, LILRB1
	ANKRD44		GO:0045986~negative regulation of smooth muscle contraction	2	0.0928266	ADRB2, PTGS2
	CCDC71L		GO:0070574~cadmium ion transmembrane transport	2	0.0928266	SLC11A1, SLC39A8
	MPEG1		GO:0070232~regulation of T cell apoptotic process	2	0.0928266	CD274, JAK3
	CLMP		GO:0046006~regulation of activated T cell proliferation	2	0.0928266	CD274, IDO1
	NFATC2		GO:0030260~entry into host cell	2	0.0928266	CXCR4, CCR5
	C11orf96		GO:0045123~cellular extravasation	2	0.0928266	ITGB2, TNF
	TMEM119		GO:0050859~negative regulation of B cell receptor signaling pathway	2	0.0928266	CD300A, LPXN
	IKZF1		GO:0032732~positive regulation of interleukin-1 production	2	0.0928266	TLR4, HAVCR2
	HS3ST3B1		GO:0002666~positive regulation of T cell tolerance induction	2	0.0928266	LILRB2, IDO1
	CD274		GO:0001845~phagolysosome assembly	2	0.0928266	P2RX7, CORO1A
	PIK3R5		GO:0034154~toll-like receptor 7 signaling pathway	2	0.0928266	PIK3AP1, HAVCR2
	JAK3		GO:0033634~positive regulation of cell-cell adhesion mediated by integrin	2	0.0928266	CCL5, CXCL13
	EVA1A		GO:2000660~negative regulation of interleukin-1-mediated signaling pathway	2	0.0928266	IL6, IL1R2
	GPR176		GO:0030730~sequestering of triglyceride	2	0.0928266	IL1B, TNF
	AMICA1		GO:0071726~cellular response to diacyl bacterial lipopeptide	2	0.0928266	CD14, TLR2
	S1PR3		GO:0038124~toll-like receptor TLR6:TLR2 signaling pathway	2	0.0928266	CD14, TLR2
	ALPK2		GO:0072672~neutrophil extravasation	2	0.0928266	TREM1, PIK3CG
	GALNT15		GO:0033625~positive regulation of integrin activation	2	0.0928266	PLEK, CXCL13
	C1orf162		GO:0008015~blood circulation	4	0.0936251	ADORA2A, C3AR1, OLR1, F5
	SNX20		GO:0043123~positive regulation of I-kappaB kinase/NF-kappaB signaling	8	0.0943809	IL1A, CCL21, PRKCB, CCR7, FYN, TNF, BIRC3, TGM2
	CD44		GO:0016485~protein processing	5	0.0952679	SRGN, P2RX7, CPM, GZMB, CTSS
	TNFSF15		GO:0016337~single organismal cell-cell adhesion	6	0.0965951	CD93, ICAM3, SIGLEC1, ICOS, CD44, ICAM1
	FAM26F		GO:0001954~positive regulation of cell-matrix adhesion	3	0.0972894	CCL21, VEGFC, CCR7
	MIR155 /// MIR155HG
	MS4A14
	TLR8
	LRRK2
	GBP5
	mir-223
	PI15
	CMTM2
	ST8SIA4
	FPR3
	P2RX7
	APBB1IP
	IL4I1
	MMP8
	LOC285628 /// MIR146A
	CREB5
	PROK2
	SLC41A2
	HAVCR2
	MCEMP1
	TNFSF8
	CTLA4
	LOC101928173
	ADAMTS6
	TMEM71
	LINC00936
	HLA-DRB1 /// HLA-DRB3 /// HLA-DRB4 /// HLA-DRB5 /// LOC100996809
	PIK3CG
	IRG1
	MYO1G
	CD52
	PPARGC1A
	CX3CL1
	OVCH2
	WNT11
	ADAMTS18
	SLC6A14
	ADRB1
	ADRB2
	ALDH1A1
	ALDH1A2
	ALDH1A3
	SPINK5
	FXYD1
	DMGDH
	C6orf15
	RBP4
	LPHN3
	HP
	FAT2
	IL22RA2
	ANKRD29
	ITM2A
	UGT8
	KLB
	NPR1
	NPR3
	PPARG
	GGTA1
	FLNC
	TMEM220
	GYG2
	SNTG2
				0.0967559
				0.0967559

## Sheet: G2 positive
Transcripts with Gi2>0.01 ( in red circle ) were considered to be involved in the process 2.These transcipts are upregulated in patients with positive amplitudes and downregulated in patients with negative amplitudes	Names of the transcripts with Gi2>0.01		The transcripts with most significant Giα values ( Gi2>0.01) were classified into biological categories according to gene ontology: (Only categories with p-value <0.05 were considered as significant).
			Category	Gene Count	enrichment p-value	Genes
	KRT78		GO:0006958~complement activation, classical pathway	31	6.74642e-18	IGHG1, IGLV1-40, IGHG2, IGHG3, IGHG4, IGLV1-44, C4B_2, IGKV1-17, CLU, C1S, IGHM, IGLV3-19, IGLV6-57, IGHV3-23, IGHA1, IGHA2, IGKV2D-28, CFI, IGKC, IGLL5, CR1, C4A, C4B, IGLV3-1, CD55, IGLV2-14, IGHD, IGKV4-1, SUSD4, IGLV3-25, IGLC1
	SCIN		GO:0006955~immune response	60	8.88125e-16	IGLV1-40, IGLV1-44, IL16, IGKV1-17, IL19, HLA-DMA, CXCL12, TNFRSF11B, LTB4R, IGLV6-57, IGKV2D-28, LY75-CD302, CIITA, GBP6, NCF4, TRBC1, HLA-DQA1, CD36, PPBP, LAX1, CST7, IGLV2-14, IGHD, CCR2, IGKV4-1, SLPI, IGLV3-25, SEMA4D, IL36A, HLA-DQB1, HLA-DRB1, ENPP2, HLA-DRB3, ENDOU, DEFB4B, CXCL6, DEFB4A, IGLV3-19, XBP1, IGHV3-23, IGHA1, HLA-DRB4, IGHA2, HLA-DRB5, IGKC, HLA-DOB, DEFB1, CD27, LY75, IL1RN,…
	SPINK6		GO:0050853~B cell receptor signaling pathway	19	4.85154e-12	IGHG1, PTPRC, IGHG2, IGHG3, IGHG4, NCKAP1L, IGHM, PRKCB, CD19, KLHL6, IGHD, PLCG2, IGHV3-23, IGHA1, IGHA2, CD79A, IGKC, IGLL5, IGLC1
	SERPINB11		GO:0006956~complement activation	23	1.07705e-11	IGLV1-40, IGHG1, IGHG2, IGHG3, IGHG4, MASP1, C4A, IGLV1-44, C4B, C4B_2, IGKV1-17, CLU, C1S, IGLV3-1, IGLV3-19, IGLV2-14, IGLV6-57, IGHV3-23, IGKV4-1, IGKV2D-28, IGLV3-25, IGKC, IGLC1
	KLHDC1		GO:0052697~xenobiotic glucuronidation	9	9.96352e-11	UGT1A7, UGT1A10, UGT1A6, UGT1A9, UGT1A8, UGT1A3, UGT1A5, UGT1A4, UGT1A1
	RAET1E		GO:0006910~phagocytosis, recognition	13	6.07432e-10	IGHG1, IGHG2, IGHG3, IGHG4, IGHM, CD36, IGHD, IGHV3-23, IGHA1, IGHA2, IGKC, IGLC1, IGLL5
	BNIPL		GO:0006911~phagocytosis, engulfment	14	9.80698e-10	IGHG1, IGHG2, IGHG3, IGHG4, GULP1, IGHM, IGHD, IGHV3-23, IGHA1, IGHA2, IGKC, IGLL5, BIN2, IGLC1
	CCDC69		GO:0006898~receptor-mediated endocytosis	30	1.76701e-09	IGLV1-40, IGLV1-44, MASP1, ENPP2, IGKV1-17, ENDOU, IGLV3-19, SAA1, IGLV6-57, IGHV3-23, IGHA1, IGHA2, IGKV2D-28, CFI, IGKC, HBB, PRSS12, TMPRSS2, ARHGAP27, HBA2, HBA1, CD163, IGLV3-1, CD36, LRP10, IGLV2-14, STAB1, IGKV4-1, IGLV3-25, IGLC1
	C1S		GO:1904224~negative regulation of glucuronosyltransferase activity	8	2.07447e-09	UGT1A7, UGT1A10, UGT1A6, UGT1A9, UGT1A8, UGT1A3, UGT1A4, UGT1A1
	CD55		GO:2001030~negative regulation of cellular glucuronidation	8	2.07447e-09	UGT1A7, UGT1A10, UGT1A6, UGT1A9, UGT1A8, UGT1A3, UGT1A4, UGT1A1
	TMEM184A		GO:0050871~positive regulation of B cell activation	12	3.79202e-09	IGHG1, IGHG2, IGHG3, IGHG4, IGHD, IGHV3-23, IGHA1, IGHA2, IGKC, IGHM, IGLL5, IGLC1
	FTX		GO:0045922~negative regulation of fatty acid metabolic process	8	8.9864e-09	UGT1A7, UGT1A10, UGT1A6, UGT1A9, UGT1A8, UGT1A3, UGT1A4, UGT1A1
	MAB21L3		GO:0008544~epidermis development	19	1.71861e-08	SATB1, FGF7, ELF3, S100A7, LCE3D, FOXN1, SPRR2G, GRHL3, GRHL1, SCEL, DCT, SPRR1A, KRT15, SPRR2B, SPRR3, ZNF750, CALML5, TGM5, EMP1
	RPTN		GO:0006954~inflammatory response	43	2.05504e-08	ITGAL, RARRES2, ELF3, C4B_2, S100A9, IL19, CXCR2, TLR5, KIT, CXCL6, CXCL12, TNFRSF11B, TNFRSF11A, CXCR4, LTB4R, SERPINA3, MGLL, CD27, LY75-CD302, BLNK, CIITA, LY75, SELP, C4A, C4B, ACKR1, EPHX2, CHI3L1, LYZ, CCL19, PTGFR, NLRP2, ECM1, S100A12, CCL14, PPBP, STAB1, CXCL13, CCR2, NAIP, SELE, IL36A, AOC3
	ATP6V1C2		GO:0006508~proteolysis	51	2.78051e-08	IGHG1, IGLV1-40, IGHG2, IGHG3, IGHG4, MASP1, IGLV1-44, IGKV1-17, IGLV6-57, KLK12, LTF, CPA3, KLK11, IGKV2D-28, CFI, TPSB2, KLK13, CAPNS2, CLCA4, C4A, C4B, CPXM2, GZMK, TMPRSS11D, IGLV2-14, TMPRSS11E, CTSO, CAPN14, IGKV4-1, TMPRSS11B, IGLV3-25, WFDC2, ENDOU, C1S, IGLV3-19, IGHV3-23, PRSS3, IGKC, ADAM28, TMPRSS2, CFLAR, CAPN5, HGF, IGLV3-1, GGT6, SFRP1, PRSS27, TBL1X, TPSAB1, IGLC1, ADAMDEC1
	LYNX1		GO:0006805~xenobiotic metabolic process	17	1.7075e-07	CYP3A5, GSTA4, CYP1B1, CYP2C9, CYP2C18, EPHX2, RORA, CYP2E1, S100A12, ALDH3A1, UGT1A6, UGT1A9, FMO2, FMO3, AKR1C1, MGST1, AOC3
	ITGAL		GO:0038096~Fc-gamma receptor signaling pathway involved in phagocytosis	21	4.9692e-07	IGHG1, IGLV1-40, IGHG2, IGHG3, IGHG4, IGLV1-44, IGKV1-17, NCKAP1L, IGLV3-1, IGLV3-19, IGLV2-14, PLCG2, IGLV6-57, IGHV3-23, CYFIP2, IGKV4-1, IGKV2D-28, IGLV3-25, IGKC, IGLC1, PIK3R1
	FAM13C		GO:0030216~keratinocyte differentiation	16	7.0035e-07	TXNIP, S100A7, LCE3D, FOXN1, SPRR2G, SCEL, AKR1C3, CRCT1, SPRR1A, FLG, SPRR2B, TGM1, SPRR3, TGM3, CSTA, IVL
	CTB-167B5.2		GO:0018149~peptide cross-linking	13	1.01135e-06	ABCA7, CRCT1, SPRR1A, F13A1, SPRR2B, TGM1, LCE3D, SPRR3, SPRR2G, TGM3, TGM5, CSTA, IVL
	PLD1		GO:0052696~flavonoid glucuronidation	9	2.14516e-06	UGT1A7, UGT1A10, UGT1A6, UGT1A9, UGT1A8, UGT1A3, UGT1A5, UGT1A4, UGT1A1
	ATP13A4		GO:0052695~cellular glucuronidation	8	2.18898e-06	UGT1A7, UGT1A10, UGT1A6, UGT1A9, UGT1A8, UGT1A3, UGT1A4, UGT1A1
	TLCD2		GO:0002504~antigen processing and presentation of peptide or polysaccharide antigen via MHC class II	8	3.5829e-06	HLA-DQB1, HLA-DRB1, HLA-DRB3, HLA-DRB4, HLA-DRB5, HLA-DMA, HLA-DOB, HLA-DQA1
	CAPN14		GO:0042742~defense response to bacterium	21	4.17198e-06	IGHG1, IGHG2, GBP6, IGHG3, IGHG4, S100A9, DEFB4B, CXCL6, TLR5, DEFB4A, S100A12, PLAC8, PPBP, CXCL13, STAB1, IGHD, IGHV3-23, IGKC, IGLL5, IGLC1, DEFB1
	AL833181		GO:0050776~regulation of immune response	23	8.68306e-06	IGLV1-40, ITGAL, IGLV1-44, SELL, IGKV1-17, ICAM2, ICAM3, SLAMF7, TRBC1, CXADR, IGLV3-1, IGLV3-19, RAET1E, CD19, FCGR2B, IGLV2-14, IGLV6-57, IGHV3-23, IGKV4-1, IGKV2D-28, IGLV3-25, IGKC, IGLC1
	ANKRD20A5P /// ANKRD20A5P		GO:0055114~oxidation-reduction process	49	2.02954e-05	C15ORF48, TM7SF2, STEAP4, CYP2C18, DUOX2, PGD, DUOX1, BBOX1, GPX2, AKR1C3, GPX3, SRD5A3, ALOX12B, AKR1C1, KDM5D, ALDH6A1, NCF4, ALDH3B2, DHRS9, CYB5A, CYP2E1, CBR3, CYP4X1, DHRS3, AKR1B10, CYBRD1, AOC3, TYRP1, CYP1B1, ADH7, ALDH3A1, ALDH1A1, DCT, GPD1L, FMO3, CYP2C9, CYP4F12, CYP4B1, RDH12, RDH10, DIO2, STAB1, CYP2R1, CYP4F3, ALOX5, CP, HPGD, CRYM, MGST1
	TCP11L2		GO:0045087~innate immune response	39	2.33957e-05	IGHG1, IGHG2, IGHG3, IGHG4, S100A7, C4B_2, S100A9, CLU, DEFB4B, TLR5, C1S, DEFB4A, IGHM, SAA1, PTK6, IGHV3-23, IGHA1, IGHA2, CFI, IGKC, IGLL5, DEFB1, CRISP3, CR1, C4A, C4B, NLRP2, SLAMF1, S100A12, LCN2, CD84, CD55, IGHD, SLPI, NAIP, SUSD4, JAK3, IGLC1, IL36A
	C16orf54		GO:0032496~response to lipopolysaccharide	21	2.68168e-05	SELP, PELI1, S100A7, CXCL6, DCN, PTGFR, UGT1A1, IRAK3, TNFRSF11B, TNFRSF11A, PPBP, PENK, KCNJ8, CXCL13, IL10RA, PLCG2, SLPI, CSF2RB, SELE, CD27, MGST1
	GBP6		GO:0042572~retinol metabolic process	9	2.88939e-05	AKR1C3, ALDH1A1, RDH12, RDH10, DHRS3, CYP1B1, DGAT2, DHRS9, ADH7
	TMPRSS11B		GO:0001895~retina homeostasis	10	4.02238e-05	ZG16B, TF, IGHG3, KRT1, IGHA1, LYZ, LTF, IGHA2, PIGR, IGKC
	SNRPN /// SNURF		GO:0007155~cell adhesion	40	4.37774e-05	MPZL3, ITGAL, CYP1B1, SLURP1, CLDN10, CXCL12, LY6D, SORBS1, SORBS2, COMP, ROBO2, CD24, ENTPD1, BOC, CEACAM1, DPT, SPON1, SELP, MAGI1, SELL, ICAM2, ICAM3, EFS, SLAMF7, SLAMF1, EPHA3, VWF, EPHA4, CD36, STAB1, NLGN4X, PECAM1, CX3CR1, DSC2, SEMA4D, MFAP4, EMP2, SELE, CHL1, AOC3
	HCG22		GO:0051552~flavone metabolic process	5	4.79605e-05	UGT1A7, UGT1A10, UGT1A9, UGT1A8, UGT1A1
	ANKRD28		GO:0061436~establishment of skin barrier	7	7.48209e-05	FLG, KRT1, ALOX12B, GRHL3, GRHL1, TMEM79, ALOX12
	IGHA1 /// IGHG1 /// IGHM /// IGHV4-31		GO:0017144~drug metabolic process	8	0.000112151	UGT1A7, UGT1A8, CYP2C9, FMO2, EPHX2, CYP2E1, CYP4F12, UGT1A1
	ANKRD36BP2		GO:0002576~platelet degranulation	15	0.000132856	SELP, TF, RARRES2, F13A1, CLU, IGF1, HGF, ECM1, VWF, CD36, PPBP, CLEC3B, PECAM1, SERPINA3, PROS1
	C15orf62		GO:0009813~flavonoid biosynthetic process	7	0.000145081	UGT1A7, UGT1A10, UGT1A6, UGT1A3, UGT1A5, UGT1A4, UGT1A1
	CYSRT1		GO:0031424~keratinization	10	0.00018123	SPRR1A, PPL, SPRR2B, TGM1, CNFN, LCE3D, SPRR3, SPRR2G, TGM3, IVL
	LOC441178		GO:0042573~retinoic acid metabolic process	6	0.000212533	UGT1A7, UGT1A9, UGT1A8, UGT1A3, ADH7, UGT1A1
	A2ML1		GO:0030449~regulation of complement activation	8	0.000229681	CR1, CD55, C4A, C4B_2, C4B, SUSD4, CFI, PROS1
	TET2		GO:0001523~retinoid metabolic process	11	0.000256364	AKR1C3, ALDH1A1, RDH12, LPL, RDH10, DHRS3, RARRES2, GPC3, AKR1B10, ADH7, AKR1C1
	ANKRD20A1 /// ANKRD20A11P /// ANKRD20A2 /// ANKRD20A3 /// ANKRD20A4 /// ANKRD20A5P /// ANKRD20A9P /// LOC102723891 /// LOC102725051		GO:0008152~metabolic process	19	0.000347426	ARSD, GSTA4, LYZ, NPL, EPHX2, ECHDC2, ECHDC3, UGT1A1, MAN1C1, UGT1A7, UGT1A10, UGT1A6, UGT1A9, ACSL1, UGT1A8, UGT1A3, CPE, UGT1A5, UGT1A4
	FOXN1		GO:0014068~positive regulation of phosphatidylinositol 3-kinase signaling	11	0.000435875	FGFR1, SELP, ERBB3, HCLS1, NTRK2, PDGFRA, IGF1, SEMA4D, DCN, KIT, HGF
	BC034636 /// CTB-113P19.4		GO:0008202~steroid metabolic process	9	0.000436117	AKR1C3, CYP3A5, CYP1B1, UGT1A8, CYP2C9, AKR1B10, SULT2B1, CYP2E1, UGT1A1
	XBP1		GO:0010951~negative regulation of endopeptidase activity	15	0.000716858	C4A, C4B, SERPINI1, TIMP2, A2ML1, SERPINF1, SERPINA3, CSTB, SERPINB11, SLPI, SERPINB4, CSTA, SERPINB13, PROS1, WFDC2
	SPARCL1		GO:0002381~immunoglobulin production involved in immunoglobulin mediated immune response	4	0.000747789	HLA-DQB1, HLA-DRB1, HLA-DRB4, HLA-DRB5
	SSR4		GO:0006935~chemotaxis	15	0.000778436	PLD1, RARRES2, ENPP2, NCKAP1L, CXCR2, DEFB4B, DEFB4A, CXCL6, CXCL12, CXCL17, CXCL14, CXCR4, CCR2, CX3CR1, DEFB1
	TXNIP		GO:0019373~epoxygenase P450 pathway	6	0.00078779	CYP1B1, CYP2C9, CYP2C18, EPHX2, CYP2E1, CYP4F12
	MPZL3		GO:0070098~chemokine-mediated signaling pathway	11	0.000891573	CCL14, PPBP, CXCR4, CXCL13, CCR2, CX3CR1, ACKR1, CCL19, CXCR2, CXCL6, CXCL12
	CPE		GO:0006629~lipid metabolic process	17	0.00124454	LPL, ACOX1, NAAA, IL1RN, ABHD5, CLU, ALDH3B2, GDPD3, CHPT1, ASAH1, CD36, LRP10, PTGDS, APOD, PLCG2, SRD5A3, MGLL
	PGD		GO:0042744~hydrogen peroxide catabolic process	6	0.00132698	GPX3, DUOX2, DUOX1, HBA2, HBA1, HBB
	SH3BP5		GO:0007586~digestion	10	0.00143895	SLC15A1, AKR1B10, PRSS3, AMY2B, AMY1C, UGT1A1, AMY1B, NMU, AMY1A, AKR1C1
	CEACAM5		GO:0060326~cell chemotaxis	10	0.00180065	CCL14, SAA2, CXCL14, PDGFRA, CCL19, CXCL6, KIT, HGF, CXCL12, BIN2
	BTG2		GO:0031295~T cell costimulation	11	0.0018552	HLA-DQB1, HLA-DRB1, HLA-DRB3, MAP3K8, HLA-DRB4, HLA-DRB5, CCL19, CD24, TRBC1, PIK3R1, HLA-DQA1
	UBL3		GO:0030198~extracellular matrix organization	19	0.00209236	RECK, MPZL3, ITGAL, ELF3, ICAM2, ICAM3, DCN, ECM2, SPINK5, ABI3BP, SMOC2, VWF, TNFRSF11B, FBLN1, COL14A1, COMP, FOXF1, PECAM1, JAM2
	ALDH2		GO:0001503~ossification	11	0.00224778	CHRDL1, TNFRSF11A, CLEC3B, RASSF2, LTF, MGP, SORT1, ATP6V0A4, BMP7, TMEM119, ECM1
	SEPP1		GO:0050900~leukocyte migration	14	0.00232557	SELP, ITGAL, SELL, CXADR, CD84, CD48, CD177, PECAM1, CEACAM6, JAM2, SELE, PROS1, PIK3R1, CEACAM1
	ID2		GO:0002455~humoral immune response mediated by circulating immunoglobulin	4	0.00245227	HLA-DQB1, HLA-DRB1, HLA-DRB4, HLA-DRB5
	APOD		GO:0006915~apoptotic process	40	0.00282151	CADM1, GULP1, FAM3B, S100A9, IL19, BEX2, GREM1, PDCD4, PLAGL1, JADE1, BNIPL, CXCR4, MAP3K1, COMP, MAP3K8, C8ORF4, CKAP2, CFLAR, CARD8, ARHGEF6, MZB1, LGALS7, CHI3L1, MAL, PIM2, NLRP2, PRKCB, TNFSF8, DAPK1, LCN2, EPB41L3, RASSF5, CARD14, LGALS7B, CYFIP2, NAIP, EFNA5, EAF2, PEG3, TP53INP1
	ST6GAL1		GO:0098869~cellular oxidant detoxification	10	0.00302781	GPX2, GPX3, DUOX2, S100A9, DUOX1, HBA2, HBA1, HBB, MGST1, TP53INP1
	LTF		GO:0030855~epithelial cell differentiation	10	0.00302781	MUC1, TST, ELF3, RHCG, UPK1B, DHRS9, KRT4, BMP7, SPINK5, AKR1C1
	SFRP1		GO:0009267~cellular response to starvation	8	0.00376156	AKR1C3, GLUL, SFRP1, PIK3C2B, PDK4, DSC2, RRAGD, LRRK2
	VWF		GO:0019369~arachidonic acid metabolic process	6	0.00380457	CYP1B1, ALOX12B, MGLL, CYP4F12, FAAH2, ALOX12
	RPS4Y1		GO:0045766~positive regulation of angiogenesis	13	0.00400354	SASH1, CYP1B1, XBP1, LRG1, CX3CR1, CHI3L1, CXCR2, HGF, GREM1, AQP1, ECM1, PRKCB, ALOX12
	SERPINF1		GO:0007165~signal transduction	70	0.00409087	FGF7, IL19, S100A9, IQGAP2, CXCR2, CD53, ARHGAP15, CXCL12, CD48, TNFRSF11B, TNFRSF11A, ANK2, EVI2A, ANK3, CEACAM6, CSF2RB, NR2F1, ARHGAP9, SPARCL1, TNFRSF17, ARHGAP27, ARRDC3, DAPK1, PRKCB, ARHGAP30, GNAL, CLIC3, CHL1, ITGAL, GULP1, ERBB3, HLA-DRB3, CYTL1, NOSTRIN, CXCL6, KIT, CXXC5, GREM1, APBB1IP, SMOC2, RASAL1, ANXA9, GPR27, RASGRP1, BCL11A, HLA-DRB4, ADRA2A, CALML5, NDRG2, HLA-DOB, RASA4, NMU…
	MGP		GO:0006885~regulation of pH	5	0.00411827	SLC9A9, EDNRB, RHCG, PDK4, ATP6V0A4
	LOC100506558 /// MATN2		GO:0016337~single organismal cell-cell adhesion	12	0.00414574	ANXA9, COL14A1, FOXF1, ICAM2, DSG1, ICAM3, CYFIP2, LMO7, CSTA, CD24, CRNN, JAM2
	MXI1		GO:0001889~liver development	10	0.00441999	ARG1, COBL, CADM1, XBP1, DBP, TGFBR3, PTN, HGF, UGT1A1, CITED2
	SERPINA3		GO:0038095~Fc-epsilon receptor signaling pathway	17	0.00444697	FCER1A, IGLV1-40, IGLV1-44, IGKV1-17, IGLV3-1, IGLV3-19, IGLV2-14, MAP3K1, PLCG2, IGLV6-57, IGHV3-23, IGKV4-1, IGKV2D-28, IGLV3-25, IGKC, IGLC1, PIK3R1
	CYP1B1		GO:0010466~negative regulation of peptidase activity	5	0.00520397	GPC3, CSTB, SERPINB4, CSTA, ECM1
	GPX2		GO:0007157~heterophilic cell-cell adhesion via plasma membrane cell adhesion molecules	8	0.00534569	ITGAL, SELP, LGALS7B, CADM1, FAT4, LGALS7, CXADR, SELE
	FUCA1		GO:0042335~cuticle development	3	0.00540987	DUOX2, DUOX1, TMEM79
	MIR6883 /// PER1		GO:2001179~regulation of interleukin-10 secretion	3	0.00540987	HLA-DRB1, HLA-DRB4, HLA-DRB5
	ANK2		GO:0001960~negative regulation of cytokine-mediated signaling pathway	4	0.00551607	PTPRC, IRAK3, IL1RN, ECM1
	HCLS1		GO:0006953~acute-phase response	7	0.00608754	SAA2-SAA4, SAA2, SAA1, IL1RN, SERPINA3, UGT1A1, CD163
	ITM2A		GO:0014066~regulation of phosphatidylinositol 3-kinase signaling	10	0.00626655	FGFR1, PPP1R16B, CD19, FGF7, ERBB3, RASGRP1, PDGFRA, KIT, PIK3R1, CEACAM1
	DHRS3		GO:0006874~cellular calcium ion homeostasis	11	0.00670238	CCL14, ANK2, ATP2A3, SLC24A3, CCR2, EPHX2, XK, CCL19, CXCL12, PRKCB, ATP13A4
	IGFBP2		GO:0010508~positive regulation of autophagy	7	0.00690651	XBP1, SVIP, DCN, PIM2, LRRK2, TP53INP2, TP53INP1
	CD302 /// LY75 /// LY75-CD302		GO:0010942~positive regulation of cell death	6	0.00737888	AKR1C3, UCP2, HBA2, HBA1, HBB, MYCN
	KAT2B		GO:0043410~positive regulation of MAPK cascade	10	0.00800271	FGFR1, TNFRSF11B, NTRK2, SOX2, ALOX12B, IGF1, BANK1, KIT, TIMP2, CD27
	CFI		GO:0005975~carbohydrate metabolic process	16	0.00840107	GGTA1P, MGAT4A, GCNT3, NPL, CHI3L1, CHI3L2, GPD1L, SIAE, GUSBP11, ALDH2, FUT2, AMY1C, AMY2B, AMY2A, AMY1B, AMY1A
	WFDC2		GO:0050829~defense response to Gram-negative bacterium	8	0.00902938	SELP, S100A7, LYZ, DEFB4B, DEFB4A, TLR5, IGHM, DEFB1
	FRY		GO:0045765~regulation of angiogenesis	6	0.00983698	TSPAN12, SFRP1, ENPP2, CXCL13, KRT1, EMP2
	HNMT		GO:0001775~cell activation	4	0.0101581	SLURP1, PDGFRA, IGF1, CD24
	CD48		GO:0070997~neuron death	4	0.0101581	KLK6, MAGI1, MEOX2, LRRK2
	STAB1		GO:0032673~regulation of interleukin-4 production	3	0.0105107	HLA-DRB1, HLA-DRB4, HLA-DRB5
	AKR1C1		GO:0060665~regulation of branching involved in salivary gland morphogenesis by mesenchymal-epithelial signaling	3	0.0105107	FGFR1, FGF7, HGF
	ENPP4		GO:0008284~positive regulation of cell proliferation	32	0.0114282	FGFR1, FGF7, CXCR2, KIT, GREM1, TSPYL5, ALDH3A1, AKR1C3, EDNRB, TNFRSF11A, XBP1, ADRA2A, CEACAM6, PTN, RAB25, CCPG1, HCLS1, MZB1, IGF1, HGF, PTGFR, SLAMF1, PLAC8, CCL14, SFRP1, NTRK2, PDGFRA, ID4, PBX1, BAMBI, EMP2, ALOX12
	RALGPS1		GO:0043406~positive regulation of MAP kinase activity	8	0.0131024	FGFR1, RASGRP1, ADRA2A, PIK3R5, KIT, CD24, LRRK2, S100A12
	GMFG		GO:1900004~negative regulation of serine-type endopeptidase activity	4	0.0131157	CR1, SPINK6, SPINK5, SPINK7
	GULP1		GO:0042574~retinal metabolic process	4	0.0131157	AKR1C3, RDH10, CYP1B1, AKR1C1
	FBLN1		GO:0019372~lipoxygenase pathway	4	0.0165124	ALOX12B, ALOX5, HPGD, ALOX12
	SLPI		GO:0006909~phagocytosis	7	0.0165376	ABCA7, ITGAL, LEPR, PECAM1, ICAM3, SLAMF1, CD302
	PRDM2		GO:0016525~negative regulation of angiogenesis	8	0.0169201	SERPINF1, STAB1, CCR2, CX3CR1, MEG3, PTN, DCN, SPINK5
	PAPSS2		GO:0002503~peptide antigen assembly with MHC class II protein complex	3	0.0170193	HLA-DRB1, HLA-DRB4, HLA-DMA
	SLC11A2		GO:0006068~ethanol catabolic process	3	0.0170193	ALDH2, ALDH3B2, ADH7
	RASSF2		GO:2001300~lipoxin metabolic process	3	0.0170193	ALOX5, HPGD, ALOX12
	PDGFRA		GO:0045944~positive regulation of transcription from RNA polymerase II promoter	57	0.0188892	HLF, E2F5, ELF3, RORA, CITED2, JADE1, DDX17, PAX9, FOXF1, NR2F1, PITX2, PID1, CIITA, SSBP2, LDB2, GRHL3, GRHL1, LPIN1, MYCN, ACVR2A, NCOA1, SLC40A1, PEG3, SOX2, CYTL1, DCN, IL33, GREM1, PLAGL1, AHRR, XBP1, BCL11A, PER1, ZNF750, MAML3, PIK3R1, CKAP2, KAT2B, IKZF2, ZBTB7C, CCPG1, IKZF1, HCLS1, NR4A2, IGF1, HGF, TET2, PLAC8, TNFSF8, MEOX2, DBP, ID4, PBX1, IRF4, EAF2, TBL1X, BMP7
	DAPK1		GO:0007162~negative regulation of cell adhesion	6	0.0204364	FBLN1, RND1, ERBB3, SEMA4D, JAM2, ADAMDEC1
	TIMP2		GO:0010811~positive regulation of cell-substrate adhesion	6	0.0227235	SMOC2, FOXF1, PTN, ECM2, AGR2, ABI3BP
	PPL		GO:0030593~neutrophil chemotaxis	8	0.0231484	CCL14, PPBP, SAA1, S100A9, NCKAP1L, CXCR2, CXADR, S100A12
	SATB1		GO:0002437~inflammatory response to antigenic stimulus	4	0.0246434	HLA-DRB1, RASGRP1, HLA-DRB4, HLA-DRB5
	FCGBP		GO:2000107~negative regulation of leukocyte apoptotic process	3	0.0248051	HCLS1, CCL19, CXCL12
	HLA-DQA1		GO:0050731~positive regulation of peptidyl-tyrosine phosphorylation	9	0.0248256	FCER1A, CD36, FGF7, ENPP2, HCLS1, IGF1, EFNA5, SEMA4D, HGF
	BAMBI		GO:0006952~defense response	8	0.024923	CD84, CD48, CRISP3, RNASE6, ACKR1, FOXN1, TPSAB1, CXCL12
	F13A1		GO:0007568~aging	14	0.026479	CIITA, CRYAB, DCN, TIMP2, ALDH3A1, CDKN1C, EDNRB, ARG1, PENK, SERPINF1, APOD, UCP2, IGFBP2, ALOX12
	S100A9		GO:0014065~phosphatidylinositol 3-kinase signaling	5	0.0273239	XBP1, ERBB3, IGF1, PIK3R5, PIK3R1
	LPL		GO:0090026~positive regulation of monocyte chemotaxis	4	0.02938	CXCL17, S100A7, CCR2, CXCL12
	ZNF185		GO:0007204~positive regulation of cytosolic calcium ion concentration	12	0.030304	EDNRB, CD55, CD36, CXCR4, SAA1, CXCL13, CCR2, PDGFRA, CXCR2, CD52, CD24, PTGFR
	SCNN1A		GO:0019882~antigen processing and presentation	7	0.0303982	HLA-DQB1, RAET1E, HLA-DRB1, HLA-DRB3, HLA-DRB4, HLA-DRB5, HLA-DQA1
	IQGAP2		GO:0043547~positive regulation of GTPase activity	35	0.0314721	FGFR1, RALGPS2, FGF7, RALGPS1, ARHGEF26, ERBB3, KIT, ITSN2, ARHGAP15, ALDH1A1, RASAL1, RASA4B, RASGRP1, CSF2RB, RASA4, ARHGEF10L, ARHGAP9, ARHGEF6, SIPA1L2, ARHGAP27, NCKAP1L, CCL19, GRHL3, DOCK8, ARHGAP30, CCL14, SFRP1, RGS5, PDGFRA, JAK3, SEMA4D, C15ORF62, LRRK2, RAPGEFL1, EPS8L1
	ALDH5A1		GO:0006749~glutathione metabolic process	7	0.0328525	GGTA1P, GGT6, GSTA4, CLIC3, ALDH5A1, CLIC6, MGST1
	NUCB2		GO:0050680~negative regulation of epithelial cell proliferation	7	0.0328525	CDKN1C, GPC3, SFRP1, SOX2, TGFBR3, PTN, KRT4
	PRKAR2B		GO:0060333~interferon-gamma-mediated signaling pathway	8	0.0329492	CIITA, HLA-DQB1, HLA-DRB1, HLA-DRB3, HLA-DRB4, HLA-DRB5, IRF4, HLA-DQA1
	FRZB		GO:2000427~positive regulation of apoptotic cell clearance	3	0.0337463	C4A, C4B_2, C4B
	PIM2		GO:0002407~dendritic cell chemotaxis	4	0.0345605	CXCR4, CCR2, CCL19, CXCR2
	EDNRB		GO:0043542~endothelial cell migration	5	0.0345746	S100P, CYP1B1, PTP4A3, PECAM1, PRSS3
	PPP1R3C		GO:0019731~antibacterial humoral response	6	0.0398934	IGHA1, LTF, IGHA2, SLPI, IGHM, DEFB1
	NEBL		GO:0015701~bicarbonate transport	6	0.0398934	CA13, SLC26A9, HBA2, HBA1, AQP1, HBB
	CTSO		GO:0006879~cellular iron ion homeostasis	6	0.0398934	SLC11A2, LCN2, TF, CYBRD1, CP, SLC40A1
	SLA		GO:0048557~embryonic digestive tract morphogenesis	4	0.0401795	ID2, FOXF1, PDGFRA, PITX2
	ABCA8		GO:0009612~response to mechanical stimulus	7	0.0409719	TXNIP, BTG2, CHI3L1, DCN, IGFBP2, CXCL12, CITED2
	S100P		GO:0048672~positive regulation of collateral sprouting	3	0.0437289	BCL11A, EFNA5, SEMA4D
	ACPP		GO:1900744~regulation of p38MAPK cascade	3	0.0437289	RASGRP1, PER1, HGF
	EFS		GO:0050891~multicellular organismal water homeostasis	3	0.0437289	SCNN1B, AQP1, SCNN1A
	ALOX5		GO:0045576~mast cell activation	3	0.0437289	CD48, RHOH, S100A12
	LDOC1		GO:0071305~cellular response to vitamin D	3	0.0437289	SFRP1, PENK, PTN
	PIK3C2B		GO:0001913~T cell mediated cytotoxicity	3	0.0437289	RAET1E, CADM1, EMP2
	ANKRD6		GO:0044597~daunorubicin metabolic process	3	0.0437289	AKR1C3, AKR1B10, AKR1C1
	GABRE /// MIR224 /// MIR452		GO:0044598~doxorubicin metabolic process	3	0.0437289	AKR1C3, AKR1B10, AKR1C1
	IRF4		GO:0045669~positive regulation of osteoblast differentiation	7	0.0439356	ACVR2A, LTF, IGF1, ID4, HGF, BMP7, TMEM119
	SELL		GO:0016266~O-glycan processing	7	0.0439356	MUC1, ST6GAL1, GCNT3, MUC20, MUC15, GALNT12, MUC4
	COX7A1		GO:0003091~renal water homeostasis	5	0.0473486	PRKAR2B, CYP4F12, AQP1, AQP3, MYO5B
	CHL1		GO:0001934~positive regulation of protein phosphorylation	11	0.0479351	EDNRB, ACVR2A, RARRES2, CARD14, FAM20A, XBP1, RASGRP1, NTRK2, EFNA5, SEMA4D, LRRK2
	KLK6		GO:0046854~phosphatidylinositol phosphorylation	9	0.0498516	FGFR1, CD19, FGF7, ERBB3, PIK3C2B, PDGFRA, PIK3R5, KIT, PIK3R1
	KRT15		GO:0045600~positive regulation of fat cell differentiation	6	0.0507911	RARRES2, ZBTB7C, ID2, SFRP1, XBP1, FRZB
	DSC2		GO:0032760~positive regulation of tumor necrosis factor production	6	0.0507911	ZBTB20, CD36, RASGRP1, CLU, CCL19, PIK3R1
	NAIP		GO:0070555~response to interleukin-1	5	0.0521133	IRAK3, TNFRSF11A, HNMT, CHI3L1, SELE
	AOC3		GO:0035584~calcium-mediated signaling using intracellular calcium source	4	0.0526998	SELP, NTRK2, PTGFR, DEFB1
	HLF		GO:0019370~leukotriene biosynthetic process	4	0.0526998	GGTA1P, FCER1A, GGT6, ALOX5
	EVI2A		GO:0010863~positive regulation of phospholipase C activity	3	0.0546469	FGFR1, PDGFRA, KIT
	MAL		GO:1904153~negative regulation of retrograde protein transport, ER to cytosol	3	0.0546469	UBE2J1, SVIP, DERL3
	VSIG4		GO:0042448~progesterone metabolic process	3	0.0546469	AKR1C3, DHRS9, AKR1C1
	DDX3Y		GO:0042632~cholesterol homeostasis	7	0.0571059	LPL, DGAT2, XBP1, EPHX2, MYLIP, CD24, AKR1C1
	VWA5A		GO:0030282~bone mineralization	5	0.0571292	ASPN, GPC3, CLEC3B, DUOX2, PTN
	MAP3K8		GO:0045787~positive regulation of cell cycle	5	0.0571292	FGFR1, CCPG1, PTK6, TGM1, CITED2
	GABRP		GO:0035914~skeletal muscle cell differentiation	6	0.0589326	PLAGL1, HLF, BTG2, NUPR1, HIVEP3, CITED2
	IL10RA		GO:0043087~regulation of GTPase activity	7	0.0607307	EPHA4, RASA4B, NTRK2, IQGAP2, EFNA5, RASA4, EPHA3
	TNFRSF11B		GO:0051092~positive regulation of NF-kappaB transcription factor activity	11	0.0618125	CFLAR, IRAK3, CARD14, TNFRSF11A, CLU, S100A9, LTF, RIPK4, GREM1, PRKCB, S100A12
	ALDH3B2		GO:0072593~reactive oxygen species metabolic process	5	0.0623941	IL19, PDK4, EPHX2, LRRK2, ALOX12
	ICAM3		GO:0050918~positive chemotaxis	5	0.0623941	FGF7, SAA2, SAA1, HGF, CXCL12
	CARD8		GO:0015718~monocarboxylic acid transport	3	0.0664012	SLC16A14, SLC16A6, SLC16A9
	LYPD3		GO:0003197~endocardial cushion development	3	0.0664012	ERBB3, FOXF1, CITED2
	CSTA		GO:0042355~L-fucose catabolic process	3	0.0664012	FUT6, FUT3, FUT2
	CSF2RB		GO:0010820~positive regulation of T cell chemotaxis	3	0.0664012	S100A7, CXCL13, CCR2
	QPCT		GO:0071345~cellular response to cytokine stimulus	4	0.0668584	PID1, CXCR4, HCLS1, FOXF1
	SPINK5		GO:0001666~response to hypoxia	13	0.0689725	MUC1, CRYAB, NR4A2, CXCL12, ALDH3A1, CITED2, PRKCB, SLC11A2, PENK, UCP2, CXCR4, TGFBR3, CD24
	CLEC3B /// EXOSC7		GO:0042130~negative regulation of T cell proliferation	5	0.0736591	PELI1, HLA-DRB1, HLA-DRB4, HLA-DRB5, VSIG4
	CXCL13		GO:0055078~sodium ion homeostasis	3	0.0788996	CYP4F12, SCNN1B, SCNN1A
	CD79A		GO:0006081~cellular aldehyde metabolic process	3	0.0788996	ALDH1A1, AKR1B10, ALDH3A1
	KIT		GO:0002523~leukocyte migration involved in inflammatory response	3	0.0788996	PPBP, S100A9, SELE
	CIITA		GO:0060445~branching involved in salivary gland morphogenesis	3	0.0788996	FGFR1, FGF7, BMP7
	CCL14 /// CCL15-CCL14		GO:0036065~fucosylation	3	0.0788996	FUT6, FUT3, FUT2
	RECK		GO:0030522~intracellular receptor signaling pathway	5	0.0796515	NCOA1, NR1D2, NR4A2, RORA, NR2F1
	SCNN1B		GO:0001657~ureteric bud development	5	0.0796515	FGFR1, SMAD9, SFRP1, ROBO2, BMP7
	KLK11		GO:0030511~positive regulation of transforming growth factor beta receptor signaling pathway	4	0.0825503	CDKN1C, LRG1, TGFBR3, CITED2
	CRYM		GO:0007422~peripheral nervous system development	4	0.0825503	EDNRB, ERBB3, SERPINI1, CITED2
	TCN1		GO:0016488~farnesol catabolic process	2	0.084375	AKR1C3, AKR1B10
	CMAHP		GO:0045957~negative regulation of complement activation, alternative pathway	2	0.084375	CR1, SUSD4
	DOPEY2		GO:0043217~myelin maintenance	2	0.084375	EPB41L3, CXCR4
	LOC101928620 /// POU2AF1		GO:0046851~negative regulation of bone remodeling	2	0.084375	SFRP1, GREM1
	KCNJ8		GO:0006789~bilirubin conjugation	2	0.084375	UGT1A4, UGT1A1
	PSCA		GO:0097156~fasciculation of motor neuron axon	2	0.084375	EPHA4, EPHA3
	CLDN10		GO:2000473~positive regulation of hematopoietic stem cell migration	2	0.084375	PTPRC, CCR2
	DCT		GO:1904761~negative regulation of myofibroblast differentiation	2	0.084375	PDCD4, TP53INP1
	SERPINI1		GO:0002920~regulation of humoral immune response	2	0.084375	SPNS2, CXCL13
	BBOX1		GO:0061518~microglial cell proliferation	2	0.084375	CLU, IL33
	CBR3		GO:0045939~negative regulation of steroid metabolic process	2	0.084375	UGT1A8, UGT1A1
	GSPT2		GO:0050890~cognition	5	0.0858779	GPR155, TMPRSS11E, DOPEY2, CBR3, CHL1
	DNASE1L3		GO:0048015~phosphatidylinositol-mediated signaling	9	0.0872341	FGFR1, CD19, FGF7, ERBB3, PIK3C2B, PDGFRA, IGF1, KIT, PIK3R1
	PCSK5		GO:0046580~negative regulation of Ras protein signal transduction	4	0.0909341	RASAL1, RASA4B, TIMP2, RASA4
	RASGRP1		GO:0070989~oxidative demethylation	3	0.0920564	CYP3A5, CYP2C9, TET2
	ALDH3A1		GO:0042446~hormone biosynthetic process	3	0.0920564	DIO2, DUOX2, DUOX1
	CPA3		GO:0032695~negative regulation of interleukin-12 production	3	0.0920564	IRAK3, JAK3, SLAMF1
	HLA-DOB		GO:2000505~regulation of energy homeostasis	3	0.0920564	CD36, NR1D2, LEPR
	TYRP1		GO:0006069~ethanol oxidation	3	0.0920564	ALDH1A1, ALDH2, ADH7
	COMP		GO:0042088~T-helper 1 type immune response	3	0.0920564	HLA-DRB1, HLA-DRB4, HLA-DRB5
	SULT2B1		GO:0006590~thyroid hormone generation	3	0.0920564	DIO2, DUOX2, DUOX1
	CYP3A5		GO:0032355~response to estradiol	8	0.0976798	TXNIP, NCOA1, PENK, CRYAB, PTN, IGFBP2, BMP7, PTGFR
	FGF7		GO:0006811~ion transport	10	0.0980993	SLC9A9, LCN2, SLC15A1, SLC24A3, TMC5, SLC26A9, LTF, CLDN10, SLC1A1, GABRP
	S100A12		GO:0043401~steroid hormone mediated signaling pathway	6	0.098414	NR1D2, NR4A2, PAQR8, RORA, BMP7, NR2F1
	CX3CR1		GO:0048839~inner ear development	5	0.0990123	CXCL14, LRP10, DUOX2, SOX2, CYTL1
	KRT1		GO:0002053~positive regulation of mesenchymal cell proliferation	4	0.099655	FGFR1, FOXF1, FOXP2, MYCN
	PNOC		GO:0019432~triglyceride biosynthetic process	4	0.099655	GPD1L, LPL, DGAT2, LPIN1
	KCNN3
	S100A7
	FOXF1
	ECM2
	TGM3
	TGM1
	NMU
	SELP
	EPHA3
	CEACAM7
	MEOX2
	SELE
	LY6D
	CXCL6
	ANK3
	CD19
	LGALS7 /// LGALS7B
	NDRG2
	KIAA0125
	LDB2
	PTK6
	CYP4F3
	CYP4F12
	ADAMDEC1
	CD27
	ARG1
	SLAMF1
	SIM2
	AKR1B10
	ENDOU
	TNFRSF17
	DSG1
	HAL
	GZMK
	XK
	KDM5D
	CXCR2
	GRHL3
	CTTNBP2
	MACC1
	S100A7A
	PELI1
	MASP1
	AK026714 /// PELI1
	CDH26
	SLC16A14
	RBP7
	SYTL5
	USP6NL /// USP6NL-IT1
	MPP7
	RHOV
	KLK12
	TNFRSF11A
	PPP1R16B
	VSIG10L
	MAML3
	KCNJ2
	CKAP2 /// IGLC1 /// IGLJ2 /// IGLJ2 /// IGLJ3 /// IGLJ3 /// IGLJ3 /// IGLV3-1 /// IGLV3-1 /// IGLV@
	IGHA1 /// IGHG1 /// IGHG3 /// IGHM /// IGHV4-31 /// LOC100293211
	LOC101927458 /// LPHN2
	CCR2
	SNX31
	SLC26A9
	CXADR
	LINC01133
	LOC646014
	UGT1A1 /// UGT1A10 /// UGT1A4 /// UGT1A6 /// UGT1A8 /// UGT1A9
	PTGFR
	ALOX12
	CKAP2 /// DKFZp667J0810 /// IGLC1 /// IGLJ2 /// IGLJ2 /// IGLJ3 /// IGLJ3 /// IGLJ3 /// IGLV1-36 /// IGLV1-36 /// IGLV1-44 /// IGLV1-50 /// IGLV1-50 /// IGLV@
	SLC15A1
	ACSL1
	DEFB4A /// DEFB4B
	ALOX12B
	IGHA1 /// IGHV4-31
	CKAP2 /// IGLC1 /// IGLV3-1 /// IGLV3-1 /// IGLV@
	CPM
	PITX2
	TMPRSS11D
	BLNK
	NCF4
	LOC283278 /// PLEKHA7
	LAX1
	METTL7A
	CRISP3
	PROS1
	RDH12
	FOXP2
	TGM5
	KRT13
	NSUN6
	CCDC64B
	HIVEP3
	RASEF
	SBSN
	CPVL
	ABCC3
	ADAM28
	ACKR1
	C4A /// C4B /// C4B_2
	ACTG1P4 /// AMY1A /// AMY1B /// AMY1C /// AMY2A /// AMY2B
	SPRR2B
	RHOH
	SAA1 /// SAA2 /// SAA2-SAA4
	TSC22D3
	SPRR2G
	LTB4R
	GGT6
	CSTB
	PECAM1
	UCP2
	CADM1
	AQP1
	CFLAR
	LRMP
	AQP3
	FMO3
	GSTA4
	ZNF117
	LOC102724257 /// TMC5
	PPAP2A
	AKR1C3
	AGR2
	RP11-532F12.5
	GPC3
	NUPR1
	PEG3
	FLG-AS1
	CRYAB
	ANKRD20A11P
	ID4
	PLAGL1
	DCN
	CITED2
	ECM1
	PCP4L1
	EPHX2
	CD53
	ENPP2
	CHI3L1
	TTC22
	TNFSF8
	PTN
	BNIPL /// C1orf56
	RP11-295G20.2
	RBPMS
	RARRES2
	CEACAM1
	NR2F1
	ARHGEF6
	IGF1
	TPD52
	HMCN1
	BMP7
	TST
	CYTIP
	FAM49A
	PRKCB
	CXCL12
	EYA2
	PTP4A3
	MUC15
	MYCN
	CHRDL1
	CD24
	DBP
	IL33
	IL16
	FAM65B
	ADRA2A
	LEPR /// LEPROT
	ITSN2
	HGF
	CYP2E1
	RND1
	UPK1B
	CCL19
	TPSAB1
	ANXA9
	CYP4B1
	TM7SF2
	CST7
	TLR5
	NCOA1
	LRP10
	DEFB1
	FUT6
	TMEM119
	ABLIM1
	IKZF1
	ADH7
	FUT2
	SYNGR1
	FAM43A
	EPHA4
	FOXQ1
	SSBP2
	CACNA2D1
	FCGR2B
	OCLN
	SLC16A9
	PAQR8
	GAS7
	FBXL16
	PIK3R5
	FAM3D
	IGHG1 /// IGHG2 /// IGHM /// IGHV4-31 /// MIR8071-1 /// MIR8071-2
	JAK3
	CYP4X1
	SYTL4
	HPGD
	HOPX
	SMAD9
	ST6GALNAC1
	IGHA1 /// IGHA2 /// IGHD /// IGHG1 /// IGHG3 /// IGHG4 /// IGHM /// IGHV4-31
	IGH /// IGHA1 /// IGHA2 /// IGHD /// IGHG1 /// IGHG3 /// IGHG4 /// IGHM /// IGHV3-23 /// IGHV4-31
	C10orf99
	GABPB1-AS1
	IGHA1 /// IGHA2 /// IGHD /// IGHG1 /// IGHG3 /// IGHM /// IGHV4-31
	IGHV3-73 /// IGHV3-73
	CLIC6
	GPR27
	IGKV1-17 /// IGKV1-17
	ZBTB7C
	SLC9A9
	IGH /// IGHA1 /// IGHD /// IGHG1 /// IGHG3 /// IGHM /// IGHV3-23 /// IGHV4-31
	CEACAM6
	TRNP1
	LINC00537
	LOC100506098
	SOX2
	NAPSB
	FCER1A
	EVI2B
	ZG16B
	KIAA1211L
	GIMAP7
	AMICA1
	SCEL
	PPM1L
	CP
	IGH /// IGHA1 /// IGHA2 /// IGHD /// IGHG1 /// IGHG2 /// IGHG3 /// IGHM /// IGHV4-31
	IGLJ3
	PRELP
	EPB41L4A
	FMO2
	KLHL6
	SERPINB4
	IGK
	SPIDR
	COLCA2
	PBX1
	PTGDS
	ALDH1A1
	PIK3R1
	LPIN1
	ANGPTL1
	KRT80
	SEL1L3
	SECISBP2L
	GPD1L
	LCN2
	CA13 /// LOC100507258
	PTPRC
	IGJ
	PAX9
	MIR4680 /// PDCD4
	GPR155
	DIO2
	EPB41L3
	LOC102724229 /// RASA4 /// RASA4B
	MFAP4
	ANKRD35
	FAM171A1
	RP11-38P22.2
	PPFIBP2
	COL14A1
	CBX7
	ATP2A3
	COBL
	CHI3L2
	GGTA1P
	DPT
	ATP8A1
	TSPYL5
	ACVR2A
	PRSS27
	CD36
	TTC9
	TRBC1
	GOLGA6L4 /// GOLGA6L5P /// GOLGA6L9 /// LOC102724093
	IGHG1 /// IGHM /// LOC102725426 /// MIR8071-1 /// MIR8071-2
	KRT4
	CDKN1C
	N4BP2L1
	RNASE4
	TBL1X
	PRSS3
	ACOX1
	GUSBP11
	RNASE6
	ICAM2
	SMPDL3A
	SLC1A1
	MIR29B2 /// MIR29C
	MUC1
	ASAH1
	PENK
	SPRR1A
	PRSS12
	ABHD5
	IRAK3
	HLA-DQA1 /// LOC100509457
	CLMN
	TRAF3IP3
	EMP1
	LRRC15
	ID2 /// ID2B
	LYZ
	SPON1
	EFNA5
	TF
	ATP10B
	GNAL
	FUT3
	GPX3
	TXLNGY
	PPBP
	CELF2
	LOC102724689
	LMO7
	CASZ1
	CTA-250D10.23
	CR1
	SFTA2
	CD52
	SELENBP1
	SLURP1
	TJP3
	IVL
	KLF8
	IGLC1
	SLC16A6
	IGKC /// IGKV2-28 /// IGKV2-28 /// IGKV2D-28 /// IGKV2D-28
	abParts /// IGKC /// IGKV4-1 /// IGKV4-1
	PLCG2
	APBB1IP
	IGHA1 /// IGHA2 /// IGHG1 /// IGHG3 /// IGHM /// IGHV3-23 /// IGHV4-31
	FAAH2
	ST8SIA4
	IGLV6-57
	CD163
	CYP2C18
	AL928768.3 /// Ig alpha 1-[alpha]2m /// IGH
	CYAT1 /// IGLC1 /// IGLV1-44
	UGT1A1 /// UGT1A10 /// UGT1A3 /// UGT1A4 /// UGT1A5 /// UGT1A6 /// UGT1A7 /// UGT1A8 /// UGT1A9
	ENTPD1
	IGLC1 /// IGLV3-25 /// IGLV3-25
	MYZAP
	BTG3
	BEX4
	GNG7
	LOC101929272
	IGHD
	FLG
	CYB5A
	IGLV4-60 /// IGLV4-60
	CYFIP2
	IGLL3P
	BHLHE22
	LRG1
	IGKC
	IL1RN
	SAMD5
	NR4A2
	RUNX1T1
	CKAP2 /// IGLJ3 /// IGLV3-19 /// IGLV3-19
	IGKV1-37 /// IGKV1-37 /// IGKV1D-37 /// IGKV1D-37
	CKAP2 /// IGLC1 /// IGLV1-40 /// IGLV1-40 /// IGLV1-50 /// IGLV1-50
	AX746755 /// RP11-774O3.3
	TPSAB1 /// TPSB2
	IGHM
	IGHA1 /// IGHG1 /// IGHM /// IGHV3-23 /// IGHV4-31
	IGHG1 /// IGHM
	IGHA1 /// IGHG1 /// IGHM
	IGHA1 /// IGHD /// IGHG1 /// IGHG3 /// IGHM /// IGHV4-31
	IGLC1 /// IGLV3-10 /// IGLV3-10
	FAM162B
	SEMA4D
	DERL3
	GATM
	FDCSP
	IGLJ3 /// IGLV3-19 /// IGLV3-19
	CKAP2 /// IGLC1 /// IGLJ2 /// IGLJ2 /// IGLJ3 /// IGLJ3 /// IGLJ3 /// IGLV1-44 /// IGLV2-14 /// IGLV@
	IGH /// IGHA1 /// IGHA2
	CXCR4
	CKAP2
	MUC4
	IGLC1 /// IGLJ3 /// IGLV2-14 /// IGLV@
	DDX17
	IKZF2
	IGH /// IGHA2 /// IGHD /// IGHG1
	GLUL
	ZDHHC21
	HBB
	IGLL5
	IGH /// IGHA1 /// IGHA2 /// IGHD /// IGHG1 /// IGHG3 /// IGHG4 /// IGHM /// IGHV4-31
	IGLV1-44
	SERPINB13
	IGH /// IGHA1 /// IGHA2 /// IGHG1 /// IGHG2 /// IGHG3 /// IGHM /// IGHV4-31 /// LOC102725526
	KLK13
	LOC100293211
	IGHA1 /// IGHG1 /// IGHG3 /// IGHM /// IGHV4-31
	IGKV1OR2-108 /// IGKV1OR2-108
	HBA1 /// HBA2
	MS4A1
	HLA-DMA
	AC128677.4 /// CH17-132F21.1 /// IGKV1OR-1 /// IGKV1OR-1 /// IGKV1OR10-1 /// IGKV1OR10-1 /// IGKV1OR2-2
	NCKAP1L
	ATG9B
	UBE2J1
	MFSD4
	DAPL1
	SORBS1
	TMEM254
	RAB25
	MLPH
	ZSCAN18
	RGS5
	PLBD1
	GREM1
	SPATA18
	C8orf4
	C1orf115
	ECHDC2
	LPAR6
	RAPGEFL1
	AHRR
	TINCR
	DEPTOR
	ARHGAP15 /// LOC101928361
	GALNT12
	MAN1C1
	EHD3
	KRT23
	MYO5C
	SPRR3
	PLAC8
	STRBP
	SLC24A3
	PID1
	FAM46B
	BIN2
	JAM2
	FAM84A /// LOC653602
	TSPAN12
	ECHDC3
	GRAMD1C
	TMEM150C
	FAT4
	RAI2
	WFDC21P
	LRRK2
	CECR1
	GCNT3
	SNCAIP
	CLIC3
	EAF2
	RHCG
	ABCA7
	DUOX1
	PDZK1IP1
	P2RY8
	BANK1
	CD177
	CD84
	GDPD3
	DUOX2
	RASAL1
	POF1B
	SLC6A14
	SMIM5
	CYTL1
	MFSD6
	SPAG4
	HRASLS
	ZNF750
	EPHX3
	CYP2C9
	CLCA4
	NUP210
	CRNN
	C2orf54
	SLC16A7
	ATP6V0A4
	KRT24
	TPRG1
	ELF3
	LINC01315
	CALML5
	TMPRSS11E
	CARD14
	CRCT1
	SPRR2C
	CWH43
	IL19
	GPR110
	MANSC1
	DUOXA2
	RIPK4
	ARHGEF10L
	IL36A
	HLA-DQB1 /// HLA-DRB1 /// HLA-DRB3 /// HLA-DRB4 /// HLA-DRB5 /// HLA-DRB6 /// LOC100996809 /// LOC101060835
	EPS8L1
	RRAGD
	HSPB8
	BHLHE41
	HIST3H2A
	E2F5
	ALDH6A1
	ZDHHC11 /// ZDHHC11B
	CHPT1
	NLRP2
	PIK3IP1
	NTRK2
	FAM63A
	PAIP2B
	RARRES1
	NLGN4X
	CLU
	CCPG1 /// DYX1C1-CCPG1
	LOC389906
	FER1L4
	SLC40A1
	AIF1L
	MYLIP
	MAGI1
	CYBRD1
	CXCL14
	RBM47
	SDPR
	BSPRY
	SRD5A3
	GRHL1
	SLAMF7
	BCL11A
	RHOU
	YPEL3
	SMOC2
	RASSF5
	LOC80154
	MS4A7
	ABI3BP
	NPL
	GPR160
	C15orf48
	PVRL4
	TMEM79
	PKIB
	DOK3
	MZB1
	PPAPDC1B
	LNX1
	GPR34
	SPINK7
	PADI1
	SUSD4
	DHRS9
	GDA
	CAPNS2
	HORMAD1
	TEX101
	FCRL5
	ARHGAP9
	AGPAT9
	CXXC5
	MALAT1
	IGK /// IGKC
	ARRDC3
	SORT1
	CPEB4
	MYO5B
	SORBS2
	PARM1
	JADE1
	CGNL1 /// LOC101930344 /// LOC101930349
	LCE3D
	CNFN
	BMS1P20
	MS4A6A
	BEX2
	SIAE
	ASPN
	TP53INP2
	MGST1
	CHCHD10
	SMIM14
	SIPA1L2
	ULK3
	EMP2
	MGLL
	RAB11FIP1
	CIRBP
	PDK4
	ARSD
	ARRDC4
	NR1D2
	FAM214A
	SH3BGRL2
	DOCK8
	ARHGAP27
	FAM84A
	SPNS2
	GLCCI1
	ERBB3
	ARHGAP30
	TMEM45B
	ADSSL1
	TCEA3
	LOC101928274 /// VSIG10
	TMPRSS2
	MUC20
	TGFBR3
	ANKRD44
	ZNF521
	MXD1
	SVIP
	CAPN5
	NOSTRIN
	NIPAL2
	LINC01279
	ZBTB20
	CYP2R1
	VASN
	SYNPO2
	TP53INP1
	CAB39L
	MAP3K1
	STEAP4
	BOC
	RDH10
	SASH1
	ACADSB
	MGAT4A
	DGAT2
	PIGR
	GLTP
	LGALSL
	MEG3
	NAAA
	KIAA1551
	MIAT
	EVA1C
	FAM3B
	ARHGEF26
	RALGPS2
	RORA
	FGFR1
	ROBO2
	CHMP4C
	FAM20A
	OGFRL1
	FAM46C
	MPEG1
	STOX2
	CPXM2
	PLXDC2
	MEGF6
	TMTC1
	CXCL17
	ELL2

## Sheet: G2 negative
Transcripts with Gi2<-0.01 ( in red circle ) were considered to be involved in the process 2.These transcripts are upregulated in patients with negative amplitudes and downregulated in patients with positive amplitudes	Names of the transcripts with Gi2<-0.01		The transcripts with most significant Giα values ( Gi2<-0.01) were classified into biological categories according to gene ontology:
			Category	Gene Count	enrichment p-value	Genes
	MSANTD3		GO:0051301~cell division	73	6.0597e-35	ITGB3BP, KIFC1, BORA, AURKA, PTTG1, CCNE2, KIF2C, CDCA8, CDCA7, OIP5, CDCA2, CDCA5, CCNA2, CDCA4, CDCA3, KIF14, CDK1, CDC6, KIF11, CCNF, TPX2, CDK6, UBE2C, HMGA2, TACC3, NCAPD3, MAD2L1, TIMELESS, SPAG5, ZWINT, BUB1B, CDCA7L, HAUS8, UBE2S, CKS1B, HAUS6, NEK2, TIPIN, SPC24, SPC25, VRK1, NCAPH, NCAPG2, NCAPG, BUB1, FBXO5, KLHL42, SKA2, SKA1, ZWILCH, HELLS, ERCC6L, SSSCA1, CKAP5, PSRC1, NUF2, CENPF, …
	CORO6		GO:0007067~mitotic nuclear division	58	1.85696e-30	ITGB3BP, KIF22, BORA, PKMYT1, AURKA, PTTG1, AURKB, KIF2C, OIP5, CDCA2, CDCA5, CCNA2, ASPM, CDCA3, CDC6, CDK1, KIF11, KIF15, CCNF, TPX2, PBK, HMGA2, TIMELESS, BUB1B, HAUS8, NEK6, HAUS6, NEK2, TIPIN, ANLN, CEP55, SPC24, SPC25, VRK1, NCAPG2, BUB1, FBXO5, KLHL42, SKA2, SKA1, ZWILCH, HELLS, ERCC6L, SSSCA1, CENPN, CKAP5, NUF2, CENPF, CDC23, NDC80, BIRC5, CDC20, MISP, CDC25A, FAM64A, CCNB2, CENPW, CIT
	LETM2		GO:0006260~DNA replication	43	9.65948e-26	CLSPN, BLM, DBF4, TIPIN, KIAA0101, POLA1, CHEK1, POLA2, MCM10, RPA3, CDT1, CDC45, MCM8, MCM7, POLE2, ORC6, ORC1, FEN1, EXO1, RECQL4, CDK1, SSRP1, GINS2, CDC6, DTL, POLE, BRIP1, RMI2, MCM2, RNASEH2A, MCM4, C10ORF2, BRCA1, CDC25A, MCM6, RFC5, RFC3, RFC4, TIMELESS, RRM2, RRM1, CHAF1A, DSCC1
	CYP27C1		GO:0000082~G1/S transition of mitotic cell cycle	36	1.65079e-25	DBF4, IQGAP3, POLA1, PKMYT1, POLA2, MCM10, RPA3, CDT1, CCNE2, PRIM1, TYMS, CDC45, MCM8, MCM7, CDKN2A, POLE2, PRIM2, FBXO5, ORC6, ORC1, CDCA5, CDK1, CDC6, POLE, SKP2, CDK6, MCM2, CDKN3, MCM4, CDC25A, MCM6, MNAT1, INHBA, DHFR, CUL4A, RRM2
	AP2B1		GO:0007062~sister chromatid cohesion	34	4.91232e-23	ITGB3BP, KIF22, NUP160, AURKB, SPC24, SPC25, KIF2C, CDCA8, CENPA, BUB1, SKA2, SKA1, ZWILCH, CDCA5, ERCC6L, CENPO, CENPN, CENPL, CKAP5, CENPQ, KIF18A, NUF2, CENPF, NDC80, BIRC5, CDC20, CENPE, CENPK, CENPI, CENPH, MAD2L1, ZWINT, BUB1B, CENPU
	CTPS1		GO:0006270~DNA replication initiation	16	4.74206e-14	CDC6, POLE, POLA1, POLA2, MCM2, MCM10, MCM4, MCM6, PRIM1, CCNE2, CDC45, MCM7, POLE2, PRIM2, ORC6, ORC1
	CDC20		GO:0000086~G2/M transition of mitotic cell cycle	26	1.31322e-11	CEP72, HAUS6, SDCCAG8, NEK2, FOXM1, BORA, CEP78, PKMYT1, AURKA, CHEK1, HMMR, CDK1, CKAP5, SKP2, TPX2, BIRC5, CEP152, CDC25A, CCNB1, AJUBA, MNAT1, PLK4, CCNB2, HAUS8, CIT, MELK
	ZNF114		GO:0007059~chromosome segregation	19	1.46894e-11	CENPN, KIF11, NEK2, NUF2, CENPF, NDC80, CENPE, KNSTRN, BRCA1, SPC25, OIP5, HJURP, SPAG5, CDCA2, CENPW, SKA2, SKA1, TOP2A, NEK6
	STK17A		GO:0007051~spindle organization	11	1.91401e-11	CEP72, KIZ, KIF11, CKAP5, SPAG5, TTK, AURKA, AURKB, KNSTRN, ASPM, AUNIP
	PXN		GO:0000722~telomere maintenance via recombination	13	4.14168e-10	POLE, POLA1, BRCA2, POLA2, RAD51, RPA3, PRIM1, RFC5, RFC3, RFC4, POLE2, PRIM2, FEN1
	ENAH		GO:0006281~DNA repair	31	1.20769e-09	CLSPN, KIF22, BLM, FOXM1, POLA1, CHEK1, PTTG1, RPA3, POLE2, FANCI, FANCG, POLQ, FANCA, FEN1, EXO1, RECQL4, SSRP1, CDK1, RAD51AP1, MSH2, PIF1, POLE, RAD54L, BRCA1, RAD51, RFC5, MNAT1, UHRF1, CHAF1A, ALKBH3, UBE2T
	ARHGAP11B /// LOC100288637		GO:0000281~mitotic cytokinesis	12	1.95251e-09	CKAP2, KIF23, KIF4A, CENPA, NUSAP1, SPTBN1, ANLN, STMN1, CEP55, RACGAP1, KIF20A, MYH10
	BC016361		GO:0000070~mitotic sister chromatid segregation	11	5.8509e-09	KIFC1, MAD2L1, CENPA, NEK2, SPAG5, ZWINT, NUSAP1, KIF18B, NDC80, KNSTRN, SMC4
	MB21D1		GO:0008283~cell proliferation	38	1.01938e-08	STIL, CKS1B, DTYMK, CSPG4, POLA1, AURKB, BOP1, MCM10, TGFB2, TYMS, KIF2C, MCM7, TGFBI, BUB1, NRG1, EGFR, CDK1, MKI67, PDPN, DLGAP5, KIF15, MET, FSCN1, SKP2, TPX2, CENPF, TACC3, CDC25A, MNAT1, UHRF1, LIPG, CKS2, BUB1B, TCF19, AREG, ALKBH3, MELK, MYH10
	OSMR		GO:0034080~CENP-A containing nucleosome assembly	13	1.96851e-08	ITGB3BP, CENPO, CENPN, CENPL, OIP5, CENPA, HJURP, CENPQ, CENPW, CENPU, CENPK, CENPI, CENPH
	BICD1		GO:0008284~positive regulation of cell proliferation	43	2.97242e-08	CSF2, PRC1, CXCL5, OSMR, FOXM1, TNC, TIPIN, TTK, IL11, IL31RA, TGFB2, CXCL10, IL12RB2, EPCAM, PTK2, HOXA3, OSR2, PDGFC, SLC35F6, NRG1, FOSL1, FGFBP1, FN1, KIF14, EGFR, ODC1, IL6, CDC20, BIRC5, IL24, IRS1, PTHLH, VEGFC, CUL4A, ETS1, ITGB1BP1, HBEGF, HAS2, CDCA7L, LAMC2, MST1R, AREG, EIF5A2
	MYO10		GO:0007080~mitotic metaphase plate congression	12	3.72676e-08	KIF14, CCNB1, KIFC1, KIF22, KIF2C, CDCA8, PSRC1, KIF18A, CDC23, CENPE, CEP55, CDCA5
	RQCD1		GO:0000083~regulation of transcription involved in G1/S transition of mitotic cell cycle	10	4.3432e-08	CDK1, CDC6, TYMS, CDC45, DHFR, RRM2, POLA1, FBXO5, ORC1, CDT1
	MIR31HG		GO:0007018~microtubule-based movement	16	1.36718e-07	KIF23, KIF14, KIF13A, KIFC1, KIF22, KIF2C, KIF4A, AP2B1, KIF11, KIF15, KIF18A, KIF18B, CENPE, RACGAP1, DNAH5, KIF20A
	CENPL		GO:0000731~DNA synthesis involved in DNA repair	11	2.38478e-07	EXO1, RFC3, RAD51AP1, BLM, POLE, POLA1, BRCA2, BRIP1, RMI2, BRCA1, RAD51
	FBLIM1		GO:0006271~DNA strand elongation involved in DNA replication	8	3.40111e-07	GINS1, PRIM1, GINS2, RFC3, RFC4, PRIM2, POLA1, POLA2
	ERVH-6		GO:0006268~DNA unwinding involved in DNA replication	7	3.59014e-07	MCM7, MCM2, MCM4, TOP2A, C10ORF2, RAD51, MCM6
	TROAP		GO:0031581~hemidesmosome assembly	7	1.48632e-06	COL17A1, LAMB3, LAMA3, ITGA6, ITGB4, LAMC2, PLEC
	ETS1		GO:0007076~mitotic chromosome condensation	7	7.349e-06	NCAPH, NCAPG, NUSAP1, CDCA5, SMC2, NCAPD3, SMC4
	ABCD3		GO:0009615~response to virus	16	7.64978e-06	ODC1, OAS3, CCL8, RSAD2, IFI44, CDK6, HMGA2, BANF1, DDX58, IFIT3, IFIT2, OASL, IFIT1, STMN1, MST1R, FOSL1
	C1orf110		GO:0000724~double-strand break repair via homologous recombination	13	1.03317e-05	RAD51AP1, BLM, BRCA2, RAD54L, BRCA1, RAD51, RPA3, MCM8, SFR1, H2AFX, RAD54B, POLQ, FEN1
	PGAM5		GO:0007155~cell adhesion	36	1.82879e-05	ITGB3BP, CTNNAL1, NRP2, NUAK1, TNC, ITGB4, FERMT1, CNTNAP3B, CDH2, PXN, ALCAM, RGMB, LAMB3, CD44, WISP3, FAP, ITGB6, TGFBI, CNTNAP3, CNTNAP2, SSX2IP, FN1, ITGA3, AJAP1, COL4A6, JUP, TNFAIP6, LAMA3, ITGA6, DSG2, ITGA5, TROAP, LAMC2, ADAM12, FEZ1, MYH10
	DAAM1		GO:0007077~mitotic nuclear envelope disassembly	10	1.93637e-05	NDC1, CCNB1, CDK1, VRK1, CCNB2, NUP160, NUP93, NUP155, BANF1, NEK6
	RPP30		GO:0031145~anaphase-promoting complex-dependent catabolic process	13	2.05218e-05	CCNB1, CDK1, MAD2L1, PSMD2, SKP2, BUB1B, CDC23, AURKA, CDC20, PTTG1, AURKB, UBE2C, UBE2S
	DPY19L4		GO:0000732~strand displacement	8	2.47377e-05	EXO1, RAD51AP1, BLM, BRCA2, BRIP1, RMI2, BRCA1, RAD51
	WARS		GO:0051726~regulation of cell cycle	16	3.28859e-05	FIGNL1, DTL, FOXM1, CCNF, PRR11, RBL1, SKP2, KIAA0101, PKMYT1, CENPF, BOP1, MYBL2, CDC25A, CCNB1, CCNE2, CCNB2
	GLO1		GO:0051310~metaphase plate congression	6	3.53668e-05	KIF22, KIF2C, CENPQ, CENPF, CENPE, NDC80
	STMN1		GO:0000910~cytokinesis	10	4.03744e-05	KIF23, KIF13A, PRC1, BRCA2, RHOC, BIRC5, CIT, ECT2, NEK6, KIF20A
	ODC1		GO:0051988~regulation of attachment of spindle microtubules to kinetochore	5	5.01554e-05	NEK2, SPAG5, RACGAP1, KNSTRN, ECT2
	PSMD2		GO:0007411~axon guidance	18	5.01936e-05	NRP2, FLRT2, KLF7, ENAH, PAX6, ARTN, TGFB2, NRAS, PTK2, TENM2, SPTBN1, SEMA3C, SEMA3A, APBB2, EXT1, FOXD1, MYH10, FEZ1
	RHOC		GO:0000079~regulation of cyclin-dependent protein serine/threonine kinase activity	9	5.51784e-05	CCNE2, MNAT1, CDC6, BLM, HERC5, PKMYT1, CDKN3, CCNA2, CDC25A
	SSRP1		GO:0007052~mitotic spindle organization	8	6.76796e-05	CCNB1, STIL, SPC25, KIF11, TTK, AURKA, NDC80, STMN1
	PAICS		GO:0030198~extracellular matrix organization	20	7.15447e-05	TNC, ITGB4, ITGA3, COL4A6, PTK2, LAMB3, LAMA3, ITGA6, CD44, ITGA5, ITGB6, SERPINE1, TGFBI, LAMC2, MFAP2, FBN2, APBB2, MFAP5, COL11A1, FN1
	SMC4		GO:0006302~double-strand break repair	11	0.000102018	RECQL4, MSH2, BRCA2, MND1, BRIP1, H2AFX, POLQ, CDCA5, BRCA1, FEN1, TRIP13
	MYBL2		GO:0042787~protein ubiquitination involved in ubiquitin-dependent protein catabolic process	17	0.000108016	CDK1, HERC5, CDC23, RNF217, AURKA, CDC20, PTTG1, AURKB, UBE2C, CCNB1, KLHL7, UHRF1, MAD2L1, CUL4A, TRIM32, BUB1B, NEDD4L
	TMEM106C		GO:1901796~regulation of signal transduction by p53 class mediator	15	0.000127196	EXO1, SSRP1, BLM, NUAK1, TPX2, BRIP1, AURKA, CHEK1, RMI2, AURKB, BRCA1, RPA3, RFC5, RFC3, RFC4
	EPCAM		GO:0030071~regulation of mitotic metaphase/anaphase transition	5	0.000170573	CDC6, CDC23, CENPE, UBE2C, NEK6
	EXT2		GO:0007019~microtubule depolymerization	5	0.000276329	KIF14, KIF2C, KIF18A, KIF18B, STMN1
	SMS		GO:0030335~positive regulation of cell migration	18	0.000300774	EGFR, ELP5, SNAI2, GTSE1, TNFAIP6, PTK2, ITGA6, ITGA5, F3, RRAS2, TRIM32, SEMA3C, HBEGF, HAS2, LAMC2, PDGFC, RHOD, PLAU
	SERPINE1		GO:0035987~endodermal cell differentiation	7	0.000302302	INHBA, LAMB3, LAMA3, ITGA5, HMGA2, COL11A1, FN1
	NRAS		GO:0019886~antigen processing and presentation of exogenous peptide antigen via MHC class II	12	0.000401847	KIF23, KIF22, KIF2C, AP2B1, KIF4A, KIF11, KIF15, KIF18A, HLA-DRB4, CENPE, RACGAP1, CTSV
	TK1		GO:0007094~mitotic spindle assembly checkpoint	6	0.000546964	MNAT1, MAD2L1, BUB1, CENPF, TTK, BUB1B
	CTNNAL1		GO:0051382~kinetochore assembly	5	0.000615448	CENPA, CENPF, CENPW, CENPE, CENPH
	SLC16A1-AS1		GO:0021987~cerebral cortex development	9	0.000750975	KIF14, TH, CNTNAP2, H2AFX, ARHGAP11B, LRP8, CDH2, TACC3, ASPM
	LINC01127		GO:0007093~mitotic cell cycle checkpoint	7	0.000796218	MAD2L1, ZWINT, BUB1, TTK, BUB1B, CHEK1, ZWILCH
	LOC340340		GO:0032508~DNA duplex unwinding	8	0.000829207	RECQL4, GINS1, GINS2, CDC45, BLM, PIF1, BRIP1, RAD54B
	MCM2		GO:0008285~negative regulation of cell proliferation	28	0.000934819	PTGS2, E2F7, CXCL8, TGFB2, WARS, CYP27B1, CDKN2A, SERPINE2, IL1B, FGFBP1, FOSL1, CDC6, DFNA5, IL6, FBXO2, BRIP1, CDK6, IL24, CDKN3, C18ORF54, PTHLH, IFIT3, INHBA, VEGFC, CUL4A, ETS1, PKP2, ITGB1BP1
	KIF22		GO:0051297~centrosome organization	7	0.000944377	SLC16A1, SDCCAG8, HAUS6, CKAP5, KIAA0101, SSX2IP, HAUS8
	NUP93		GO:0001525~angiogenesis	19	0.00101756	NRP2, CAV1, PTGS2, TNFRSF12A, RASIP1, CSPG4, CXCL8, VAV2, TGFB2, WARS, VEGFC, PTK2, HOXA3, ITGA5, CLIC4, FAP, SERPINE1, TGFBI, FN1
	TOP2A		GO:0051439~regulation of ubiquitin-protein ligase activity involved in mitotic cell cycle	6	0.00108716	CCNB1, CDK1, FBXO5, CDC23, CDC20, UBE2C
	PLEC		GO:0010628~positive regulation of gene expression	21	0.00110654	CSF2, CDK1, IL6, ACTC1, CAV1, ACTA1, TNC, IQGAP3, PAX6, ITGA3, CDK6, EPB41L4B, HMGA2, BRCA1, TGFB2, DDX58, INHBA, OSR2, IL1B, FOXD1, FN1
	ITGA5		GO:0006974~cellular response to DNA damage stimulus	18	0.00121195	BLM, NUAK1, DTL, TIPIN, KIAA0101, CHEK1, MCM10, BRCA1, RAD51, MCM8, MCM7, TIMELESS, CUL4A, H2AFX, FANCG, POLQ, TOP2A, UBE2T
	DPYSL3		GO:0006284~base-excision repair	7	0.00130344	RECQL4, ERCC6, NEIL3, POLQ, HMGA2, FEN1, RPA3
	SCRN1		GO:0007088~regulation of mitotic nuclear division	6	0.00133366	CAV2, MKI67, NEK2, BORA, PKMYT1, FBXO5
	ITGA3		GO:0048699~generation of neurons	4	0.00139239	CDK6, SIX4, CIT, TGFB2
	RRM1		GO:1900264~positive regulation of DNA-directed DNA polymerase activity	4	0.00139239	RFC5, RFC3, RFC4, DSCC1
	PYGB		GO:0022617~extracellular matrix disassembly	10	0.00142452	MMP10, LAMB3, LAMA3, CD44, LAMC2, FBN2, MMP3, CTSV, MMP1, FN1
	TGFBI		GO:0019985~translesion synthesis	7	0.00151797	RFC5, RFC3, RFC4, ISG15, DTL, KIAA0101, RPA3
	PTPDC1		GO:0042769~DNA damage response, detection of DNA damage	7	0.00151797	RFC5, RFC3, RFC4, CUL4A, DTL, HMGA2, RPA3
	FOXC2		GO:0007095~mitotic G2 DNA damage checkpoint	5	0.00155921	CDK1, BLM, FANCI, HMGA2, CCNA2
	KCNQ5		GO:0036297~interstrand cross-link repair	8	0.00159582	DCLRE1B, RAD51AP1, FANCI, FANCG, FANCA, UBE2T, RAD51, RPA3
	CEP152		GO:0055010~ventricular cardiac muscle tissue morphogenesis	6	0.00161904	TNNC1, PKP2, FOXC2, FKBP1A, COL11A1, TPM1
	LPCAT2		GO:0032467~positive regulation of cytokinesis	7	0.00175835	KIF23, KIF14, CDC6, AURKB, RACGAP1, CIT, ECT2
	TEAD4		GO:0008584~male gonad development	11	0.00180526	INHBA, GATA6, MSH2, RRM1, FSTL3, SOX15, SIX4, HMGA2, FANCA, ASPM, TGFB2
	FLRT2 /// LOC100506718 /// LOC102724348		GO:0071897~DNA biosynthetic process	6	0.00194684	TYMS, PRIM2, CENPF, POLA2, POLQ, TK1
	SLFN5		GO:0042060~wound healing	10	0.00204689	EGFR, DCBLD2, IL6, TNC, IL24, EPB41L4B, NRG1, TPM1, FN1, TGFB2
	COL11A1		GO:0051983~regulation of chromosome segregation	4	0.00216933	KIF2C, MKI67, BUB1, AURKB
	HBEGF		GO:0060236~regulation of mitotic spindle organization	4	0.00216933	PSRC1, BORA, TPX2, TACC3
	PTK2		GO:0051256~mitotic spindle midzone assembly	4	0.00216933	KIF23, KIF4A, AURKB, RACGAP1
	MBD1		GO:0000076~DNA replication checkpoint	4	0.00216933	CDC6, CDC45, TIPIN, CDT1
	CBX5		GO:0042493~response to drug	22	0.00284391	CDK1, IL6, ACTC1, PTGS2, CTPS1, CENPF, ITGA3, RAD54L, RAD51, TGFB2, CCNB1, INHBA, TYMS, VEGFC, MCM7, CA9, GATA6, ABCD3, SEMA3C, LRP8, FOSL1, BCAR3
	DLX1		GO:0051436~negative regulation of ubiquitin-protein ligase activity involved in mitotic cell cycle	9	0.00354079	CCNB1, CDK1, MAD2L1, PSMD2, FBXO5, CDC23, BUB1B, CDC20, UBE2C
	IL31RA		GO:0051383~kinetochore organization	3	0.00367196	SMC2, CENPH, SMC4
	MICALCL		GO:0042276~error-prone translesion synthesis	5	0.00395627	RFC5, RFC3, RFC4, POLE2, RPA3
	SFTA1P		GO:0051276~chromosome organization	5	0.00395627	CDCA8, CENPW, PTTG1, RAD54L, SMC4
	CLSPN		GO:0071479~cellular response to ionizing radiation	6	0.00434733	RAD51AP1, BLM, FIGNL1, SNAI2, ECT2, RAD51
	KRT18		GO:0034501~protein localization to kinetochore	4	0.00440831	CDK1, TTK, BUB1B, AURKB
	PSRC1		GO:0030334~regulation of cell migration	9	0.00457444	AJUBA, DDX58, KIF14, MMP10, LAMA3, SERPINE2, PAX6, DPYSL3, NEXN
	CKS1B		GO:0007049~cell cycle	17	0.00465117	CKS1B, GMNN, FOXM1, RBL1, DTYMK, TIPIN, AURKA, CDC20, AURKB, MCM2, CDKN3, BRCA1, MNAT1, UHRF1, KRT18, HJURP, CHAF1A
	SLC20A1		GO:0031572~G2 DNA damage checkpoint	5	0.00480859	CLSPN, DTL, CHEK1, BRCA1, NEK6
	MCM6		GO:0009653~anatomical structure morphogenesis	10	0.00528167	DKK3, HOXA1, KRT18, FSCN1, TH, IGF2BP2, WHSC1, IGF2BP3, SIX4, BICD1
	ALCAM		GO:0051437~positive regulation of ubiquitin-protein ligase activity involved in regulation of mitotic cell cycle transition	9	0.00538257	CCNB1, CDK1, MAD2L1, PSMD2, FBXO5, CDC23, BUB1B, CDC20, UBE2C
	EGFR		GO:0048333~mesodermal cell differentiation	4	0.00590314	INHBA, ITGB4, ITGA3, HMGA2
	EXT1		GO:0098911~regulation of ventricular cardiac muscle cell action potential	4	0.00590314	JUP, CAV1, DSG2, PKP2
	KIAA0101		GO:0010165~response to X-ray	5	0.00686486	ERCC6, BLM, MSH2, BRCA2, RAD51
	DHFR		GO:0046602~regulation of mitotic centrosome separation	3	0.00717151	KIF11, NEK2, CHEK1
	FOXM1		GO:0006235~dTTP biosynthetic process	3	0.00717151	TYMS, DTYMK, CMPK2
	TYMS		GO:0007091~metaphase/anaphase transition of mitotic cell cycle	3	0.00717151	CDC23, BUB1B, TACC3
	SH2D5		GO:0001890~placenta development	6	0.00739656	PTK2, PEG10, PLAC1, E2F7, CCNF, GJB3
	LOC338620		GO:0001833~inner cell mass cell proliferation	4	0.0076657	GINS1, NCAPG2, BRCA2, CHEK1
	IGFL2		GO:0055003~cardiac myofibril assembly	4	0.0076657	ACTC1, FHOD3, CSRP3, MYH10
	FRMD5		GO:0090307~mitotic spindle assembly	6	0.00834472	KIFC1, KIF11, NEK2, TPX2, BIRC5, MYBL2
	CENPH		GO:0006890~retrograde vesicle-mediated transport, Golgi to ER	9	0.00846754	KIF23, KIF22, KIF2C, KIF4A, KIF11, KIF15, KIF18A, CENPE, RACGAP1
	KIAA1524		GO:0050731~positive regulation of peptidyl-tyrosine phosphorylation	9	0.00846754	VEGFC, IL6, CD44, ITGA5, CSPG4, RIPK2, LRP8, NRG1, IL11
	TENM2		GO:0016925~protein sumoylation	11	0.00867098	NDC1, CDCA8, CDKN2A, BLM, NUP160, NUP93, BIRC5, AURKB, NUP155, TOP2A, BRCA1
	STRIP2		GO:0006310~DNA recombination	9	0.00908888	EXO1, RECQL4, BLM, PIF1, PSMC3IP, RAD54L, BRCA1, RAD51, RPA3
	ANKRD33B		GO:0048870~cell motility	5	0.00943073	PTK2, PDPN, ETS1, FSCN1, ITGB4
	AB074162 /// MIR181A2HG		GO:0006297~nucleotide-excision repair, DNA gap filling	5	0.00943073	RFC5, RFC3, RFC4, POLE, RPA3
	SLC25A51		GO:0009790~embryo development	6	0.0104871	PTK2, OSR2, PDGFC, RACGAP1, NRG1, TGFB2
	BLACAT1		GO:0030049~muscle filament sliding	6	0.0104871	ACTC1, ACTA1, TNNC1, MYL1, MYH2, TPM1
	SLC6A15		GO:0071158~positive regulation of cell cycle arrest	5	0.0109187	CDKN2A, GATA6, FAP, HMGA2, BRCA1
	ARHGEF28		GO:0031052~chromosome breakage	3	0.0116728	BRCA2, HMGA2, BRCA1
	PPP4R4		GO:0061551~trigeminal ganglion development	3	0.0116728	NRP2, SEMA3A, SIX4
	BCL2L12		GO:0010032~meiotic chromosome condensation	3	0.0116728	SMC2, NCAPD3, SMC4
	RP1-86D1.3		GO:0048146~positive regulation of fibroblast proliferation	7	0.0117858	CCNB1, EGFR, CDC6, CDK6, PDGFC, CCNA2, FN1
	AK026905		GO:0007346~regulation of mitotic cell cycle	6	0.0129779	CKS1B, CKS2, FBXO5, BIRC5, NEK6, RPA3
	LAMA3		GO:0010575~positive regulation of vascular endothelial growth factor production	5	0.0143289	PTGS2, ADORA2B, SULF1, IL1B, BRCA1
	ERCC6 /// ERCC6-PGBD3 /// PGBD3		GO:0000278~mitotic cell cycle	6	0.0143613	RRM1, CENPF, KIF18B, CENPW, CENPE, AZI2
	DNAH5		GO:0051607~defense response to virus	13	0.0146023	IL6, OAS3, HERC5, RSAD2, IFI44L, CXCL10, IFIT3, IFIT2, OASL, IFIT1, ISG15, MB21D1, GBP3
	SLC38A5		GO:0042127~regulation of cell proliferation	14	0.014731	JUP, PTK2, CDCA7, TIMELESS, NUAK1, TNC, FOXM1, CHEK1, CXCL11, FANCA, PLAU, BRCA1, RPA3, CXCL10
	KLF7		GO:0032091~negative regulation of protein binding	7	0.0151578	IFIT2, CAV1, IFIT1, DKK1, ITGB1BP1, AURKA, AURKB
	FAM169A		GO:0097191~extrinsic apoptotic signaling pathway	6	0.0158402	INHBA, KRT18, TNFRSF12A, KRT8, MLLT11, TGFB2
	C4orf46		GO:0045740~positive regulation of DNA replication	6	0.0158402	EGFR, CSF2, CDK1, IL6, PDGFC, AREG
	LRR1		GO:2000145~regulation of cell motility	5	0.0162598	EGFR, HBEGF, CDK6, SSX2IP, NRG1
	FANCA		GO:0045893~positive regulation of transcription, DNA-templated	29	0.016675	CKS1B, CHURC1, BLM, FOXM1, PAX6, MYBL1, IL31RA, SFR1, RGMB, CDKN2A, OSR2, GATA6, IL1B, ARNTL2, CCNA2, KLF7, IL6, PSRC1, BRCA2, ATAD2, SIX4, FZD2, HMGA2, BRCA1, INHBA, ETS1, MLLT11, CKS2, FOXC2
	CCNB2		GO:0007044~cell-substrate junction assembly	3	0.0171006	ITGA6, ITGA5, FN1
	UBE2S		GO:0031536~positive regulation of exit from mitosis	3	0.0171006	BIRC5, UBE2C, CDCA5
	GAS2L3		GO:0006269~DNA replication, synthesis of RNA primer	3	0.0171006	PRIM1, PRIM2, POLA1
	ADAMTS6		GO:0086073~bundle of His cell-Purkinje myocyte adhesion involved in cell communication	3	0.0171006	JUP, DSG2, PKP2
	FAM92A1		GO:0048478~replication fork protection	3	0.0171006	BLM, TIPIN, BRCA2
	UBE2C		GO:0010569~regulation of double-strand break repair via homologous recombination	4	0.0175654	RAD51AP1, FIGNL1, CHEK1, RAD51
	SSX2IP		GO:0051017~actin filament bundle assembly	5	0.020591	LIMA1, MYO1B, FSCN1, DPYSL3, RHOD
	RNASEH2A		GO:0007131~reciprocal meiotic recombination	5	0.020591	MSH2, MND1, RAD54B, RAD51, TRIP13
	TIMELESS		GO:2000811~negative regulation of anoikis	4	0.0207788	CAV1, PTK2, ITGA5, SNAI2
	SPOCD1		GO:0006461~protein complex assembly	10	0.0221297	CCNB1, CDK1, MNAT1, KCNQ5, GMNN, MPP6, CHAF1A, FANCA, SLC7A6, CARD10
	SSSCA1		GO:0007435~salivary gland morphogenesis	3	0.0233838	EGFR, PAX6, TGFB2
	CCDC86		GO:0090050~positive regulation of cell migration involved in sprouting angiogenesis	3	0.0233838	PTGS2, FOXC2, HDAC9
	SPAG5		GO:0072711~cellular response to hydroxyurea	3	0.0233838	BLM, TIMELESS, RAD51
	IFIT1		GO:0051549~positive regulation of keratinocyte migration	3	0.0233838	HBEGF, HAS2, EPB41L4B
	FBN2		GO:0007229~integrin-mediated signaling pathway	9	0.0242594	ITGB3BP, PTK2, ITGA6, ITGA5, ITGB1BP1, ITGB6, ITGB4, ITGA3, ADAM12
	RFC5		GO:0001556~oocyte maturation	4	0.0242921	CCNB1, FBXO5, BRCA2, TRIP13
	LOC102723721		GO:0002690~positive regulation of leukocyte chemotaxis	4	0.0242921	IL6, CXCL5, CXCL11, CXCL10
	SFR1		GO:0060337~type I interferon signaling pathway	7	0.0255001	IFIT3, IFIT2, IFIT1, OASL, ISG15, OAS3, RSAD2
	RNF217		GO:0003007~heart morphogenesis	5	0.0255679	FLRT2, PTK2, TH, FKBP1A, TGFB2
	ST3GAL5		GO:0043087~regulation of GTPase activity	7	0.0272835	AJUBA, PTK2, ITGB1BP1, IQGAP3, RASIP1, VAV2, FGD6
	DRAP1		GO:0008360~regulation of cell shape	11	0.0273426	MYO10, PTK2, VRK1, IL6, PDPN, STRIP2, FBLIM1, TPM1, FGD6, FN1, MYH10
	DTYMK		GO:0021772~olfactory bulb development	4	0.028105	KIF14, DLX2, SEMA3A, EXT1
	CAV2		GO:0070987~error-free translesion synthesis	4	0.028105	RFC5, RFC3, RFC4, RPA3
	ITGB1BP1		GO:0051493~regulation of cytoskeleton organization	4	0.028105	PTK2, CLIC4, STMN1, NEXN
	MAD2L1		GO:0051298~centrosome duplication	4	0.028105	STIL, CKAP5, BRCA2, CEP152
	MFAP2		GO:0006139~nucleobase-containing compound metabolic process	6	0.029063	TYMS, OAS3, CTPS1, BRIP1, MTAP, TK1
	HOXA3		GO:0051897~positive regulation of protein kinase B signaling	8	0.0293258	EGFR, PTK2, IL6, ITGB1BP1, F3, HBEGF, MST1R, NRG1
	RBP1		GO:0050900~leukocyte migration	10	0.0294726	NRAS, SLC16A1, CAV1, ITGA6, CD44, ITGA5, ITGA3, MMP1, SLC7A6, FN1
	CDH2		GO:0085020~protein K6-linked ubiquitination	3	0.0304553	UBE2S, BRCA1, UBE2T
	MET		GO:0051315~attachment of mitotic spindle microtubules to kinetochore	3	0.0304553	KIF2C, CENPE, NDC80
	PTTG1		GO:0043588~skin development	5	0.0312079	JUP, ITGA6, GJB3, ITGB4, ITGA3
	FEZ1		GO:0007157~heterophilic cell-cell adhesion via plasma membrane cell adhesion molecules	6	0.0313854	ALCAM, AMIGO2, ITGA5, TENM2, TENM3, CDH2
	FANCG		GO:0006915~apoptotic process	30	0.0317682	ITGB3BP, RTKN, STK17A, PEG10, CDKN2A, CDCA7, BUB1, IL1B, SEMA3A, DDIAS, CKAP2, EVA1A, CDK1, ACTC1, TPX2, BIRC5, IL24, MCM2, BCL2L12, BRCA1, AIM2, BRMS1, CLIC4, SULF1, BUB1B, RIPK2, CTSC, PAEP, MELK, NEK6
	MNAT1		GO:0051091~positive regulation of sequence-specific DNA binding transcription factor activity	9	0.0329646	DDX58, JUP, IL6, TRIM32, IL1B, FZD2, HMGA2, FOSL1, ANXA3
	SLC7A6		GO:0043066~negative regulation of apoptotic process	25	0.0344477	STIL, FIGNL1, AURKA, IL31RA, EPCAM, PTK2, CD44, GATA6, GLO1, EGFR, KIF14, CDK1, ACTC1, IL6, BIRC5, SIX4, HMGA2, PLAUR, IFIT3, MNAT1, AMIGO2, MAD2L1, KRT18, RIPK2, APBB2
	FSTL3		GO:1900182~positive regulation of protein localization to nucleus	4	0.0366228	CDK1, CDKN2A, GTSE1, TGFB2
	DFNA5		GO:0016032~viral process	18	0.0380858	CCDC86, NUP160, RBL1, POLA1, NUP93, NUP155, BICD1, MMP1, CBX5, NDC1, KRT18, CUL4A, CENPA, KRT8, BUB1, H2AFX, CENPU, CCNA2
	LARP6		GO:0031110~regulation of microtubule polymerization or depolymerization	3	0.0382515	SKA2, STMN1, SKA1
	BUB1B		GO:0021675~nerve development	3	0.0382515	NRP2, SEMA3A, CTSV
	DLGAP5		GO:0000733~DNA strand renaturation	3	0.0382515	RECQL4, BLM, RAD54L
	SEMA3C		GO:0000075~cell cycle checkpoint	3	0.0382515	CCNE2, DCLRE1B, FANCG
	SPC24		GO:0035313~wound healing, spreading of epidermal cells	3	0.0382515	AJUBA, ITGA5, HBEGF
	BRIP1		GO:0010389~regulation of G2/M transition of mitotic cell cycle	3	0.0382515	KIF14, CDKN2A, CENPF
	IGF2BP3		GO:1904668~positive regulation of ubiquitin protein ligase activity	3	0.0382515	CDC20, UBE2C, UBE2S
	TRIM32		GO:0007160~cell-matrix adhesion	8	0.0404836	COL17A1, ITGA6, CD44, ITGB1BP1, ITGB6, ITGB4, ITGA3, PXN
	VRK1		GO:0006296~nucleotide-excision repair, DNA incision, 5'-to lesion	5	0.0409342	RFC5, RFC3, RFC4, CUL4A, RPA3
	ACTA1		GO:0045786~negative regulation of cell cycle	5	0.0409342	INHBA, PTGS2, ETS1, GMNN, CDK6
	SCG5		GO:2001243~negative regulation of intrinsic apoptotic signaling pathway	4	0.0413215	FIGNL1, NDUFS3, HELLS, PLAUR
	UBASH3B		GO:0060045~positive regulation of cardiac muscle cell proliferation	4	0.0413215	CCNB1, CDK1, GATA6, NRG1
	CCDC138		GO:0048010~vascular endothelial growth factor receptor signaling pathway	7	0.042084	NRP2, VEGFC, PTK2, SULF1, FOXC2, VAV2, PXN
	CDC6		GO:0033683~nucleotide-excision repair, DNA incision	5	0.0445162	RFC5, RFC3, RFC4, CUL4A, RPA3
	CHAF1A		GO:0018108~peptidyl-tyrosine phosphorylation	11	0.0458592	IL12RB2, EGFR, CSF2, PTK2, MET, RIPK2, TTK, HBEGF, MST1R, NRG1, MELK
	RFC4		GO:0048754~branching morphogenesis of an epithelial tube	4	0.0463075	TIMELESS, CLIC4, MET, RASIP1
	ZWINT		GO:0046653~tetrahydrofolate metabolic process	3	0.0467123	TYMS, DHFR, MTHFD1L
	IQCJ-SCHIP1 /// SCHIP1		GO:0003149~membranous septum morphogenesis	3	0.0467123	WHSC1, FZD2, TGFB2
	BCAR3		GO:0055015~ventricular cardiac muscle cell development	3	0.0467123	CCNB1, CDK1, MYH10
	TRIP13		GO:0010038~response to metal ion	3	0.0467123	TNNC1, MT2A, NEDD4L
	FLRT2 /// LOC100506718		GO:0030261~chromosome condensation	3	0.0467123	CDK1, NCAPG2, HMGA2
	CDC45		GO:0051272~positive regulation of cellular component movement	3	0.0467123	PDPN, ETS1, STMN1
	F3		GO:0032725~positive regulation of granulocyte macrophage colony-stimulating factor production	3	0.0467123	DDX58, IL1B, PAEP
	RFC3		GO:0006283~transcription-coupled nucleotide-excision repair	7	0.0470849	RFC5, MNAT1, RFC3, ERCC6, RFC4, CUL4A, RPA3
	RAD51AP1		GO:0007173~epidermal growth factor receptor signaling pathway	6	0.0477266	EGFR, NRAS, PTK2, HBEGF, AREG, PXN
	NDC80		GO:0032570~response to progesterone	5	0.048268	TYMS, CAV1, DSG2, FOSL1, TGFB2
	CKS2		GO:0045737~positive regulation of cyclin-dependent protein serine/threonine kinase activity	4	0.0515756	CKS1B, CDC6, PSRC1, CKS2
	SMC2		GO:0045766~positive regulation of angiogenesis	9	0.0517947	VEGFC, ETS1, GATA6, F3, SERPINE1, CXCL8, IL1B, BRCA1, ANXA3
	DBF4		GO:0045071~negative regulation of viral genome replication	5	0.0521892	IFIT1, OASL, ISG15, OAS3, RSAD2
	PKMYT1		GO:0033628~regulation of cell adhesion mediated by integrin	3	0.055781	PTK2, ITGB1BP1, PLAU
	IRS1		GO:0015949~nucleobase-containing small molecule interconversion	4	0.0571198	RRM2, DTYMK, RRM1, CTPS1
	CDC25A		GO:0009612~response to mechanical stimulus	6	0.0574743	CCNB1, ACTA1, ETS1, TNC, PSPH, FOSL1
	KIF23		GO:0098609~cell-cell adhesion	16	0.0593665	LIMA1, MYO1B, CKAP5, DIAPH3, FSCN1, ANLN, EPCAM, KRT18, CCNB2, KIAA1524, SPTBN1, TMPO, PHLDB2, PAICS, YKT6, PLEC
	TTK		GO:0009411~response to UV	5	0.0605354	ERCC6, DTL, TRIM32, TIPIN, KIAA0101
	NAV3		GO:0048661~positive regulation of smooth muscle cell proliferation	6	0.0609586	EGFR, MNAT1, IL6, PTGS2, SKP2, HBEGF
	MELK		GO:0007050~cell cycle arrest	10	0.0635094	INHBA, CDKN2A, CUL4A, MSH2, CXCL8, CDK6, APBB2, DDIAS, CDKN3, TGFB2
	FOSL1		GO:0032211~negative regulation of telomere maintenance via telomerase	3	0.0654041	ACD, PIF1, NAT10
	IFI44L		GO:0022409~positive regulation of cell-cell adhesion	3	0.0654041	MYO10, ITGA6, FSTL3
	POLA2		GO:0021846~cell proliferation in forebrain	3	0.0654041	KIF14, RRM1, HMGA2
	KIF11		GO:0048846~axon extension involved in axon guidance	3	0.0654041	NRP2, ALCAM, SEMA3A
	MMP1		GO:0021670~lateral ventricle development	3	0.0654041	CDK6, DNAH5, MYH10
	PC		GO:0030308~negative regulation of cell growth	9	0.0658665	DCBLD2, INHBA, CDKN2A, CYP27B1, SERPINE2, PSRC1, APBB2, NDUFS3, TGFB2
	ARHGAP11A		GO:0007165~signal transduction	52	0.0661233	ITGB3BP, SLC20A1, FST, IQGAP3, CXCL11, CXCL10, ANK1, PGAM5, WISP3, IL1B, ARHGAP11B, ARHGAP11A, EGFR, PDPN, RASIP1, ARTN, DEPDC1, HMGA2, IRS1, PLAUR, JUP, TNFAIP6, VEGFC, KRT17, LRP12, RIPK2, INPP4B, STMN1, MST1R, EXT1, EXT2, NEK6, CXCL5, CCL8, CXCL8, RTKN, PXN, ALCAM, RGMB, HLA-DRB4, FGFBP1, IL1RL1, MET, VAV2, RACGAP1, MYO10, TENM2, TENM3, HBEGF, LRP8, PLAU, BCAR3
	FAM216A		GO:0016337~single organismal cell-cell adhesion	8	0.0673875	JUP, EGFR, ITGA6, CD44, PDPN, PKP2, TENM2, FBLIM1
	BRCA1		GO:0007613~memory	6	0.0682787	PTGS2, ITGA5, TH, ITGA3, SHANK2, FEN1
	CXCL10		GO:0043065~positive regulation of apoptotic process	17	0.068835	ITGB3BP, IL6, PTGS2, TNFRSF12A, STK17A, HMGA2, VAV2, ECT2, IFIT2, CDKN2A, ITGA6, MLLT11, RIPK2, APBB2, FOSL1, TOP2A, MELK
	RAD54L		GO:0031032~actomyosin structure organization	4	0.0690088	FRMD5, ACTC1, EPB41L4B, MYH10
	NUAK1		GO:0051225~spindle assembly	4	0.0690088	HAUS6, NEK2, HAUS8, NEK6
	DKK1		GO:0070979~protein K11-linked ubiquitination	4	0.0690088	CDC23, UBE2C, UBE2S, UBE2T
	EXO1		GO:0006227~dUDP biosynthetic process	2	0.0696136	DTYMK, CMPK2
	ACD		GO:0072272~proximal/distal pattern formation involved in metanephric nephron development	2	0.0696136	IRX2, IRX1
	MYH2		GO:0071049~nuclear retention of pre-mRNA with aberrant 3'-ends at the site of transcription	2	0.0696136	EXOSC2, EXOSC3
	COL17A1		GO:0000022~mitotic spindle elongation	2	0.0696136	KIF23, PRC1
	CENPA /// SLC35F6		GO:0061614~pri-miRNA transcription from RNA polymerase II promoter	2	0.0696136	ETS1, FOSL1
	PLK4		GO:1990426~mitotic recombination-dependent replication fork processing	2	0.0696136	BRCA2, RAD51
	CCNF		GO:0033692~cellular polysaccharide biosynthetic process	2	0.0696136	EXT1, EXT2
	POLA1		GO:0000915~actomyosin contractile ring assembly	2	0.0696136	KIF23, RACGAP1
	FGFBP1		GO:0021893~cerebral cortex GABAergic interneuron fate commitment	2	0.0696136	DLX2, DLX1
	RAD51		GO:0007057~spindle assembly involved in female meiosis I	2	0.0696136	FBXO5, AURKA
	CCNE2		GO:0006233~dTDP biosynthetic process	2	0.0696136	DTYMK, CMPK2
	CENPE		GO:0009611~response to wounding	6	0.0721134	TNC, PAX6, ITGB4, AURKA, FN1, TGFB2
	PTGS2		GO:0032755~positive regulation of interleukin-6 production	5	0.0742923	DDX58, IL6, ADORA2B, RIPK2, IL1B
	FEN1		GO:0060048~cardiac muscle contraction	5	0.0742923	ACTC1, TNNC1, MYL1, TPM1, CSRP3
	CHEK1		GO:0032147~activation of protein kinase activity	5	0.0742923	KIF14, CLSPN, TPX2, ECT2, TGFB2
	MPP6		GO:0045931~positive regulation of mitotic cell cycle	4	0.0753386	CCNB1, CDK1, BRCA2, BIRC5
	H2AFX		GO:0006312~mitotic recombination	3	0.075531	RAD54B, TOP2A, RAD51
	MST1R		GO:0071360~cellular response to exogenous dsRNA	3	0.075531	CAV1, IFIT1, MB21D1
	PAX6		GO:0014032~neural crest cell development	3	0.075531	FOXC2, SNAI2, NRG1
	HDAC9		GO:0061029~eyelid development in camera-type eye	3	0.075531	EGFR, INHBA, OSR2
	ISG15		GO:0030307~positive regulation of cell growth	7	0.0774223	EGFR, KRT17, TRIM32, EXOSC2, HBEGF, NRG1, TGFB2
	GJB3		GO:0010595~positive regulation of endothelial cell migration	5	0.0792001	NRP2, ETS1, ITGB1BP1, FOXC2, ANXA3
	CSRP3		GO:0001764~neuron migration	8	0.0793159	PTK2, SDCCAG8, PAX6, ITGA3, SEMA3A, APBB2, ASPM, MYH10
	CALB1		GO:0051384~response to glucocorticoid	6	0.0801287	TYMS, IL6, PTGS2, AREG, CTSV, ANXA3
	TNFAIP6		GO:0045214~sarcomere organization	4	0.0819147	KRT8, FHOD3, SIX4, TPM1
	S100A3		GO:0051781~positive regulation of cell division	5	0.084265	VEGFC, ITGB1BP1, IL1B, PDGFC, TGFB2
	GINS1		GO:0000187~activation of MAPK activity	8	0.0857113	CDK1, ADORA2B, CSPG4, IQGAP3, RIPK2, IL1B, LPAR3, NRG1
	ADORA2B		GO:0016477~cell migration	11	0.0857329	JUP, CDK1, ITGB1BP1, FSCN1, STRIP2, CSPG4, RASGEF1A, DEPDC1B, CDH2, VAV2, TGFB2
	POLE2		GO:0032461~positive regulation of protein oligomerization	3	0.0861141	MMP3, MMP1, AIM2
	TDO2		GO:0072001~renal system development	3	0.0861141	ITGA6, ITGB4, NUP93
	CYP27B1		GO:0044344~cellular response to fibroblast growth factor stimulus	4	0.0887284	CD44, ITGB1BP1, CXCL8, SNAI2
	MMP10		GO:0000077~DNA damage checkpoint	4	0.0887284	CLSPN, BRIP1, H2AFX, CHEK1
	BLM		GO:0019221~cytokine-mediated signaling pathway	9	0.0941108	IL12RB2, FLRT2, IL6, F3, IL1B, FKBP1A, LRP8, IL31RA, IL13RA2
	PSPH		GO:0045765~regulation of angiogenesis	4	0.095771	WARS, IL6, TNFRSF12A, ETS1
	PRIM1		GO:0045190~isotype switching	3	0.0971084	EXO1, MSH2, EXOSC3
	IL1B		GO:0050930~induction of positive chemotaxis	3	0.0971084	VEGFC, CXCL8, ARTN
	ORC1		GO:0033627~cell adhesion mediated by integrin	3	0.0971084	ITGA6, ITGA5, ITGB6
	MSANTD3-TMEFF1 /// TMEFF1
	NPM3
	ACTC1
	JUP /// KRT17
	MYLPF
	ITGB3BP
	CA9
	IL6
	AREG
	LRP8
	RBL1
	STIL
	INPP4B
	L3HYPDH
	CUL4A
	SDCCAG8
	C16orf74
	EVA1A
	GYLTL1B
	AZI2
	TMEM68
	LOC339803
	E2F7
	MTFR2
	LOC100996732 /// LOC100996735 /// LOC645166 /// LOC654342
	TTLL11
	PIF1
	BATF2
	PRR11
	DDIAS
	CASC5
	IRX2
	PFKFB4
	MRS2
	DUS4L
	TCP11L1
	MMP3
	PCDH7
	HOTAIRM1
	LOC100506100
	CEP78
	FOXG1
	LINC01116
	COL22A1
	ADAMTS15
	SLC35F3
	ADTRP
	DIAPH3
	SOX15
	IL13RA2
	GABPB1
	MPHOSPH9
	GPR39
	KANK4
	FOXD1
	CD44
	KIF14
	FOLR3
	PRSS23
	AJAP1
	AIM2
	NUP155
	IL24
	HCG4
	CHST7
	SEMA3A
	PAEP
	IL11
	IL12RB2
	HSF2BP
	C18orf54
	ANK1
	DLX2
	IFIT3
	WDR66
	LAMC2
	IL1RL1
	HAS2
	PKP2
	IQGAP3
	PLEKHG4B
	HMGA2
	AURKA
	ZNF367
	ANP32E
	NRG1
	GBP5
	TH
	CKAP2L
	ELAVL2
	PREP
	CSTF3
	KRT8
	WHSC1
	SSFA2
	CENPF
	KLHDC10
	LAMB3
	ANXA3
	BAG2
	SIX4
	MSH2
	AURKB
	RPA3
	RIPK2
	BUB1
	CDKN2A
	KIFC1
	HMMR
	CDKN3
	HLA-DRB4
	TMPO
	PROSER2
	RRM2
	CDT1
	RHOD
	MYL1
	SPC25
	SLC16A1
	TNNC1
	TGFB2
	VEGFC
	FAP
	GATA6
	CARD10
	TPX2
	CTSV
	BANF1
	RGS20
	PAFAH1B2
	MAPKAP1
	RASGEF1A
	SGOL2
	FZD2
	CSF2
	IRX1
	ARTN
	BIRC5
	SHISA2
	GPR125
	ITGB4
	PLAUR
	CDK1
	SKP2
	OASL
	CENPA
	WISP3
	FSCN1
	MCM7
	PTHLH
	TPM1
	MLLT11
	NEK2
	GEMIN2
	CXCL11
	MKI67
	CXCL8
	KIF2C
	PLAU
	MT2A
	SERPINE2
	TMEM97
	PEG10
	CAV1
	LOC100506870 /// LOC283140
	CDCA2
	CMPK2
	CHURC1
	FST
	CENPW
	AFAP1L1
	NEDD4L
	DEPDC1B
	MEDAG
	RTTN
	SULF1
	MYO1B
	RGMB
	NT5E
	MIR424 /// MIR503 /// MIR503HG
	MICAL2
	BOP1 /// MIR7112
	INHBA
	RRAS2
	NCAPD3
	CIT /// MIR1178
	CKAP5
	MISP
	NCAPH
	FANCI
	PHF19
	PRKCDBP
	MYH10
	DNAJC9
	CMBL
	SNAI2
	CCNA2
	SACS
	SHANK2
	TEX30
	APBB2
	RECQL4
	OSR2
	OIP5
	EPSTI1
	MFAP5
	ADAM12
	RSAD2
	CNTNAP2
	MYBL1
	PSMC3IP
	COL4A6
	CCL8
	LOC645166 /// LOC654342
	FKBP1A /// LOC101929368
	ITGA6
	DKK3
	CSPG4
	IFI44
	EXOSC2
	PHTF2
	HOXA1
	CCNB1
	BRCA2
	KIAA1549L
	CENPI
	NUP160
	CXCL5
	XIST
	CDCA5
	CDK6
	DCBLD2
	RNF26
	PTGFRN
	CDCA7L
	BRMS1
	PRIM2 /// PRIM2B
	ACOT7
	RTKN
	GTSE1
	TNC
	POLE
	FADS3
	WDHD1
	FN1
	MTAP
	LMNB2
	MT1F
	IFIT2
	STEAP1B
	SKA1
	YKT6
	NAT10
	DSG2
	PRC1
	KNSTRN
	NDC1
	ASF1B
	CKAP2
	TACC3
	OCIAD2
	GMNN
	KIF4A
	TNFRSF12A
	CDCA4
	OAS3
	TIMM10
	XPO4
	SNRNP25
	CD320
	CEP55
	NUDCD1
	MRGBP
	C10orf2
	PLEK2
	NCAPG
	LOC100996643 /// LOC101928195 /// MTHFD1L
	LEPREL1
	HJURP
	KIF20A
	ATAD2
	FERMT1
	IGF2BP2
	FBXO5
	CENPU
	NETO2
	ANTXR2
	FHOD3
	MRPS17
	DSCC1
	ORC6
	PBK
	LIPG
	USP18
	SLC39A4
	TIPIN
	ELP5
	CENPQ
	FBXO2
	KIF15
	VANGL1
	PRR5L
	C3orf52
	KDELC1
	DCLRE1B
	SHCBP1
	RAD54B
	NEIL3
	POLQ
	FJX1
	TENM3
	CEP72
	BORA
	KCTD14 /// NDUFC2-KCTD14
	NME7
	TRIQK
	NRIP3
	NCAPG2
	ERCC6L
	SUGCT
	RTP4
	PLAC1
	DENND1A
	ECT2
	ZBED2
	HERC5
	SLFN12
	FGD6
	ASPM
	POPDC3
	MOCOS
	KIZ
	ARSJ
	NUSAP1
	ERVMER34-1
	SLC2A9
	SAAL1
	RASIP1
	CTSC
	CCDC68
	EIF5A2
	CYB5R2
	KLHL7
	LRP12
	AJUBA
	ARL14
	KHDC1L
	PHLDB2
	LPAR3
	C1orf112
	KIF18A
	UHRF1
	SKA2
	SPRY4
	CDCA8
	GINS2
	FAM64A
	MED27
	WDR74
	FAM72A /// FAM72B /// FAM72C /// FAM72D
	CLIC4
	PDPN
	GPR153
	ITGB6 /// LOC100505984
	MCM4
	KIF18B
	RACGAP1
	AMIGO2
	CENPN
	SLC52A2
	NCLN
	HOMER3
	C6orf62
	PMEPA1
	LIMA1
	ZWILCH
	ANLN
	DTL
	HAUS6
	PDGFC
	WDR54
	TMEM206
	PTPMT1
	C9orf40
	DDX58
	PRTFDC1
	FIGNL1
	CENPK
	NRP2
	AUNIP
	DEPDC1
	RIMKLB
	TMEM245
	GLS
	NEK6
	KLHL42
	UBE2T
	TATDN1
	TCF19
	CDCA3
	NUF2
	VAV2
	LYAR
	EPB41L4B
	GBP3
	ATL3
	EXOSC3
	KIF13A
	LOC101927933 /// LRRC8C
	HELLS
	MCM10
	ARNTL2
	HYI
	CDC23
	LY6K
	MND1
	MFI2
	CNTNAP3 /// CNTNAP3B /// CNTNAP3P2
	NDUFS3 /// PTPMT1
	FXYD5
	MCM8
	CDCA7
	INF2
	C7orf50
	CMSS1
	NEXN
	CENPO
	ALKBH3
	CCDC34
	HAUS8
	SPTBN1
	RMI2

## Sheet: G3 positive
Transcripts with Gi3>0.011 ( in red circle ) were considered to be involved in the process 3.These transcipts are upregulated in patients with positive amplitudes and downregulated in patients with negative amplitudes	Names of the transcripts with Gi3>0.011		The transcripts with most significant Giα values ( Gi3>0.011) were classified into biological categories according to gene ontology:
			Category	Gene Count	enrichment p-value	Genes
	CDKN2B		GO:0006955~immune response	69	2.22024e-25	IGLV1-44, CD8A, IGKV1-17, IL18, TRGC2, IL15, HLA-DMB, CXCL11, HLA-DMA, CXCL10, IFNG, IGKV2D-28, FAS, CIITA, GBP6, GZMA, TRBC1, GZMH, HLA-DQA2, HLA-DQA1, HLA-F, CD36, TNFSF13B, CCR5, IGLV2-14, IGHD, IGKV4-1, SLPI, HLA-DPA1, IGLV3-25, GBP2, HLA-DRA, HLA-DQB1, HLA-DRB1, IFITM2, HLA-DRB3, CXCL9, OAS3, DEFB4B, OAS1, DEFB4A, OAS2, CCL5, CD74, IGLV3-19, CCL21, IGHV3-23, HLA-DRB4, IGHA1, IGHA2, HLA-DRB5,…	IGLV1-44, CD8A, IGKV1-17, IL18, TRGC2, IL15, HLA-DMB, CXCL11, HLA-DMA, CXCL10, IFNG, IGKV2D-28, FAS, CIITA, GBP6, GZMA, TRBC1, GZMH, HLA-DQA2, HLA-DQA1, HLA-F, CD36, TNFSF13B, CCR5, IGLV2-14, IGHD, IGKV4-1, SLPI, HLA-DPA1, IGLV3-25, GBP2, HLA-DRA, HLA-DQB1, HLA-DRB1, IFITM2, HLA-DRB3, CXCL9, OAS3, DEFB4B, OAS1, DEFB4A, OAS2, CCL5, CD74, IGLV3-19, CCL21, IGHV3-23, HLA-DRB4, IGHA1, IGHA2, HLA-DRB5,…
	ZNF83		GO:0060333~interferon-gamma-mediated signaling pathway	31	1.15619e-24	HLA-DQB1, HLA-DRB1, HLA-DRB3, OAS3, PML, OAS1, OAS2, TRIM5, IFNG, HLA-DRB4, HLA-DRB5, HLA-DPB1, CIITA, SP100, STAT1, TRIM22, HLA-DQA2, HLA-DQA1, TRIM21, HLA-F, OASL, TRIM34, IRF6, IRF7, IRF8, IRF1, JAK2, HLA-DPA1, GBP2, GBP1, HLA-DRA	HLA-DQB1, HLA-DRB1, HLA-DRB3, OAS3, PML, OAS1, OAS2, TRIM5, IFNG, HLA-DRB4, HLA-DRB5, HLA-DPB1, CIITA, SP100, STAT1, TRIM22, HLA-DQA2, HLA-DQA1, TRIM21, HLA-F, OASL, TRIM34, IRF6, IRF7, IRF8, IRF1, JAK2, HLA-DPA1, GBP2, GBP1, HLA-DRA
	MFAP3		GO:0060337~type I interferon signaling pathway	29	1.29163e-23	IFITM1, IFITM2, OAS3, RSAD2, OAS1, OAS2, IFI35, ISG20, ISG15, XAF1, MX1, MX2, SP100, BST2, SAMHD1, STAT1, PSMB8, HLA-F, IFIT3, IFIT2, OASL, IFIT1, IFI27, IRF6, IRF7, IRF8, IRF1, GBP2, IFI6	IFITM1, IFITM2, OAS3, RSAD2, OAS1, OAS2, IFI35, ISG20, ISG15, XAF1, MX1, MX2, SP100, BST2, SAMHD1, STAT1, PSMB8, HLA-F, IFIT3, IFIT2, OASL, IFIT1, IFI27, IRF6, IRF7, IRF8, IRF1, GBP2, IFI6
	GIMAP1		GO:0008544~epidermis development	31	6.10122e-22	S100A7, LCE3D, SPRR2G, CDSN, COL17A1, KRT5, SPRR2B, OVOL1, KRT2, ZNF750, TGM5, CALML5, KLK7, KLK5, LCE2B, GRHL3, GJB5, GRHL1, SCEL, EVPL, LAMA3, CST6, KRT17, SPRR1A, KRT16, SPRR1B, KRT14, SPRR3, DSP, LAMC2, FABP5	S100A7, LCE3D, SPRR2G, CDSN, COL17A1, KRT5, SPRR2B, OVOL1, KRT2, ZNF750, TGM5, CALML5, KLK7, KLK5, LCE2B, GRHL3, GJB5, GRHL1, SCEL, EVPL, LAMA3, CST6, KRT17, SPRR1A, KRT16, SPRR1B, KRT14, SPRR3, DSP, LAMC2, FABP5
	SPRR2G		GO:0051607~defense response to virus	39	4.48535e-20	PRF1, CD8A, ZC3HAV1, IFITM1, IFITM2, CXCL9, PML, OAS3, TLR3, RSAD2, IFI44L, OAS1, APOBEC3G, OAS2, CXADR, ISG20, CXCL10, TRIM5, NLRC5, ISG15, C19ORF66, DDX60, IFNG, MX1, MX2, BST2, HERC5, SAMHD1, STAT1, TRIM22, IFIT3, IFIT2, IFIT1, OASL, TRIM34, IFIT5, IRF1, GBP3, GBP1	PRF1, CD8A, ZC3HAV1, IFITM1, IFITM2, CXCL9, PML, OAS3, TLR3, RSAD2, IFI44L, OAS1, APOBEC3G, OAS2, CXADR, ISG20, CXCL10, TRIM5, NLRC5, ISG15, C19ORF66, DDX60, IFNG, MX1, MX2, BST2, HERC5, SAMHD1, STAT1, TRIM22, IFIT3, IFIT2, IFIT1, OASL, TRIM34, IFIT5, IRF1, GBP3, GBP1
	LYPD5		GO:0030216~keratinocyte differentiation	25	1.5267e-16	S100A7, LCE3D, TP63, SPRR2G, CERS3, JAG1, CDSN, TGM1, SPRR2B, IVL, PRR9, LCE2B, SCEL, EPHA2, CRCT1, EVPL, EREG, FLG, IRF6, KRT16, SPRR1A, SPRR1B, SPRR3, DSP, CSTA	S100A7, LCE3D, TP63, SPRR2G, CERS3, JAG1, CDSN, TGM1, SPRR2B, IVL, PRR9, LCE2B, SCEL, EPHA2, CRCT1, EVPL, EREG, FLG, IRF6, KRT16, SPRR1A, SPRR1B, SPRR3, DSP, CSTA
	SERPINB11		GO:0045087~innate immune response	55	2.6181e-15	IGHG1, IGHG2, IGHG3, KLRC2, IGHG4, ZC3HAV1, S100A7, TLR3, APOBEC3G, IGHM, TRIM5, NLRC5, PGLYRP4, SAA1, GATA3, RNASE7, DDX60, CFI, MX1, IGLL5, MX2, BST2, HERC5, SERPING1, NLRP2, C1QB, KRT16, IGHD, SLPI, MST1R, TREM2, IFIH1, IL36G, KLRK1, PML, TRIM14, DEFB4B, DEFB4A, PTK6, IGHV3-23, IGHA1, IGHA2, IGKC, DEFB1, ZBP1, TRIM21, AIM2, IL36RN, LCN2, DDX58, IRF7, IFIT5, KLRC4-KLRK1, JAK2, IGLC1	IGHG1, IGHG2, IGHG3, KLRC2, IGHG4, ZC3HAV1, S100A7, TLR3, APOBEC3G, IGHM, TRIM5, NLRC5, PGLYRP4, SAA1, GATA3, RNASE7, DDX60, CFI, MX1, IGLL5, MX2, BST2, HERC5, SERPING1, NLRP2, C1QB, KRT16, IGHD, SLPI, MST1R, TREM2, IFIH1, IL36G, KLRK1, PML, TRIM14, DEFB4B, DEFB4A, PTK6, IGHV3-23, IGHA1, IGHA2, IGKC, DEFB1, ZBP1, TRIM21, AIM2, IL36RN, LCN2, DDX58, IRF7, IFIT5, KLRC4-KLRK1, JAK2, IGLC1
	WWC1		GO:0030049~muscle filament sliding	18	4.96824e-15	ACTC1, TNNC2, MYL2, ACTA1, MYBPC2, MYBPC1, TNNC1, MYH3, MYL1, MYH2, ACTN2, TTN, TPM1, TNNI1, TNNI2, TNNT3, DES, NEB	ACTC1, TNNC2, MYL2, ACTA1, MYBPC2, MYBPC1, TNNC1, MYH3, MYL1, MYH2, ACTN2, TTN, TPM1, TNNI1, TNNI2, TNNT3, DES, NEB
	PRR9		GO:0009615~response to virus	27	2.16184e-14	MEF2C, IFIH1, ZC3HAV1, IFITM1, IFITM2, OAS3, RSAD2, OAS1, OAS2, CCL5, ISG20, DDX60, GATA3, IFNG, MX1, MX2, BST2, IFI44, TRIM22, LCN2, DDX58, IFIT3, IFIT2, OASL, IFIT1, IRF7, MST1R	MEF2C, IFIH1, ZC3HAV1, IFITM1, IFITM2, OAS3, RSAD2, OAS1, OAS2, CCL5, ISG20, DDX60, GATA3, IFNG, MX1, MX2, BST2, IFI44, TRIM22, LCN2, DDX58, IFIT3, IFIT2, OASL, IFIT1, IRF7, MST1R
	RAET1E		GO:0045071~negative regulation of viral genome replication	17	2.71851e-13	BST2, IFITM1, ZC3HAV1, IFITM2, OAS3, RSAD2, APOBEC3G, OAS1, CCL5, ISG20, OASL, IFIT1, ISG15, TRIM6, C19ORF66, SLPI, MX1	BST2, IFITM1, ZC3HAV1, IFITM2, OAS3, RSAD2, APOBEC3G, OAS1, CCL5, ISG20, OASL, IFIT1, ISG15, TRIM6, C19ORF66, SLPI, MX1
	PROM2		GO:0002504~antigen processing and presentation of peptide or polysaccharide antigen via MHC class II	12	1.61181e-12	HLA-DQB1, HLA-DRB1, HLA-DRB3, HLA-DRB4, HLA-DRB5, HLA-DPA1, HLA-DPB1, HLA-DMB, HLA-DMA, HLA-DQA2, HLA-DQA1, HLA-DRA	HLA-DQB1, HLA-DRB1, HLA-DRB3, HLA-DRB4, HLA-DRB5, HLA-DPA1, HLA-DPB1, HLA-DMB, HLA-DMA, HLA-DQA2, HLA-DQA1, HLA-DRA
	GPR115		GO:0031424~keratinization	17	7.40499e-12	LCE3D, SPRR2G, LCE2B, SFN, CDH3, EVPL, KRT17, SPRR1A, KRT16, SPRR1B, PPL, SPRR2B, CNFN, TGM1, SPRR3, KRT2, IVL	LCE3D, SPRR2G, LCE2B, SFN, CDH3, EVPL, KRT17, SPRR1A, KRT16, SPRR1B, PPL, SPRR2B, CNFN, TGM1, SPRR3, KRT2, IVL
	SDR9C7		GO:0006958~complement activation, classical pathway	23	8.31973e-12	IGHG1, IGHG2, IGHG3, IGHG4, IGLV1-44, IGKV1-17, SERPING1, IGHM, IGLV3-1, C1QB, IGLV3-19, IGLV2-14, IGHD, IGHV3-23, IGHA1, IGKV4-1, IGHA2, IGKV2D-28, IGLV3-25, CFI, IGKC, IGLL5, IGLC1	IGHG1, IGHG2, IGHG3, IGHG4, IGLV1-44, IGKV1-17, SERPING1, IGHM, IGLV3-1, C1QB, IGLV3-19, IGLV2-14, IGHD, IGHV3-23, IGHA1, IGKV4-1, IGHA2, IGKV2D-28, IGLV3-25, CFI, IGKC, IGLL5, IGLC1
	WFDC12		GO:0006910~phagocytosis, recognition	13	1.02268e-10	IGHG1, IGHG2, IGHG3, IGHG4, IGHM, CD36, IGHD, IGHV3-23, IGHA1, IGHA2, IGKC, IGLC1, IGLL5	IGHG1, IGHG2, IGHG3, IGHG4, IGHM, CD36, IGHD, IGHV3-23, IGHA1, IGHA2, IGKC, IGLC1, IGLL5
	SDR16C5		GO:0061436~establishment of skin barrier	11	1.46819e-10	FLG, KRT16, CLDN1, KRT1, ALOX12B, TP63, FLG2, GRHL3, SFN, GRHL1, TMEM79	FLG, KRT16, CLDN1, KRT1, ALOX12B, TP63, FLG2, GRHL3, SFN, GRHL1, TMEM79
	RPTN		GO:0031295~T cell costimulation	19	3.42291e-10	HLA-DQB1, CAV1, HLA-DRB1, HLA-DRB3, KLRK1, TRBC1, HLA-DQA2, HLA-DQA1, TRAC, TNFSF13B, CCL21, CD274, KLRC4-KLRK1, HLA-DRB4, HLA-DRB5, HLA-DPA1, CD24, HLA-DPB1, HLA-DRA	HLA-DQB1, CAV1, HLA-DRB1, HLA-DRB3, KLRK1, TRBC1, HLA-DQA2, HLA-DQA1, TRAC, TNFSF13B, CCL21, CD274, KLRC4-KLRK1, HLA-DRB4, HLA-DRB5, HLA-DPA1, CD24, HLA-DPB1, HLA-DRA
	KLHDC7B		GO:0050871~positive regulation of B cell activation	12	7.42544e-10	IGHG1, IGHG2, IGHG3, IGHG4, IGHD, IGHV3-23, IGHA1, IGHA2, IGKC, IGHM, IGLL5, IGLC1	IGHG1, IGHG2, IGHG3, IGHG4, IGHD, IGHV3-23, IGHA1, IGHA2, IGKC, IGHM, IGLL5, IGLC1
	NLRC3		GO:0019882~antigen processing and presentation	16	8.26144e-10	HLA-DQB1, CD8A, HLA-DRB1, HLA-DRB3, HLA-DMB, HLA-DQA2, HLA-DQA1, CD74, PSMB8, RAET1E, IFNG, HLA-DRB4, HLA-DRB5, HLA-DPA1, HLA-DPB1, HLA-DRA	HLA-DQB1, CD8A, HLA-DRB1, HLA-DRB3, HLA-DMB, HLA-DQA2, HLA-DQA1, CD74, PSMB8, RAET1E, IFNG, HLA-DRB4, HLA-DRB5, HLA-DPA1, HLA-DPB1, HLA-DRA
	SPINK6		GO:0050776~regulation of immune response	27	2.02692e-09	IFITM1, CD8A, IGLV1-44, IGKV1-17, KLRK1, CXADR, IGLV3-19, RAET1E, COL17A1, TRAC, CLEC2B, IGHV3-23, IGKV2D-28, IGKC, SLAMF7, TRBC1, HLA-F, IGLV3-1, IGLV2-14, IRF7, KLRC4-KLRK1, IRF1, IGKV4-1, IGLV3-25, TREM2, IGLC1, KLRC1	IFITM1, CD8A, IGLV1-44, IGKV1-17, KLRK1, CXADR, IGLV3-19, RAET1E, COL17A1, TRAC, CLEC2B, IGHV3-23, IGKV2D-28, IGKC, SLAMF7, TRBC1, HLA-F, IGLV3-1, IGLV2-14, IRF7, KLRC4-KLRK1, IRF1, IGKV4-1, IGLV3-25, TREM2, IGLC1, KLRC1
	SPTLC1		GO:0018149~peptide cross-linking	15	2.0759e-09	LCE3D, SPRR2G, LCE2B, CRCT1, EVPL, SPRR1A, SPRR1B, SPRR2B, TGM1, SPRR3, DSP, CSTA, TGM5, IVL, PRR9	LCE3D, SPRR2G, LCE2B, CRCT1, EVPL, SPRR1A, SPRR1B, SPRR2B, TGM1, SPRR3, DSP, CSTA, TGM5, IVL, PRR9
	MIR31HG		GO:0006911~phagocytosis, engulfment	13	2.21236e-09	IGHG1, IGHG2, IGHG3, IGHG4, IGHM, IGHD, IGHV3-23, IGHA1, IGHA2, IGKC, TREM2, IGLC1, IGLL5	IGHG1, IGHG2, IGHG3, IGHG4, IGHM, IGHD, IGHV3-23, IGHA1, IGHA2, IGKC, TREM2, IGLC1, IGLL5
	LYNX1		GO:0050853~B cell receptor signaling pathway	15	6.26648e-09	IGHG1, MEF2C, IGHG2, IGHG3, VAV3, IGHG4, IGHM, CD38, IGHD, IGHV3-23, IGHA1, IGHA2, IGKC, IGLL5, IGLC1	IGHG1, MEF2C, IGHG2, IGHG3, VAV3, IGHG4, IGHM, CD38, IGHD, IGHV3-23, IGHA1, IGHA2, IGKC, IGLL5, IGLC1
	CERS3		GO:0031581~hemidesmosome assembly	8	6.09643e-08	COL17A1, LAMA3, ITGA6, KRT5, KRT14, ITGB4, LAMC2, DST	COL17A1, LAMA3, ITGA6, KRT5, KRT14, ITGB4, LAMC2, DST
	FAM83A		GO:0006956~complement activation	17	1.01961e-07	IGHG1, IGHG2, IGHG3, IGHG4, IGLV1-44, CFB, IGKV1-17, IGLV3-1, C1QB, IGLV3-19, IGLV2-14, IGHV3-23, IGKV4-1, IGKV2D-28, IGLV3-25, IGKC, IGLC1	IGHG1, IGHG2, IGHG3, IGHG4, IGLV1-44, CFB, IGKV1-17, IGLV3-1, C1QB, IGLV3-19, IGLV2-14, IGHV3-23, IGKV4-1, IGKV2D-28, IGLV3-25, IGKC, IGLC1
	DUOXA1		GO:0016337~single organismal cell-cell adhesion	18	1.57613e-07	MPZL2, LMO7, CDH1, CRNN, CDH3, SOX9, CDSN, JUP, COL14A1, ITGA6, PKP1, PKP3, TENM2, DSG1, CD2, DSP, CD24, CSTA	MPZL2, LMO7, CDH1, CRNN, CDH3, SOX9, CDSN, JUP, COL14A1, ITGA6, PKP1, PKP3, TENM2, DSG1, CD2, DSP, CD24, CSTA
	C6orf132		GO:0006508~proteolysis	44	2.43861e-07	IGHG1, IGHG2, IGHG3, IGHG4, IGLV1-44, IGKV1-17, ADAMTSL4, ADAMTS15, MMP28, PRSS8, IGLV3-19, IGHV3-23, FBXO6, CPA3, KLK11, IGKV2D-28, FGL2, KLK10, CFI, IGKC, CASP1, CPA4, KLK7, CLCA2, CAPNS2, KLK8, CLCA4, CFB, FBXO2, KLK5, IGLV3-1, LAP3, CASP10, C1QB, GZMK, SFRP1, TMPRSS11D, IGLV2-14, CAPN14, PRSS27, UBD, IGKV4-1, IGLV3-25, IGLC1	IGHG1, IGHG2, IGHG3, IGHG4, IGLV1-44, IGKV1-17, ADAMTSL4, ADAMTS15, MMP28, PRSS8, IGLV3-19, IGHV3-23, FBXO6, CPA3, KLK11, IGKV2D-28, FGL2, KLK10, CFI, IGKC, CASP1, CPA4, KLK7, CLCA2, CAPNS2, KLK8, CLCA4, CFB, FBXO2, KLK5, IGLV3-1, LAP3, CASP10, C1QB, GZMK, SFRP1, TMPRSS11D, IGLV2-14, CAPN14, PRSS27, UBD, IGKV4-1, IGLV3-25, IGLC1
	ANKRD29		GO:0042742~defense response to bacterium	21	3.83131e-07	IGHG1, IGHG2, IGHG3, GBP6, IGHG4, GNLY, TLR3, DEFB4B, DEFB4A, S100A14, WFDC12, ISG15, CXCL13, IGHD, IGHV3-23, IFNG, IRF8, IGKC, IGLL5, IGLC1, DEFB1	IGHG1, IGHG2, IGHG3, GBP6, IGHG4, GNLY, TLR3, DEFB4B, DEFB4A, S100A14, WFDC12, ISG15, CXCL13, IGHD, IGHV3-23, IFNG, IRF8, IGKC, IGLL5, IGLC1, DEFB1
	ANKRD22		GO:0043616~keratinocyte proliferation	7	1.88966e-06	KLK8, EREG, IRF6, FERMT1, TP63, KRT2, SDR16C5	KLK8, EREG, IRF6, FERMT1, TP63, KRT2, SDR16C5
	MPP7		GO:0006954~inflammatory response	34	4.74761e-06	IL36G, IL18, PTGS1, CXCL9, TLR3, FPR3, AFAP1L2, IL15, CCL5, CXCL11, CXCL10, CCL21, ITGB6, SERPINA3, FAS, BLNK, CIITA, LY75, GBP5, SP100, CHI3L1, LYZ, CHST2, NLRP2, ECM1, EPHA2, AIM2, APOL3, PRKCQ, SDC1, CCR5, KRT16, CXCL13, CARD18	IL36G, IL18, PTGS1, CXCL9, TLR3, FPR3, AFAP1L2, IL15, CCL5, CXCL11, CXCL10, CCL21, ITGB6, SERPINA3, FAS, BLNK, CIITA, LY75, GBP5, SP100, CHI3L1, LYZ, CHST2, NLRP2, ECM1, EPHA2, AIM2, APOL3, PRKCQ, SDC1, CCR5, KRT16, CXCL13, CARD18
	CCL5		GO:0002503~peptide antigen assembly with MHC class II protein complex	5	8.93577e-06	HLA-DRB1, HLA-DRB4, HLA-DMB, HLA-DMA, HLA-DRA	HLA-DRB1, HLA-DRB4, HLA-DMB, HLA-DMA, HLA-DRA
	MIR205		GO:0050852~T cell receptor signaling pathway	19	8.95353e-06	HLA-DQB1, FYB, HLA-DRB1, HLA-DRB3, TRBC1, HLA-DQA2, HLA-DQA1, PSMB8, PSMB9, PRKCQ, BTN3A1, TRAC, GATA3, IFNG, HLA-DRB4, HLA-DRB5, HLA-DPA1, HLA-DPB1, HLA-DRA	HLA-DQB1, FYB, HLA-DRB1, HLA-DRB3, TRBC1, HLA-DQA2, HLA-DQA1, PSMB8, PSMB9, PRKCQ, BTN3A1, TRAC, GATA3, IFNG, HLA-DRB4, HLA-DRB5, HLA-DPA1, HLA-DPB1, HLA-DRA
	PAPD4		GO:0038096~Fc-gamma receptor signaling pathway involved in phagocytosis	17	1.79088e-05	IGHG1, IGHG2, IGHG3, VAV3, IGHG4, IGLV1-44, IGKV1-17, MYH2, IGLV3-1, IGLV3-19, IGLV2-14, IGHV3-23, IGKV4-1, IGKV2D-28, IGLV3-25, IGKC, IGLC1	IGHG1, IGHG2, IGHG3, VAV3, IGHG4, IGLV1-44, IGKV1-17, MYH2, IGLV3-1, IGLV3-19, IGLV2-14, IGHV3-23, IGKV4-1, IGKV2D-28, IGLV3-25, IGKC, IGLC1
	LOC100507535		GO:0034341~response to interferon-gamma	8	1.80793e-05	CIITA, SP100, BST2, IFITM1, IFITM2, C19ORF66, UBD, TRIM21	CIITA, SP100, BST2, IFITM1, IFITM2, C19ORF66, UBD, TRIM21
	LMO7		GO:0019886~antigen processing and presentation of exogenous peptide antigen via MHC class II	14	3.199e-05	HLA-DQB1, HLA-DRB1, HLA-DRB3, HLA-DMB, HLA-DQA2, HLA-DMA, CTSV, CD74, HLA-DQA1, HLA-DRB4, HLA-DRB5, HLA-DPA1, HLA-DPB1, HLA-DRA	HLA-DQB1, HLA-DRB1, HLA-DRB3, HLA-DMB, HLA-DQA2, HLA-DMA, CTSV, CD74, HLA-DQA1, HLA-DRB4, HLA-DRB5, HLA-DPA1, HLA-DPB1, HLA-DRA
	LOC100996760		GO:0060048~cardiac muscle contraction	10	3.2414e-05	ACTC1, MYL2, TNNC1, MYL1, TTN, TPM1, CSRP3, CASQ2, TNNI1, TNNI2	ACTC1, MYL2, TNNC1, MYL1, TTN, TPM1, CSRP3, CASQ2, TNNI1, TNNI2
	SGPP2		GO:0010951~negative regulation of endopeptidase activity	16	3.9421e-05	BST2, SERPING1, A2ML1, WFDC12, SERPINB5, CARD18, PI3, SERPINA3, SLPI, SERPINB11, SERPINB4, SERPINB13, SERPINB3, CSTA, TFPI2, WFDC5	BST2, SERPING1, A2ML1, WFDC12, SERPINB5, CARD18, PI3, SERPINA3, SLPI, SERPINB11, SERPINB4, SERPINB13, SERPINB3, CSTA, TFPI2, WFDC5
	IGFL1		GO:0050830~defense response to Gram-positive bacterium	13	6.45968e-05	CD36, PGLYRP4, HIST1H2BG, RNASE7, HIST1H2BJ, KLRK1, LYZ, KLRC4-KLRK1, C10ORF99, DEFB4B, DEFB4A, DEFB1, EPHA2	CD36, PGLYRP4, HIST1H2BG, RNASE7, HIST1H2BJ, KLRK1, LYZ, KLRC4-KLRK1, C10ORF99, DEFB4B, DEFB4A, DEFB1, EPHA2
	LOC100130476		GO:0003009~skeletal muscle contraction	7	0.00018836	TNNT3, TNNC2, TNNC1, MYH3, CHRNA1, TNNI1, TNNI2	TNNT3, TNNC2, TNNC1, MYH3, CHRNA1, TNNI1, TNNI2
	CAPN14		GO:0035456~response to interferon-beta	5	0.000199957	BST2, IFITM1, IFITM2, XAF1, STAT1	BST2, IFITM1, IFITM2, XAF1, STAT1
	TMEM184A		GO:0070206~protein trimerization	5	0.000199957	TRIM5, TRIM34, TRIM6, TRIM22, TRIM21	TRIM5, TRIM34, TRIM6, TRIM22, TRIM21
	PNLIPRP3		GO:0043588~skin development	8	0.000203815	JUP, ITGA6, OVOL1, GJB3, ITGB4, ITGA3, ASPRV1, DHCR24	JUP, ITGA6, OVOL1, GJB3, ITGB4, ITGA3, ASPRV1, DHCR24
	CTA-384D8.35		GO:0030148~sphingolipid biosynthetic process	9	0.000337451	ACER3, SPTLC1, SGMS2, SGPP1, SPTLC3, SGPP2, ALDH3B2, ELOVL7, CERS3	ACER3, SPTLC1, SGMS2, SGPP1, SPTLC3, SGPP2, ALDH3B2, ELOVL7, CERS3
	GBP6		GO:0032689~negative regulation of interferon-gamma production	7	0.000464929	HLA-DRB1, IL20RB, GATA3, CD274, HLA-DRB4, HLA-DRB5, PRNP	HLA-DRB1, IL20RB, GATA3, CD274, HLA-DRB4, HLA-DRB5, PRNP
	XDH		GO:0002381~immunoglobulin production involved in immunoglobulin mediated immune response	4	0.000473791	HLA-DQB1, HLA-DRB1, HLA-DRB4, HLA-DRB5	HLA-DQB1, HLA-DRB1, HLA-DRB4, HLA-DRB5
	LINC01127		GO:0007267~cell-cell signaling	22	0.000506908	IL36G, FGFR3, BST2, IL18, CXCL9, IL15, CXCL11, CCL5, CXCL10, GJB2, ADRB2, TNFSF10, CXCL14, CCR5, EREG, SFRP2, CCL21, CXCL13, WISP3, CEACAM6, AREG, FGFBP1	IL36G, FGFR3, BST2, IL18, CXCL9, IL15, CXCL11, CCL5, CXCL10, GJB2, ADRB2, TNFSF10, CXCL14, CCR5, EREG, SFRP2, CCL21, CXCL13, WISP3, CEACAM6, AREG, FGFBP1
	RASSF10		GO:0045214~sarcomere organization	7	0.000568106	MYH3, LDB3, ACTN2, KLHL41, TTN, TPM1, CASQ2	MYH3, LDB3, ACTN2, KLHL41, TTN, TPM1, CASQ2
	SH3RF2		GO:0001895~retina homeostasis	8	0.000583041	IGHG3, KRT1, IGHA1, LYZ, IGHA2, CNGB1, IGKC, CDH3	IGHG3, KRT1, IGHA1, LYZ, IGHA2, CNGB1, IGKC, CDH3
	TMEM171		GO:0032480~negative regulation of type I interferon production	7	0.000688211	DDX58, NLRC5, IFIH1, ISG15, HERC5, UBA7, UBE2L6	DDX58, NLRC5, IFIH1, ISG15, HERC5, UBA7, UBE2L6
	MICALCL		GO:0042060~wound healing	11	0.000702965	KRT6A, SDC1, EREG, EPPK1, SPRR3, TGFA, DSP, GRHL3, NRG1, CDH3, TPM1	KRT6A, SDC1, EREG, EPPK1, SPRR3, TGFA, DSP, GRHL3, NRG1, CDH3, TPM1
	FAM83C		GO:1900004~negative regulation of serine-type endopeptidase activity	5	0.000718859	ANXA8, ANXA8L1, SPINK6, SPINK5, SPINK7	ANXA8, ANXA8L1, SPINK6, SPINK5, SPINK7
	A2ML1		GO:0032020~ISG15-protein conjugation	4	0.000921561	ISG15, HERC5, UBA7, UBE2L6	ISG15, HERC5, UBA7, UBE2L6
	TRIM69		GO:0071360~cellular response to exogenous dsRNA	5	0.00100817	CIITA, CAV1, IFIT1, ZC3HAV1, TLR3	CIITA, CAV1, IFIT1, ZC3HAV1, TLR3
	ANKRD36BP2		GO:0019731~antibacterial humoral response	8	0.00105493	HIST1H2BG, RNASE7, HIST1H2BJ, IGHA1, IGHA2, SLPI, IGHM, DEFB1	HIST1H2BG, RNASE7, HIST1H2BJ, IGHA1, IGHA2, SLPI, IGHM, DEFB1
	CYSRT1		GO:0006959~humoral immune response	9	0.00110464	MEF2C, POU2AF1, BST2, GATA3, IFNG, MS4A1, PAX5, TREM2, BLNK	MEF2C, POU2AF1, BST2, GATA3, IFNG, MS4A1, PAX5, TREM2, BLNK
	FLG2		GO:0006915~apoptotic process	37	0.00113654	MEF2C, PRF1, ADAMTSL4, PML, TP63, CDKN2A, TRIM69, IFNG, CD2, FAS, XAF1, CASP1, MX1, DHCR24, TP53AIP1, CKAP2, ACTC1, GZMA, MZB1, CST3, LGALS7, CHI3L1, GZMB, GJB6, GZMH, STAT1, S100A14, NLRP2, AIM2, LCN2, TNS4, CASP10, TNFSF10, LGALS7B, SFRP2, IRF1, JAK2	MEF2C, PRF1, ADAMTSL4, PML, TP63, CDKN2A, TRIM69, IFNG, CD2, FAS, XAF1, CASP1, MX1, DHCR24, TP53AIP1, CKAP2, ACTC1, GZMA, MZB1, CST3, LGALS7, CHI3L1, GZMB, GJB6, GZMH, STAT1, S100A14, NLRP2, AIM2, LCN2, TNS4, CASP10, TNFSF10, LGALS7B, SFRP2, IRF1, JAK2
	MURC		GO:0006937~regulation of muscle contraction	5	0.00137048	TNNT3, TNNC2, TNNC1, TPM1, TNNI2	TNNT3, TNNC2, TNNC1, TPM1, TNNI2
	DSP		GO:0002576~platelet degranulation	12	0.00146208	VEGFC, CYB5R1, CD36, SERPINA3, TUBA4A, SERPING1, ACTN2, PCDH7, MMRN1, TTN, ECM1, CDC37L1	VEGFC, CYB5R1, CD36, SERPINA3, TUBA4A, SERPING1, ACTN2, PCDH7, MMRN1, TTN, ECM1, CDC37L1
	WARS		GO:0006898~receptor-mediated endocytosis	17	0.00149393	IGLV1-44, IGKV1-17, IGLV3-1, IGLV3-19, ADRB2, CD36, IGLV2-14, SAA1, IGHV3-23, IGHA1, IGKV4-1, IGHA2, IGKV2D-28, IGLV3-25, CFI, IGKC, IGLC1	IGLV1-44, IGKV1-17, IGLV3-1, IGLV3-19, ADRB2, CD36, IGLV2-14, SAA1, IGHV3-23, IGHA1, IGKV4-1, IGHA2, IGKV2D-28, IGLV3-25, CFI, IGKC, IGLC1
	SDK2		GO:0042102~positive regulation of T cell proliferation	9	0.0015528	PRKCQ, TNFSF13B, CD274, IFNG, HLA-DPA1, IL15, HLA-DPB1, HLA-DMB, CCL5	PRKCQ, TNFSF13B, CD274, IFNG, HLA-DPA1, IL15, HLA-DPB1, HLA-DMB, CCL5
	DHCR24		GO:0002455~humoral immune response mediated by circulating immunoglobulin	4	0.00156853	HLA-DQB1, HLA-DRB1, HLA-DRB4, HLA-DRB5	HLA-DQB1, HLA-DRB1, HLA-DRB4, HLA-DRB5
	WFDC5		GO:0034340~response to type I interferon	4	0.00156853	SP100, ISG15, C19ORF66, MX1	SP100, ISG15, C19ORF66, MX1
	SERPING1		GO:0006936~muscle contraction	12	0.0019902	TRDN, DES, MYH1, ACTA1, MYBPC2, CRYAB, MYL1, MYH2, MYLPF, TTN, TPM1, MYOT	TRDN, DES, MYH1, ACTA1, MYBPC2, CRYAB, MYL1, MYH2, MYLPF, TTN, TPM1, MYOT
	JUP		GO:0045109~intermediate filament organization	5	0.0023495	DES, KRT17, EPPK1, KRT2, DSP	DES, KRT17, EPPK1, KRT2, DSP
	CDH1		GO:0035458~cellular response to interferon-beta	5	0.0023495	TRIM6, IRF1, TLR3, STAT1, AIM2	TRIM6, IRF1, TLR3, STAT1, AIM2
	HLA-DPB1		GO:0002456~T cell mediated immunity	4	0.00244099	CD8A, JAG1, BTN3A3, BTN3A2	CD8A, JAG1, BTN3A3, BTN3A2
	SDC1		GO:0060326~cell chemotaxis	9	0.00260816	PRKCQ, SAA2, CXCL14, CCL21, CXCL9, FPR3, CCL5, EPHA2, CXCL10	PRKCQ, SAA2, CXCL14, CCL21, CXCL9, FPR3, CCL5, EPHA2, CXCL10
	SGMS2		GO:0032728~positive regulation of interferon-beta production	6	0.00277515	DDX58, IFIH1, ZC3HAV1, IRF7, IRF1, TLR3	DDX58, IFIH1, ZC3HAV1, IRF7, IRF1, TLR3
	CST3		GO:0010466~negative regulation of peptidase activity	5	0.0029836	CST3, SERPINB4, SERPINB3, CSTA, ECM1	CST3, SERPINB4, SERPINB3, CSTA, ECM1
	ZFP36L2		GO:0006952~defense response	9	0.00316074	GATA3, TAP1, CST3, CXCL9, HCP5, MST1R, MX1, MX2, CD74	GATA3, TAP1, CST3, CXCL9, HCP5, MST1R, MX1, MX2, CD74
	ITGA3		GO:0001960~negative regulation of cytokine-mediated signaling pathway	4	0.0035615	CAV1, IL1RN, ECM1, IL36RN	CAV1, IL1RN, ECM1, IL36RN
	FHL1		GO:0090244~Wnt signaling pathway involved in somitogenesis	4	0.0035615	RGS20, DKK1, SFRP1, SFRP2	RGS20, DKK1, SFRP1, SFRP2
	IFITM1 /// IFITM2		GO:0035457~cellular response to interferon-alpha	4	0.0035615	IFIT3, IFIT2, GATA3, OAS1	IFIT3, IFIT2, GATA3, OAS1
	BST2		GO:0007155~cell adhesion	30	0.00357062	SLURP1, MYBPC2, MYBPC1, ITGB4, FERMT1, CDH3, MMRN1, CDSN, CD47, LY6D, WISP3, ITGB6, CD2, CD24, BOC, CLCA2, ACTN2, ITGA3, SLAMF7, COL4A6, JUP, CD36, LAMA3, ITGA6, PKP1, DSC3, DSC2, LAMC2, HAS3, DST	SLURP1, MYBPC2, MYBPC1, ITGB4, FERMT1, CDH3, MMRN1, CDSN, CD47, LY6D, WISP3, ITGB6, CD2, CD24, BOC, CLCA2, ACTN2, ITGA3, SLAMF7, COL4A6, JUP, CD36, LAMA3, ITGA6, PKP1, DSC3, DSC2, LAMC2, HAS3, DST
	UBE2L6		GO:2001179~regulation of interleukin-10 secretion	3	0.00398322	HLA-DRB1, HLA-DRB4, HLA-DRB5	HLA-DRB1, HLA-DRB4, HLA-DRB5
	RDH12		GO:0050680~negative regulation of epithelial cell proliferation	8	0.00436343	MEF2C, CDKN2B, EREG, SFRP1, EPPK1, SFRP2, MCC, SOX9	MEF2C, CDKN2B, EREG, SFRP1, EPPK1, SFRP2, MCC, SOX9
	KRT5		GO:0035455~response to interferon-alpha	4	0.0049492	BST2, IFITM1, IFITM2, MX2	BST2, IFITM1, IFITM2, MX2
	CEACAM5		GO:0045765~regulation of angiogenesis	6	0.00517357	WARS, SP100, SFRP1, CXCL13, KRT1, EPHA2	WARS, SP100, SFRP1, CXCL13, KRT1, EPHA2
	RPS4Y1		GO:0030101~natural killer cell activation	5	0.00556336	IL18, CD2, KLRK1, KLRC4-KLRK1, SLAMF7	IL18, CD2, KLRK1, KLRC4-KLRK1, SLAMF7
	PLK2		GO:0038095~Fc-epsilon receptor signaling pathway	15	0.00637234	PRKCQ, IGLV3-19, VAV3, IGLV1-44, IGLV2-14, IGKV1-17, IGHV3-23, IGKV4-1, IGKV2D-28, IGLV3-25, IGKC, IGLC1, PSMB8, PSMB9, IGLV3-1	PRKCQ, IGLV3-19, VAV3, IGLV1-44, IGLV2-14, IGKV1-17, IGHV3-23, IGKV4-1, IGKV2D-28, IGLV3-25, IGKC, IGLC1, PSMB8, PSMB9, IGLV3-1
	SFRP1		GO:0032729~positive regulation of interferon-gamma production	7	0.00659543	IL12RB2, IL18, IRF8, KLRK1, KLRC4-KLRK1, HLA-DPA1, HLA-DPB1	IL12RB2, IL18, IRF8, KLRK1, KLRC4-KLRK1, HLA-DPA1, HLA-DPB1
	CD52		GO:0098911~regulation of ventricular cardiac muscle cell action potential	4	0.00662005	JUP, CAV1, DSC2, DSP	JUP, CAV1, DSC2, DSP
	MX1		GO:0019835~cytolysis	5	0.00667477	PRF1, GZMA, LYZ, GZMB, GZMH	PRF1, GZMA, LYZ, GZMB, GZMH
	LY6E		GO:0043123~positive regulation of I-kappaB kinase/NF-kappaB signaling	14	0.00678498	BST2, ZC3HAV1, NDFIP2, TRIM22, ECM1, TRIM5, APOL3, CASP10, TNFSF10, CD36, PLK2, CCL21, UBD, CASP1	BST2, ZC3HAV1, NDFIP2, TRIM22, ECM1, TRIM5, APOL3, CASP10, TNFSF10, CD36, PLK2, CCL21, UBD, CASP1
	DES		GO:0042506~tyrosine phosphorylation of Stat5 protein	3	0.00777157	PTK6, JAK2, IL15	PTK6, JAK2, IL15
	CYB5R1		GO:0032673~regulation of interleukin-4 production	3	0.00777157	HLA-DRB1, HLA-DRB4, HLA-DRB5	HLA-DRB1, HLA-DRB4, HLA-DRB5
	LAMC2		GO:0032496~response to lipopolysaccharide	14	0.00788231	S100A7, CXCL9, GJB6, IDO1, CXCL11, S100A14, CXCL10, IL12RB2, CXCL13, TRIM6, SLPI, JAK2, FAS, CASP1	S100A7, CXCL9, GJB6, IDO1, CXCL11, S100A14, CXCL10, IL12RB2, CXCL13, TRIM6, SLPI, JAK2, FAS, CASP1
	GBP2		GO:0002230~positive regulation of defense response to virus by host	5	0.00792379	DDX58, TRIM6, PML, APOBEC3G, AIM2	DDX58, TRIM6, PML, APOBEC3G, AIM2
	IRF6		GO:0042088~T-helper 1 type immune response	4	0.00858711	HLA-DRB1, IL18, HLA-DRB4, HLA-DRB5	HLA-DRB1, IL18, HLA-DRB4, HLA-DRB5
	TACSTD2		GO:0032727~positive regulation of interferon-alpha production	4	0.00858711	DDX58, IFIH1, ZC3HAV1, IRF7	DDX58, IFIH1, ZC3HAV1, IRF7
	TAP1		GO:0055003~cardiac myofibril assembly	4	0.00858711	ACTC1, MYL2, TTN, CSRP3	ACTC1, MYL2, TTN, CSRP3
	FABP5		GO:0019221~cytokine-mediated signaling pathway	12	0.00925944	IL12RB2, FLRT3, IL2RB, IL36G, EREG, IL20RB, F3, DUOX1, IL15RA, JAK2, IL13RA1, IL13RA2	IL12RB2, FLRT3, IL2RB, IL36G, EREG, IL20RB, F3, DUOX1, IL15RA, JAK2, IL13RA1, IL13RA2
	CFB		GO:0009617~response to bacterium	5	0.00931689	CD47, CAV1, RNASE7, ERAP1, DEFB1	CD47, CAV1, RNASE7, ERAP1, DEFB1
	SERPINA3		GO:0045662~negative regulation of myoblast differentiation	5	0.00931689	CXCL14, IL18, SOX9, CSRP3, CXCL10	CXCL14, IL18, SOX9, CSRP3, CXCL10
	IFI27		GO:0006941~striated muscle contraction	4	0.0108608	SMPX, KLHL41, TTN, CASQ2	SMPX, KLHL41, TTN, CASQ2
	FXYD3		GO:0016045~detection of bacterium	4	0.0108608	PGLYRP4, HLA-DRB1, HLA-DRB4, HLA-DRB5	PGLYRP4, HLA-DRB1, HLA-DRB4, HLA-DRB5
	SOX9		GO:0006919~activation of cysteine-type endopeptidase activity involved in apoptotic process	9	0.0114662	XDH, IFI27, TNFSF10, CDKN2A, F3, PML, JAK2, FAS, CASP1	XDH, IFI27, TNFSF10, CDKN2A, F3, PML, JAK2, FAS, CASP1
	C1QB		GO:0032735~positive regulation of interleukin-12 production	5	0.012559	CD36, IRF8, IFNG, TLR3, IDO1	CD36, IRF8, IFNG, TLR3, IDO1
	PRSS8		GO:0019060~intracellular transport of viral protein in host cell	3	0.0126368	IFIT1, TAP2, TAP1	IFIT1, TAP2, TAP1
	IRF1		GO:0019941~modification-dependent protein catabolic process	3	0.0126368	ISG15, UBA7, UBE2L6	ISG15, UBA7, UBE2L6
	SLPI		GO:0051546~keratinocyte migration	3	0.0126368	KRT16, FERMT1, KRT2	KRT16, FERMT1, KRT2
	ANXA8 /// ANXA8L1		GO:0030240~skeletal muscle thin filament assembly	3	0.0126368	ACTC1, ACTA1, TTN	ACTC1, ACTA1, TTN
	GPRC5A		GO:0009597~detection of virus	3	0.0126368	DDX58, IFIH1, TLR3	DDX58, IFIH1, TLR3
	TRIM14		GO:0002138~retinoic acid biosynthetic process	3	0.0126368	RDH10, ALDH1A3, DHRS9	RDH10, ALDH1A3, DHRS9
	IFIT1		GO:0002934~desmosome organization	3	0.0126368	DSP, PERP, GRHL1	DSP, PERP, GRHL1
	ALDH1A3		GO:0007166~cell surface receptor signaling pathway	19	0.0134005	CD8A, IFITM1, CXCL10, IL12RB2, CASP10, CBLC, TNFSF10, ADRB2, CD36, LY6E, CCR5, CXCL13, TACSTD2, CD274, IFNG, CD2, CDA, IL13RA1, KLRC1	CD8A, IFITM1, CXCL10, IL12RB2, CASP10, CBLC, TNFSF10, ADRB2, CD36, LY6E, CCR5, CXCL13, TACSTD2, CD274, IFNG, CD2, CDA, IL13RA1, KLRC1
	CDH3		GO:0035589~G-protein coupled purinergic nucleotide receptor signaling pathway	4	0.0134491	P2RY14, P2RY2, GPR171, GPR87	P2RY14, P2RY2, GPR171, GPR87
	MIR5193 /// UBA7		GO:0002009~morphogenesis of an epithelium	4	0.0134491	KRT6A, SERPINB5, KRT16, CA2	KRT6A, SERPINB5, KRT16, CA2
	PPL		GO:0010839~negative regulation of keratinocyte proliferation	4	0.0134491	SLURP1, EPPK1, SFN, CTSV	SLURP1, EPPK1, SFN, CTSV
	NELL2		GO:0050829~defense response to Gram-negative bacterium	7	0.0154666	S100A7, RNASE7, LYZ, DEFB4B, DEFB4A, IGHM, DEFB1	S100A7, RNASE7, LYZ, DEFB4B, DEFB4A, IGHM, DEFB1
	EPHA2		GO:0051091~positive regulation of sequence-specific DNA binding transcription factor activity	10	0.015625	DDX58, JUP, TRIM5, SP100, TRIM34, TRIM14, NHLH2, JAK2, TRIM22, TRIM21	DDX58, JUP, TRIM5, SP100, TRIM34, TRIM14, NHLH2, JAK2, TRIM22, TRIM21
	ARL4D		GO:0002437~inflammatory response to antigenic stimulus	4	0.0163577	HLA-DRB1, IL20RB, HLA-DRB4, HLA-DRB5	HLA-DRB1, IL20RB, HLA-DRB4, HLA-DRB5
	IFIT5		GO:0045104~intermediate filament cytoskeleton organization	4	0.0163577	KRT6C, KRT6A, KRT16, DST	KRT6C, KRT6A, KRT16, DST
	PI3		GO:0007165~signal transduction	58	0.0174603	KLRC2, FST, IGFBP6, TRGC2, TLR3, RRAD, IL15, CXCL11, CXCL10, WISP3, GATA3, CEACAM6, IL15RA, FAS, RAPGEF3, CASP1, CHRNA1, MX1, LRRC1, RASIP1, IRS1, JUP, CD38, VEGFC, TNFSF13B, CLIC3, KRT17, RASSF10, INPP4B, MCC, MST1R, HLA-DRB3, KLRK1, CXCL9, FPR3, SP110, SFN, SOX9, GPRC5A, CD74, RGS12, HLA-DRB4, CALML5, FGFBP1, LY75, FYB, IL2RB, NDFIP2, ECM1, TENM4, APOL3, TNFSF10, PKP1, CXCL14, TENM2, CD274, KLR…	KLRC2, FST, IGFBP6, TRGC2, TLR3, RRAD, IL15, CXCL11, CXCL10, WISP3, GATA3, CEACAM6, IL15RA, FAS, RAPGEF3, CASP1, CHRNA1, MX1, LRRC1, RASIP1, IRS1, JUP, CD38, VEGFC, TNFSF13B, CLIC3, KRT17, RASSF10, INPP4B, MCC, MST1R, HLA-DRB3, KLRK1, CXCL9, FPR3, SP110, SFN, SOX9, GPRC5A, CD74, RGS12, HLA-DRB4, CALML5, FGFBP1, LY75, FYB, IL2RB, NDFIP2, ECM1, TENM4, APOL3, TNFSF10, PKP1, CXCL14, TENM2, CD274, KLR…
	LAMA3		GO:0071346~cellular response to interferon-gamma	7	0.0182084	CIITA, GBP6, GBP5, CCL21, TLR3, HLA-DPA1, CCL5	CIITA, GBP6, GBP5, CCL21, TLR3, HLA-DPA1, CCL5
	AQP3		GO:0045345~positive regulation of MHC class I biosynthetic process	3	0.0184944	CIITA, NLRC5, PML	CIITA, NLRC5, PML
	GBP1		GO:0030816~positive regulation of cAMP metabolic process	3	0.0184944	CXCL9, CXCL11, CXCL10	CXCL9, CXCL11, CXCL10
	FCRL5		GO:0086073~bundle of His cell-Purkinje myocyte adhesion involved in cell communication	3	0.0184944	JUP, DSC2, DSP	JUP, DSC2, DSP
	CARD18		GO:0097191~extrinsic apoptotic signaling pathway	6	0.0186038	SGPP1, IFNG, PML, TLR3, JAK2, FAS	SGPP1, IFNG, PML, TLR3, JAK2, FAS
	FBXO6		GO:0090026~positive regulation of monocyte chemotaxis	4	0.0195903	S100A7, CCL5, S100A14, CXCL10	S100A7, CCL5, S100A14, CXCL10
	GJB6		GO:0042127~regulation of cell proliferation	14	0.0199716	TRNP1, MZB1, PTGS1, CXCL9, JAG1, SOX9, CXCL11, CXCL10, JUP, CXCL13, PTK6, ACE2, JAK2, FAS	TRNP1, MZB1, PTGS1, CXCL9, JAG1, SOX9, CXCL11, CXCL10, JUP, CXCL13, PTK6, ACE2, JAK2, FAS
	CTTNBP2NL		GO:0045785~positive regulation of cell adhesion	6	0.0204319	VAV3, SAA1, RHOD, CCL5, NRG1, TPM1	VAV3, SAA1, RHOD, CCL5, NRG1, TPM1
	TENM2		GO:0035774~positive regulation of insulin secretion involved in cellular response to glucose stimulus	5	0.0210053	HLA-DRB1, VSNL1, ANO1, HLA-DRB4, HLA-DRB5	HLA-DRB1, VSNL1, ANO1, HLA-DRB4, HLA-DRB5
	HES2		GO:0002474~antigen processing and presentation of peptide antigen via MHC class I	5	0.0235489	HLA-DQB1, TAP2, TAP1, ERAP1, HLA-F	HLA-DQB1, TAP2, TAP1, ERAP1, HLA-F
	MTAP		GO:0042572~retinol metabolic process	5	0.0235489	RDH12, RDH10, ALDH1A3, DHRS9, SDR16C5	RDH12, RDH10, ALDH1A3, DHRS9, SDR16C5
	PRKCQ-AS1		GO:0071222~cellular response to lipopolysaccharide	10	0.0240352	MEF2C, LCN2, CD36, CCR5, IRF8, IFNG, KLRK1, KLRC4-KLRK1, CMPK2, CXCL10	MEF2C, LCN2, CD36, CCR5, IRF8, IFNG, KLRK1, KLRC4-KLRK1, CMPK2, CXCL10
	GIMAP2		GO:0070233~negative regulation of T cell apoptotic process	3	0.0252647	PRKCQ, IDO1, CCL5	PRKCQ, IDO1, CCL5
	SCEL		GO:0072643~interferon-gamma secretion	3	0.0252647	BTN3A1, GATA3, BTN3A2	BTN3A1, GATA3, BTN3A2
	PRSS27		GO:1901017~negative regulation of potassium ion transmembrane transporter activity	3	0.0252647	ACTN2, CAB39, CASQ2	ACTN2, CAB39, CASQ2
	SPRR3		GO:0019885~antigen processing and presentation of endogenous peptide antigen via MHC class I	3	0.0252647	TAP2, TAP1, ERAP1	TAP2, TAP1, ERAP1
	GRHL3		GO:0050870~positive regulation of T cell activation	4	0.0270336	CD47, PRKCQ, HLA-DPA1, HLA-DPB1	CD47, PRKCQ, HLA-DPA1, HLA-DPB1
	LOC101927157 /// NIPAL1		GO:0009267~cellular response to starvation	6	0.0289003	CAV1, DNAJC15, SFRP1, DSC2, SRD5A1, CTSV	CAV1, DNAJC15, SFRP1, DSC2, SRD5A1, CTSV
	VSNL1		GO:0030198~extracellular matrix organization	14	0.0302268	ADAMTSL4, ITGB4, CDH1, ITGA3, SOX9, SPINK5, COL4A6, CD47, LAMA3, COL14A1, ITGA6, SERPINB5, ITGB6, LAMC2	ADAMTSL4, ITGB4, CDH1, ITGA3, SOX9, SPINK5, COL4A6, CD47, LAMA3, COL14A1, ITGA6, SERPINB5, ITGB6, LAMC2
	IGFBP6		GO:0010975~regulation of neuron projection development	4	0.0312432	KLK6, SFRP1, SFRP2, GATA3	KLK6, SFRP1, SFRP2, GATA3
	CFI		GO:0007156~homophilic cell adhesion via plasma membrane adhesion molecules	12	0.032592	MPZL2, DSG3, FAT2, DSG1, SDK2, DSC3, DSC2, CDH1, CELSR2, DSC1, PCDH7, CDH3	MPZL2, DSG3, FAT2, DSG1, SDK2, DSC3, DSC2, CDH1, CELSR2, DSC1, PCDH7, CDH3
	ACTN2		GO:0050702~interleukin-1 beta secretion	3	0.0328726	CD36, GBP5, AIM2	CD36, GBP5, AIM2
	ACTA1		GO:0045580~regulation of T cell differentiation	3	0.0328726	CD2, IL15, SPINK5	CD2, IL15, SPINK5
	RNASE7		GO:0001766~membrane raft polarization	3	0.0328726	MALL, MAL2, CD2	MALL, MAL2, CD2
	CMYA5		GO:0048739~cardiac muscle fiber development	3	0.0328726	NEXN, TTN, CXADR	NEXN, TTN, CXADR
	HPGD		GO:0071560~cellular response to transforming growth factor beta stimulus	6	0.0338552	MEF2C, ZFP36L2, CAV1, SFRP1, EPB41L5, SOX9	MEF2C, ZFP36L2, CAV1, SFRP1, EPB41L5, SOX9
	CXCL9		GO:0051897~positive regulation of protein kinase B signaling	8	0.035495	CCL21, F3, IL18, FAM110C, GATA3, CHI3L1, MST1R, NRG1	CCL21, F3, IL18, FAM110C, GATA3, CHI3L1, MST1R, NRG1
	CHST2		GO:0007010~cytoskeleton organization	12	0.0366278	MAST4, DES, KRT6B, KRT5, TUBB2A, KRT16, PPL, KRT13, TUBA4A, SOX9, TPM1, DST	MAST4, DES, KRT6B, KRT5, TUBB2A, KRT16, PPL, KRT13, TUBA4A, SOX9, TPM1, DST
	HLA-DMB		GO:0006935~chemotaxis	10	0.0368748	TYMP, CXCL14, CCR5, CXCL9, DEFB4B, DEFB4A, CCL5, CXCL11, DEFB1, CXCL10	TYMP, CXCL14, CCR5, CXCL9, DEFB4B, DEFB4A, CCL5, CXCL11, DEFB1, CXCL10
	NT5E		GO:0001525~angiogenesis	15	0.0376059	CAV1, VAV3, S100A7, IL18, RASIP1, JAG1, ECM1, RNF213, VEGFC, WARS, TYMP, EREG, TGFA, ERAP1, RAPGEF3	CAV1, VAV3, S100A7, IL18, RASIP1, JAG1, ECM1, RNF213, VEGFC, WARS, TYMP, EREG, TGFA, ERAP1, RAPGEF3
	FABP4		GO:0008285~negative regulation of cell proliferation	23	0.0377698	RARRES3, RARRES1, IFITM1, FBXO2, IGFBP6, PML, SOX7, GJB6, IFIT3, WARS, VEGFC, CDKN2A, SFRP1, EREG, CDKN2B, SFRP2, IRF6, GATA3, IRF1, TFAP2A, JAK2, FGFBP1, DHCR24	RARRES3, RARRES1, IFITM1, FBXO2, IGFBP6, PML, SOX7, GJB6, IFIT3, WARS, VEGFC, CDKN2A, SFRP1, EREG, CDKN2B, SFRP2, IRF6, GATA3, IRF1, TFAP2A, JAK2, FGFBP1, DHCR24
	CELSR2		GO:0086091~regulation of heart rate by cardiac conduction	5	0.0389838	JUP, KCND3, CAV1, DSC2, DSP	JUP, KCND3, CAV1, DSC2, DSP
	IRF8		GO:0000209~protein polyubiquitination	13	0.0405563	DTX3L, HERC6, FBXO2, HERC5, RNF213, TRIM21, PSMB8, PSMB9, CDKN2A, C18ORF25, TRIM69, TRIM6, FBXO6	DTX3L, HERC6, FBXO2, HERC5, RNF213, TRIM21, PSMB8, PSMB9, CDKN2A, C18ORF25, TRIM69, TRIM6, FBXO6
	RARRES3		GO:0045663~positive regulation of myoblast differentiation	4	0.0406249	MEF2C, CXCL9, BOC, CSRP3	MEF2C, CXCL9, BOC, CSRP3
	TUBB2A		GO:2000737~negative regulation of stem cell differentiation	3	0.0412472	ZFP36L2, TRIM6, JAG1	ZFP36L2, TRIM6, JAG1
	SLC31A2		GO:0035988~chondrocyte proliferation	3	0.0412472	FGFR3, TMEM110-MUSTN1, MUSTN1	FGFR3, TMEM110-MUSTN1, MUSTN1
	APOBEC3G		GO:0097186~amelogenesis	3	0.0412472	ITGA6, ITGB4, PERP	ITGA6, ITGB4, PERP
	ACOX3		GO:0006942~regulation of striated muscle contraction	3	0.0412472	TNNT3, MYL2, TNNI1	TNNT3, MYL2, TNNI1
	CHGB		GO:0010838~positive regulation of keratinocyte proliferation	3	0.0412472	TGM1, TP63, CDH3	TGM1, TP63, CDH3
	S100A2		GO:0060340~positive regulation of type I interferon-mediated signaling pathway	3	0.0412472	NLRC5, TRIM6, IRF7	NLRC5, TRIM6, IRF7
	PSMB9		GO:0050718~positive regulation of interleukin-1 beta secretion	4	0.0457883	IFNG, CASP1, NLRP2, AIM2	IFNG, CASP1, NLRP2, AIM2
	F3		GO:0001954~positive regulation of cell-matrix adhesion	4	0.0457883	VEGFC, CD36, SFRP1, CCL21	VEGFC, CD36, SFRP1, CCL21
	FGFR3		GO:0042130~negative regulation of T cell proliferation	5	0.0464468	HLA-DRB1, IL20RB, HLA-DRB4, HLA-DRB5, IDO1	HLA-DRB1, IL20RB, HLA-DRB4, HLA-DRB5, IDO1
	EIF1AY		GO:0070098~chemokine-mediated signaling pathway	7	0.0469205	CCR5, CXCL13, CCL21, CXCL9, CCL5, CXCL11, CXCL10	CCR5, CXCL13, CCL21, CXCL9, CCL5, CXCL11, CXCL10
	FKBP1A-SDCBP2 /// SDCBP2		GO:0002250~adaptive immune response	11	0.0478408	IGKV2-28, BTN3A1, TAP2, IFNG, TAP1, KLRK1, KLRC4-KLRK1, ERAP1, JAK2, SLAMF7, IGHM	IGKV2-28, BTN3A1, TAP2, IFNG, TAP1, KLRK1, KLRC4-KLRK1, ERAP1, JAK2, SLAMF7, IGHM
	IFI6		GO:2000406~positive regulation of T cell migration	3	0.0503217	CCL21, CCL5, CXCL10	CCL21, CCL5, CXCL10
	IFI44L		GO:0010820~positive regulation of T cell chemotaxis	3	0.0503217	S100A7, CXCL13, CCL5	S100A7, CXCL13, CCL5
	DST		GO:0060009~Sertoli cell development	3	0.0503217	SDC1, CST3, SOX9	SDC1, CST3, SOX9
	PTPRZ1		GO:0007154~cell communication	5	0.0504552	GJB3, GJB5, GJB6, NRG1, GJB2	GJB3, GJB5, GJB6, NRG1, GJB2
	SAMHD1		GO:0042517~positive regulation of tyrosine phosphorylation of Stat3 protein	5	0.0504552	FGFR3, IL18, PTK6, JAK2, IL15	FGFR3, IL18, PTK6, JAK2, IL15
	EVPL		GO:0050729~positive regulation of inflammatory response	7	0.0524997	CD47, IL18, TLR3, FABP4, JAK2, IL15, CCL5	CD47, IL18, TLR3, FABP4, JAK2, IL15, CCL5
	CXCL10		GO:0006953~acute-phase response	5	0.0546472	SAA2-SAA4, SAA2, SAA1, IL1RN, SERPINA3	SAA2-SAA4, SAA2, SAA1, IL1RN, SERPINA3
	DKK1		GO:0030890~positive regulation of B cell proliferation	5	0.0546472	MEF2C, CD38, VAV3, TNFSF13B, CD74	MEF2C, CD38, VAV3, TNFSF13B, CD74
	CCL21		GO:0007173~epidermal growth factor receptor signaling pathway	6	0.0551513	FAM83B, FAM83A, EREG, TGFA, AREG, SOX9	FAM83B, FAM83A, EREG, TGFA, AREG, SOX9
	MYH2		GO:0032091~negative regulation of protein binding	6	0.0587035	IFIT2, CAV1, IFIT1, DKK1, EPB41L5, SLPI	IFIT2, CAV1, IFIT1, DKK1, EPB41L5, SLPI
	COL17A1		GO:0008584~male gonad development	8	0.0589405	TNFSF10, SFRP1, SFRP2, GATA3, SOX15, TLR3, SRD5A1, SOX9	TNFSF10, SFRP1, SFRP2, GATA3, SOX15, TLR3, SRD5A1, SOX9
	DPYD		GO:0051262~protein tetramerization	5	0.0590215	HLA-DRB1, HLA-DRB4, HLA-DRB5, TP63, CCL5	HLA-DRB1, HLA-DRB4, HLA-DRB5, TP63, CCL5
	TFAP2A		GO:0030857~negative regulation of epithelial cell differentiation	3	0.0600331	CAV1, IFNG, SOX9	CAV1, IFNG, SOX9
	HLA-DRB1 /// HLA-DRB4 /// LOC100996809		GO:0016064~immunoglobulin mediated immune response	3	0.0600331	IRF7, CD74, IL13RA2	IRF7, CD74, IL13RA2
	LTBP2		GO:0001775~cell activation	3	0.0600331	SLURP1, CST3, CD24	SLURP1, CST3, CD24
	IRS1		GO:0032703~negative regulation of interleukin-2 production	3	0.0600331	IL20RB, GATA3, PRNP	IL20RB, GATA3, PRNP
	ISG20		GO:0032700~negative regulation of interleukin-17 production	3	0.0600331	IFNG, PRNP, IL36RN	IFNG, PRNP, IL36RN
	KLK6		GO:0046135~pyrimidine nucleoside catabolic process	3	0.0600331	TYMP, DPYD, NT5E	TYMP, DPYD, NT5E
	TXLNGY		GO:0007204~positive regulation of cytosolic calcium ion concentration	10	0.0603491	CD38, CD36, CCR5, SAA1, CXCL13, LPAR3, CD52, FPR3, JAK2, CD24	CD38, CD36, CCR5, SAA1, CXCL13, LPAR3, CD52, FPR3, JAK2, CD24
	OAS3		GO:0030336~negative regulation of cell migration	8	0.0617069	SLURP1, SFRP1, BST2, IFITM1, EPPK1, SFRP2, KRT16, TPM1	SLURP1, SFRP1, BST2, IFITM1, EPPK1, SFRP2, KRT16, TPM1
	S100A7A		GO:0055010~ventricular cardiac muscle tissue morphogenesis	4	0.0630945	MYL2, TNNC1, TPM1, TNNI1	MYL2, TNNC1, TPM1, TNNI1
	CPEB2		GO:0042327~positive regulation of phosphorylation	4	0.0630945	ITGA6, EREG, AREG, CCL5	ITGA6, EREG, AREG, CCL5
	ASB5		GO:0046513~ceramide biosynthetic process	4	0.0630945	SPTLC1, SGMS2, ALOX12B, CERS3	SPTLC1, SGMS2, ALOX12B, CERS3
	ASPRV1		GO:0008284~positive regulation of cell proliferation	25	0.0635108	KRT6A, FGFR3, IL15, SOX9, CXCL10, IL12RB2, CD47, IFNG, TGFA, CEACAM6, NRG1, FGFBP1, ACER3, MZB1, CST3, IRS1, VEGFC, EREG, SFRP1, TNFSF13B, SFRP2, LAMC2, AREG, SERPINB3, MST1R	KRT6A, FGFR3, IL15, SOX9, CXCL10, IL12RB2, CD47, IFNG, TGFA, CEACAM6, NRG1, FGFBP1, ACER3, MZB1, CST3, IRS1, VEGFC, EREG, SFRP1, TNFSF13B, SFRP2, LAMC2, AREG, SERPINB3, MST1R
	RRAD		GO:0032526~response to retinoic acid	5	0.0635766	CD38, SP100, DKK1, HSD17B2, AQP3	CD38, SP100, DKK1, HSD17B2, AQP3
	TRIM21		GO:0051289~protein homotetramerization	6	0.0701247	GBP5, RYR3, SAMHD1, CDA, TP63, ACTN2	GBP5, RYR3, SAMHD1, CDA, TP63, ACTN2
	FAM83B		GO:0043950~positive regulation of cAMP-mediated signaling	3	0.0703224	CXCL9, CXCL11, CXCL10	CXCL9, CXCL11, CXCL10
	CKM		GO:0042312~regulation of vasodilation	3	0.0703224	ADRB2, P2RY2, ACE2	ADRB2, P2RY2, ACE2
	HSD17B2		GO:0042574~retinal metabolic process	3	0.0703224	RDH10, ALDH1A3, SDR16C5	RDH10, ALDH1A3, SDR16C5
	BTN3A2 /// BTN3A3		GO:0055008~cardiac muscle tissue morphogenesis	3	0.0703224	ACTC1, XIRP2, TTN	ACTC1, XIRP2, TTN
	BTN3A3		GO:0090179~planar cell polarity pathway involved in neural tube closure	3	0.0703224	SFRP1, SFRP2, GRHL3	SFRP1, SFRP2, GRHL3
	EPPK1		GO:0071498~cellular response to fluid shear stress	3	0.0703224	MEF2C, CA2, TFPI2	MEF2C, CA2, TFPI2
	GLDC		GO:0002506~polysaccharide assembly with MHC class II protein complex	2	0.0724835	HLA-DRB1, HLA-DRA	HLA-DRB1, HLA-DRA
	SERPINB5		GO:0071624~positive regulation of granulocyte chemotaxis	2	0.0724835	S100A7, S100A14	S100A7, S100A14
	SLC28A3		GO:1904956~regulation of midbrain dopaminergic neuron differentiation	2	0.0724835	SFRP1, SFRP2	SFRP1, SFRP2
	ALDH3B2		GO:0046967~cytosol to ER transport	2	0.0724835	TAP2, TAP1	TAP2, TAP1
	CKAP2 /// DKFZp667J0810 /// IGLC1 /// IGLJ2 /// IGLJ2 /// IGLJ3 /// IGLJ3 /// IGLJ3 /// IGLV1-36 /// IGLV1-36 /// IGLV1-44 /// IGLV1-50 /// IGLV1-50 /// IGLV@		GO:0034344~regulation of type III interferon production	2	0.0724835	DDX58, IFIH1	DDX58, IFIH1
	LYPD3		GO:0048627~myoblast development	2	0.0724835	SDC1, SOX15	SDC1, SOX15
	IGHA1 /// IGHV4-31		GO:0034124~regulation of MyD88-dependent toll-like receptor signaling pathway	2	0.0724835	IRF7, IRF1	IRF7, IRF1
	CSTA		GO:0048285~organelle fission	2	0.0724835	MX1, MX2	MX1, MX2
	SLC38A5		GO:0060700~regulation of ribonuclease activity	2	0.0724835	OAS3, OAS1	OAS3, OAS1
	ITGB4		GO:2000041~negative regulation of planar cell polarity pathway involved in axis elongation	2	0.0724835	SFRP1, SFRP2	SFRP1, SFRP2
	MX2		GO:0030155~regulation of cell adhesion	5	0.0732212	LAMA3, IL18, PML, LMO7, SOX9	LAMA3, IL18, PML, LMO7, SOX9
	CKAP2 /// IGLC1 /// IGLV3-1 /// IGLV3-1 /// IGLV@		GO:0008104~protein localization	6	0.0741848	TNS4, CAV1, MALL, MAL2, GRIP1, DHCR24	TNS4, CAV1, MALL, MAL2, GRIP1, DHCR24
	DDX3Y		GO:0031069~hair follicle morphogenesis	4	0.0760685	KRT17, TP63, TMEM79, CTSV	KRT17, TP63, TMEM79, CTSV
	FGFBP1		GO:0035023~regulation of Rho protein signal transduction	7	0.0786971	ARHGEF4, MURC, VAV3, ARHGEF37, EPS8L2, EPS8L1, ALS2CL	ARHGEF4, MURC, VAV3, ARHGEF37, EPS8L2, EPS8L1, ALS2CL
	CKAP2 /// IGLC1 /// IGLJ2 /// IGLJ2 /// IGLJ3 /// IGLJ3 /// IGLJ3 /// IGLV3-1 /// IGLV3-1 /// IGLV@		GO:0030308~negative regulation of cell growth	9	0.0793478	CDKN2A, MYL2, SFRP1, BST2, SFRP2, CRYAB, FHL1, PML, CDA	CDKN2A, MYL2, SFRP1, BST2, SFRP2, CRYAB, FHL1, PML, CDA
	TGFA		GO:0032740~positive regulation of interleukin-17 production	3	0.0811335	PRKCQ, IL18, IL15	PRKCQ, IL18, IL15
	NEB		GO:0014032~neural crest cell development	3	0.0811335	RDH10, NRG1, SOX9	RDH10, NRG1, SOX9
	SPRR1B		GO:0006878~cellular copper ion homeostasis	3	0.0811335	SLC31A2, PRNP, SCO2	SLC31A2, PRNP, SCO2
	CIITA		GO:0060334~regulation of interferon-gamma-mediated signaling pathway	3	0.0811335	IFNG, JAK2, STAT1	IFNG, JAK2, STAT1
	ARHGEF4 /// LOC101930241		GO:0060047~heart contraction	3	0.0811335	TRDN, ACTC1, MYL2	TRDN, ACTC1, MYL2
	INPP4B		GO:0097296~activation of cysteine-type endopeptidase activity involved in apoptotic signaling pathway	3	0.0811335	TNFSF10, JAK2, FAS	TNFSF10, JAK2, FAS
	ACTC1		GO:0032897~negative regulation of viral transcription	3	0.0811335	SP100, TRIM14, TRIM21	SP100, TRIM14, TRIM21
	PPM1K		GO:0045088~regulation of innate immune response	3	0.0811335	IRF1, SAMHD1, ERAP1	IRF1, SAMHD1, ERAP1
	MYLPF		GO:0007398~ectoderm development	3	0.0811335	KRT6B, EPB41L5, GRHL3	KRT6B, EPB41L5, GRHL3
	TNNI1		GO:0071285~cellular response to lithium ion	3	0.0811335	FABP4, CDH1, FAS	FABP4, CDH1, FAS
	SPINK5		GO:0050900~leukocyte migration	9	0.0823283	CD47, CAV1, ITGA6, CD2, CEACAM6, FPR3, ITGA3, CXADR, CD74	CD47, CAV1, ITGA6, CD2, CEACAM6, FPR3, ITGA3, CXADR, CD74
	RBMS2		GO:0009611~response to wounding	6	0.0826795	KLK6, ZFP36L2, KLK8, ITGB4, DST, FABP5	KLK6, ZFP36L2, KLK8, ITGB4, DST, FABP5
	AREG		GO:0043508~negative regulation of JUN kinase activity	3	0.0924143	SFRP1, SFRP2, SERPINB3	SFRP1, SFRP2, SERPINB3
	SCO2		GO:0032760~positive regulation of tumor necrosis factor production	5	0.094576	CD36, IFNG, CD2, TLR3, JAK2	CD36, IFNG, CD2, TLR3, JAK2
	CXCL13		GO:0002244~hematopoietic progenitor cell differentiation	6	0.0963405	KRT75, PAPD4, SFRP1, PTPRZ1, HERC6, FST	KRT75, PAPD4, SFRP1, PTPRZ1, HERC6, FST
	LOC101928620 /// POU2AF1		GO:2000379~positive regulation of reactive oxygen species metabolic process	4	0.0975044	XDH, CD36, DUOXA1, ACE2	XDH, CD36, DUOXA1, ACE2
	DSG3		GO:0042493~response to drug	17	0.0990518	ACTC1, VAV3, SLC6A2, CST3, CDH1, ITGA3, STAT1, CDH3, LCN2, CD38, VEGFC, SFRP1, SFRP2, GATA3, IFNG, TGFA, SRD5A1	ACTC1, VAV3, SLC6A2, CST3, CDH1, ITGA3, STAT1, CDH3, LCN2, CD38, VEGFC, SFRP1, SFRP2, GATA3, IFNG, TGFA, SRD5A1
	IL2RB
	BBOX1
	SLN
	GSDMC
	TNNC2
	SLC22A3
	LOC101928198 /// MFAP3L
	MST1R
	HS3ST1
	CASP10
	KLK11
	ISG15
	GZMA
	GBP4
	GNLY
	MREG
	PCDH7
	OAS1
	CSRP3
	TTC22
	MMRN1
	CPA3
	CDA
	SBSN
	LY75
	DENND4C
	CD38
	TNNT3
	GRIP1
	CD8A
	SULT2B1
	EREG
	KLK7
	KLRC4-KLRK1 /// KLRK1
	RGS12
	CD2
	CPA4
	GIMAP8
	JAK2
	GABBR1 /// UBD
	KRT1
	S100A7
	MYH3
	MYH1
	IL15
	TGM1
	GJB5
	DSC3
	HCP5
	TPM1
	SOX15
	KLK8
	MCC
	IL18
	RYR3
	TNNI2
	MYBPC2
	LGALS7 /// LGALS7B
	ADRB2
	IL13RA2
	PTK6
	CDSN
	RUNDC3A
	NRG1
	TLR3
	LY6D
	P2RY2
	PRKY
	SLC5A1
	CHRNA1
	P2RY14
	DSG1
	GZMK
	HCG4
	KDM5D
	KLRC1 /// KLRC2
	CCR5
	CD36
	IL12RB2
	CYP24A1
	AIM2
	KRT75
	CST6
	CASQ2
	DSC1
	CNGB1
	DEFB4A /// DEFB4B
	IL15RA
	ALOX12B
	TMPRSS11D
	GPR171
	BLNK
	LCE2B
	KRT2
	TGM5
	KRT13
	ZBP1
	MAN1A1
	FAT2
	TTN
	HLA-DRB1 /// HLA-DRB1
	IRF7
	SPRR2B
	SAA1 /// SAA2 /// SAA2-SAA4
	PSMB8
	KRT6A
	MEF2C
	SFN
	TFPI2
	CRYAB
	CA2
	HLA-DQB1 /// HLA-DRB1 /// HLA-DRB4 /// HLA-DRB5 /// LOC100996809 /// LOC101060835
	KRT14
	ECM1
	MALL
	NSG1
	GATA3
	CD74
	CDKN2A
	TRAC
	MOXD1
	SERPINB3
	CLEC2B
	MYL2
	KLK10
	KRT16
	BTN3A1
	PKP3
	RHOD
	MYL1
	TNNC1
	VEGFC
	STAT1
	CALML3
	IDO1
	PRKCQ
	RAPGEF3
	CTSV
	RGS20
	GZMH
	IFNG
	ERAP1
	HIST1H2BG /// HIST1H2BJ
	DEFB1
	SERPINB3 /// SERPINB4
	MAGEA11
	TRIM5
	OASL
	WISP3
	CHI3L1
	IFI35
	GZMB
	TRAC /// TRAJ17 /// TRAV20 /// TRDV2
	HLA-DRA
	SP100
	TRIM29
	PML
	CLTB
	SRD5A1
	CASP1
	IGHG1 /// IGHG2 /// IGHM /// IGHV4-31 /// MIR8071-1 /// MIR8071-2
	HSPA2
	HOPX
	IL13RA1
	IGHA1 /// IGHA2 /// IGHD /// IGHG1 /// IGHG3 /// IGHG4 /// IGHM /// IGHV4-31
	IGH /// IGHA1 /// IGHA2 /// IGHD /// IGHG1 /// IGHG3 /// IGHG4 /// IGHM /// IGHV3-23 /// IGHV4-31
	IGH /// IGHA1 /// IGHA2 /// IGHD /// IGHG1 /// IGHG3 /// IGHG4 /// IGHM /// IGHV4-31
	IGHG1 /// IGHM
	IGHA1 /// IGHA2 /// IGHD /// IGHG1 /// IGHG3 /// IGHM /// IGHV4-31
	IGKV1-17 /// IGKV1-17
	IGH /// IGHA1 /// IGHD /// IGHG1 /// IGHG3 /// IGHM /// IGHV3-23 /// IGHV4-31
	HLA-DQB1
	IGH /// IGHA1 /// IGHA2 /// IGHD /// IGHG1 /// IGHG2 /// IGHG3 /// IGHM /// IGHV4-31
	IGLJ3
	SERPINB4
	TRBC1
	ATP10D
	TENM4
	DHRS1
	TRIM22
	SHANK2
	LDB3
	GUSBP11
	CES2
	HLA-DPA1
	KRT6B
	MYOZ2
	CAV1
	JUP /// KRT17
	TUBA4A
	LCN2
	AIM1
	ENDOD1
	IGJ
	BTN3A2
	HLA-DQA1 /// HLA-DQA2 /// LOC100509457
	COL14A1
	CCDC69
	CLCA4
	RASIP1
	CRNN
	ZC3HAV1
	C2orf54
	CCDC68
	KRT24
	AIM1L
	IL36G
	PAQR5
	SPINK7
	CAPNS2
	SLC39A2
	CALML5
	CYP39A1
	ARL14
	CXCL11
	UTY
	TP63
	KHDC1L
	ADAMTSL4
	CRCT1
	CBLC
	SPRR2C
	TP53AIP1
	CWH43
	KCNMA1
	PGLYRP4
	TRIM34 /// TRIM6-TRIM34
	PER3
	APOL3
	FAM26F
	OVOL1
	IFIT3
	FAM46B
	RP1-93H18.6
	FERMT1
	GBP5
	PROSER2
	ZNF608
	ASCC3
	LPAR3
	CEACAM6
	NIPAL4
	C1orf186 /// LOC101929219
	TNS4
	FPR3
	MPZL2
	MS4A6A
	ZFY
	DENND2C
	GPSM2
	KRTDAP
	IGFL2
	C10orf99
	PTPLB
	SPTLC3
	PARP9
	TRNP1
	PCGF5
	PPP2R2C
	NAPSB
	KIAA1211L
	GOLGA7B
	HLA-DQB1 /// LOC101060835
	GIMAP7
	ELAVL2
	CAMK2N1
	BATF2
	USP9Y
	SAMD9
	LINC01116
	MYZAP
	IL20RB
	MS4A1
	OAS2
	XAF1
	SOX7
	RAB27B
	RSAD2
	STARD5
	HLA-DQA1 /// LOC100509457
	KCND3
	DUSP7
	XIRP2
	NKG7
	LYZ
	COL4A6
	IFITM1
	CCNYL1
	MYBPC1
	C1orf116
	DNAH17
	TNFSF10
	IFI44
	SAA1 /// SAA2
	SLURP1
	SPRR1A
	KRT6A /// KRT6B /// KRT6C
	IVL
	PRF1
	MIR612 /// NEAT1
	COL22A1
	IGLC1
	PTBP3
	IGKC /// IGKV2-28 /// IGKV2-28 /// IGKV2D-28 /// IGKV2D-28
	abParts /// IGKC /// IGKV4-1 /// IGKV4-1
	SP140L
	ADAMTS15
	IGHA1 /// IGHA2 /// IGHG1 /// IGHG3 /// IGHM /// IGHV3-23 /// IGHV4-31
	IGHD
	CYAT1 /// IGLC1 /// IGLV1-44
	PTPN20B
	KANK4
	ITGA6
	HLA-DQB1 /// HLA-DRB1 /// HLA-DRB3 /// HLA-DRB4 /// LOC100996809 /// LOC101060835
	IGLC1 /// IGLV3-25 /// IGLV3-25
	NHLH2
	GJB3
	EPB41L5
	GIMAP6
	HLA-DRB4
	FLG
	PRNP
	SLC6A2
	ADTRP
	TARP /// TRGC2 /// TRGV9
	PTGS1
	GM2A
	IGLL3P
	CKAP2 /// IGLC1 /// IGLJ2 /// IGLJ2 /// IGLJ3 /// IGLJ3 /// IGLJ3 /// IGLV1-44 /// IGLV2-14 /// IGLV@
	IGKC
	IGLJ3 /// IGLV3-19 /// IGLV3-19
	IL1RN
	FAS
	IGH /// IGHA1 /// IGHA2
	JAG1
	CD24
	IGKV1-37 /// IGKV1-37 /// IGKV1D-37 /// IGKV1D-37
	IGHM
	IGHA1 /// IGHG1 /// IGHM /// IGHV3-23 /// IGHV4-31
	IGHA1 /// IGHD /// IGHG1 /// IGHG3 /// IGHM /// IGHV4-31
	IGLC1 /// IGLV3-10 /// IGLV3-10
	IGLL5
	SERPINB13
	IGLV1-44
	IGH /// IGHA1 /// IGHA2 /// IGHG1 /// IGHG2 /// IGHG3 /// IGHM /// IGHV4-31 /// LOC102725526
	IGKV1OR2-108 /// IGKV1OR2-108
	HLA-DMA
	AC128677.4 /// CH17-132F21.1 /// IGKV1OR-1 /// IGKV1OR-1 /// IGKV1OR10-1 /// IGKV1OR10-1 /// IGKV1OR2-2
	IGLC1 /// IGLJ3 /// IGLV2-14 /// IGLV@
	TYMP
	C18orf25
	CLCA2
	PERP
	STEAP1B
	LAP3
	EPS8L2
	ACSL5
	UBA6
	CARHSP1
	C19orf66
	DNAJC15
	PLEK2
	S100A14
	ANO1
	GIMAP1-GIMAP5 /// GIMAP5
	VAV3
	LRRC1
	GUF1
	DDX60
	TMEM140
	SLC24A3
	KLHL41
	IFIH1
	USP18
	GIMAP4
	DOCK10
	FBXO2
	CDC37L1
	HERC6
	ESRP2 /// MIR6773
	TMEM45A
	RAB38
	CLIC3
	KCTD14 /// NDUFC2-KCTD14
	RHCG
	SLC15A3
	DUOX1
	PDZK1IP1
	RTP4
	APOL6
	TREM2
	MYOT
	SMPX
	SLC6A14
	SYNPO2L
	ZBED2
	HERC5
	SLFN12
	MMP28
	GPR87
	ZNF750
	EPS8L1
	SAMD9L
	CMPK2
	MBOAT2
	MIR205HG
	IFIT2
	EMB
	CHMP4C
	FAM46C
	DSC2
	AFAP1L2
	FST
	MUSTN1 /// TMEM110 /// TMEM110-MUSTN1
	FAM110C
	DMKN
	MEDAG
	ELOVL7
	CD47
	FGL2
	FYB
	CD274
	EPSTI1
	TFCP2L1
	ARHGEF37
	RNF213
	TAP2
	RIMKLB
	BOC
	RDH10
	NEXN
	LGALSL
	CXADR
	NLRC5
	ITGB6 /// LOC100505984
	MAL2
	PARP14
	HSPB8
	IGK /// IGKC
	NLRP2
	TLDC1
	PKP1
	RARRES1
	OCIAD2
	PAX5
	HLA-F
	AF198444
	IL36RN
	KLK5
	ACE2
	C1orf186 /// LOC100505650 /// LOC101929219
	ALS2CL
	PGM2
	CXCL14
	CLDN1
	TMEM33
	ACER3
	PALMD
	DDX58
	GRHL1
	SLAMF7
	FLRT3
	TMEM40
	TRDN
	SFRP2
	SP110
	DHRS9
	GJB2
	H19 /// MIR675
	SGPP1
	GBP3
	ATL3
	PTGFRN
	TNFSF13B
	HAS3
	TMEM79
	MZB1
	TRIM6
	C19orf33
	DTX3L
	NDFIP2
	BMS1P20
	MAST4
	IFFO2
	HOOK1
	HENMT1
	ESRP1
	FAM84B
	SYNPO2
	ETV7
	CAB39
	LCE3D
	CNFN

## Sheet: G3 negative
Transcripts with Gi3<-0.011 ( in red circle ) were considered to be involved in the process 3.These transcripts are upregulated in patients with negative amplitudes and downregulated in patients with positive amplitudes	Names of the transcripts with Gi3<-0.011		The transcripts with most significant Giα values ( Gi1<-0.011) were classified into biological categories according to gene ontology:
			Category	Gene Count	enrichment p-value	Genes
	AADACL2		GO:0052697~xenobiotic glucuronidation	9	1.83616e-12	UGT1A10, UGT1A1, UGT1A5, UGT1A4, UGT1A3, UGT1A9, UGT1A8, UGT1A7, UGT1A6
	ABCA13		GO:1904224~negative regulation of glucuronosyltransferase activity	8	6.32906e-11	UGT1A10, UGT1A1, UGT1A4, UGT1A3, UGT1A9, UGT1A8, UGT1A7, UGT1A6
	ABCC2		GO:2001030~negative regulation of cellular glucuronidation	8	6.32906e-11	UGT1A10, UGT1A1, UGT1A4, UGT1A3, UGT1A9, UGT1A8, UGT1A7, UGT1A6
	ABCC3		GO:0045922~negative regulation of fatty acid metabolic process	8	2.78381e-10	UGT1A10, UGT1A1, UGT1A4, UGT1A3, UGT1A9, UGT1A8, UGT1A7, UGT1A6
	ABCC5		GO:0008152~metabolic process	23	5.35579e-10	GSTM4, GSTM3, UGT1A10, GSTM2, CENPV, GSTM1, UGT1A1, ACSL1, INSIG1, NPL, SULF1, UGT8, GSTA1, UGT1A5, UGT1A4, UGT1A3, UGT1A9, BCAT1, ENPP5, UGT1A8, UGT1A7, CES1, UGT1A6
	ABHD2		GO:0052696~flavonoid glucuronidation	10	1.9732e-09	UGT8, UGT1A10, UGT1A1, UGT1A5, UGT1A4, UGT1A3, UGT1A9, UGT1A8, UGT1A7, UGT1A6
	AC024560.2		GO:0052695~cellular glucuronidation	8	7.54166e-08	UGT1A10, UGT1A1, UGT1A4, UGT1A3, UGT1A9, UGT1A8, UGT1A7, UGT1A6
	ACADSB		GO:0009813~flavonoid biosynthetic process	8	4.66583e-07	UGT8, UGT1A10, UGT1A1, UGT1A5, UGT1A4, UGT1A3, UGT1A7, UGT1A6
	ACKR3		GO:0030326~embryonic limb morphogenesis	10	7.13321e-07	HOXA10, FBN2, GREM1, FRAS1, DLX5, DLX6, SALL4, BMP7, PBX1, FGFR1
	ACSL1		GO:0048704~embryonic skeletal system morphogenesis	9	6.28579e-06	EYA1, SATB2, COL11A1, PCGF2, FLVCR1, HOXB3, SIX1, HOXA7, HOXB7
	ACTG2		GO:0051552~flavone metabolic process	5	6.69084e-06	UGT1A10, UGT1A1, UGT1A9, UGT1A8, UGT1A7
	ADAM12		GO:0042178~xenobiotic catabolic process	5	1.52881e-05	GSTM4, GSTM3, GSTM2, GSTM1, ACSL1
	ADAM23		GO:0008284~positive regulation of cell proliferation	30	1.61334e-05	HILPDA, IRS2, PTN, THBS1, CXCL5, CTGF, EPCAM, ZNF703, NAMPT, NTF3, GCNT2, WNT2, TFAP2B, NTRK2, ARNT2, NMB, EGF, HGF, AKR1C3, FN1, AKR1C2, RUNX2, PBX1, GREM1, BTC, ALDH3A1, BAMBI, ATF3, TSPYL5, FGFR1
	ADAMTS5		GO:1901687~glutathione derivative biosynthetic process	7	1.63388e-05	GSTM4, GSTM3, GSTM2, GSTM1, MGST3, GSTA1, MGST1
	ADD2		GO:0042573~retinoic acid metabolic process	6	1.98813e-05	UGT1A1, UGT1A3, ADH7, UGT1A9, UGT1A8, UGT1A7
	ADH1C		GO:0001503~ossification	11	4.40571e-05	IBSP, COL11A1, CDH11, TMEM119, SPP1, BMP8B, STC1, SOST, BMP7, RUNX2, CTGF
	ADH7		GO:0018916~nitrobenzene metabolic process	4	7.00906e-05	GSTM4, GSTM3, GSTM2, GSTM1
	AF279780		GO:0007416~synapse assembly	9	0.000181845	FARP1, SDK1, PCLO, PCDHB2, BDNF, WNT5A, NRXN3, NRCAM, CEL
	AGPAT9		GO:0055114~oxidation-reduction process	32	0.000210812	NCF2, MGST1, LOXL4, AKR1B1, PLOD2, ADH7, ALDH1L2, LOXL1, TDO2, CBS, FTH1, PHYHD1, PHGDH, FADS1, G6PD, GPX2, TXNRD1, AKR1C1, CYP4F3, AKR1C3, GPX8, OSGIN1, GPX7, AKR1C2, PTGR1, PGD, CYP4F11, CP, OXR1, ALDH3A1, SCCPDH, ALDH1A1
	AGR2		GO:0045893~positive regulation of transcription, DNA-templated	29	0.000230617	MEG3, ENY2, DLX5, MAGED1, SIX1, GLI2, SOX2, SIX4, ZIC2, MYB, DVL3, SOST, TBL1X, TFAP2B, ARNT2, ZFHX3, EGF, FZD7, WNT5A, PAX6, RGMB, BMP7, RUNX2, MLLT11, TOX3, BAMBI, HNRNPD, ZNF711, CREB5
	AGR3		GO:0001501~skeletal system development	13	0.000260991	POSTN, DLX5, DLX6, SHOX2, BMP8B, TNFRSF11B, BMP7, PAPSS2, GLI2, HOXA10, CDH11, COL10A1, FGFR1
	AK055981 /// RP11-617F23.1		GO:0009954~proximal/distal pattern formation	6	0.000339919	HOXA10, GREM1, HOXA9, LRP4, PBX1, GLI2
	AKR1B1		GO:0001764~neuron migration	11	0.000431952	ASPM, NTRK2, TUBB2B, SATB2, NRCAM, PAX6, FGF13, KIAA0319, DCLK1, MATN2, FGFR1
	AKR1C1		GO:0030855~epithelial cell differentiation	9	0.000474894	DLX5, DLX6, AKR1C1, GSTA1, AKR1C2, SIX1, ALDOC, BMP7, CES1
	AKR1C1 /// AKR1C2 /// LOC101930400		GO:0006366~transcription from RNA polymerase II promoter	28	0.000492452	FOXA1, DLX5, SIX1, BACH2, GLI2, SOX2, HOXA10, SALL2, SIX4, CREB3L4, SALL4, CREB3L1, MYB, POLR2H, HOXA7, MSC, TFAP2B, ARNT2, ZFHX3, PAX6, POU2F3, RUNX2, PBX1, ZNF639, ELF5, PAX9, ATF3, CREB5
	AKR1C2 /// LOC101930400		GO:0002053~positive regulation of mesenchymal cell proliferation	6	0.000503854	WNT5A, SHOX2, IRS2, WNT2, FOXP2, FGFR1
	AKR1C3		GO:0044598~doxorubicin metabolic process	4	0.000907091	AKR1C1, AKR1C3, AKR1B1, AKR1C2
	AL132709.8		GO:0044597~daunorubicin metabolic process	4	0.000907091	AKR1C1, AKR1C3, AKR1B1, AKR1C2
	ALCAM		GO:0006805~xenobiotic metabolic process	9	0.000983503	ALDH3A1, MGST3, AKR1C1, EPHX1, MGST1, CMBL, UGT1A9, UGT1A6, CES1
	ALDH1A1		GO:0048706~embryonic skeletal system development	6	0.00100149	HOXA9, DMRT2, WNT5A, SULF1, PBX1, HOXC6
	ALDH1L2		GO:0009952~anterior/posterior pattern specification	9	0.001162	HOXA10, HOXA9, PCGF2, HOXB3, HOXA7, HOXB7, PBX1, GLI2, HOXC6
	ALDH3A1		GO:0090190~positive regulation of branching involved in ureteric bud morphogenesis	5	0.00131842	GREM1, SIX4, MAGED1, SIX1, HOXB7
	ALDOC		GO:0001649~osteoblast differentiation	10	0.00163825	SOX2, IBSP, DLX5, CREB3L1, IGFBP3, SHOX2, TMEM119, SPP1, RUNX2, GLI2
	ALPK2		GO:0070458~cellular detoxification of nitrogen compound	3	0.00201948	GSTM3, GSTM2, GSTM1
	AMN		GO:0030198~extracellular matrix organization	14	0.00202893	FBN2, POSTN, ITGB5, COL11A1, FN1, FBLN1, TNFRSF11B, THBS1, DCN, LOXL1, SMOC2, IBSP, SPP1, COL10A1
	AP000525.9		GO:0042472~inner ear morphogenesis	7	0.00229757	SIX4, DLX5, COL11A1, INSIG1, DLX6, SIX1, FGFR1
	ARHGAP28		GO:0090103~cochlea morphogenesis	5	0.00233836	EYA1, WNT5A, DVL3, SIX1, GLI2
	ARHGEF26		GO:0098869~cellular oxidant detoxification	8	0.00233905	GSTM2, GPX2, TXNRD1, MGST3, GSTA1, MGST1, GPX8, GPX7
	ARHGEF26-AS1		GO:0007155~cell adhesion	24	0.00235429	CNTNAP2, POSTN, PTPRS, MUC16, ITGB5, FN1, DPT, RGMB, THBS1, WISP1, CTGF, ALCAM, PCDHB2, CDH2, IBSP, ADAM12, ADAM23, CDH11, CASS4, SPP1, CNTN1, ACKR3, EDIL3, FREM2
	ARNT2		GO:0006749~glutathione metabolic process	7	0.00335688	GSTM4, GSTM3, GSTM2, G6PD, GSTM1, GSTA1, MGST1
	ASNS		GO:0022617~extracellular matrix disassembly	8	0.00373206	FBN2, MMP11, ADAMTS5, MMP13, SPP1, FN1, MMP8, DCN
	ASPM		GO:0060686~negative regulation of prostatic bud formation	3	0.00396887	WNT5A, SULF1, BMP7
	ASRGL1		GO:0071395~cellular response to jasmonic acid stimulus	3	0.00396887	AKR1C1, AKR1C3, AKR1C2
	ATF3		GO:0014706~striated muscle tissue development	3	0.00396887	EYA1, EYA2, IFRD1
	ATP11B		GO:0051216~cartilage development	7	0.00436274	SATB2, WNT5A, BMP8B, COL10A1, HOXB3, SULF1, BMP7
	ATP13A5		GO:0009612~response to mechanical stimulus	7	0.00436274	POSTN, ASNS, INHBB, SOST, THBS1, DCN, GLI2
	ATP6V0E2		GO:0008652~cellular amino acid biosynthetic process	5	0.00440042	FOLH1, CBS, FOLH1B, ASNS, BCAT1
	B3GALNT1		GO:0006024~glycosaminoglycan biosynthetic process	6	0.00462378	HS3ST3B1, GALNT5, HS3ST3A1, GCNT2, PXYLP1, GPC4
	BACH2		GO:0002063~chondrocyte development	4	0.00642941	COL11A1, SHOX2, SULF1, RUNX2
	BAG2		GO:0038031~non-canonical Wnt signaling pathway via JNK cascade	3	0.00650025	FZD7, WNT5A, DVL3
	BAMBI		GO:0048015~phosphatidylinositol-mediated signaling	9	0.00672416	TNRC6C, BTC, PIK3CA, EGF, PI4KAP1, PI4KAP2, PI4KA, IRS2, FGFR1
	BC017398 /// CTD-2314B22.3 /// DQ786293 /// DUXAP10 /// LL22NC03-N64E9.1		GO:0001822~kidney development	8	0.00734704	TFAP2B, CENPF, MME, LRP4, SIX1, SULF1, DCN, GLI2
	BC027448		GO:0043524~negative regulation of neuron apoptotic process	10	0.00799786	NTRK2, TOX3, TFAP2B, PIK3CA, SIX4, BDNF, NTF3, SIX1, GCLM, OXR1
	BCAT1		GO:0007411~axon guidance	11	0.00921879	MEG3, ENAH, BDNF, DLX5, WNT5A, NRXN3, PAX6, SLIT2, BMP7, GLI2, MATN2
	BDNF		GO:0043651~linoleic acid metabolic process	4	0.00924333	GSTM2, ACSL1, GSTA1, FADS1
	BID		GO:0016576~histone dephosphorylation	3	0.00958191	EYA1, EYA2, EYA4
	BMP7		GO:0007275~multicellular organism development	24	0.0107662	AMN, EYA2, TNFRSF18, WNT5A, EYA4, OSGIN1, HMGB3, PAX6, MSANTD3-TMEFF1, TNFRSF10D, HOXA10, MMP11, TMEFF1, HOXA9, GPR161, SALL4, CREB3L1, FLVCR1, GCNT2, HOXB3, EDIL3, WNT2, HOXB7, HOXC6
	BMP8B		GO:0033280~response to vitamin D	4	0.0108795	STC2, SPP1, STC1, BMP7
	BRF2		GO:0010596~negative regulation of endothelial cell migration	4	0.0108795	STC1, SLIT2, THBS1, DCN
	BTC		GO:0060037~pharyngeal system development	4	0.0108795	EYA1, SIX4, SIX1, BMP7
	C11orf92		GO:0046854~phosphatidylinositol phosphorylation	8	0.0117281	BTC, PIK3CA, EGF, PI4KAP1, PI4KAP2, PI4KA, IRS2, FGFR1
	C1orf110		GO:1904659~glucose transmembrane transport	4	0.0126722	SLC2A10, SLC2A13, SLC2A12, PPBP
	C1orf115		GO:0007584~response to nutrient	7	0.0129443	ALDH3A1, UGT1A1, ACSL1, SST, AKR1C3, TNFRSF11B, GCLM
	C1orf53		GO:0048146~positive regulation of fibroblast proliferation	6	0.0133244	BTC, WNT5A, S100A6, FN1, FBLN1, WNT2
	C1orf61		GO:0042474~middle ear morphogenesis	4	0.0146236	EYA1, INSIG1, SIX1, FGFR1
	C3orf58		GO:0045664~regulation of neuron differentiation	4	0.0146236	ZFHX3, EYA1, NTF3, SIX1
	C3orf70		GO:0060021~palate development	7	0.014629	FRAS1, DLX5, SATB2, INSIG1, DLX6, WNT5A, MSC
	C5orf34		GO:0021987~cerebral cortex development	6	0.0154282	ASPM, NTRK2, CNTNAP2, CDH2, LRP8, FOXP2
	C9orf72		GO:0001657~ureteric bud development	5	0.0169939	EPCAM, SIX1, SLIT2, BMP7, FGFR1
	CABYR		GO:0090630~activation of GTPase activity	7	0.0174327	TBC1D8B, PLEKHG4, RABGAP1L, TBC1D30, WNT5A, NTF3, TBC1D16
	CALML4		GO:0007399~nervous system development	15	0.0194913	CHRM3, NRN1, PHF10, GDA, BDNF, DLX5, DLX6, SHOX2, PTN, DCLK1, OLFM1, PCDHB2, MAP1B, NTF3, FGF13
	CALU		GO:0043410~positive regulation of MAPK cascade	7	0.0194944	SOX2, NTRK2, CDH2, IGFBP3, PELI2, TNFRSF11B, FGFR1
	CASS4		GO:0016266~O-glycan processing	6	0.0202764	GALNT5, MUC16, GALNT15, MUC19, MUC4, MUC20
	CBS		GO:0048754~branching morphogenesis of an epithelial tube	4	0.0214439	EGF, SLIT2, BMP7, GLI2
	CBX2		GO:0001523~retinoid metabolic process	6	0.0216273	AKR1C1, ALDH1A1, AKR1C3, GPC4, ADH7, LRP8
	CBX5		GO:0032330~regulation of chondrocyte differentiation	3	0.0218302	SCIN, SHOX2, CTGF
	CBX6		GO:0042448~progesterone metabolic process	3	0.0218302	AKR1C1, AKR1C3, AKR1C2
	CCDC39 /// LOC101928882		GO:0000187~activation of MAPK activity	8	0.0224507	MAPK10, EGF, HGF, WNT5A, NTF3, THBS1, MUC20, IQGAP3
	CDH11		GO:0045892~negative regulation of transcription, DNA-templated	22	0.0229666	MEG3, TFAP2B, ZFHX3, CBX5, MAGED1, WNT5A, BMP7, FOXP2, RUNX2, GREM1, HIC2, CENPF, YEATS2, TFDP2, ZIC2, SIX4, ZNF639, ZNF703, MYB, PAX9, XCL1, HOXA7
	CDH2		GO:0007605~sensory perception of sound	9	0.0239074	TUB, CEMIP, EYA1, COL11A1, EYA4, SIX1, TBL1X, DNM1, FGFR1
	CDKN2C		GO:0000122~negative regulation of transcription from RNA polymerase II promoter	29	0.0245785	FOXA1, SATB2, SHOX2, SIX1, NEDD4L, LRP8, BACH2, GLI2, SOX2, SALL2, SALL4, MYB, MAGEA1, TBL1X, HOXA7, MSC, LMCD1, DACT1, TFAP2B, ZFHX3, CBX6, PCGF2, CBX2, PAX6, FOXP2, YEATS2, HOXB3, ATF3, FGFR1
	CDR2L		GO:0042327~positive regulation of phosphorylation	4	0.0268017	EGF, FZD7, GRB10, THBS1
	CECR2		GO:0040037~negative regulation of fibroblast growth factor receptor signaling pathway	3	0.0268204	WNT5A, SULF1, THBS1
	CEL		GO:0055085~transmembrane transport	13	0.0274986	ABCC3, SLC46A3, SLC46A1, ABCC2, TUSC3, ABCC5, ABCA13, SLC16A14, ADD2, PANX2, FLVCR1, SLC13A5, SLC25A36
	CEMIP		GO:0006879~cellular iron ion homeostasis	5	0.0276707	SLC46A1, TFRC, FTH1, FLVCR1, CP
	CENPF		GO:0017157~regulation of exocytosis	4	0.0297236	RAB3B, RPH3AL, PCLO, SYT1
	CENPJ		GO:0001958~endochondral ossification	4	0.0297236	MMP13, DLX5, COL10A1, RUNX2
	CENPV		GO:0071363~cellular response to growth factor stimulus	5	0.0297625	DDC, IBSP, PAX9, THBS1, LRP8
	CERK		GO:0048646~anatomical structure formation involved in morphogenesis	3	0.0322204	FOXA1, DLX5, DLX6
	CES1 /// LOC100653057		GO:0032355~response to estradiol	7	0.0322968	FOXA1, ARNT2, POSTN, PTN, BID, BMP7, CTGF
	CHODL		GO:0035987~endodermal cell differentiation	4	0.0328065	ITGB5, COL11A1, FN1, MMP8
	CHPT1		GO:0010800~positive regulation of peptidyl-threonine phosphorylation	4	0.0328065	CEMIP, EGF, WNT5A, BMP7
	CHRM3		GO:0007267~cell-cell signaling	13	0.0360338	NMB, BDNF, CXCL5, WISP1, CTGF, GREM1, SST, NTF3, NAMPT, XCL1, FGF13, WNT2, FADS1
	CHST6		GO:0040007~growth	4	0.0360493	BMP8B, INHBB, BMP7, FOXP2
	CLCN2		GO:0033138~positive regulation of peptidyl-serine phosphorylation	6	0.0364412	NTRK2, PIK3CA, WNT5A, NTF3, SMYD3, PFN2
	CLDN3		GO:0008584~male gonad development	7	0.0369981	HOXA10, ASPM, HOXA9, SIX4, WNT5A, AKR1C3, NUPR1
	CLDN8		GO:0006069~ethanol oxidation	3	0.0380054	ADH1C, ALDH1A1, ADH7
	CLEC4G		GO:0046323~glucose import	3	0.0380054	SLC2A10, SLC2A13, SLC2A12
	CMBL		GO:0035413~positive regulation of catenin import into nucleus	3	0.0380054	BAMBI, EGF, DACT1
	CMTM8		GO:0014070~response to organic cyclic compound	5	0.0390441	G6PD, ACSL1, EPHX1, NAMPT, FADS1
	CNTN1		GO:0021915~neural tube development	4	0.0430083	CECR2, SALL2, PHGDH, DACT1
	CNTNAP2		GO:0035909~aorta morphogenesis	3	0.0441516	TFAP2B, EYA1, SIX1
	COL10A1		GO:0010952~positive regulation of peptidase activity	3	0.0441516	PCOLCE2, FN1, FBLN1
	COL11A1		GO:0006693~prostaglandin metabolic process	3	0.0441516	AKR1C3, AKR1C2, PTGR1
	COLCA1		GO:0001889~liver development	6	0.0446252	UGT1A1, PIK3CA, HGF, HNRNPD, ASNS, PTN
	COLCA2		GO:0007165~signal transduction	41	0.046503	CHRM3, PRKAA2, MGST3, NRXN3, IRS2, TNFRSF11B, NTS, IQGAP3, LRP8, WISP1, CXCL5, EPS8, ALCAM, SALL2, SALL4, NAMPT, SPOCK3, NTF3, GRB10, GABRE, NMB, DTNA, EGF, TXNRD1, TNFRSF18, ARHGAP28, RASSF9, RGMB, SORL1, TNFRSF10D, GULP1, GREM1, MAPK10, SMOC2, RIT1, CLDN3, S100A6, PI4KA, XCL2, XCL1, FGF13
	CP		GO:0030509~BMP signaling pathway	6	0.0490968	DLX5, BMP8B, LRP4, RGMB, BMP7, RUNX2
	CR1		GO:0030324~lung development	6	0.0490968	CCDC39, WNT5A, PTN, WNT2, GLI2, CTGF
	CREB3L1		GO:0045595~regulation of cell differentiation	4	0.0505861	TFAP2B, FADS1, RUNX2, FGFR1
	CREB3L4		GO:0060065~uterus development	3	0.0506361	HOXA10, HOXA9, WNT5A
	CREB5		GO:0048665~neuron fate specification	3	0.0506361	FOXA1, EYA1, SIX1
	CREB5 /// LOC401317		GO:1900020~positive regulation of protein kinase C activity	2	0.0517208	CEMIP, WNT5A
	CRISPLD1		GO:0006789~bilirubin conjugation	2	0.0517208	UGT1A1, UGT1A4
	CRNDE		GO:0044029~hypomethylation of CpG island	2	0.0517208	MEG3, PIK3CA
	CTGF		GO:0045939~negative regulation of steroid metabolic process	2	0.0517208	UGT1A1, UGT1A8
	CXCL5		GO:0061197~fungiform papilla morphogenesis	2	0.0517208	SIX4, SIX1
	CXorf57		GO:0009051~pentose-phosphate shunt, oxidative branch	2	0.0517208	G6PD, PGD
	CYP4F11		GO:0019442~tryptophan catabolic process to acetyl-CoA	2	0.0517208	TDO2, KYNU
	CYP4F3		GO:1904237~positive regulation of substrate-dependent cell migration, cell attachment to substrate	2	0.0517208	FN1, FBLN1
	DACT1		GO:0045957~negative regulation of complement activation, alternative pathway	2	0.0517208	CR1, SUSD4
	DCLK1		GO:1904395~positive regulation of skeletal muscle acetylcholine-gated channel clustering	2	0.0517208	LRP4, PTN
	DCN		GO:0019322~pentose biosynthetic process	2	0.0517208	G6PD, PGD
	DDAH1		GO:0014066~regulation of phosphatidylinositol 3-kinase signaling	6	0.0538232	BTC, PIK3CA, EGF, IRS2, C3ORF58, FGFR1
	DDC		GO:0010718~positive regulation of epithelial to mesenchymal transition	4	0.0546014	OLFM1, BAMBI, ZNF703, GCNT2
	DIRAS2		GO:0060548~negative regulation of cell death	5	0.0557246	AGR2, AGR3, BMP7, WISP1, CTGF
	DLX5		GO:0001953~negative regulation of cell-matrix adhesion	3	0.0574371	POSTN, HOXA7, THBS1
	DLX6		GO:0042493~response to drug	14	0.0577852	TFAP2B, RPH3AL, UGT1A1, ACSL1, MGST1, TNFRSF11B, PTN, THBS1, LRP8, ALDH3A1, CENPF, SST, DVL3, GCLM
	DMRT2		GO:0045944~positive regulation of transcription from RNA polymerase II promoter	35	0.0582899	FOXA1, SATB2, SHOX2, SIX1, GLI2, SOX2, HOXA10, SIX4, CREB3L4, EPCAM, SALL4, CREB3L1, NAMPT, MYB, SMYD3, TBL1X, HOXA7, WNT2, TFAP2B, ARNT2, EYA1, DMRT2, HGF, WNT5A, PAX6, BMP7, POU2F3, PBX1, DCN, GREM1, TFDP2, ZNF639, ELF5, PAX9, ATF3
	DNM1		GO:0045665~negative regulation of neuron differentiation	5	0.0588243	SOX2, ASPM, PAX6, BMP7, PBX1
	DPT		GO:0050680~negative regulation of epithelial cell proliferation	5	0.0588243	SOX2, MAGED1, WNT5A, PAX6, PTN
	DTNA		GO:0007612~learning	5	0.0620142	NTRK2, CNTNAP2, NRXN3, PTN, FGF13
	DUXAP10		GO:0007420~brain development	10	0.0629793	ARNT2, CNTNAP2, ZFHX3, SYT1, ZIC2, PHGDH, IRS2, SLC7A11, PCDH19, BID
	DUXAP10 /// LINC01296		GO:0060070~canonical Wnt signaling pathway	6	0.0667536	EGF, FZD7, WNT5A, DVL3, TBL1X, WNT2
	DVL3		GO:0032496~response to lipopolysaccharide	9	0.0672537	UGT1A1, TNFRSF18, MGST1, TNFRSF11B, PPBP, LOXL1, DCN, CXCL5, TNFRSF10D
	DYNC1I1		GO:0006979~response to oxidative stress	7	0.0692655	GPX2, ABCC2, STC2, GPX8, SLC7A11, GCLM, OXR1
	EDIL3		GO:0051897~positive regulation of protein kinase B signaling	6	0.0695298	FAM132A, AKR1C3, GCNT2, AKR1C2, THBS1, TSPYL5
	EGF		GO:0002076~osteoblast development	3	0.0719057	SATB2, RUNX2, GLI2
	EIF2B5		GO:0021549~cerebellum development	4	0.0721105	HNRNPD, CNTN1, PTN, FOXP2
	ELF5		GO:0045669~positive regulation of osteoblast differentiation	5	0.0721177	FBN2, HGF, TMEM119, BMP7, RUNX2
	ENAH		GO:0009636~response to toxic substance	6	0.072369	EPHX1, SCN9A, ASNS, NUPR1, SLC7A11, CES1
	ENO2		GO:0061055~myotome development	2	0.0765715	SIX4, SIX1
	ENPP1		GO:0070278~extracellular matrix constituent secretion	2	0.0765715	CREB3L1, CTGF
	ENPP5		GO:0015732~prostaglandin transport	2	0.0765715	ABCC2, SLCO3A1
	ENY2		GO:0072095~regulation of branch elongation involved in ureteric bud branching	2	0.0765715	SIX4, SIX1
	EPCAM		GO:2001202~negative regulation of transforming growth factor-beta secretion	2	0.0765715	FN1, FBLN1
	EPHX1		GO:0097286~iron ion import	2	0.0765715	TFRC, FTH1
	EPS8		GO:0006695~cholesterol biosynthetic process	4	0.0768348	G6PD, PRKAA2, INSIG1, CES1
	ERICH5		GO:0010811~positive regulation of cell-substrate adhesion	4	0.0768348	SMOC2, AGR2, PTN, EDIL3
	EYA1		GO:0016525~negative regulation of angiogenesis	5	0.0792902	MEG3, PTN, SULF1, THBS1, DCN
	EYA2		GO:0002690~positive regulation of leukocyte chemotaxis	3	0.079534	XCL1, PPBP, CXCL5
	EYA4		GO:0000302~response to reactive oxygen species	4	0.0816914	GPX2, TXNRD1, GPX8, GPX7
	FADS1 /// MIR1908		GO:0030199~collagen fibril organization	4	0.0816914	GREM1, MMP11, COL11A1, DPT
	FAM132A		GO:0009611~response to wounding	5	0.0830047	SOX2, ABHD2, FN1, PAX6, CTGF
	FAM161A		GO:0030574~collagen catabolic process	5	0.0868033	MMP11, MMP13, COL11A1, COL10A1, MMP8
	FAM171A1		GO:0009083~branched-chain amino acid catabolic process	3	0.0874001	MCCC1, BCAT1, ACADSB
	FAM171B		GO:1990138~neuron projection extension	3	0.0874001	POSTN, NRN1, ALCAM
	FAM174B		GO:0031290~retinal ganglion cell axon guidance	3	0.0874001	ALCAM, NRCAM, SLIT2
	FAM3B		GO:0016601~Rac protein signal transduction	3	0.0874001	EPS8, RHOU, WASF1
	FARP1		GO:0035019~somatic stem cell population maintenance	5	0.0906848	SOX2, ELF5, SALL4, POLR2H, PBX1
	FAXC		GO:0048839~inner ear development	4	0.0917882	SOX2, EYA4, SIX1, FREM2
	FBLN1		GO:0046697~decidualization	3	0.0954864	STC2, SPP1, STC1
	FBN2		GO:0042326~negative regulation of phosphorylation	3	0.0954864	CDKN2C, GRB10, BMP7
	FGF13		GO:0006541~glutamine metabolic process	3	0.0954864	GFPT1, ASNS, PHGDH
	FGFR1		GO:0048545~response to steroid hormone	3	0.0954864	ABCC2, SST, SPP1
	FKBP10		GO:0045599~negative regulation of fat cell differentiation	4	0.0970213	MMP11, INSIG1, WNT5A, ENPP1
	FLJ13744		GO:0007566~embryo implantation	4	0.0970213	STC2, SPP1, STC1, FBLN1
	FLVCR1		GO:0001658~branching involved in ureteric bud morphogenesis	4	0.0970213	GREM1, EYA1, SIX1, PBX1
	FN1		GO:0006006~glucose metabolic process	5	0.0986918	TFAP2B, G6PD, PIK3CA, GAA, IRS2
	FOLH1 /// FOLH1B
	FOXA1
	FOXP2
	FRAS1
	FREM2
	FTH1
	FXYD6
	FZD7
	G6PD
	GAA
	GABRE /// MIR224 /// MIR452
	GALNT15
	GALNT5
	GATSL2
	GCAT
	GCHFR
	GCLM
	GCNT2
	GDA
	GFPT1
	GLI2
	GPC4
	GPR128
	GPR160
	GPR161
	GPX2
	GPX7
	GPX8
	GRB10
	GREM1
	GSTA1
	GSTM1
	GSTM2
	GSTM3
	GSTM4
	GULP1
	HEPACAM2
	HGF
	HIC2
	HILPDA
	HIST3H2A
	HMGB3
	HNRNPD
	HOXA10
	HOXA10-HOXA9 /// HOXA9 /// MIR196B
	HOXA7
	HOXB3
	HOXB7
	HOXC6
	HRASLS
	HS3ST3A1
	HS3ST3B1
	IBSP
	ICE2
	IFRD1
	IGF2BP3
	IGFBP3
	INHBB
	INSIG1
	IPO9
	IQCA1
	IQGAP3
	IRS2
	ITGB5
	JAKMIP3
	KCNG1
	KCNMB3
	KCNS3
	KDELR3
	KIAA0319
	KIAA1244
	KIAA1324
	KIAA1549
	KLHL23 /// PHOSPHO2-KLHL23
	KLHL24
	KLHL42
	KLRG2
	KRT19
	KRT33B
	KRT34 /// LOC100653049
	KRT8
	KRTAP1-5
	KYNU
	L3MBTL4
	LARP6
	LEPREL4
	LGR6
	LINC00312
	LINC00888
	LINC00942
	LINC01003
	LINC01133
	LINC01296 /// LOC100653149 /// LOC102725127
	LL22NC03-N14H11.1
	LMCD1
	LOC100132891
	LOC100506558 /// MATN2
	LOC100507472 /// PCSK6
	LOC101927870
	LOC102724017
	LOC284219
	LOC344887
	LOC440173
	LOXL1
	LOXL1-AS1
	LOXL4
	LRMP
	LRP4
	LRP8
	LRRC15
	LRRC4
	LSM8
	MAGEA1
	MAGEA3 /// MAGEA6
	MAGEA6
	MAGED1
	MAGED4 /// MAGED4B /// SNORA11D /// SNORA11E
	MAGEF1
	MAP1A
	MAP1B
	MAP3K13
	MAP6D1
	MAPK10
	MCCC1
	MCEMP1
	MCF2L
	MCM3AP-AS1
	MEG3
	MEGF10
	MEGF6
	MFI2
	MGST1
	MGST3
	MKX
	MLF1
	MLLT11
	MME
	MMP11
	MMP13
	MMP8
	MRAP2
	MSANTD3-TMEFF1 /// TMEFF1
	MSC
	MSMB
	MUC16
	MUC19
	MUC20
	MUC4
	MYB
	MYO5C
	NAMPT
	NBEA
	NCF2
	NCR3LG1 /// RP1-239B22.5
	NEDD4L
	NKAIN2
	NMB
	NPL
	NRCAM
	NRN1
	NRXN3
	NT5DC2
	NT5DC3
	NTF3
	NTRK2
	NTS
	NUDT11
	NUPR1
	OLFM1
	OSGIN1
	OXR1
	PADI3
	PAMR1
	PANX2
	PAPSS2
	PAX6
	PAX9
	PBX1
	PCDH19
	PCDHB2
	PCGF2
	PCLO
	PCOLCE2
	PELI2
	PFN2
	PGD
	PHF10
	PHGDH
	PHYHD1
	PI4KA /// PI4KAP1 /// PI4KAP2
	PIK3CA
	PLCB4
	PLEKHG1
	PLEKHG4
	PLOD2
	PLS1
	POLR2H
	POPDC3
	POSTN
	POU2F3
	POU6F2-AS2
	PPAPDC1A
	PPBP
	PPM1L
	PRKAA2
	PSD3
	PTGR1
	PTN
	PTPRS
	PXYLP1
	RAB15
	RAB3B
	RAB3IP
	RABGAP1L
	RASEF
	RASSF9
	REPIN1
	RGMB
	RHOBTB3
	RHOU
	RIT1
	RNF24
	RP11-255C15.4
	RP11-274H2.5
	RP11-319E16.2
	RP13-238F13.5
	RPH3AL
	RPL39L
	RPP25
	RUNX2
	S100A6
	SALL2
	SALL4
	SAMD12
	SAPCD2
	SATB2
	SCCPDH
	SCG5
	SCGB2A1
	SCIN
	SCN9A
	SDK1
	SESTD1
	SF3B1
	SH3BGRL2
	SHOX2
	SIX1
	SIX4
	SLAMF9
	SLC13A5
	SLC16A14
	SLC16A7
	SLC1A1
	SLC25A36
	SLC27A2
	SLC2A10
	SLC2A12
	SLC2A13
	SLC35G1
	SLC38A6
	SLC45A4
	SLC46A1
	SLC46A3
	SLC7A11
	SLCO3A1
	SLIT2
	SMKR1
	SMOC2
	SMYD3
	SNORD114-3
	SORL1
	SOST
	SOX2
	SOX21-AS1
	SPOCK3
	SPP1
	SRSF1
	SST
	ST3GAL4-AS1
	STC1
	STC2
	STON1
	STOX2
	SULF1
	SUSD4
	SVIP
	SYT1
	TBC1D16
	TBC1D30
	TBC1D8B
	TBL1X
	TCEA3
	TDO2
	TFAP2B
	TFDP2
	TFRC
	THBS1
	TMC4
	TMEM116
	TMEM119
	TMEM136
	TMEM158
	TMEM44
	TMEM71
	TMTC1
	TMTC4
	TNFRSF10D
	TNFRSF11B
	TNFRSF18
	TNRC6C
	TOX3
	TRIM2
	TRPC1
	TSPAN18
	TSPAN7
	TSPYL5
	TUB
	TUBB2B
	TUSC3
	TXNRD1
	UBE2QL1
	UGT1A1 /// UGT1A10 /// UGT1A3 /// UGT1A4 /// UGT1A5 /// UGT1A6 /// UGT1A7 /// UGT1A8 /// UGT1A9
	UGT1A1 /// UGT1A10 /// UGT1A4 /// UGT1A6 /// UGT1A8 /// UGT1A9
	UGT8
	USP13
	UST
	VEPH1
	WASF1
	WDR72
	WFDC2
	WHSC1L1
	WISP1
	WNT2
	WNT5A
	XCL1
	XCL1 /// XCL2
	XIST
	XPOT
	YEATS2
	ZBTB10
	ZC3HAV1L
	ZDHHC2
	ZFHX3
	ZIC2
	ZNF469
	ZNF639
	ZNF703
	ZNF711
	ZNF85

## Sheet: G4 positive
Transcripts with Gi4>0.018 ( in red circle ) were considered to be involved in the process 4.These transcipts are upregulated in patients with positive amplitudes and downregulated in patients with negative amplitudes	Names of the transcripts with Gi4>0.018		The transcripts with most significant Giα values ( Gi4>0.018) were classified into biological categories according to gene ontology:
			Category	Gene Count	enrichment p-value	Genes
	SPRR4		GO:0060968~regulation of gene silencing	10	4.61241e-17	HIST1H3J, HIST1H3A, HIST1H3B, HIST1H3C, HIST1H3D, HIST1H3E, HIST1H3F, HIST1H3G, HIST1H3H, HIST1H3I
	SDR9C7		GO:0030198~extracellular matrix organization	22	5.89363e-16	IBSP, LUM, TNC, COL3A1, FBN1, POSTN, SPARC, COL5A2, SPINK5, COL5A1, BGN, SERPINE1, FOXF2, COL1A2, COL1A1, FBN2, LOX, COL8A1, MFAP5, COL8A2, FN1, COL10A1
	RPTN		GO:0032200~telomere organization	11	5.93633e-14	HIST1H3J, HIST1H3A, HIST1H3B, HIST1H3C, HIST1H3D, HIST1H3E, HIST1H3F, HIST1H3G, HIST1H3H, HIST1H3I, HIST1H4H
	LYNX1		GO:0006335~DNA replication-dependent nucleosome assembly	11	4.34677e-13	HIST1H3J, HIST1H3A, HIST1H3B, HIST1H3C, HIST1H3D, HIST1H3E, HIST1H3F, HIST1H3G, HIST1H3H, HIST1H3I, HIST1H4H
	BC027448		GO:0030216~keratinocyte differentiation	14	6.01526e-13	S100A7, LCE3D, SPRR2G, CDSN, SCEL, CRCT1, EREG, KRT16, SPRR1A, SPRR2B, SPRR3, SPRR4, IVL, PRR9
	PTGS2		GO:0006334~nucleosome assembly	16	9.83356e-13	HIST1H3J, HIST1H2BC, HIST1H2BE, HIST1H2BF, HIST1H2BG, HIST1H2BI, HIST1H3A, HIST1H3B, HIST1H3C, HIST1H3D, HIST1H3E, HIST1H3F, HIST1H3G, HIST1H3H, HIST1H4H, HIST1H3I
	POSTN		GO:0030574~collagen catabolic process	13	1.52073e-12	KLK6, MMP10, COL3A1, MMP8, COL1A2, COL12A1, COL1A1, COL8A1, MMP13, COL8A2, COL5A2, COL5A1, COL10A1
	FN1		GO:0000183~chromatin silencing at rDNA	11	2.24763e-12	HIST1H3J, HIST1H3A, HIST1H3B, HIST1H3C, HIST1H3D, HIST1H3E, HIST1H3F, HIST1H3G, HIST1H3H, HIST1H3I, HIST1H4H
	PNLIPRP3		GO:0051290~protein heterotetramerization	11	9.09283e-12	HIST1H3J, HIST1H3A, HIST1H3B, HIST1H3C, HIST1H3D, HIST1H3E, HIST1H3F, HIST1H3G, HIST1H3H, HIST1H3I, HIST1H4H
	PAPPA		GO:0045814~negative regulation of gene expression, epigenetic	11	5.9236e-11	HIST1H3J, HIST1H3A, HIST1H3B, HIST1H3C, HIST1H3D, HIST1H3E, HIST1H3F, HIST1H3G, HIST1H3H, HIST1H3I, HIST1H4H
	LINC01127		GO:0018149~peptide cross-linking	11	5.9236e-11	CRCT1, SPRR1A, COL3A1, SPRR2B, LCE3D, SPRR3, SPRR2G, SPRR4, IVL, PRR9, FN1
	CYP27C1		GO:0044267~cellular protein metabolic process	14	1.90308e-10	HIST1H3J, PAPPA, HIST1H3A, HIST1H3B, HIST1H3C, IGF2, HIST1H3D, HIST1H3E, HIST1H3F, MMP13, HIST1H3G, HIST1H3H, HIST1H3I, HIST1H4H
	LOC100505555 /// ZNF846		GO:0045815~positive regulation of gene expression, epigenetic	11	5.58939e-10	HIST1H3J, HIST1H3A, HIST1H3B, HIST1H3C, HIST1H3D, HIST1H3E, HIST1H3F, HIST1H3G, HIST1H3H, HIST1H3I, HIST1H4H
	ACTG2		GO:0008544~epidermis development	12	8.67539e-10	KLK7, S100A7, SPRR1A, KRT16, SPRR2B, KLK5, LCE3D, SPRR3, SPRR2G, CALML5, CDSN, SCEL
	COL1A1		GO:0031424~keratinization	10	1.02469e-09	SPRR1A, KRT16, SPRR2B, CNFN, LCE3D, SPRR3, SPRR2G, SPRR4, IVL, ABCA12
	IGF2 /// INS-IGF2		GO:0030199~collagen fibril organization	9	4.2054e-09	LUM, COL3A1, COL1A2, COL12A1, COL1A1, LOX, GREM1, COL5A2, COL5A1
	PCOLCE		GO:0031047~gene silencing by RNA	11	1.75492e-07	HIST1H3J, HIST1H3A, HIST1H3B, HIST1H3C, HIST1H3D, HIST1H3E, HIST1H3F, HIST1H3G, HIST1H3H, HIST1H3I, HIST1H4H
	SERPINE1		GO:0001501~skeletal system development	11	1.24758e-06	BMP2, COL3A1, FBN1, COL1A2, COL12A1, POSTN, IGF2, COL1A1, COL5A2, COL10A1, CDH11
	SLC7A8		GO:0050830~defense response to Gram-positive bacterium	9	2.22127e-06	HIST1H2BC, HIST1H2BE, HIST1H2BF, HIST1H2BG, RNASE7, HIST1H2BI, C10ORF99, DEFB4B, DEFB4A
	FBN1		GO:0007596~blood coagulation	12	2.60915e-06	HIST1H3J, HIST1H3A, HIST1H3B, COL1A2, HIST1H3C, HIST1H3D, COL1A1, HIST1H3E, HIST1H3F, HIST1H3G, HIST1H3H, HIST1H3I
	ANPEP		GO:0007155~cell adhesion	18	3.97911e-06	IBSP, TNC, PCDHB2, POSTN, CDSN, COL5A1, SEMA5A, WISP1, PKP1, NLGN4X, DSC2, COL12A1, COL1A1, ADAM12, COL8A1, CHL1, FN1, CDH11
	FBN2		GO:0042060~wound healing	8	1.58242e-05	EREG, TNC, COL3A1, SPRR3, LOX, IL24, SPARC, FN1
	UPP1		GO:0007267~cell-cell signaling	12	5.36622e-05	SEMA5A, WNT2, IL36G, BMP2, WISP1, NTF3, CXCL5, EREG, GREM1, SST, GJB2, IL11
	NELL2		GO:0019731~antibacterial humoral response	6	7.69356e-05	HIST1H2BC, HIST1H2BE, HIST1H2BF, HIST1H2BG, RNASE7, HIST1H2BI
	PI3		GO:0002227~innate immune response in mucosa	5	0.000106186	HIST1H2BC, HIST1H2BE, HIST1H2BF, HIST1H2BG, HIST1H2BI
	TPST1		GO:0022617~extracellular matrix disassembly	7	0.000116108	KLK7, MMP10, FBN1, MMP8, FBN2, MMP13, FN1
	GAS1		GO:0030282~bone mineralization	5	0.000362778	ASPN, IBSP, BMP2, PTGS2, MMP13
	CHL1		GO:0061436~establishment of skin barrier	4	0.000731206	KRT16, KRT1, ALOX12B, ABCA12
	KLK6		GO:0001503~ossification	6	0.00127306	IBSP, IGF2, LRRC17, SPARC, COL5A2, CDH11
	CSPG4		GO:0098609~cell-cell adhesion	10	0.0017208	HIST1H3J, HIST1H3A, HIST1H3B, HIST1H3C, HIST1H3D, HIST1H3E, HIST1H3F, HIST1H3G, HIST1H3H, HIST1H3I
	DSC2		GO:0001525~angiogenesis	9	0.00191417	EREG, PTGS2, S100A7, SERPINE1, CSPG4, ANPEP, COL8A1, COL8A2, FN1
	EML1		GO:0019221~cytokine-mediated signaling pathway	7	0.0021091	ASPN, IL1R2, IL36G, BGN, EREG, LRRC15, GHR
	SPINK5		GO:0050829~defense response to Gram-negative bacterium	5	0.00226479	S100A7, RNASE7, SERPINE1, DEFB4B, DEFB4A
	BMP2		GO:0035987~endodermal cell differentiation	4	0.00245266	MMP8, COL12A1, COL8A1, FN1
	LRRC17		GO:0043589~skin morphogenesis	3	0.00346053	COL1A2, COL1A1, CDSN
	IL1R2		GO:0043588~skin development	4	0.00476605	COL3A1, COL5A2, COL5A1, ASPRV1
	GHR		GO:0043206~extracellular fibril organization	3	0.00621972	COL3A1, MFAP5, COL5A1
	WNT2		GO:0030208~dermatan sulfate biosynthetic process	3	0.00621972	BGN, DSEL, CSPG4
	MMP10		GO:0019372~lipoxygenase pathway	3	0.00730222	PTGS2, ALOX15B, ALOX12B
	PKP1		GO:0010952~positive regulation of peptidase activity	3	0.00730222	PCOLCE, FN1, PCOLCE2
	EREG		GO:0048839~inner ear development	4	0.00806597	BMP2, SPARC, GJB6, LGR5
	KLK7		GO:0050731~positive regulation of peptidyl-tyrosine phosphorylation	5	0.00942409	NTF3, CSPG4, IGF2, GHR, IL11
	TRPC1		GO:0030335~positive regulation of cell migration	7	0.0108638	SEMA5A, BMP2, NTF3, CEMIP, HAS2, COL1A1, LRRC15
	S100A12		GO:0071230~cellular response to amino acid stimulus	4	0.0117433	COL3A1, COL1A2, COL1A1, COL5A2
	KRT1		GO:0006508~proteolysis	12	0.012483	KLK7, MMP10, MASP1, PAPPA, KLK5, PRSS3, MMP8, KLK12, ANPEP, ADAM12, MMP13, PCOLCE
	S100A7		GO:0071560~cellular response to transforming growth factor beta stimulus	4	0.0131501	WNT2, FBN1, POSTN, COL1A1
	COL10A1		GO:0032355~response to estradiol	5	0.0134371	PTGS2, POSTN, COL1A1, GHR, GJB2
	MMP13		GO:0016337~single organismal cell-cell adhesion	5	0.019012	PKP1, TENM2, DSG1, COL8A2, CDSN
	ZNF91		GO:0008284~positive regulation of cell proliferation	11	0.0196959	WNT2, NTF3, CXCL5, EREG, TNC, IGF2, HAS2, IL24, GREM1, FN1, IL11
	HIST1H3A /// HIST1H3B /// HIST1H3C /// HIST1H3D /// HIST1H3E /// HIST1H3F /// HIST1H3G /// HIST1H3H /// HIST1H3I /// HIST1H3J		GO:1903225~negative regulation of endodermal cell differentiation	2	0.0200279	COL5A2, COL5A1
	CDSN		GO:0002576~platelet degranulation	5	0.0202749	PPBP, SERPINE1, IGF2, SPARC, FN1
	FOXF2		GO:0001649~osteoblast differentiation	5	0.0209252	IBSP, BMP2, TNC, LRRC17, COL1A1
	LGALS7 /// LGALS7B		GO:0032496~response to lipopolysaccharide	6	0.0252897	PPBP, CXCL5, PTGS2, S100A7, SPARC, GJB6
	HAS2		GO:0051384~response to glucocorticoid	4	0.0277605	PTGS2, PAPPA, SPARC, GHR
	IL24		GO:0001958~endochondral ossification	3	0.027938	COL1A1, MMP13, COL10A1
	DSG1		GO:0035583~sequestering of TGFbeta in extracellular matrix	2	0.0298919	FBN1, FBN2
	NTF3		GO:0048592~eye morphogenesis	2	0.0298919	COL5A2, COL5A1
	ALOX15B		GO:0002803~positive regulation of antibacterial peptide production	2	0.0298919	KLK7, KLK5
	WISP1		GO:2000352~negative regulation of endothelial cell apoptotic process	3	0.032073	SEMA5A, SERPINE1, IL11
	SCEL		GO:0030203~glycosaminoglycan metabolic process	3	0.0342251	BGN, CSPG4, SDC2
	IL11		GO:0050900~leukocyte migration	5	0.0348474	SLC7A8, COL1A2, COL1A1, TREM1, FN1
	KRT75		GO:0006954~inflammatory response	9	0.0381761	TPST1, IL36G, BMP2, PPBP, CXCL5, PTGS2, KRT16, IL24, S100A12
	LY6G6C		GO:0090287~regulation of cellular response to growth factor stimulus	2	0.0396571	FBN1, FBN2
	CDH11		GO:0007605~sensory perception of sound	5	0.0454698	CEMIP, COL1A1, GJB6, SLITRK6, GJB2
	DSC1		GO:0043410~positive regulation of MAPK cascade	4	0.0483301	BMP2, ALOX12B, IGF2, IL11
	DEFB4A /// DEFB4B		GO:0060351~cartilage development involved in endochondral bone morphogenesis	2	0.0493246	COL1A1, GHR
	HOXD10		GO:0051122~hepoxilin biosynthetic process	2	0.0493246	ALOX15B, ALOX12B
	ALOX12B		GO:0045786~negative regulation of cell cycle	3	0.0533028	BMP2, PTGS2, ALOX15B
	PRSS3		GO:0001568~blood vessel development	3	0.0559015	COL1A2, COL1A1, COL5A1
	IL1RL1		GO:0032964~collagen biosynthetic process	2	0.0588953	COL1A1, COL5A1
	HIST1H4H		GO:0046426~negative regulation of JAK-STAT cascade	3	0.0612288	ASPN, BGN, LRRC15
	SPRR2B		GO:0030326~embryonic limb morphogenesis	3	0.0612288	FBN2, GREM1, HOXD10
	NSG1		GO:0001867~complement activation, lectin pathway	2	0.0683703	MASP1, KRT1
	MFAP5		GO:0030213~hyaluronan biosynthetic process	2	0.0683703	CEMIP, HAS2
	KRT16		GO:0045087~innate immune response	9	0.0694953	IL36G, S100A7, KRT16, RNASE7, DEFB4B, DEFB4A, TREM1, IL36RN, S100A12
	SDC2		GO:0030336~negative regulation of cell migration	4	0.0709537	ALOX15B, KRT16, SERPINE1, IL24
	COL5A1		GO:0043434~response to peptide hormone	3	0.0723715	EREG, COL1A1, SPARC
	SPARC		GO:0007156~homophilic cell adhesion via plasma membrane adhesion molecules	5	0.0755604	DSG1, DSC2, PCDHB2, DSC1, CDH11
	MEG3		GO:0060346~bone trabecula formation	2	0.0777504	COL1A1, FBN2
	CEMIP		GO:0045165~cell fate commitment	3	0.0781699	WNT2, BMP2, GAS1
	SEMA5A		GO:0051781~positive regulation of cell division	3	0.0811221	PPBP, EREG, IGF2
	STON1		GO:0090197~positive regulation of chemokine secretion	2	0.0870366	IL1RL1, ALOX15B
	NPAS2		GO:0007157~heterophilic cell-cell adhesion via plasma membrane cell adhesion molecules	3	0.0901797	LGALS7B, TENM2, LGALS7
	SLC1A1		GO:0000187~activation of MAPK activity	4	0.0934572	BMP2, NTF3, CSPG4, GHR
	LGR5		GO:0048048~embryonic eye morphogenesis	2	0.0962299	FBN1, FBN2
	BGN		GO:0008344~adult locomotory behavior	3	0.0963758	SLITRK6, HOXD10, CHL1
	LRRC15
	SST
	PPBP
	HIST1H2BC /// HIST1H2BE /// HIST1H2BF /// HIST1H2BG /// HIST1H2BI
	SPRR1A
	IVL
	LOX
	ABCA12
	TNC
	GREM1
	LEPREL1
	SPRR3
	ASPN
	DACT1
	LIPG
	PCOLCE2
	TMEM45A
	TREM1
	ELOVL4
	CACNA2D3
	EPHX3
	LRRC8E
	IL36G
	CALML5
	CRCT1
	ELF5
	SPRR2C
	CWH43
	IQCG
	COL5A2
	COL8A2
	KIAA1644
	NLGN4X
	IL36RN
	KLK5
	PMEPA1
	GJB2
	SPINK7
	LCE3D
	CNFN
	COL12A1
	FAM84A
	COL8A1
	FIBIN
	ADAM12
	CLMP
	DMKN
	VGLL3
	LURAP1L
	FOXQ1
	C10orf99
	PPP2R2C
	KANK4
	COL1A2
	ANKRD29
	LUM
	ZNF738
	SCARA5
	NIPAL4
	KRTDAP
	MMP8
	PCDHB2
	GJB6
	TENM2
	RP11-38P22.2
	DNM3OS
	S100A7A
	SLITRK6
	MASP1
	DSEL
	SLC28A3
	ZNF431
	COL3A1
	MEGF10
	KLK12
	RNASE7
	SBSN
	ASPRV1
	IBSP
	PPAPDC1A
	SPRR2G
	PLXDC2
	PRR9
	TBC1D8B
	KIF26B
	AADACL2
	WFDC5
	C3orf70
	RDH12
	IL17RB
	NTF4
	UNC80
	RYR3
	FOXC1
	SCNN1B
	TM4SF1
	C8orf47
	MAP2
	RGR
	LOC100127888
	KIF5A
	LGALS7B
	COL11A2
	LPPR3
	KRT23
	ID4
	ESYT3
	SCGB3A1
	NCRNA00092
	MAT1A
	CNTNAP3
	RASL10B
	MFSD6L
	CYP2A6
	FREM2
	MYC
	CECR7
	SPEG
	DLK2
	LOC93432
	FBXO2
	DSG3
	KRT83
	CYP39A1
	MST1P2
	GPLD1
	PHLPP1
	SH3GL3
	LASS1
	RNF186
	XK
	HLF
	GRIA1
	QRFPR
	FAM95B1
	CDKL2
	PSD2
	BBOX1
	LMO3
	CYP24A1
	LRRC3B
	C2orf71
	IL17RD
	CDHR3
	LOC100128640
	FZD9
	ANKRD20A3
	FAT2
	EPHB1
	PAH
	MATN4
	RIMS2
	ITGB8
	CNNM1
	PCDH8
	NKX2-5
	PPM1E
	CAPZA3
	IRS2
	ANXA8
	KLK10
	GYLTL1B
	RGS9
	SFRS13B
	ERRFI1
	CLUL1
	CAMK2B
	KCNK3
	MAGEB4
	CA11
	THNSL1
	SLC6A11
	ADORA1
	MUC15
	BPI
	NTRK3
	KCNS1
	EDAR
	MFI2
	TUBB2B
	SLC6A2
	IL17B
	SCML2
	DOCK3
	SLC7A3
	OBSCN
	MGC14436
	PEX5L
	C1orf61
	C22orf23
	TCEAL2
	CADM2
	C8orf46
	GLDC
	BZRAP1
	EPB49
	KLHL13
	PLEKHG4
	NEUROG2
	PEG3
	SEMA4G
	C6orf27
	GPRIN2
	DLL3
	ADAM11
	STC2
	GDF1
	C5orf27
	KRT9
	DPP6
	DACT2
	LY6D
	KCNB1
	ACCN2
	TRIM29
	TUB
	PPFIA4
	PRSS16
	RNF182
	WNT6
	ANXA8L2
	DPY19L2P4
	TSLP
	ART3
	HORMAD1
	C1QL1
	TRIM9
	MPPED2
	GPR125
	GLRB
	B3GALT1
	ABCA5
	ZIC1
	KRT6C
	GAL3ST1
	PPP1R9A
	NTS
	APBA1
	SORBS2
	DPY19L2P2
	FAM196B
	C7orf41
	KANK1
	DLX6
	TMEM84
	IGFBP1
	NMNAT3
	CACNB2
	DOC2A
	DIRAS1
	PRR4
	PRSS45
	KCNH2
	SEPT3
	C6orf155
	WISP3
	C1QL2
	DDX25
	CELF5
	OLAH
	C4BPA
	EFNB3
	RGS6
	ZNF750
	RPS6KA6
	OSBPL1A
	OR7A5
	GNAZ
	RADIL
	KCNIP3
	PHGDH
	HAP1
	SLC5A1
	TUSC3
	CELSR2
	TMEM27
	PACRG
	MGP
	GPT2
	RBP7
	LOC84856
	PPP1R14A
	GGT7
	OVCH2
	BCL2L10
	ACTR3B
	KIAA1804
	PLEKHG4B
	LOC728819
	SCG3
	ALDOC
	ANTXRL
	C8orf85
	RCOR2
	SCGN
	SLC28A1
	ASPHD1
	CLDN19
	CNGA1
	IFFO2
	SGK2
	COBL
	CAMKV
	SERPINA6
	DAPL1
	ZNF204P
	SOX6
	EPHB3
	C17orf69
	KLHL31
	DBC1
	LAMC2
	OPRK1
	HOMER2
	DGAT2
	SLC34A2
	TGM5
	PRSS12
	GLP1R
	WNT3
	GLB1L2
	C6orf218
	FOXI1
	MLXIPL
	CLDN8
	SLITRK5
	ZIM2
	NCRNA00173
	MYOZ1
	ARC
	CDNF
	QRICH2
	MXI1
	SCN5A
	GRIA4
	CA13
	EFCAB1
	WFDC2
	VIT
	NLRP5
	S100B
	PLD5
	GPM6B
	CXCL5
	PPYR1
	PTX3
	CHGA
	FAM86B1
	MCOLN3
	ASTN1
	EPHX4
	SDK2
	DCT
	BCL11A
	C1orf88
	DLK1
	CHMP4C
	RERG
	RLBP1
	DNAJC6
	LDHB
	CAPN6
	IL1RL2
	BSN
	SUSD4
	C13orf38
	MIR17HG
	KIT
	LAMB2L
	LPO
	PHGR1
	SH3BGR
	PRPH
	NCRNA00162
	CASKIN1
	PCDH11X
	NFIX
	HRASLS5
	BRSK1
	PTPLA
	MYH7B
	SCAND3
	ICA1L
	LOC100132215
	C1orf51
	MESP1
	C1orf226
	HAS3
	SNX32
	DMRTC1B
	KSR2
	PPP1R14C
	MPL
	LOC121838
	TMSB15A
	GABRG3
	COL9A3
	SYT4
	SLC4A3
	NOVA1
	C4orf39
	C12orf24
	CHST5
	MRGPRX3
	NCRNA00110
	SMR3B
	KLHL21
	BEND7
	ZNF286B
	KLHL32
	NCRNA00202
	BCAN
	ZNF483
	DHRS11
	FZD7
	C8orf79
	NT5M
	PTPN20B
	DNM1P35
	L3MBTL4
	MAOA
	FLJ23867
	FLJ35024
	LRP6
	SAMD5
	C6orf168
	KLF5
	IL22RA1
	USH1C
	NEDD4L
	CHPT1
	GABBR2
	CABYR
	CDH12
	ZNF37B
	FTMT
	NRBP2
	SYNGR1
	NCALD
	NCRNA00086
	CHADL
	APCDD1L
	ZNF662
	DMD
	KHDC1
	NOL4
	RSPO4
	BEGAIN
	CDH4
	CAND2
	POPDC3
	MAPK8IP1
	RGNEF
	NCRNA00188
	ITIH2
	FGFR2
	MAGI1
	FHIT
	SLITRK1
	LOC100190938
	CA14
	ZNF883
	C6orf26
	PTPRQ
	KLC3
	LOC286002
	ANKRD20B
	KGFLP2
	CRTAC1

## Sheet: G4 negative
Transcripts with Gi4<-0.018 ( in red circle )were considered to be involved in the process 4.These transcripts are upregulated in patients with negative amplitudes and downregulated in patients with positive amplitudes	Names of the transcripts with Gi4<-0.018		The transcripts with most significant Giα values ( Gi4<-0.018 were classified into biological categories according to gene ontology:
			Category	Gene Count	enrichment p-value	Genes
	SCIN		GO:0051607~defense response to virus	21	1.91558e-17	BST2, CD8A, HERC5, CXCL9, RSAD2, APOBEC3G, OAS1, IFI44L, OAS2, STAT1, TRIM22, CXCL10, IFIT3, IFIT2, IFIT1, IFIT5, IFNG, IRF1, MX1, MX2, GBP1
	MUC19		GO:0006958~complement activation, classical pathway	15	1.82939e-13	IGHG1, IGHG2, IGLV1-44, IGKV1-17, CLU, IGHM, C1QB, IGLV3-19, IGLV2-14, IGHA1, IGHA2, IGLV3-25, IGKC, IGLC1, IGLL5
	AKR1C1		GO:0060337~type I interferon signaling pathway	13	3.10086e-13	BST2, RSAD2, OAS1, OAS2, STAT1, IFIT3, IFIT2, IFIT1, IRF1, MX1, MX2, GBP2, IFI6
	LINC00942		GO:0006955~immune response	25	3.12532e-13	IGLV1-44, CD8A, GZMA, IGKV1-17, CXCL9, TRGC2, OAS1, OAS2, IL15, GZMH, CXCL11, TRBC1, TRIM22, CXCL10, IGLV3-19, IGLV2-14, IFNG, IGHA1, HLA-DRB4, IGHA2, IGLV3-25, IGKC, IGLC1, GBP2, IFI6
	PGD		GO:0009615~response to virus	14	1.44816e-11	BST2, CLU, RSAD2, IFI44, OAS1, OAS2, TRIM22, DDX58, IFIT3, IFIT2, IFIT1, IFNG, MX1, MX2
	BST2		GO:0006956~complement activation	12	2.7047e-10	IGHG1, IGHG2, C1QB, IGLV3-19, IGLV1-44, CFB, IGLV2-14, IGKV1-17, CLU, IGLV3-25, IGKC, IGLC1
	KRT19		GO:0050871~positive regulation of B cell activation	8	2.04818e-09	IGHG1, IGHG2, IGHA1, IGHA2, IGKC, IGHM, IGLL5, IGLC1
	EPCAM		GO:0006910~phagocytosis, recognition	8	3.63279e-09	IGHG1, IGHG2, IGHA1, IGHA2, IGKC, IGHM, IGLL5, IGLC1
	EPHX1		GO:0006911~phagocytosis, engulfment	8	1.95949e-08	IGHG1, IGHG2, IGHA1, IGHA2, IGKC, IGHM, IGLL5, IGLC1
	MX1		GO:0050776~regulation of immune response	13	5.78708e-08	IGLV3-19, TRAC, IGLV1-44, CD3D, CD8A, IGLV2-14, IGKV1-17, IRF1, IGLV3-25, TRBC1, IGKC, IGLC1, KLRC1
	LY6E		GO:0060333~interferon-gamma-mediated signaling pathway	9	2.00432e-07	IFNG, HLA-DRB4, IRF1, OAS1, OAS2, STAT1, TRIM22, GBP2, GBP1
	CFB		GO:0045087~innate immune response	18	2.50593e-07	IGHG1, IGHG2, KLRC2, BST2, CLU, HERC5, APOBEC3G, IGHM, DDX58, C1QB, IFIT5, IGHA1, IGHA2, IGKC, MX1, IGLL5, IGLC1, MX2
	C1QB		GO:0050853~B cell receptor signaling pathway	8	4.48724e-07	IGHG1, IGHG2, IGHA1, IGHA2, IGKC, IGHM, IGLL5, IGLC1
	FECH		GO:0038096~Fc-gamma receptor signaling pathway involved in phagocytosis	9	1.66741e-05	IGHG1, IGHG2, IGLV3-19, IGLV1-44, IGLV2-14, IGKV1-17, IGLV3-25, IGKC, IGLC1
	IFIT1		GO:0045071~negative regulation of viral genome replication	6	2.5506e-05	IFIT1, BST2, RSAD2, APOBEC3G, OAS1, MX1
	IFIT5		GO:0006898~receptor-mediated endocytosis	9	0.000244626	IGLV3-19, IGLV1-44, IGLV2-14, IGKV1-17, IGHA1, IGHA2, IGLV3-25, IGKC, IGLC1
	WFDC2		GO:0042742~defense response to bacterium	8	0.000300057	IGHG1, IGHG2, GNLY, IFNG, IGKC, IGLL5, IGLC1, PLAC8
	CXCL9		GO:0006508~proteolysis	14	0.000487329	IGHG1, IGHG2, IGLV1-44, CFB, IGKV1-17, C1QB, IGLV3-19, GZMK, IGLV2-14, UBD, IGLV3-25, IGKC, IGLC1, WFDC2
	GSTA1		GO:0038095~Fc-epsilon receptor signaling pathway	8	0.00101698	IGLV3-19, IGLV1-44, IGLV2-14, IGKV1-17, IGLV3-25, IGKC, IGLC1, PSMB9
	RARRES3		GO:0030816~positive regulation of cAMP metabolic process	3	0.00113084	CXCL9, CXCL11, CXCL10
	MB		GO:0035457~cellular response to interferon-alpha	3	0.00266725	IFIT3, IFIT2, OAS1
	APOBEC3G		GO:0006915~apoptotic process	13	0.00443484	CKAP2, RASSF6, GZMA, FAM3B, MZB1, IFNG, CD2, IRF1, GZMB, GZMH, MX1, STAT1, TOX3
	PSMB9		GO:0043950~positive regulation of cAMP-mediated signaling	3	0.00480588	CXCL9, CXCL11, CXCL10
	IFI6		GO:0006069~ethanol oxidation	3	0.00480588	ALDH1A1, ADH1C, ADH7
	APOC1		GO:0010508~positive regulation of autophagy	4	0.00522133	IFNG, SVIP, PRKAA2, TRIM22
	IFI44L		GO:0050852~T cell receptor signaling pathway	6	0.0100336	TRAC, CD3D, IFNG, HLA-DRB4, TRBC1, PSMB9
	CXCL10		GO:0002690~positive regulation of leukocyte chemotaxis	3	0.0107622	CXCL9, CXCL11, CXCL10
	ANKRD6		GO:0006959~humoral immune response	4	0.0138737	POU2AF1, BST2, IFNG, MS4A1
	MYB		GO:0019835~cytolysis	3	0.0145192	GZMA, GZMB, GZMH
	GLDC		GO:0048285~organelle fission	2	0.0175503	MX1, MX2
	MX2		GO:0034341~response to interferon-gamma	3	0.018757	KYNU, BST2, UBD
	C1orf61		GO:0006952~defense response	4	0.0213183	CXCL9, HCP5, MX1, MX2
	LOC101928620 /// POU2AF1		GO:0051281~positive regulation of release of sequestered calcium ion into cytosol	3	0.0234481	CXCL9, CXCL11, CXCL10
	DDC		GO:0031295~T cell costimulation	4	0.0315835	TRAC, CD3D, HLA-DRB4, TRBC1
	CBR3		GO:0007166~cell surface receptor signaling pathway	7	0.034598	LY6E, CD3D, CD8A, IFNG, CD2, KLRC1, CXCL10
	GZMA		GO:0001895~retina homeostasis	3	0.0483932	IGHA1, IGHA2, IGKC
	OAS1		GO:0060706~cell differentiation involved in embryonic placenta development	2	0.0517382	KRT19, KRT8
	CD8A		GO:0045084~positive regulation of interleukin-12 biosynthetic process	2	0.0517382	IFNG, IRF1
	SLC27A2		GO:0060267~positive regulation of respiratory burst	2	0.0517382	IGHA1, IGHA2
	CD2		GO:0008284~positive regulation of cell proliferation	9	0.0543516	EPCAM, GCNT2, MZB1, BTC, IFNG, IL15, EGF, PLAC8, CXCL10
	ATRIP /// TREX1		GO:0019731~antibacterial humoral response	3	0.0573803	IGHA1, IGHA2, IGHM
	GABBR1 /// UBD		GO:0019441~tryptophan catabolic process to kynurenine	2	0.0600989	KYNU, IDO1
	IL15		GO:0032760~positive regulation of tumor necrosis factor production	3	0.0644692	CLU, IFNG, CD2
	NMU		GO:0045580~regulation of T cell differentiation	2	0.0683864	CD2, IL15
	HCP5		GO:0010818~T cell chemotaxis	2	0.0683864	CXCL11, CXCL10
	ABCC2		GO:0015992~proton transport	3	0.0693501	SLC2A12, UCP2, ATP6V0A4
	MAGEB2		GO:0006569~tryptophan catabolic process	2	0.0766013	KYNU, IDO1
	EGF		GO:0035456~response to interferon-beta	2	0.0766013	BST2, STAT1
	ADH1C		GO:0003094~glomerular filtration	2	0.0766013	IGHA1, IGHA2
	CYP4F3		GO:0019882~antigen processing and presentation	3	0.0846737	CD8A, IFNG, HLA-DRB4
	GZMK		GO:0035455~response to interferon-alpha	2	0.0847443	BST2, MX2
	KLRC1 /// KLRC2
	SCN9A
	MAGEA1
	METTL7A
	ABCC3
	CLU
	UCP2
	KRT8
	MDK
	CES1 /// LOC100653057
	TRAC
	HLA-DRB4
	MAGEA3 /// MAGEA6
	IDO1
	GZMB
	GZMH
	IFNG
	MAGEA11
	ADH7
	TRAC /// TRAJ17 /// TRAV20 /// TRDV2
	CXCL11
	IGHG1 /// IGHG2 /// IGHM /// IGHV4-31 /// MIR8071-1 /// MIR8071-2
	IGKV1-17 /// IGKV1-17
	IGLJ3
	YME1L1
	ALDH1A1
	IGJ
	ATP8A1
	OLFM1
	TRBC1
	TRIM22
	ADD2
	GUSBP11
	CD3D
	NKG7
	IFI44
	CLDN8
	MAGEA6
	MAGEA10-MAGEA5 /// MAGEA5
	IGKC
	IGLC1
	CYAT1 /// IGLC1 /// IGLV1-44
	IGLC1 /// IGLV3-25 /// IGLV3-25
	IGLL3P
	IGKV1-37 /// IGKV1-37 /// IGKV1D-37 /// IGKV1D-37
	IGHM
	IGLC1 /// IGLV3-10 /// IGLV3-10
	TOX3
	IGLJ3 /// IGLV3-19 /// IGLV3-19
	TARP /// TRGC2 /// TRGV9
	CKAP2 /// IGLC1 /// IGLJ2 /// IGLJ2 /// IGLJ3 /// IGLJ3 /// IGLJ3 /// IGLV1-44 /// IGLV2-14 /// IGLV@
	IGH /// IGHA1 /// IGHA2
	IGLC1 /// IGLJ3 /// IGLV2-14 /// IGLV@
	IGLV1-44
	IGLL5
	KYNU
	PLAC8
	USP18
	HERC6
	DIRAS2
	APOL6
	HERC5
	CABYR
	NUP210
	CRNN
	ATP6V0A4
	MZB1
	RRAGD
	IGK /// IGKC
	RNFT2
	SDPR
	DDX58
	SMOC2
	ETV7
	BMS1P20
	CENPV
	CMPK2
	IFIT2
	FAM3B
	RHPN2
	SFMBT2
	EPSTI1
	CP
	COLCA2
	BATF2
	MS4A1
	OAS2
	UGT8
	RASSF6
	FAM26F
	IFIT3
	RP1-93H18.6
	SVIP
	HS6ST2
	KANSL1-AS1
	GCNT2
	GBP1
	ANKRD33B
	MTAP
	GIMAP2
	JAKMIP3
	CKAP2 /// DKFZp667J0810 /// IGLC1 /// IGLJ2 /// IGLJ2 /// IGLJ3 /// IGLJ3 /// IGLJ3 /// IGLV1-36 /// IGLV1-36 /// IGLV1-44 /// IGLV1-50 /// IGLV1-50 /// IGLV@
	SLC44A5
	C11orf92
	GCLM
	MIAT
	SLC16A14
	PRKAA2
	GBP5
	IRF1
	IRG1
	BTC
	NKAIN2
	DNAH14
	RSAD2
	GBP2
	SLC2A12
	LRMP
	GNLY
	KCTD14 /// NDUFC2-KCTD14
	STAT1
			GO:0033690~positive regulation of osteoblast proliferation

## Sheet: G5 positive
Transcripts with Gi5>0.015 ( in red circle ) were considered to be involved in the process 5.These transcipts are upregulated in patients with positive amplitudes and downregulated in patients with negative amplitudes	Names of the transcripts with Gi5>0.015		The transcripts with most significant Giα values ( Gi5>0.015) were classified into biological categories according to gene ontology:
			Category	Gene Count	enrichment p-value	Genes
	CLEC12A		GO:0006954~inflammatory response	33	2.04195e-19	IL36G, CCL3, CXCL5, PTGS2, CXCL3, CXCL2, FPR1, CXCL8, FPR2, CCL4, CCRL2, SLC11A1, IL23A, CCL20, CCL3L1, CCL3L3, TNFRSF18, IL1B, ADAM8, PTX3, IL1A, SYK, IRAK2, IL6, OLR1, ANXA1, CHST2, NLRP3, S100A12, PROK2, CLEC7A, TNFAIP3, XCL2
	IRF6		GO:0030593~neutrophil chemotaxis	15	1.19797e-14	CCL3, CXCL3, CXCL8, CCL4, S100A12, CCL20, CCL3L1, PDE4B, IFNG, CCL3L3, IL1B, TREM1, XCL1, XCL2, SYK
	GRHL1		GO:0006955~immune response	27	1.1296e-12	IL1R2, CCL3, CXCL5, AQP9, CXCL3, CXCL2, TRGC2, CXCL8, CCL4, SLC11A1, CCL20, IFNG, TNFRSF18, IL1B, FCGR3A, FCGR3B, IL1A, IL6, IL1RN, HLA-DQA1, OSM, LILRB2, SERPINB9, FCGR2C, IGLV3-25, IGLC1, LCP2
	GPR128		GO:0070098~chemokine-mediated signaling pathway	12	3.28986e-10	CCRL2, CCL3, CXCL5, CCL20, CCL3L1, CXCL3, CCL3L3, CXCL2, CXCL8, XCL1, CCL4, XCL2
	RPTN		GO:0002548~monocyte chemotaxis	10	6.72826e-10	IL6, CCL3, CCL20, CCL3L1, CCL3L3, ANXA1, XCL1, CCL4, XCL2, S100A12
	SLAMF9		GO:0030216~keratinocyte differentiation	11	1.10615e-08	EREG, IRF6, SPRR2B, TGM1, LCE3D, ANXA1, SPRR3, SPRR2G, TGM3, CDSN, PRR9
	SPINK6		GO:0071347~cellular response to interleukin-1	9	1.14302e-06	IL6, CCL3, CCL20, CCL3L1, CCL3L3, CXCL8, XCL1, CCL4, XCL2
	ATP6V1C2		GO:0018149~peptide cross-linking	8	1.22066e-06	SPRR2B, TGM1, LCE3D, ANXA1, SPRR3, SPRR2G, TGM3, PRR9
	ESYT3		GO:0071356~cellular response to tumor necrosis factor	10	3.67088e-06	ZFP36, IL6, CCL3, CCL20, CCL3L1, CCL3L3, CXCL8, XCL1, CCL4, XCL2
	ERVH-6		GO:0045087~innate immune response	18	6.12857e-06	IL36G, ANXA1, NLRP3, SLAMF1, IL36RN, S100A12, APOBEC3A, IL23A, CLEC4E, RNASE7, LILRA5, PRDM1, TREM1, CLEC7A, APOBEC3A_B, PTX3, IGLC1, SYK
	CLEC7A		GO:0045429~positive regulation of nitric oxide biosynthetic process	7	7.3887e-06	IL6, PTGS2, IFNG, IL1B, PTX3, KLF4, SOD2
	HOTAIRM1		GO:0048247~lymphocyte chemotaxis	6	1.26268e-05	CCL3, CCL20, CCL3L1, CCL3L3, ADAM8, XCL2
	ATP13A4		GO:0050729~positive regulation of inflammatory response	8	1.60693e-05	CCL3, IL23A, CCL3L1, CCL3L3, XCL1, CCL4, XCL2, S100A12
	SMCHD1		GO:0070374~positive regulation of ERK1 and ERK2 cascade	11	2.57537e-05	GLIPR2, IL6, CCL3, CCL20, CCL3L1, VEGFA, CCL3L3, XCL1, SLAMF1, CCL4, XCL2
	CLIP1		GO:0071222~cellular response to lipopolysaccharide	9	3.70249e-05	ZFP36, LILRB2, IL6, CCL20, PDE4B, IFNG, CXCL8, NLRP3, TNFAIP3
	AMN		GO:0071346~cellular response to interferon-gamma	7	3.86795e-05	CCL3, CCL20, CCL3L1, CCL3L3, XCL1, CCL4, XCL2
	LOC731424		GO:0006935~chemotaxis	9	6.40224e-05	CCRL2, PROK2, CCL3, CXCL5, CCL20, CXCL2, FPR1, CXCL8, FPR2
	DNAJB1		GO:0060326~cell chemotaxis	7	8.18227e-05	CCL3, CXCL5, CCL20, CXCL2, FPR1, HBEGF, FPR2
	MCL1		GO:0090023~positive regulation of neutrophil chemotaxis	5	9.12021e-05	IL23A, CXCL3, CXCL2, CXCL8, XCL1
	CCND2		GO:0010628~positive regulation of gene expression	12	0.000166965	SERPINB9, SLC11A1, IL6, CCL3, VEGFA, IFNG, ALOX12B, IL1B, PRDM1, KLF4, IL1A, ALOX12
	PPIF		GO:0031424~keratinization	6	0.000183893	SPRR2B, TGM1, LCE3D, SPRR3, SPRR2G, TGM3
	ZFP36		GO:0042742~defense response to bacterium	9	0.000213385	COCH, SLC11A1, CLEC4E, CCL20, IFNG, IGLC1, PLAC8, SYK, S100A12
	SRGN		GO:0042060~wound healing	7	0.000259541	SLC11A1, IL6, EREG, CCL20, EPPK1, SPRR3, SERPINB2
	TNFAIP3		GO:0019372~lipoxygenase pathway	4	0.000352428	PTGS2, ALOX12B, PLA2G3, ALOX12
	SERPINA1		GO:0008544~epidermis development	7	0.000360896	SPRR2B, OVOL1, LCE3D, SPRR3, SPRR2G, GRHL1, CDSN
	UPP1		GO:0048661~positive regulation of smooth muscle cell proliferation	6	0.000526947	NAMPT, IL6, EREG, PTGS2, HBEGF, ALOX12
	NELL2		GO:0042102~positive regulation of T cell proliferation	6	0.000526947	LILRB2, IL6, IL23A, IFNG, ANXA1, IL1B
	PLEK		GO:0007267~cell-cell signaling	11	0.00054551	NAMPT, LILRB2, IL36G, CCL3, CXCL5, EREG, CCL20, IL1B, XCL1, SST, CCL4
	CHST2		GO:0043066~negative regulation of apoptotic process	15	0.000559313	IL6, MCL1, BCL2A1, ANXA1, SOD2, PLAC8, PPIF, SERPINB9, CD38, PROK2, CCND2, VEGFA, SERPINB2, TNFRSF18, ALOX12
	FCGR3A /// FCGR3B		GO:0008284~positive regulation of cell proliferation	15	0.000706509	KLF5, NAMPT, IL6, CXCL5, CRLF1, SLAMF1, PLAC8, OSM, PROK2, EREG, CCND2, IFNG, VEGFA, HBEGF, ALOX12
	CCL4		GO:2000660~negative regulation of interleukin-1-mediated signaling pathway	3	0.00072159	IL1R2, IL6, IL1RN
	PTPN13		GO:0042517~positive regulation of tyrosine phosphorylation of Stat3 protein	5	0.000801513	OSM, IL6, IL23A, VEGFA, CRLF1
	GCH1		GO:0001525~angiogenesis	10	0.000867193	KLF5, SLC12A6, PROK2, EREG, PTGS2, VEGFA, HOXA7, CXCL8, ADAM8, SYK
	GSTM2		GO:0042832~defense response to protozoan	4	0.00113704	SLC11A1, IL6, IFNG, CLEC7A
	CD83		GO:0008285~negative regulation of cell proliferation	13	0.00157195	IL6, PTGS2, CXCL8, SOD2, OSM, EREG, IRF6, CCL3L1, CCL3L3, IL1B, SST, IL1A, KLF4
	STC1		GO:2000553~positive regulation of T-helper 2 cell cytokine production	3	0.00177777	IL6, XCL1, NLRP3
	SERPINB2		GO:0051781~positive regulation of cell division	5	0.00179249	OSM, EREG, VEGFA, IL1B, IL1A
	NFE2L3		GO:0007165~signal transduction	25	0.00229864	NAMPT, CXCL5, ANXA1, FPR1, TRGC2, CXCL8, NLRP3, CCL4, SLAMF1, CD83, LILRB2, CD38, TAGAP, ANXA9, CCL20, NTS, LILRA3, CD69, FCGR2C, PDE4B, TNFRSF18, HBEGF, IL1B, XCL1, XCL2
	PTGS2		GO:0032496~response to lipopolysaccharide	8	0.00236361	SLC11A1, CXCL5, PTGS2, CXCL3, CXCL2, TNFRSF18, SOD2, GCH1
	DUSP2		GO:0051897~positive regulation of protein kinase B signaling	6	0.00240639	IL6, CCL3, HPSE, HBEGF, FAM132A, ADAM8
	MELK		GO:0030213~hyaluronan biosynthetic process	3	0.00247076	CEMIP, IL1B, HAS3
	GLDC		GO:2000503~positive regulation of natural killer cell chemotaxis	3	0.00247076	CCL3, XCL1, CCL4
	MSLN		GO:0006928~movement of cell or subcellular component	6	0.00266694	PTGS2, IFNG, CXCL8, FPR2, CCL4, ALOX12
	RHOH		GO:0010575~positive regulation of vascular endothelial growth factor production	4	0.00321621	PTGS2, HPSE, IL1B, IL1A
	NEB		GO:0045410~positive regulation of interleukin-6 biosynthetic process	3	0.00327038	EREG, IFNG, IL1B
	CCL3 /// CCL3L1 /// CCL3L3		GO:0045576~mast cell activation	3	0.00327038	LCP2, RHOH, S100A12
	FPR1		GO:0070301~cellular response to hydrogen peroxide	5	0.00364357	PPIF, IL6, ANXA1, TNFAIP3, KLF4
	ADAM8		GO:0002237~response to molecule of bacterial origin	3	0.00417422	CXCL2, CXCL8, TNFAIP3
	IL6		GO:0045616~regulation of keratinocyte differentiation	3	0.00517989	ZFP36, GRHL1, AQP3
	HCAR3		GO:0002675~positive regulation of acute inflammatory response	3	0.00517989	OSM, IL6, ADAM8
	COCH		GO:0007186~G-protein coupled receptor signaling pathway	20	0.00522757	CCL3, CXCL5, GPR160, FFAR2, CXCL3, CXCL2, FPR1, CXCL8, FPR2, CCL4, CCRL2, PROK2, CCL20, CCL3L1, CCL3L3, FCN1, XCL1, HCAR3, XCL2, SST
	FCN1		GO:0097192~extrinsic apoptotic signaling pathway in absence of ligand	4	0.00621734	MCL1, BCL2A1, IL1B, IL1A
	CCL20		GO:0045779~negative regulation of bone resorption	3	0.00748739	CD38, IL6, TNFAIP3
	AQP9		GO:0051926~negative regulation of calcium ion transport	3	0.00878465	LILRB2, PTGS2, STC1
	CALB1		GO:0032743~positive regulation of interleukin-2 production	3	0.0101746	CD83, PDE4B, ANXA1
	BCL2A1		GO:0050728~negative regulation of inflammatory response	5	0.0114898	ZFP36, FAM132A, NLRP3, TNFAIP3, KLF4
	CD38		GO:0050900~leukocyte migration	6	0.0115574	OLR1, CD177, PDE4B, FPR1, FPR2, TREM1
	SULT2B1		GO:0051044~positive regulation of membrane protein ectodomain proteolysis	3	0.0116551	IFNG, IL1B, ADAM8
	EREG		GO:0045785~positive regulation of cell adhesion	4	0.0119252	VEGFA, TNFRSF18, ADAM8, ALOX12
	MMP3		GO:0032755~positive regulation of interleukin-6 production	4	0.0134934	LILRB2, IL6, IL1B, IL1A
	S100A12		GO:0032729~positive regulation of interferon-gamma production	4	0.0143194	SLC11A1, IL23A, PDE4B, IL1B
	TGM3		GO:0043651~linoleic acid metabolic process	3	0.0148789	GSTM2, ALOX12B, ALOX12
	TGM1		GO:0019221~cytokine-mediated signaling pathway	6	0.0153349	IL1R2, IL36G, IL6, EREG, IL1B, IL1A
	FOXG1		GO:0051092~positive regulation of NF-kappaB transcription factor activity	6	0.0162741	IRAK2, IL6, IL1B, NLRP3, ADAM8, S100A12
	PTX3		GO:0002690~positive regulation of leukocyte chemotaxis	3	0.0166181	IL6, CXCL5, XCL1
	SLAMF1		GO:0033280~response to vitamin D	3	0.0166181	PTGS2, STC1, AQP3
	CDSN		GO:0061436~establishment of skin barrier	3	0.0166181	ALOX12B, GRHL1, ALOX12
	MAGEB2		GO:0050850~positive regulation of calcium-mediated signaling	3	0.0203408	CCL3, CCL4, SYK
	LY6D		GO:0071385~cellular response to glucocorticoid stimulus	3	0.0203408	ZFP36, ANXA1, STC1
	NTS		GO:0002752~cell surface pattern recognition receptor signaling pathway	2	0.0220314	FFAR2, FCN1
	CRLF1		GO:2000349~negative regulation of CD40 signaling pathway	2	0.0220314	TNFAIP3, SLAMF1
	SLCO1B3		GO:0044356~clearance of foreign intracellular DNA by conversion of DNA cytidine to uridine	2	0.0220314	APOBEC3A, APOBEC3A_B
	XCL1		GO:2000309~positive regulation of tumor necrosis factor (ligand) superfamily member 11 production	2	0.0220314	IFNG, ADAM8
	LILRA3		GO:0042346~positive regulation of NF-kappaB import into nucleus	3	0.0223204	IL23A, PTGS2, IL1B
[truncated: 138 more rows]

[truncated: 36 more sheets: G5 negative, G6 positive, G6 negative, G7 positive, G7 negative, G8 positive, G8 negative, G9 positive, G9 negative, G10 positive, G10 negative, G11 positive, G11 negative, G12 positive, G12 negative, G13 positive , G13 negative , G14 Positive , G14 negative , G15 positive …]
